# Supplementary material for: Thermal Denaturation of Fresh Frozen Tissue Enhances Mass Spectrometry Detection of Peptides
Source: Anal Chem. 2024 Oct 11;96(42):16861–70. doi: 10.1021/acs.analchem.4c03625 (PMC11503521; doi:10.1021/acs.analchem.4c03625)
Supplement: Supplementary file 2 — ac4c03625_si_002.xlsx [file ac4c03625_si_002.xlsx]

## Sheet: Colon
LFQ intensity colon_TD_N1	LFQ intensity colon_TD_N2	LFQ intensity colon_TD_N3	LFQ intensity colon_X_N1	LFQ intensity colon_X_N2	LFQ intensity colon_X_N3	C: Only identified by site	C: Reverse	C: Potential contaminant	C: Student's T-test Significant TD_X	C: Student's T-test significant	C: Welch's T-test Significant TD_X	C: Welch's T-test significant	N: Peptides	N: Razor + unique peptides	N: Unique peptides	N: Sequence coverage [%]	N: Unique + razor sequence coverage [%]	N: Unique sequence coverage [%]	N: Mol. weight [kDa]	N: Q-value	N: Score	N: Intensity	N: MS/MS count	N: Razor + unique peptides colon_TD_N1	N: Razor + unique peptides colon_TD_N2	N: Razor + unique peptides colon_TD_N3	N: Razor + unique peptides colon_X_N1	N: Razor + unique peptides colon_X_N2	N: Razor + unique peptides colon_X_N3	N: -Log Student's T-test p-value TD_X	N: Student's T-test q-value TD_X	N: Student's T-test Difference TD_X	N: Student's T-test Test statistic TD_X	N: -Log Welch's T-test p-value TD_X	N: Welch's T-test q-value TD_X	N: Welch's T-test Difference TD_X	N: Welch's T-test Test statistic TD_X	T: Protein IDs	T: Majority protein IDs	T: id	T: Fasta headers
26.0402	25.7348	26.001	22.5052	24.2703	24.0832				+	TD_X	+	TD_X	16	16	9	38	38	24.3	50.663	0	102	229800000	56	12	12	13	2	3	5	1.81382	0.0152088	2.30575	4.0597	1.29643	0.0221239	2.30575	4.0597	sp|P50395|GDIB_HUMAN	sp|P50395|GDIB_HUMAN	633	sp|P50395|GDIB_HUMAN Rab GDP dissociation inhibitor beta OS=Homo sapiens OX=9606 GN=GDI2 PE=1 SV=2
24.1596	23.6724	23.9344	23.2141	23.0406	NaN				+	TD_X	+	TD_X	3	3	3	8	8	8	52.739	0	63.209	61575000	21	1	2	3	1	1	1	1.58636	0.0215619	0.79477	4.11975	1.75077	0.00938462	0.79477	4.80577	sp|P20073|ANXA7_HUMAN	sp|P20073|ANXA7_HUMAN	415	sp|P20073|ANXA7_HUMAN Annexin A7 OS=Homo sapiens OX=9606 GN=ANXA7 PE=1 SV=3
23.3066	22.7094	22.85	23.6212	24.4818	24.6253				+	TD_X	+	TD_X	3	3	3	18.9	18.9	18.9	16.368	0	15.138	45100000	20	2	2	2	2	3	3	1.62726	0.0189126	-1.28745	-3.55978	1.46575	0.0185306	-1.28745	-3.55978	sp|O60869|EDF1_HUMAN	sp|O60869|EDF1_HUMAN	101	sp|O60869|EDF1_HUMAN Endothelial differentiation-related factor 1 OS=Homo sapiens OX=9606 GN=EDF1 PE=1 SV=1
25.3838	25.749	26.3331	23.8612	23.889	24.4341				+	TD_X	+	TD_X	19	18	17	44	42.3	39.1	60.626	0	70.259	229950000	55	10	11	11	5	2	5	2.20943	0.00445714	1.76052	5.27905	2.05399	0.00177049	1.76052	5.27905	sp|Q9H4M9|EHD1_HUMAN	sp|Q9H4M9|EHD1_HUMAN	1146	sp|Q9H4M9|EHD1_HUMAN EH domain-containing protein 1 OS=Homo sapiens OX=9606 GN=EHD1 PE=1 SV=2
26.6285	26.3093	26.7528	24.0754	24.7667	24.7484				+	TD_X	+	TD_X	18	18	18	34	34	34	85.424	0	96.777	337240000	54	11	11	13	5	6	5	2.82168	0.00225	2.03337	7.73069	2.45296	0	2.03337	7.73069	sp|Q99798|ACON_HUMAN	sp|Q99798|ACON_HUMAN	1110	sp|Q99798|ACON_HUMAN Aconitate hydratase, mitochondrial OS=Homo sapiens OX=9606 GN=ACO2 PE=1 SV=2
24.6095	24.3125	24.5019	24.1132	24.2262	24.3473						+	TD_X	8	8	8	48.9	48.9	48.9	24.636	0	44.78	100880000	41	3	4	6	4	3	3	1.04928	0.0595762	0.245714	2.2334	1.03005	0.0477714	0.245714	2.2334	sp|P22061|PIMT_HUMAN	sp|P22061|PIMT_HUMAN	436	sp|P22061|PIMT_HUMAN Protein-L-isoaspartate(D-aspartate) O-methyltransferase OS=Homo sapiens OX=9606 GN=PCMT1 PE=1 SV=4
22.5539	23.2052	22.6783	24.1615	23.9391	23.8785				+	TD_X	+	TD_X	3	3	3	21.3	21.3	21.3	21.634	0	14.11	36335000	20	2	3	2	3	2	3	2.25364	0.00472727	-1.18056	-5.43092	1.80284	0.00848	-1.18056	-5.43092	sp|Q07020|RL18_HUMAN	sp|Q07020|RL18_HUMAN	844	sp|Q07020|RL18_HUMAN 60S ribosomal protein L18 OS=Homo sapiens OX=9606 GN=RPL18 PE=1 SV=2
24.6204	24.5989	24.8184	24.1969	24.1133	23.7528				+	TD_X	+	TD_X	5	5	2	11.1	11.1	5.2	62.606	0	20.273	72764000	24	3	3	3	2	3	4	1.89754	0.0126588	0.658223	4.29849	1.63023	0.0130909	0.658223	4.29849	sp|Q13555|KCC2G_HUMAN	sp|Q13555|KCC2G_HUMAN	893	sp|Q13555|KCC2G_HUMAN Calcium/calmodulin-dependent protein kinase type II subunit gamma OS=Homo sapiens OX=9606 GN=CAMK2G PE=1 SV=4
23.211	22.3073	22.274	24.2337	NaN	23.6134				+	TD_X	+	TD_X	4	4	4	27.6	27.6	27.6	17.718	0	10.146	34459000	14	2	3	2	2	1	3	1.20073	0.0411429	-1.32611	-2.89046	1.1826	0.0352381	-1.32611	-3.0388	sp|P62269|RS18_HUMAN	sp|P62269|RS18_HUMAN	738	sp|P62269|RS18_HUMAN 40S ribosomal protein S18 OS=Homo sapiens OX=9606 GN=RPS18 PE=1 SV=3
26.2	26.3652	26.6427	24.2572	24.4773	24.1552				+	TD_X	+	TD_X	11	11	11	41.4	41.4	41.4	35.503	0	47.098	331090000	55	6	8	9	4	4	2	3.71216	0.00771429	2.10606	13.1349	3.49532	0	2.10606	13.1349	sp|P40926|MDHM_HUMAN	sp|P40926|MDHM_HUMAN	577	sp|P40926|MDHM_HUMAN Malate dehydrogenase, mitochondrial OS=Homo sapiens OX=9606 GN=MDH2 PE=1 SV=3
25.5884	24.7755	24.7241	24.5411	23.6603	23.6678				+	TD_X	+	TD_X	9	9	9	28.4	28.4	28.4	43.417	0	34.258	125250000	28	3	6	5	2	4	6	1.24457	0.0368889	1.07292	2.65068	1.24373	0.0256807	1.07292	2.65068	sp|Q9BXN1|ASPN_HUMAN	sp|Q9BXN1|ASPN_HUMAN	1123	sp|Q9BXN1|ASPN_HUMAN Asporin OS=Homo sapiens OX=9606 GN=ASPN PE=1 SV=2
25.0201	24.7217	24.9552	24.6741	24.4822	24.4418				+	TD_X	+	TD_X	11	11	11	37.1	37.1	37.1	46.44	0	43.951	122650000	42	6	7	5	5	5	4	1.4707	0.0238596	0.366343	3.17087	1.43926	0.0211765	0.366343	3.17087	sp|P50454|SERPH_HUMAN	sp|P50454|SERPH_HUMAN	635	sp|P50454|SERPH_HUMAN Serpin H1 OS=Homo sapiens OX=9606 GN=SERPINH1 PE=1 SV=2
25.9212	25.6568	25.9536	24.7417	25.3082	25.2401				+	TD_X	+	TD_X	16	16	16	23.3	23.3	23.3	117.85	0	166.2	250630000	81	11	13	14	5	7	7	1.68228	0.01728	0.74722	3.70284	1.47307	0.0187216	0.74722	3.70284	sp|P22314|UBA1_HUMAN	sp|P22314|UBA1_HUMAN	439	sp|P22314|UBA1_HUMAN Ubiquitin-like modifier-activating enzyme 1 OS=Homo sapiens OX=9606 GN=UBA1 PE=1 SV=3
23.7143	23.7096	23.7393	24.8348	24.7581	24.6808				+	TD_X	+	TD_X	6	6	6	17.3	17.3	17.3	29.995	0	22.627	76505000	31	4	5	4	3	3	2	4.66108	0	-1.03685	-22.8257	2.90139	0	-1.03685	-22.8257	sp|P62424|RL7A_HUMAN	sp|P62424|RL7A_HUMAN	745	sp|P62424|RL7A_HUMAN 60S ribosomal protein L7a OS=Homo sapiens OX=9606 GN=RPL7A PE=1 SV=2
29.3341	29.1516	29.1733	24.9039	23.4043	23.7206				+	TD_X	+	TD_X	20	20	20	17.3	17.3	17.3	167.55	0	243.04	2546000000	207	20	19	20	4	2	3	3.46046	0.0045	5.21008	11.3265	2.16231	0.00196364	5.21008	11.3265	sp|P08572|CO4A2_HUMAN	sp|P08572|CO4A2_HUMAN	292	sp|P08572|CO4A2_HUMAN Collagen alpha-2(IV) chain OS=Homo sapiens OX=9606 GN=COL4A2 PE=1 SV=4
24.0125	24.2887	23.7538	24.911	24.9302	24.5627				+	TD_X	+	TD_X	5	5	5	10.6	10.6	10.6	39.383	0	33.559	71420000	24	2	2	2	3	4	4	1.7961	0.0150435	-0.782943	-4.01035	1.74367	0.00915	-0.782943	-4.01035	sp|P46976|GLYG_HUMAN	sp|P46976|GLYG_HUMAN	604	sp|P46976|GLYG_HUMAN Glycogenin-1 OS=Homo sapiens OX=9606 GN=GYG1 PE=1 SV=4
25.0395	25.7599	25.3734	24.9473	24.4359	24.5032				+	TD_X	+	TD_X	10	10	10	37.5	37.5	37.5	31.54	0	31.7	176130000	42	5	7	5	5	4	6	1.35546	0.0281846	0.762115	2.90018	1.32251	0.0227273	0.762115	2.90018	sp|Q15404|RSU1_HUMAN	sp|Q15404|RSU1_HUMAN	939	sp|Q15404|RSU1_HUMAN Ras suppressor protein 1 OS=Homo sapiens OX=9606 GN=RSU1 PE=1 SV=3
24.1536	24.098	NaN	24.9698	25.0383	24.9064				+	TD_X	+	TD_X	6	6	6	18.3	18.3	18.3	52.494	0	17.297	50272000	20	2	2	0	4	6	4	3.26241	0.0036	-0.845676	-15.8451	3.42023	0	-0.845676	-17.9342	sp|P10909|CLUS_HUMAN	sp|P10909|CLUS_HUMAN	332	sp|P10909|CLUS_HUMAN Clusterin OS=Homo sapiens OX=9606 GN=CLU PE=1 SV=1
26.8409	27.3667	27.3392	24.9905	24.4904	26.084				+	TD_X	+	TD_X	16	16	16	34.9	34.9	34.9	47.996	0	90.259	552860000	74	12	12	11	5	3	7	1.78618	0.0148817	1.99393	3.98291	1.41028	0.0207692	1.99393	3.98291	sp|Q9UGI8|TES_HUMAN	sp|Q9UGI8|TES_HUMAN	1189	sp|Q9UGI8|TES_HUMAN Testin OS=Homo sapiens OX=9606 GN=TES PE=1 SV=1
25.1585	25.5235	25.3741	25.0454	24.9573	24.6541				+	TD_X	+	TD_X	9	9	9	30.8	30.8	30.8	56.559	0	105.65	187190000	45	6	8	7	4	4	4	1.37024	0.0288504	0.466424	2.93422	1.3636	0.0215472	0.466424	2.93422	sp|P06576|ATPB_HUMAN	sp|P06576|ATPB_HUMAN	257	sp|P06576|ATPB_HUMAN ATP synthase subunit beta, mitochondrial OS=Homo sapiens OX=9606 GN=ATP5F1B PE=1 SV=3
24.7971	24.0151	24.4676	25.0552	25.5431	24.8795				+	TD_X	+	TD_X	6	6	6	20.7	20.7	20.7	54.305	0	25.569	84060000	37	2	3	3	4	5	5	1.1436	0.0469167	-0.73267	-2.43174	1.13696	0.0384806	-0.73267	-2.43174	sp|P04004|VTNC_HUMAN	sp|P04004|VTNC_HUMAN	223	sp|P04004|VTNC_HUMAN Vitronectin OS=Homo sapiens OX=9606 GN=VTN PE=1 SV=1
24.5773	24.374	24.4504	25.0917	24.8581	25.0982				+	TD_X	+	TD_X	16	16	16	20.4	20.4	20.4	106.87	0	148.07	101730000	47	4	7	4	7	10	10	2.28986	0.00511475	-0.548798	-5.55792	2.19501	0	-0.548798	-5.55792	sp|Q14697|GANAB_HUMAN	sp|Q14697|GANAB_HUMAN	920	sp|Q14697|GANAB_HUMAN Neutral alpha-glucosidase AB OS=Homo sapiens OX=9606 GN=GANAB PE=1 SV=3
23.3485	24.0011	23.7405	25.0931	25.3546	24.5343				+	TD_X	+	TD_X	7	7	7	31	31	31	29.225	0	17.203	76523000	27	4	5	3	4	3	2	1.87052	0.0132727	-1.29732	-4.22039	1.81981	0.00859459	-1.29732	-4.22039	sp|P18124|RL7_HUMAN	sp|P18124|RL7_HUMAN	401	sp|P18124|RL7_HUMAN 60S ribosomal protein L7 OS=Homo sapiens OX=9606 GN=RPL7 PE=1 SV=1
28.017	27.9496	28.1766	25.1471	26.0305	25.6564				+	TD_X	+	TD_X	10	10	9	9.9	9.9	9	160.61	0	117.41	1569100000	136	8	9	10	2	4	3	3.11129	0.00308571	2.43641	9.20462	2.12029	0.00192857	2.43641	9.20462	sp|P02462|CO4A1_HUMAN	sp|P02462|CO4A1_HUMAN	198	sp|P02462|CO4A1_HUMAN Collagen alpha-1(IV) chain OS=Homo sapiens OX=9606 GN=COL4A1 PE=1 SV=4
27.0469	27.0442	26.833	25.1819	25.6315	24.7043				+	TD_X	+	TD_X	36	19	19	44.6	29.6	29.6	104.85	0	142.97	468550000	79	14	13	15	5	6	3	2.54105	0.002	1.80213	6.50787	1.78921	0.00950649	1.80213	6.50787	sp|O43707|ACTN4_HUMAN	sp|O43707|ACTN4_HUMAN	83	sp|O43707|ACTN4_HUMAN Alpha-actinin-4 OS=Homo sapiens OX=9606 GN=ACTN4 PE=1 SV=2
27.2856	27.3551	28.1792	25.2412	25.6958	26.0037				+	TD_X	+	TD_X	36	36	36	15	15	15	399.73	0	296.64	763340000	140	24	22	28	4	8	9	2.24647	0.00465672	1.95974	5.40605	2.16984	0.00203774	1.95974	5.40605	sp|O15230|LAMA5_HUMAN	sp|O15230|LAMA5_HUMAN	62	sp|O15230|LAMA5_HUMAN Laminin subunit alpha-5 OS=Homo sapiens OX=9606 GN=LAMA5 PE=1 SV=8
23.3191	NaN	23.5818	25.3383	24.7774	24.8092				+	TD_X	+	TD_X	8	8	8	23.5	23.5	23.5	52.44	0	19.724	59055000	29	3	1	5	4	4	5	2.03123	0.0105679	-1.52457	-5.99235	2.18544	0	-1.52457	-6.79512	sp|P51608|MECP2_HUMAN	sp|P51608|MECP2_HUMAN	647	sp|P51608|MECP2_HUMAN Methyl-CpG-binding protein 2 OS=Homo sapiens OX=9606 GN=MECP2 PE=1 SV=1
26.1715	26.3218	26.4678	25.3446	25.4612	25.775				+	TD_X	+	TD_X	22	4	4	52.3	13.1	13.1	49.67	0	22.447	321660000	56	4	3	4	2	4	3	2.16808	0.00583333	0.793447	5.14011	2.00857	0.00171429	0.793447	5.14011	sp|P07437|TBB5_HUMAN	sp|P07437|TBB5_HUMAN	275	sp|P07437|TBB5_HUMAN Tubulin beta chain OS=Homo sapiens OX=9606 GN=TUBB PE=1 SV=2
24.9159	25.0761	24.949	25.3602	25.2944	25.2369				+	TD_X	+	TD_X	13	13	13	11.5	11.5	11.5	189.25	0	67.381	162900000	56	9	10	10	4	6	4	2.19826	0.00439437	-0.316847	-5.24123	2.09285	0.00183051	-0.316847	-5.24123	sp|P46940|IQGA1_HUMAN	sp|P46940|IQGA1_HUMAN	603	sp|P46940|IQGA1_HUMAN Ras GTPase-activating-like protein IQGAP1 OS=Homo sapiens OX=9606 GN=IQGAP1 PE=1 SV=1
35.1337	34.6309	34.6496	25.4093	24.3112	25.8287				+	TD_X	+	TD_X	76	76	76	67.3	67.3	67.3	129.31	0	323.31	112900000000	1261	73	64	66	6	4	8	4.43195	0	9.62167	19.9859	3.11569	0	9.62167	19.9859	sp|P08123|CO1A2_HUMAN	sp|P08123|CO1A2_HUMAN	287	sp|P08123|CO1A2_HUMAN Collagen alpha-2(I) chain OS=Homo sapiens OX=9606 GN=COL1A2 PE=1 SV=7
27.6497	27.583	27.7369	25.4163	24.8051	25.3018				+	TD_X	+	TD_X	39	39	39	26.2	26.2	26.2	247.74	0	217.58	718970000	125	25	22	29	7	5	10	3.67797	0.00675	2.48214	12.874	2.40688	0	2.48214	12.874	sp|O95425|SVIL_HUMAN	sp|O95425|SVIL_HUMAN	145	sp|O95425|SVIL_HUMAN Supervillin OS=Homo sapiens OX=9606 GN=SVIL PE=1 SV=2
23.8705	22.9927	NaN	25.4511	25.4863	24.7567				+	TD_X	+	TD_X	7	7	7	37.9	37.9	37.9	28.87	0	15.83	63174000	30	3	3	1	5	6	5	1.55657	0.0207706	-1.79977	-4.01358	1.02302	0.0496454	-1.79977	-3.60616	sp|P00915|CAH1_HUMAN	sp|P00915|CAH1_HUMAN	173	sp|P00915|CAH1_HUMAN Carbonic anhydrase 1 OS=Homo sapiens OX=9606 GN=CA1 PE=1 SV=2
26.9918	26.5611	26.6251	25.5814	25.7369	26.3844				+	TD_X	+	TD_X	10	10	10	22.2	22.2	22.2	53.248	0	110.12	448520000	42	5	6	9	3	4	3	1.37508	0.0290794	0.825095	2.9454	1.23668	0.0261488	0.825095	2.9454	sp|Q9ULV4|COR1C_HUMAN	sp|Q9ULV4|COR1C_HUMAN	1206	sp|Q9ULV4|COR1C_HUMAN Coronin-1C OS=Homo sapiens OX=9606 GN=CORO1C PE=1 SV=1
27.6572	27.3621	27.7907	25.6155	25.568	25.2065				+	TD_X	+	TD_X	28	28	28	35.5	35.5	35.5	134.43	0	268.73	721560000	98	23	20	25	6	7	5	3.53442	0.00469565	2.13999	11.8315	3.53346	0	2.13999	11.8315	sp|Q96Q06|PLIN4_HUMAN	sp|Q96Q06|PLIN4_HUMAN	1097	sp|Q96Q06|PLIN4_HUMAN Perilipin-4 OS=Homo sapiens OX=9606 GN=PLIN4 PE=1 SV=2
24.0345	24.2088	NaN	25.7155	25.7527	25.2484				+	TD_X	+	TD_X	6	6	6	28.4	28.4	28.4	26.152	0	24.645	96122000	31	3	4	1	5	5	5	2.15267	0.0056	-1.45056	-6.61461	2.28963	0	-1.45056	-7.87608	sp|P17931|LEG3_HUMAN	sp|P17931|LEG3_HUMAN	399	sp|P17931|LEG3_HUMAN Galectin-3 OS=Homo sapiens OX=9606 GN=LGALS3 PE=1 SV=5
23.9154	23.73	23.5327	25.7649	25.775	25.6092				+	TD_X	+	TD_X	7	7	7	52.9	52.9	52.9	10.932	0	19.576	82574000	27	3	3	2	5	5	6	4.07103	0.0108	-1.99032	-16.2016	3.20323	0	-1.99032	-16.2016	sp|P61604|CH10_HUMAN	sp|P61604|CH10_HUMAN	725	sp|P61604|CH10_HUMAN 10 kDa heat shock protein, mitochondrial OS=Homo sapiens OX=9606 GN=HSPE1 PE=1 SV=2
NaN	24.5206	24.382	25.9778	26.4451	27.0407				+	TD_X	+	TD_X	7	7	7	14.8	14.8	14.8	49.814	0	129.66	150890000	28	2	5	4	3	3	4	1.83308	0.0129778	-2.03661	-5.08622	1.74009	0.00892683	-2.03661	-6.45972	sp|O43294|TGFI1_HUMAN	sp|O43294|TGFI1_HUMAN	70	sp|O43294|TGFI1_HUMAN Transforming growth factor beta-1-induced transcript 1 protein OS=Homo sapiens OX=9606 GN=TGFB1I1 PE=1 SV=2
26.1391	26.3747	26.562	25.979	25.0413	25.3955				+	TD_X	+	TD_X	16	16	16	35.4	35.4	35.4	62.52	0	73.304	349640000	60	9	11	11	2	5	5	1.38168	0.029312	0.886674	2.96069	1.18237	0.0349606	0.886674	2.96069	sp|P23141|EST1_HUMAN	sp|P23141|EST1_HUMAN	445	sp|P23141|EST1_HUMAN Liver carboxylesterase 1 OS=Homo sapiens OX=9606 GN=CES1 PE=1 SV=2
26.832	26.8743	26.8439	26.0002	25.5274	26.0385				+	TD_X	+	TD_X	16	16	16	31.5	31.5	31.5	59.75	0	73.223	461910000	64	10	11	13	5	7	6	2.41993	0.00364286	0.994677	6.03419	1.5908	0.0149011	0.994677	6.03419	sp|P25705|ATPA_HUMAN	sp|P25705|ATPA_HUMAN	466	sp|P25705|ATPA_HUMAN ATP synthase subunit alpha, mitochondrial OS=Homo sapiens OX=9606 GN=ATP5F1A PE=1 SV=1
25.8731	25.3142	25.3553	26.0184	26.0031	26.17				+	TD_X	+	TD_X	9	6	6	69.3	44	44	18.736	0	21.186	250240000	23	3	3	4	3	4	5	1.36868	0.028625	-0.549613	-2.93061	1.08549	0.0410882	-0.549613	-2.93061	sp|Q9Y281|COF2_HUMAN	sp|Q9Y281|COF2_HUMAN	1219	sp|Q9Y281|COF2_HUMAN Cofilin-2 OS=Homo sapiens OX=9606 GN=CFL2 PE=1 SV=1
24.5666	25.3049	25.4593	26.1195	25.7954	26.1269				+	TD_X	+	TD_X	5	5	5	52.3	52.3	52.3	11.765	0	98.73	169780000	57	4	2	2	3	2	2	1.41968	0.0279669	-0.903672	-3.0495	1.17886	0.0346875	-0.903672	-3.0495	sp|P01834|IGKC_HUMAN	sp|P01834|IGKC_HUMAN;sp|P0DOX7|IGK_HUMAN	186	sp|P01834|IGKC_HUMAN Immunoglobulin kappa constant OS=Homo sapiens OX=9606 GN=IGKC PE=1 SV=2;sp|P0DOX7|IGK_HUMAN Immunoglobulin kappa light chain OS=Homo sapiens OX=9606 PE=1 SV=1
25.0602	25.1467	25.171	26.1551	26.42	26.1892				+	TD_X	+	TD_X	3	3	3	28.3	28.3	28.3	11.265	0	17.826	211460000	23	3	2	2	3	3	3	3.63831	0.00635294	-1.12882	-12.5775	2.70091	0	-1.12882	-12.5775	sp|P0DOY3|IGLC3_HUMAN	sp|P0DOY3|IGLC3_HUMAN;sp|P0DOY2|IGLC2_HUMAN;sp|P0CG04|IGLC1_HUMAN;sp|P0CF74|IGLC6_HUMAN;sp|A0M8Q6|IGLC7_HUMAN;sp|B9A064|IGLL5_HUMAN;sp|P0DOX8|IGL1_HUMAN	324	sp|P0DOY3|IGLC3_HUMAN Immunoglobulin lambda constant 3 OS=Homo sapiens OX=9606 GN=IGLC3 PE=1 SV=1;sp|P0DOY2|IGLC2_HUMAN Immunoglobulin lambda constant 2 OS=Homo sapiens OX=9606 GN=IGLC2 PE=1 SV=1;sp|P0CG04|IGLC1_HUMAN Immunoglobulin lambda constant 1 OS=Ho
26.8801	NaN	26.7356	26.1726	26.3577	26.2955				+	TD_X	+	TD_X	5	5	5	35.6	35.6	35.6	22.492	0	32.732	431240000	31	3	3	5	2	2	2	2.03681	0.0107	0.532532	6.01974	1.6156	0.0129438	0.532532	5.88992	sp|P52943|CRIP2_HUMAN	sp|P52943|CRIP2_HUMAN	663	sp|P52943|CRIP2_HUMAN Cysteine-rich protein 2 OS=Homo sapiens OX=9606 GN=CRIP2 PE=1 SV=1
26.723	26.8612	26.9303	26.1845	26.7028	26.2241				+	TD_X	+	TD_X	6	6	6	13.3	13.3	13.3	129.93	0	57.108	598060000	87	5	6	6	2	3	2	1.23843	0.0371387	0.467726	2.63715	1.03064	0.0481151	0.467726	2.63715	sp|Q9NQC3|RTN4_HUMAN	sp|Q9NQC3|RTN4_HUMAN	1158	sp|Q9NQC3|RTN4_HUMAN Reticulon-4 OS=Homo sapiens OX=9606 GN=RTN4 PE=1 SV=2
29.1282	29.0561	29.1418	26.2456	26.7517	26.4822				+	TD_X	+	TD_X	116	116	113	28.5	28.5	28.1	531.78	0	323.31	1957000000	391	82	88	82	15	24	23	4.21298	0	2.61552	17.5978	2.61931	0	2.61552	17.5978	sp|Q15149|PLEC_HUMAN	sp|Q15149|PLEC_HUMAN	934	sp|Q15149|PLEC_HUMAN Plectin OS=Homo sapiens OX=9606 GN=PLEC PE=1 SV=3
35.335	34.8488	34.8696	26.2464	25.2445	26.399				+	TD_X	+	TD_X	82	82	81	64.1	64.1	64.1	138.94	0	323.31	147100000000	1715	78	67	74	13	9	14	4.66683	0	9.05453	22.9019	3.48564	0	9.05453	22.9019	sp|P02452|CO1A1_HUMAN	sp|P02452|CO1A1_HUMAN	195	sp|P02452|CO1A1_HUMAN Collagen alpha-1(I) chain OS=Homo sapiens OX=9606 GN=COL1A1 PE=1 SV=5
27.9143	27.6551	27.4188	26.3562	26.3189	26.3333				+	TD_X	+	TD_X	26	26	25	26.2	26.2	26.2	136.38	0	150.56	794340000	98	15	14	14	11	11	8	3.11874	0.00327273	1.32658	9.24567	1.95527	0.00327273	1.32658	9.24567	sp|P14543|NID1_HUMAN	sp|P14543|NID1_HUMAN	371	sp|P14543|NID1_HUMAN Nidogen-1 OS=Homo sapiens OX=9606 GN=NID1 PE=1 SV=3
22.4185	24.0524	23.5034	26.4824	26.7653	26.4612				+	TD_X	+	TD_X	8	8	8	40.4	40.4	40.4	23.48	0	52.855	141430000	51	4	4	6	6	7	6	2.56924	0.00203774	-3.24487	-6.62254	1.74693	0.00926582	-3.24487	-6.62254	sp|P10301|RRAS_HUMAN	sp|P10301|RRAS_HUMAN	326	sp|P10301|RRAS_HUMAN Ras-related protein R-Ras OS=Homo sapiens OX=9606 GN=RRAS PE=1 SV=1
29.1137	29.4553	29.3888	26.5326	26.6887	26.9267				+	TD_X	+	TD_X	87	71	69	41.9	35.9	34.7	226.53	0	323.31	2286400000	282	51	50	53	14	18	18	4.13138	0.012	2.60324	16.7814	4.10632	0	2.60324	16.7814	sp|P35579|MYH9_HUMAN	sp|P35579|MYH9_HUMAN	546	sp|P35579|MYH9_HUMAN Myosin-9 OS=Homo sapiens OX=9606 GN=MYH9 PE=1 SV=4
27.4895	27.725	27.607	26.5901	26.7392	26.8236				+	TD_X	+	TD_X	23	15	15	38.4	28.9	28.9	70.897	0	115.05	789550000	118	10	12	10	11	12	11	3.11621	0.00317647	0.889551	9.23173	3.11618	0	0.889551	9.23173	sp|P11142|HSP7C_HUMAN	sp|P11142|HSP7C_HUMAN	335	sp|P11142|HSP7C_HUMAN Heat shock cognate 71 kDa protein OS=Homo sapiens OX=9606 GN=HSPA8 PE=1 SV=1
25.8737	25.4721	25.0335	26.6036	26.9693	26.9397				+	TD_X	+	TD_X	9	9	9	26.5	26.5	26.5	51.511	0	42.79	219750000	46	3	4	2	6	6	8	2.15974	0.00567568	-1.37776	-5.11244	1.79848	0.00963158	-1.37776	-5.11244	sp|P02679|FIBG_HUMAN	sp|P02679|FIBG_HUMAN	207	sp|P02679|FIBG_HUMAN Fibrinogen gamma chain OS=Homo sapiens OX=9606 GN=FGG PE=1 SV=3
26.4895	26.3503	26.2549	26.6084	26.7864	26.6777				+	TD_X	+	TD_X	29	29	29	27	27	27	187.15	0	323.31	392520000	109	12	12	9	13	13	15	1.72178	0.0178144	-0.325942	-3.80776	1.667	0.0138795	-0.325942	-3.80776	sp|P01024|CO3_HUMAN	sp|P01024|CO3_HUMAN	181	sp|P01024|CO3_HUMAN Complement C3 OS=Homo sapiens OX=9606 GN=C3 PE=1 SV=2
26.3208	26.3502	26.414	26.6143	26.5439	26.8797				+	TD_X	+	TD_X	18	18	18	38.8	38.8	38.8	67.877	0	230.27	413760000	54	7	6	8	10	6	7	1.3986	0.0297886	-0.317623	-3.00007	1.09148	0.0412932	-0.317623	-3.00007	sp|P29401|TKT_HUMAN	sp|P29401|TKT_HUMAN	492	sp|P29401|TKT_HUMAN Transketolase OS=Homo sapiens OX=9606 GN=TKT PE=1 SV=3
25.5905	25.5385	25.4534	26.7286	26.4896	26.7542				+	TD_X	+	TD_X	31	31	31	30.9	30.9	30.9	191.48	0	323.31	232490000	118	9	14	13	15	14	17	3.57526	0.00514286	-1.13002	-12.1196	2.81679	0	-1.13002	-12.1196	sp|Q02952|AKA12_HUMAN	sp|Q02952|AKA12_HUMAN	829	sp|Q02952|AKA12_HUMAN A-kinase anchor protein 12 OS=Homo sapiens OX=9606 GN=AKAP12 PE=1 SV=4
27.2326	27.2755	27.166	26.7744	26.6302	26.7891				+	TD_X	+	TD_X	12	12	9	38.8	38.8	34.7	27.745	0	189.71	455460000	54	5	5	4	8	8	9	2.92735	0.00251163	0.493465	8.24155	2.61928	0	0.493465	8.24155	sp|P63104|1433Z_HUMAN	sp|P63104|1433Z_HUMAN	771	sp|P63104|1433Z_HUMAN 14-3-3 protein zeta/delta OS=Homo sapiens OX=9606 GN=YWHAZ PE=1 SV=1
25.9379	25.4601	25.7501	26.814	26.3047	26.2547				+	TD_X	+	TD_X	14	6	6	64.3	20.6	20.6	13.989	0	13.333	297990000	24	4	3	5	2	5	2	1.51439	0.0223214	-0.741738	-3.27681	1.47686	0.0189167	-0.741738	-3.27681	sp|Q99879|H2B1M_HUMAN	sp|Q99879|H2B1M_HUMAN;sp|Q99877|H2B1N_HUMAN;sp|Q93079|H2B1H_HUMAN;sp|Q5QNW6|H2B2F_HUMAN;sp|P62807|H2B1C_HUMAN;sp|P58876|H2B1D_HUMAN;sp|Q99880|H2B1L_HUMAN;sp|P57053|H2BFS_HUMAN;sp|O60814|H2B1K_HUMAN	692	sp|Q99879|H2B1M_HUMAN Histone H2B type 1-M OS=Homo sapiens OX=9606 GN=HIST1H2BM PE=1 SV=3;sp|Q99877|H2B1N_HUMAN Histone H2B type 1-N OS=Homo sapiens OX=9606 GN=HIST1H2BN PE=1 SV=3;sp|Q93079|H2B1H_HUMAN Histone H2B type 1-H OS=Homo sapiens OX=9606 GN=HIST1H
26.4954	26.4961	25.8615	26.8722	27.0243	26.9937				+	TD_X	+	TD_X	24	24	24	22.5	22.5	22.5	163.29	0	100.24	430350000	103	17	12	9	12	14	16	1.45655	0.0247304	-0.679047	-3.13694	1.10497	0.0405846	-0.679047	-3.13694	sp|P01023|A2MG_HUMAN	sp|P01023|A2MG_HUMAN	180	sp|P01023|A2MG_HUMAN Alpha-2-macroglobulin OS=Homo sapiens OX=9606 GN=A2M PE=1 SV=3
25.3416	26.0345	25.717	26.8811	27.1177	27.4758				+	TD_X	+	TD_X	11	11	11	30.7	30.7	30.7	39.854	0	90.735	360040000	67	7	9	8	7	6	6	2.27932	0.004875	-1.4605	-5.52072	2.25253	0	-1.4605	-5.52072	sp|P00325|ADH1B_HUMAN	sp|P00325|ADH1B_HUMAN;sp|P07327|ADH1A_HUMAN	157	sp|P00325|ADH1B_HUMAN Alcohol dehydrogenase 1B OS=Homo sapiens OX=9606 GN=ADH1B PE=1 SV=2;sp|P07327|ADH1A_HUMAN Alcohol dehydrogenase 1A OS=Homo sapiens OX=9606 GN=ADH1A PE=1 SV=2
27.1761	27.0497	27.2725	26.891	26.7864	26.5454				+	TD_X	+	TD_X	31	31	31	34.7	34.7	34.7	121	0	175.43	655050000	139	23	17	25	12	10	7	1.60965	0.0217692	0.42513	3.51472	1.48945	0.0182979	0.42513	3.51472	sp|P27816|MAP4_HUMAN	sp|P27816|MAP4_HUMAN	484	sp|P27816|MAP4_HUMAN Microtubule-associated protein 4 OS=Homo sapiens OX=9606 GN=MAP4 PE=1 SV=3
26.52	26.7511	26.6615	26.9597	26.9963	26.7304						+	TD_X	20	20	20	38.8	38.8	38.8	66.193	0	105.01	515970000	101	9	12	15	7	6	9	1.10418	0.0507755	-0.251223	-2.34817	1.08865	0.0409851	-0.251223	-2.34817	sp|O75083|WDR1_HUMAN	sp|O75083|WDR1_HUMAN	105	sp|O75083|WDR1_HUMAN WD repeat-containing protein 1 OS=Homo sapiens OX=9606 GN=WDR1 PE=1 SV=4
28.0694	28.3265	27.8182	27.0027	26.9126	27.0782				+	TD_X	+	TD_X	24	11	2	60	27.9	3.6	49.83	0	136.18	1058500000	115	8	7	11	9	9	9	2.649	0.00211765	1.07353	6.95655	1.92817	0.00469565	1.07353	6.95655	sp|P68371|TBB4B_HUMAN	sp|P68371|TBB4B_HUMAN	787	sp|P68371|TBB4B_HUMAN Tubulin beta-4B chain OS=Homo sapiens OX=9606 GN=TUBB4B PE=1 SV=1
28.0246	28.1624	28.2172	27.181	27.3286	27.4223				+	TD_X	+	TD_X	41	41	41	28.7	28.7	28.7	177.6	0	323.31	1284900000	187	29	28	31	13	13	14	3.09108	0.00284211	0.824097	9.09394	3.01154	0	0.824097	9.09394	sp|P11047|LAMC1_HUMAN	sp|P11047|LAMC1_HUMAN	334	sp|P11047|LAMC1_HUMAN Laminin subunit gamma-1 OS=Homo sapiens OX=9606 GN=LAMC1 PE=1 SV=3
28.9039	28.8481	28.898	27.1923	26.7272	26.7703				+	TD_X	+	TD_X	36	36	36	27	27	27	195.98	0	316.91	1772300000	165	29	28	31	14	10	10	3.73297	0.00981818	1.98678	13.2963	2.29899	0	1.98678	13.2963	sp|P55268|LAMB2_HUMAN	sp|P55268|LAMB2_HUMAN	682	sp|P55268|LAMB2_HUMAN Laminin subunit beta-2 OS=Homo sapiens OX=9606 GN=LAMB2 PE=1 SV=2
27.6302	27.6369	27.4993	27.2009	26.9439	26.9283				+	TD_X	+	TD_X	11	11	11	61.4	61.4	61.4	23.356	0	154.26	750190000	79	8	6	8	5	7	9	2.32872	0.0034	0.564444	5.69686	1.95549	0.00332308	0.564444	5.69686	sp|P09211|GSTP1_HUMAN	sp|P09211|GSTP1_HUMAN	301	sp|P09211|GSTP1_HUMAN Glutathione S-transferase P OS=Homo sapiens OX=9606 GN=GSTP1 PE=1 SV=2
25.0039	26.3293	25.8169	27.2752	27.0642	27.3244				+	TD_X	+	TD_X	6	6	6	18.1	18.1	18.1	39.232	0	50.913	320480000	47	3	4	3	3	5	6	1.72576	0.0167083	-1.50458	-3.81844	1.26268	0.0243448	-1.50458	-3.81844	sp|Q53GG5|PDLI3_HUMAN	sp|Q53GG5|PDLI3_HUMAN	980	sp|Q53GG5|PDLI3_HUMAN PDZ and LIM domain protein 3 OS=Homo sapiens OX=9606 GN=PDLIM3 PE=1 SV=1
26.2928	25.8384	26.1871	27.2792	27.098	26.8621				+	TD_X	+	TD_X	11	11	11	50.6	50.6	50.6	18.985	0	63.24	339740000	62	7	5	8	8	9	8	2.22289	0.00452174	-0.973661	-5.32492	2.20323	0	-0.973661	-5.32492	sp|Q9BW30|TPPP3_HUMAN	sp|Q9BW30|TPPP3_HUMAN	1121	sp|Q9BW30|TPPP3_HUMAN Tubulin polymerization-promoting protein family member 3 OS=Homo sapiens OX=9606 GN=TPPP3 PE=1 SV=1
27.826	28.1625	28.4534	27.377	26.7222	26.6968				+	TD_X	+	TD_X	14	14	14	19.8	19.8	19.8	88.414	0	185.41	1196600000	70	13	12	10	8	6	6	1.87494	0.0123678	1.21525	4.23309	1.83796	0.00871233	1.21525	4.23309	sp|P05556|ITB1_HUMAN	sp|P05556|ITB1_HUMAN	252	sp|P05556|ITB1_HUMAN Integrin beta-1 OS=Homo sapiens OX=9606 GN=ITGB1 PE=1 SV=2
26.7701	26.9473	27.1399	27.393	27.509	27.2455				+	TD_X	+	TD_X	12	12	8	56.7	56.7	39	28.804	0	35.109	752760000	102	7	8	8	11	8	9	1.51482	0.0225225	-0.430077	-3.27788	1.45086	0.01816	-0.430077	-3.27788	sp|P18669|PGAM1_HUMAN	sp|P18669|PGAM1_HUMAN	406	sp|P18669|PGAM1_HUMAN Phosphoglycerate mutase 1 OS=Homo sapiens OX=9606 GN=PGAM1 PE=1 SV=2
20.9157	21.1636	20.8225	27.4082	27.4503	27.2889				+	TD_X	+	TD_X	11	11	11	85.1	85.1	85.1	12.774	0	33.302	180290000	48	1	1	1	8	10	8	6.24461	0	-6.41521	-56.9465	4.72908	0	-6.41521	-56.9465	sp|O75368|SH3L1_HUMAN	sp|O75368|SH3L1_HUMAN	117	sp|O75368|SH3L1_HUMAN SH3 domain-binding glutamic acid-rich-like protein OS=Homo sapiens OX=9606 GN=SH3BGRL PE=1 SV=1
27.9118	27.6007	27.5243	27.4766	26.76	27.0875				+	TD_X	+	TD_X	20	20	20	39.5	39.5	39.5	43.809	0	111.63	948420000	114	17	14	14	5	7	6	1.12503	0.0493517	0.570869	2.39225	1.03822	0.0475652	0.570869	2.39225	sp|P51888|PRELP_HUMAN	sp|P51888|PRELP_HUMAN	652	sp|P51888|PRELP_HUMAN Prolargin OS=Homo sapiens OX=9606 GN=PRELP PE=1 SV=1
27.8429	28.113	27.9317	27.4863	27.5491	27.4871				+	TD_X	+	TD_X	23	23	23	49.3	49.3	49.3	57.936	0	257.02	1086800000	119	13	15	20	14	12	10	2.28433	0.00503226	0.455047	5.53837	1.63412	0.0133953	0.455047	5.53837	sp|P14618|KPYM_HUMAN	sp|P14618|KPYM_HUMAN	374	sp|P14618|KPYM_HUMAN Pyruvate kinase PKM OS=Homo sapiens OX=9606 GN=PKM PE=1 SV=4
24.0737	24.2922	24.171	27.4865	27.6446	27.3623				+	TD_X	+	TD_X	7	7	7	38.2	38.2	38.2	23.207	0	119.66	239540000	42	3	3	2	4	5	4	5.25249	0	-3.3188	-32.1336	5.00419	0	-3.3188	-32.1336	sp|P52565|GDIR1_HUMAN	sp|P52565|GDIR1_HUMAN	658	sp|P52565|GDIR1_HUMAN Rho GDP-dissociation inhibitor 1 OS=Homo sapiens OX=9606 GN=ARHGDIA PE=1 SV=3
24.7374	24.5837	24.7338	27.547	26.8731	27.1879				+	TD_X	+	TD_X	10	10	10	44.2	44.2	44.2	37.429	0	136.91	226030000	64	6	6	6	9	8	8	3.63008	0.006	-2.51773	-12.5168	2.41481	0	-2.51773	-12.5168	sp|P22626|ROA2_HUMAN	sp|P22626|ROA2_HUMAN	442	sp|P22626|ROA2_HUMAN Heterogeneous nuclear ribonucleoproteins A2/B1 OS=Homo sapiens OX=9606 GN=HNRNPA2B1 PE=1 SV=2
25.576	26.2383	25.9462	27.5666	27.5774	27.7514				+	TD_X	+	TD_X	14	14	13	51.3	51.3	51.3	22.11	0	48.063	435440000	80	8	9	12	10	11	11	2.98352	0.00257143	-1.71168	-8.52538	2.11488	0.00189474	-1.71168	-8.52538	sp|Q06830|PRDX1_HUMAN	sp|Q06830|PRDX1_HUMAN	843	sp|Q06830|PRDX1_HUMAN Peroxiredoxin-1 OS=Homo sapiens OX=9606 GN=PRDX1 PE=1 SV=1
26.7259	26.7729	26.7028	27.5921	27.1775	27.0156				+	TD_X	+	TD_X	21	21	21	31	31	31	71.607	0	233.69	581490000	115	16	13	15	9	12	7	1.42133	0.0276639	-0.527879	-3.05337	1.04864	0.0472409	-0.527879	-3.05337	sp|P43121|MUC18_HUMAN	sp|P43121|MUC18_HUMAN	587	sp|P43121|MUC18_HUMAN Cell surface glycoprotein MUC18 OS=Homo sapiens OX=9606 GN=MCAM PE=1 SV=2
28.3334	28.0185	28.0982	27.6073	27.4845	27.3813				+	TD_X	+	TD_X	23	23	16	32.6	32.6	24.4	67.819	0	164.45	1188700000	119	15	14	14	14	11	16	2.33944	0.00351724	0.659016	5.73566	2.1867	0	0.659016	5.73566	sp|P26038|MOES_HUMAN	sp|P26038|MOES_HUMAN	470	sp|P26038|MOES_HUMAN Moesin OS=Homo sapiens OX=9606 GN=MSN PE=1 SV=3
27.0937	27.2573	27.1548	27.756	27.8016	27.6105				+	TD_X	+	TD_X	20	20	20	41.9	41.9	41.9	74.68	0	87.298	730250000	125	11	13	12	14	13	14	2.75109	0.00216	-0.55411	-7.40546	2.69356	0	-0.55411	-7.40546	sp|Q15582|BGH3_HUMAN	sp|Q15582|BGH3_HUMAN	944	sp|Q15582|BGH3_HUMAN Transforming growth factor-beta-induced protein ig-h3 OS=Homo sapiens OX=9606 GN=TGFBI PE=1 SV=1
28.2023	28.4776	28.3953	27.7877	27.9006	27.8992				+	TD_X	+	TD_X	27	27	23	61.8	61.8	52.8	61.963	0	323.31	1506400000	177	18	17	20	13	15	17	2.28051	0.00495238	0.495924	5.52489	1.85651	0.00895775	0.495924	5.52489	sp|Q14195|DPYL3_HUMAN	sp|Q14195|DPYL3_HUMAN	911	sp|Q14195|DPYL3_HUMAN Dihydropyrimidinase-related protein 3 OS=Homo sapiens OX=9606 GN=DPYSL3 PE=1 SV=1
28.0162	28.3596	28.0612	27.8262	27.5637	27.947						+	TD_X	23	23	23	67.6	67.6	67.6	44.614	0	257.95	1330700000	162	19	15	20	10	10	11	1.10352	0.0504324	0.36668	2.34678	1.10267	0.0402748	0.36668	2.34678	sp|P00558|PGK1_HUMAN	sp|P00558|PGK1_HUMAN	166	sp|P00558|PGK1_HUMAN Phosphoglycerate kinase 1 OS=Homo sapiens OX=9606 GN=PGK1 PE=1 SV=3
25.7322	26.0756	25.5698	27.8949	27.4156	27.7988				+	TD_X	+	TD_X	11	11	11	40.3	40.3	40.3	33.922	0	75.823	406350000	33	4	6	4	4	6	6	3.10032	0.003	-1.91058	-9.14437	3.09965	0	-1.91058	-9.14437	sp|P20774|MIME_HUMAN	sp|P20774|MIME_HUMAN	419	sp|P20774|MIME_HUMAN Mimecan OS=Homo sapiens OX=9606 GN=OGN PE=1 SV=1
28.4746	28.2195	28.5044	27.913	27.8198	27.9525				+	TD_X	+	TD_X	29	28	19	44.8	42.7	32.4	70.02	0	148.25	1353300000	144	16	18	19	13	15	21	2.16045	0.00575342	0.504403	5.11477	1.74189	0.00903704	0.504403	5.11477	sp|P54652|HSP72_HUMAN	sp|P54652|HSP72_HUMAN	674	sp|P54652|HSP72_HUMAN Heat shock-related 70 kDa protein 2 OS=Homo sapiens OX=9606 GN=HSPA2 PE=1 SV=1
27.5107	27.528	27.6064	27.9292	28.3784	28.2048				+	TD_X	+	TD_X	19	19	18	45.5	45.5	41.9	36.688	0	207.72	1063100000	69	10	13	12	8	9	9	2.01265	0.011561	-0.622471	-4.64288	1.44388	0.0213861	-0.622471	-4.64288	sp|P00338|LDHA_HUMAN	sp|P00338|LDHA_HUMAN	158	sp|P00338|LDHA_HUMAN L-lactate dehydrogenase A chain OS=Homo sapiens OX=9606 GN=LDHA PE=1 SV=2
27.768	27.7565	27.6875	27.9646	28.1283	28.1991				+	TD_X	+	TD_X	14	14	6	54.2	54.2	30.9	36.105	0	106.81	1212400000	120	9	11	12	7	5	7	2.08682	0.00835897	-0.360029	-4.87535	1.61036	0.0128	-0.360029	-4.87535	sp|P01857|IGHG1_HUMAN	sp|P01857|IGHG1_HUMAN;sp|P0DOX5|IGG1_HUMAN	187	sp|P01857|IGHG1_HUMAN Immunoglobulin heavy constant gamma 1 OS=Homo sapiens OX=9606 GN=IGHG1 PE=1 SV=1;sp|P0DOX5|IGG1_HUMAN Immunoglobulin gamma-1 heavy chain OS=Homo sapiens OX=9606 PE=1 SV=2
27.1902	27.5909	27.426	28.0126	28.3834	28.8019				+	TD_X	+	TD_X	12	12	9	80.7	80.7	55.4	18.502	0	93.484	1287200000	68	7	6	10	5	6	7	1.75432	0.0168842	-0.996951	-3.89561	1.51605	0.015957	-0.996951	-3.89561	sp|P23528|COF1_HUMAN	sp|P23528|COF1_HUMAN	454	sp|P23528|COF1_HUMAN Cofilin-1 OS=Homo sapiens OX=9606 GN=CFL1 PE=1 SV=3
26.4702	26.2938	25.8152	28.0804	27.9247	28.0755				+	TD_X	+	TD_X	22	22	22	54	54	54	55.928	0	87.665	531210000	99	13	12	13	9	10	13	3.08624	0.00276923	-1.83381	-9.06762	2.1032	0.00186207	-1.83381	-9.06762	sp|P02675|FIBB_HUMAN	sp|P02675|FIBB_HUMAN	206	sp|P02675|FIBB_HUMAN Fibrinogen beta chain OS=Homo sapiens OX=9606 GN=FGB PE=1 SV=2
27.7439	27.5376	27.5417	28.0826	28.1736	27.9177				+	TD_X	+	TD_X	22	22	22	58.4	58.4	58.4	38.714	0	323.31	989000000	103	17	14	14	10	11	10	1.94831	0.0128095	-0.450259	-4.44802	1.93945	0.00483582	-0.450259	-4.44802	sp|P04083|ANXA1_HUMAN	sp|P04083|ANXA1_HUMAN	227	sp|P04083|ANXA1_HUMAN Annexin A1 OS=Homo sapiens OX=9606 GN=ANXA1 PE=1 SV=2
27.3827	27.6553	27.858	28.0829	27.9613	28.2368				+	TD_X	+	TD_X	12	12	12	39.8	39.8	39.8	36.426	0	91.02	1151100000	71	7	9	10	6	7	9	1.35608	0.0284031	-0.461646	-2.90159	1.23943	0.0254667	-0.461646	-2.90159	sp|P40925|MDHC_HUMAN	sp|P40925|MDHC_HUMAN	576	sp|P40925|MDHC_HUMAN Malate dehydrogenase, cytoplasmic OS=Homo sapiens OX=9606 GN=MDH1 PE=1 SV=4
28.5498	28.7607	28.9115	28.1206	27.8722	28.0868				+	TD_X	+	TD_X	32	32	31	62.6	62.6	61	61.161	0	252.04	2040900000	239	23	24	24	15	20	20	2.26431	0.0048	0.714117	5.4681	2.16375	0.002	0.714117	5.4681	sp|Q9NZN4|EHD2_HUMAN	sp|Q9NZN4|EHD2_HUMAN	1176	sp|Q9NZN4|EHD2_HUMAN EH domain-containing protein 2 OS=Homo sapiens OX=9606 GN=EHD2 PE=1 SV=2
34.8104	34.6618	34.5586	28.2447	26.563	28.0379				+	TD_X	+	TD_X	80	80	66	58.3	58.3	53.1	138.56	0	323.31	113030000000	1509	75	67	71	24	17	24	3.72211	0.009	7.06171	13.2119	2.30932	0	7.06171	13.2119	sp|P02461|CO3A1_HUMAN	sp|P02461|CO3A1_HUMAN	197	sp|P02461|CO3A1_HUMAN Collagen alpha-1(III) chain OS=Homo sapiens OX=9606 GN=COL3A1 PE=1 SV=4
29.0207	29.2565	29.0829	28.2615	28.3023	28.1112				+	TD_X	+	TD_X	62	62	62	37.1	37.1	37.1	262.62	0	323.31	2359000000	317	37	41	45	19	20	27	3.21549	0.00348387	0.895058	9.79518	3.13866	0	0.895058	9.79518	sp|P02751|FINC_HUMAN	sp|P02751|FINC_HUMAN	213	sp|P02751|FINC_HUMAN Fibronectin OS=Homo sapiens OX=9606 GN=FN1 PE=1 SV=4
27.4032	27.294	27.3454	28.309	28.0442	27.9634				+	TD_X	+	TD_X	15	15	15	39.7	39.7	39.7	35.936	0	143.7	1023000000	61	9	7	7	6	8	10	2.64812	0.00207692	-0.758005	-6.95277	1.89695	0.006	-0.758005	-6.95277	sp|P08758|ANXA5_HUMAN	sp|P08758|ANXA5_HUMAN	297	sp|P08758|ANXA5_HUMAN Annexin A5 OS=Homo sapiens OX=9606 GN=ANXA5 PE=1 SV=2
30.483	29.4629	29.4642	28.3519	27.367	26.0266				+	TD_X	+	TD_X	11	11	11	47.6	47.6	47.6	11.367	0	31.583	3779400000	90	9	6	7	5	5	4	1.55832	0.020963	2.55483	3.38531	1.35756	0.0213458	2.55483	3.38531	sp|P62805|H4_HUMAN	sp|P62805|H4_HUMAN	751	sp|P62805|H4_HUMAN Histone H4 OS=Homo sapiens OX=9606 GN=HIST1H4A PE=1 SV=2
26.3886	26.4091	26.2875	28.399	28.1425	27.8516				+	TD_X	+	TD_X	8	8	8	53.1	53.1	53.1	14.728	0	71.281	507650000	47	4	5	4	6	6	7	3.39354	0.004	-1.76929	-10.8871	2.2469	0	-1.76929	-10.8871	sp|P62987|RL40_HUMAN	sp|P62987|RL40_HUMAN;sp|P62979|RS27A_HUMAN;sp|P0CG47|UBB_HUMAN;sp|P0CG48|UBC_HUMAN	320	sp|P62987|RL40_HUMAN Ubiquitin-60S ribosomal protein L40 OS=Homo sapiens OX=9606 GN=UBA52 PE=1 SV=2;sp|P62979|RS27A_HUMAN Ubiquitin-40S ribosomal protein S27a OS=Homo sapiens OX=9606 GN=RPS27A PE=1 SV=2;sp|P0CG47|UBB_HUMAN Polyubiquitin-B OS=Homo sapiens O
28.2455	28.3581	28.1818	28.4255	28.6093	28.4037				+	TD_X	+	TD_X	46	46	46	28	28	28	240.85	0	257.26	1544000000	264	29	27	31	25	29	22	1.22991	0.0379568	-0.217663	-2.61842	1.20699	0.0335935	-0.217663	-2.61842	sp|P24821|TENA_HUMAN	sp|P24821|TENA_HUMAN	460	sp|P24821|TENA_HUMAN Tenascin OS=Homo sapiens OX=9606 GN=TNC PE=1 SV=3
29.3394	28.9617	29.2993	28.582	28.7719	28.7443				+	TD_X	+	TD_X	19	19	1	45	45	2.9	50.135	0	323.31	2817300000	199	16	15	15	12	14	14	1.69918	0.0174545	0.500718	3.7475	1.45992	0.0183434	0.500718	3.7475	sp|Q71U36|TBA1A_HUMAN	sp|Q71U36|TBA1A_HUMAN;sp|Q9BQE3|TBA1C_HUMAN;sp|P0DPH8|TBA3D_HUMAN;sp|P0DPH7|TBA3C_HUMAN	1005	sp|Q71U36|TBA1A_HUMAN Tubulin alpha-1A chain OS=Homo sapiens OX=9606 GN=TUBA1A PE=1 SV=1;sp|Q9BQE3|TBA1C_HUMAN Tubulin alpha-1C chain OS=Homo sapiens OX=9606 GN=TUBA1C PE=1 SV=1;sp|P0DPH8|TBA3D_HUMAN Tubulin alpha-3D chain OS=Homo sapiens OX=9606 GN=TUBA3D
28.0061	28.5146	28.4767	28.5831	28.948	29.2525						+	TD_X	13	13	13	84.3	84.3	84.3	15.054	0	79.413	1984700000	141	8	10	9	8	9	9	1.10495	0.0511233	-0.595366	-2.3498	1.09504	0.0407879	-0.595366	-2.3498	sp|P07737|PROF1_HUMAN	sp|P07737|PROF1_HUMAN	277	sp|P07737|PROF1_HUMAN Profilin-1 OS=Homo sapiens OX=9606 GN=PFN1 PE=1 SV=2
26.6955	27.5565	26.9217	28.6369	28.4444	28.6239				+	TD_X	+	TD_X	13	13	13	59.4	59.4	59.4	20.159	0	87.915	854750000	89	7	7	7	9	9	10	2.32912	0.00345763	-1.51047	-5.69828	1.64183	0.0135529	-1.51047	-5.69828	sp|P02511|CRYAB_HUMAN	sp|P02511|CRYAB_HUMAN	199	sp|P02511|CRYAB_HUMAN Alpha-crystallin B chain OS=Homo sapiens OX=9606 GN=CRYAB PE=1 SV=2
29.7827	29.6348	29.9441	28.6561	28.6959	28.7095				+	TD_X	+	TD_X	21	21	21	55.4	55.4	55.4	49.844	0	323.31	3765900000	205	17	16	17	10	13	14	3.57624	0.0054	1.10003	12.1266	2.27416	0	1.10003	12.1266	sp|Q9NR12|PDLI7_HUMAN	sp|Q9NR12|PDLI7_HUMAN	1160	sp|Q9NR12|PDLI7_HUMAN PDZ and LIM domain protein 7 OS=Homo sapiens OX=9606 GN=PDLIM7 PE=1 SV=1
28.6406	28.2329	28.3005	28.6628	28.9472	28.8977				+	TD_X	+	TD_X	8	8	8	43.3	43.3	43.3	20.471	0	71.236	1530800000	85	6	4	6	6	6	7	1.35242	0.0279695	-0.44455	-2.8932	1.29261	0.0219298	-0.44455	-2.8932	sp|Q03135|CAV1_HUMAN	sp|Q03135|CAV1_HUMAN	831	sp|Q03135|CAV1_HUMAN Caveolin-1 OS=Homo sapiens OX=9606 GN=CAV1 PE=1 SV=4
27.0158	26.6122	26.4578	28.7133	28.3549	28.5062				+	TD_X	+	TD_X	21	21	21	33.4	33.4	33.4	94.972	0	323.31	749480000	129	14	8	13	16	12	13	3.13348	0.003375	-1.82951	-9.32751	2.78649	0	-1.82951	-9.32751	sp|P02671|FIBA_HUMAN	sp|P02671|FIBA_HUMAN	205	sp|P02671|FIBA_HUMAN Fibrinogen alpha chain OS=Homo sapiens OX=9606 GN=FGA PE=1 SV=2
27.6856	28.2065	27.5805	28.8479	29.2741	29.0462				+	TD_X	+	TD_X	31	31	29	71.7	71.7	71.7	47.168	0	242.87	1324500000	193	15	13	13	19	27	24	2.23614	0.00458824	-1.23187	-5.37039	2.03805	0.00174194	-1.23187	-5.37039	sp|P06733|ENOA_HUMAN	sp|P06733|ENOA_HUMAN	260	sp|P06733|ENOA_HUMAN Alpha-enolase OS=Homo sapiens OX=9606 GN=ENO1 PE=1 SV=2
25.584	26.536	26.19	28.8508	29.1091	29.4804				+	TD_X	+	TD_X	12	12	6	66.3	66.3	33.1	19.827	0	95.713	843860000	84	5	5	5	9	11	11	3.10017	0.00291892	-3.04339	-9.14354	2.8134	0	-3.04339	-9.14354	sp|P24844|MYL9_HUMAN	sp|P24844|MYL9_HUMAN	461	sp|P24844|MYL9_HUMAN Myosin regulatory light polypeptide 9 OS=Homo sapiens OX=9606 GN=MYL9 PE=1 SV=4
31.0278	30.6067	31.0833	28.8625	29.1368	29.4026				+	TD_X	+	TD_X	51	51	51	55.1	55.1	55.1	117.51	0	323.31	7780800000	485	43	39	40	19	21	26	2.9146	0.0024	1.772	8.17833	2.91226	0	1.772	8.17833	sp|Q9UMS6|SYNP2_HUMAN	sp|Q9UMS6|SYNP2_HUMAN	1208	sp|Q9UMS6|SYNP2_HUMAN Synaptopodin-2 OS=Homo sapiens OX=9606 GN=SYNPO2 PE=1 SV=2
29.0554	29.4348	29.4503	28.9382	28.6221	28.4624				+	TD_X	+	TD_X	20	20	18	64.8	64.8	55.5	39.42	0	323.31	2612100000	144	12	11	12	14	11	14	1.54772	0.0205818	0.639272	3.35897	1.54358	0.0147391	0.639272	3.35897	sp|P04075|ALDOA_HUMAN	sp|P04075|ALDOA_HUMAN	225	sp|P04075|ALDOA_HUMAN Fructose-bisphosphate aldolase A OS=Homo sapiens OX=9606 GN=ALDOA PE=1 SV=2
27.7434	27.3843	27.6258	28.9813	28.9742	28.9871				+	TD_X	+	TD_X	31	31	31	66.1	66.1	66.1	38.604	0	210.74	1275500000	169	20	14	20	17	20	17	3.72133	0.00830769	-1.39637	-13.2058	2.24946	0	-1.39637	-13.2058	sp|P07355|ANXA2_HUMAN	sp|P07355|ANXA2_HUMAN;sp|A6NMY6|AXA2L_HUMAN	273	sp|P07355|ANXA2_HUMAN Annexin A2 OS=Homo sapiens OX=9606 GN=ANXA2 PE=1 SV=2;sp|A6NMY6|AXA2L_HUMAN Putative annexin A2-like protein OS=Homo sapiens OX=9606 GN=ANXA2P2 PE=5 SV=2
29.4596	29.3741	29.6978	29.0488	29.1508	29.2745				+	TD_X	+	TD_X	24	24	2	61.6	61.6	3.6	49.906	0	323.31	3538500000	231	15	20	19	17	18	17	1.40625	0.0300328	0.352474	3.01795	1.33234	0.0231481	0.352474	3.01795	sp|Q13885|TBB2A_HUMAN	sp|Q13885|TBB2A_HUMAN	901	sp|Q13885|TBB2A_HUMAN Tubulin beta-2A chain OS=Homo sapiens OX=9606 GN=TUBB2A PE=1 SV=1
26.9287	27.6773	27.7362	29.0861	29.2794	28.6542				+	TD_X	+	TD_X	14	14	14	84.8	84.8	84.8	18.012	0	84.555	1102400000	89	8	8	8	8	9	10	2.09115	0.00846753	-1.55913	-4.8892	1.97948	0.003375	-1.55913	-4.8892	sp|P62937|PPIA_HUMAN	sp|P62937|PPIA_HUMAN	766	sp|P62937|PPIA_HUMAN Peptidyl-prolyl cis-trans isomerase A OS=Homo sapiens OX=9606 GN=PPIA PE=1 SV=2
28.111	27.654	28.018	29.1847	29.3631	29.4971				+	TD_X	+	TD_X	40	34	31	73.6	68.5	63.7	53.651	0	207.95	1334400000	148	16	14	16	16	24	21	2.98761	0.00263415	-1.42066	-8.54639	2.703	0	-1.42066	-8.54639	sp|P08670|VIME_HUMAN	sp|P08670|VIME_HUMAN	295	sp|P08670|VIME_HUMAN Vimentin OS=Homo sapiens OX=9606 GN=VIM PE=1 SV=4
27.9774	28.2712	27.9646	29.185	29.0016	28.9768				+	TD_X	+	TD_X	36	36	36	53.3	53.3	53.3	75.872	0	320.53	1438900000	195	15	19	16	23	25	25	2.92188	0.00245455	-0.983425	-8.21438	2.65672	0	-0.983425	-8.21438	sp|P08133|ANXA6_HUMAN	sp|P08133|ANXA6_HUMAN	288	sp|P08133|ANXA6_HUMAN Annexin A6 OS=Homo sapiens OX=9606 GN=ANXA6 PE=1 SV=3
29.7978	29.7191	29.9487	29.2068	29.0918	29.1543				+	TD_X	+	TD_X	39	39	39	41.8	41.8	41.8	99.058	0	323.31	4368000000	253	30	25	28	18	20	20	3.06132	0.0027	0.670863	8.93322	2.48213	0	0.670863	8.93322	sp|P53814|SMTN_HUMAN	sp|P53814|SMTN_HUMAN	668	sp|P53814|SMTN_HUMAN Smoothelin OS=Homo sapiens OX=9606 GN=SMTN PE=1 SV=7
27.3295	27.4902	27.0804	29.2302	29.2683	29.7082				+	TD_X	+	TD_X	32	32	32	45.3	45.3	45.3	77.063	0	319.89	1516800000	166	8	16	17	16	21	18	3.38337	0.00385714	-2.10217	-10.8218	3.24943	0	-2.10217	-10.8218	sp|P02787|TRFE_HUMAN	sp|P02787|TRFE_HUMAN	219	sp|P02787|TRFE_HUMAN Serotransferrin OS=Homo sapiens OX=9606 GN=TF PE=1 SV=3
29.9559	29.957	30.0583	29.3156	29.4336	29.5291				+	TD_X	+	TD_X	100	100	100	31.3	31.3	31.3	468.83	0	323.31	4648700000	533	63	75	76	46	39	44	2.87953	0.00229787	0.564259	8.00669	2.44682	0	0.564259	8.00669	sp|P98160|PGBM_HUMAN	sp|P98160|PGBM_HUMAN	804	sp|P98160|PGBM_HUMAN Basement membrane-specific heparan sulfate proteoglycan core protein OS=Homo sapiens OX=9606 GN=HSPG2 PE=1 SV=4
28.9058	28.8763	28.7427	29.3261	29.2387	29.0062				+	TD_X	+	TD_X	47	47	47	36.4	36.4	36.4	142.51	0	323.31	2004700000	295	23	20	24	31	36	33	1.49679	0.0221239	-0.348726	-3.2339	1.32356	0.0229358	-0.348726	-3.2339	sp|Q9BX66|SRBS1_HUMAN	sp|Q9BX66|SRBS1_HUMAN	1122	sp|Q9BX66|SRBS1_HUMAN Sorbin and SH3 domain-containing protein 1 OS=Homo sapiens OX=9606 GN=SORBS1 PE=1 SV=3
29.627	29.9672	29.8234	29.3875	29.4035	29.4676				+	TD_X	+	TD_X	41	41	41	23.3	23.3	23.3	210.71	0	295.39	4405300000	323	26	28	30	27	24	29	1.71994	0.0176327	0.386351	3.80284	1.28298	0.0237565	0.386351	3.80284	sp|Q15746|MYLK_HUMAN	sp|Q15746|MYLK_HUMAN	947	sp|Q15746|MYLK_HUMAN Myosin light chain kinase, smooth muscle OS=Homo sapiens OX=9606 GN=MYLK PE=1 SV=4
27.7332	27.4849	27.2656	29.4088	29.5424	29.2852				+	TD_X	+	TD_X	23	23	23	54.8	54.8	54.8	46.736	0	200.92	1347000000	130	15	12	9	14	15	17	3.6198	0.00568421	-1.91758	-12.4414	3.02705	0	-1.91758	-12.4414	sp|P01009|A1AT_HUMAN	sp|P01009|A1AT_HUMAN	177	sp|P01009|A1AT_HUMAN Alpha-1-antitrypsin OS=Homo sapiens OX=9606 GN=SERPINA1 PE=1 SV=3
29.1512	28.9575	28.8107	29.411	29.2169	29.6391				+	TD_X	+	TD_X	22	22	22	45.7	45.7	45.7	39.746	0	224.03	2598500000	166	15	14	16	16	16	13	1.33938	0.0285758	-0.449242	-2.86337	1.31725	0.0225225	-0.449242	-2.86337	sp|P07585|PGS2_HUMAN	sp|P07585|PGS2_HUMAN	276	sp|P07585|PGS2_HUMAN Decorin OS=Homo sapiens OX=9606 GN=DCN PE=1 SV=1
27.238	28.4573	28.0834	29.5198	29.3644	29.4794				+	TD_X	+	TD_X	26	26	26	54.7	54.7	54.7	65.746	0	163.36	1553600000	260	11	15	11	22	22	24	1.8643	0.0131236	-1.52826	-4.20253	1.30698	0.0223214	-1.52826	-4.20253	sp|Q93052|LPP_HUMAN	sp|Q93052|LPP_HUMAN	1066	sp|Q93052|LPP_HUMAN Lipoma-preferred partner OS=Homo sapiens OX=9606 GN=LPP PE=1 SV=1
29.9311	30.5031	30.4412	29.5292	29.6952	29.897				+	TD_X	+	TD_X	59	59	39	66	66	49.8	103.06	0	323.31	6073400000	435	45	41	50	26	29	35	1.30375	0.0312836	0.584693	2.78256	1.19881	0.0333226	0.584693	2.78256	sp|P12814|ACTN1_HUMAN	sp|P12814|ACTN1_HUMAN	352	sp|P12814|ACTN1_HUMAN Alpha-actinin-1 OS=Homo sapiens OX=9606 GN=ACTN1 PE=1 SV=2
28.2359	28.8829	28.9086	29.5466	29.9519	30.1658				+	TD_X	+	TD_X	13	13	13	70.2	70.2	70.2	16.93	0	101.68	2566400000	99	6	7	7	10	11	13	1.88038	0.0125116	-1.21226	-4.24877	1.84761	0.00883333	-1.21226	-4.24877	sp|P60660|MYL6_HUMAN	sp|P60660|MYL6_HUMAN	698	sp|P60660|MYL6_HUMAN Myosin light polypeptide 6 OS=Homo sapiens OX=9606 GN=MYL6 PE=1 SV=2
30.4806	30.468	30.6079	29.5547	29.8951	30.0478				+	TD_X	+	TD_X	47	47	30	53.7	53.7	42.5	85.696	0	323.31	7022600000	485	35	29	37	27	29	31	1.96638	0.0114217	0.686281	4.50213	1.4796	0.0181053	0.686281	4.50213	sp|P06396|GELS_HUMAN	sp|P06396|GELS_HUMAN	255	sp|P06396|GELS_HUMAN Gelsolin OS=Homo sapiens OX=9606 GN=GSN PE=1 SV=1
23.7736	23.8214	22.8116	29.5653	29.5708	29.2785				+	TD_X	+	TD_X	30	30	30	69.7	69.7	69.7	30.777	0	165.56	780550000	103	3	5	4	19	27	21	4.20444	0	-6.00265	-17.5107	2.81003	0	-6.00265	-17.5107	sp|P02647|APOA1_HUMAN	sp|P02647|APOA1_HUMAN	201	sp|P02647|APOA1_HUMAN Apolipoprotein A-I OS=Homo sapiens OX=9606 GN=APOA1 PE=1 SV=1
26.7175	26.8648	26.7553	29.7226	29.0191	29.5996				+	TD_X	+	TD_X	18	18	18	45	45	45	38.429	0	121.82	1050700000	111	10	7	7	11	8	10	3.56559	0.00490909	-2.66787	-12.0508	2.29738	0	-2.66787	-12.0508	sp|P51884|LUM_HUMAN	sp|P51884|LUM_HUMAN	651	sp|P51884|LUM_HUMAN Lumican OS=Homo sapiens OX=9606 GN=LUM PE=1 SV=2
30.7828	30.9712	30.8579	30.1484	30.2812	30.4367				+	TD_X	+	TD_X	84	84	84	60.6	60.6	60.6	172.77	0	323.31	7721800000	607	67	53	53	46	50	56	2.36718	0.00357895	0.58186	5.83713	2.17523	0.00207692	0.58186	5.83713	sp|O15061|SYNEM_HUMAN	sp|O15061|SYNEM_HUMAN	58	sp|O15061|SYNEM_HUMAN Synemin OS=Homo sapiens OX=9606 GN=SYNM PE=1 SV=2
28.541	28.5006	28.1725	30.2415	29.6941	30.0303				+	TD_X	+	TD_X	50	50	49	59.8	59.8	58.6	74.139	0	323.31	2070600000	248	24	18	20	36	34	37	2.88204	0.00234783	-1.58397	-8.01886	2.72591	0	-1.58397	-8.01886	sp|P02545|LMNA_HUMAN	sp|P02545|LMNA_HUMAN	200	sp|P02545|LMNA_HUMAN Prelamin-A/C OS=Homo sapiens OX=9606 GN=LMNA PE=1 SV=1
30.7287	30.9369	31.0434	30.4272	30.5696	30.6096				+	TD_X	+	TD_X	116	116	116	56.8	56.8	56.8	269.76	0	323.31	8864000000	868	81	87	90	63	65	69	1.56857	0.0213585	0.367496	3.41094	1.43295	0.0209709	0.367496	3.41094	sp|Q9Y490|TLN1_HUMAN	sp|Q9Y490|TLN1_HUMAN	1233	sp|Q9Y490|TLN1_HUMAN Talin-1 OS=Homo sapiens OX=9606 GN=TLN1 PE=1 SV=3
29.835	30.0054	29.3959	30.584	30.6327	30.6194				+	TD_X	+	TD_X	16	16	9	86.4	86.4	65.3	15.998	0	229.72	4594900000	201	11	11	12	13	14	14	2.04962	0.0108354	-0.866559	-4.75769	1.39328	0.0205714	-0.866559	-4.75769	sp|P68871|HBB_HUMAN	sp|P68871|HBB_HUMAN	790	sp|P68871|HBB_HUMAN Hemoglobin subunit beta OS=Homo sapiens OX=9606 GN=HBB PE=1 SV=2
30.1993	30.3447	30.2641	30.603	30.7845	30.404				+	TD_X	+	TD_X	45	45	45	38	38	38	108.58	0	323.31	6811000000	351	33	29	30	30	28	24	1.30534	0.0315188	-0.327818	-2.78614	1.08776	0.0406815	-0.327818	-2.78614	sp|P12110|CO6A2_HUMAN	sp|P12110|CO6A2_HUMAN	346	sp|P12110|CO6A2_HUMAN Collagen alpha-2(VI) chain OS=Homo sapiens OX=9606 GN=COL6A2 PE=1 SV=4
30.1747	29.8858	29.9056	30.6097	30.3581	30.3664				+	TD_X	+	TD_X	22	22	22	69.3	69.3	69.3	42.644	0	323.31	5978800000	299	13	15	13	19	20	21	1.66741	0.0171089	-0.45605	-3.66385	1.65643	0.0137143	-0.45605	-3.66385	sp|P12277|KCRB_HUMAN	sp|P12277|KCRB_HUMAN	350	sp|P12277|KCRB_HUMAN Creatine kinase B-type OS=Homo sapiens OX=9606 GN=CKB PE=1 SV=1
31.0842	31.6106	31.4486	30.6959	30.9505	30.8922				+	TD_X	+	TD_X	121	109	106	53.5	51.9	50.6	291.02	0	323.31	12543000000	788	75	79	91	49	62	60	1.43289	0.0272137	0.534939	3.08067	1.25195	0.0239322	0.534939	3.08067	sp|Q14315|FLNC_HUMAN	sp|Q14315|FLNC_HUMAN	916	sp|Q14315|FLNC_HUMAN Filamin-C OS=Homo sapiens OX=9606 GN=FLNC PE=1 SV=3
29.8433	30.0723	29.8775	30.7182	30.7828	30.7563				+	TD_X	+	TD_X	63	63	63	55.9	55.9	55.9	123.8	0	323.31	6235400000	440	37	43	45	42	35	44	3.43227	0.00415385	-0.821457	-11.1393	2.30544	0	-0.821457	-11.1393	sp|P18206|VINC_HUMAN	sp|P18206|VINC_HUMAN	402	sp|P18206|VINC_HUMAN Vinculin OS=Homo sapiens OX=9606 GN=VCL PE=1 SV=4
30.2689	30.2129	30.5556	30.8107	30.7562	31.1097				+	TD_X	+	TD_X	35	35	34	80.6	80.6	80.6	36.053	0	323.31	7583800000	309	27	20	24	21	23	24	1.63366	0.019098	-0.546409	-3.57623	1.63278	0.0132414	-0.546409	-3.57623	sp|P04406|G3P_HUMAN	sp|P04406|G3P_HUMAN	234	sp|P04406|G3P_HUMAN Glyceraldehyde-3-phosphate dehydrogenase OS=Homo sapiens OX=9606 GN=GAPDH PE=1 SV=3
26.7665	26.9884	26.4449	31.0609	30.7288	30.9755				+	TD_X	+	TD_X	21	21	21	92.2	92.2	92.2	22.782	0	255.38	2372300000	152	6	6	5	16	15	14	4.63264	0	-4.18849	-22.4526	4.06701	0	-4.18849	-22.4526	sp|P04792|HSPB1_HUMAN	sp|P04792|HSPB1_HUMAN	236	sp|P04792|HSPB1_HUMAN Heat shock protein beta-1 OS=Homo sapiens OX=9606 GN=HSPB1 PE=1 SV=2
31.8255	32.4021	32.447	31.639	31.6425	31.397				+	TD_X	+	TD_X	13	13	13	62.2	62.2	62.2	20.567	0	323.31	21299000000	178	8	8	9	12	10	11	1.43288	0.0269831	0.665325	3.08067	1.19432	0.033056	0.665325	3.08067	sp|P21291|CSRP1_HUMAN	sp|P21291|CSRP1_HUMAN	425	sp|P21291|CSRP1_HUMAN Cysteine and glycine-rich protein 1 OS=Homo sapiens OX=9606 GN=CSRP1 PE=1 SV=3
30.9841	30.4723	30.6407	32.3486	32.0794	31.97				+	TD_X	+	TD_X	257	257	257	65.9	65.9	65.9	629.09	0	323.31	10245000000	1198	152	121	146	150	157	158	2.79952	0.00220408	-1.43362	-7.62726	2.66656	0	-1.43362	-7.62726	sp|Q09666|AHNK_HUMAN	sp|Q09666|AHNK_HUMAN	860	sp|Q09666|AHNK_HUMAN Neuroblast differentiation-associated protein AHNAK OS=Homo sapiens OX=9606 GN=AHNAK PE=1 SV=2
32.1652	31.9824	31.908	32.6005	32.6638	32.4022				+	TD_X	+	TD_X	157	157	157	42.4	42.4	42.4	343.67	0	323.31	25307000000	1254	115	102	110	99	101	104	2.09184	0.00857895	-0.536949	-4.89137	2.09078	0.0018	-0.536949	-4.89137	sp|P12111|CO6A3_HUMAN	sp|P12111|CO6A3_HUMAN	347	sp|P12111|CO6A3_HUMAN Collagen alpha-3(VI) chain OS=Homo sapiens OX=9606 GN=COL6A3 PE=1 SV=5
34.6591	34.85	34.8767	33.1222	33.0016	33.4614				+	TD_X	+	TD_X	240	240	216	70.8	70.8	65.9	227.34	0	323.31	118100000000	2924	204	191	205	140	153	174	3.31748	0.00372414	1.60022	10.4073	2.68114	0	1.60022	10.4073	sp|P35749|MYH11_HUMAN	sp|P35749|MYH11_HUMAN	553	sp|P35749|MYH11_HUMAN Myosin-11 OS=Homo sapiens OX=9606 GN=MYH11 PE=1 SV=3
34.8043	35.0698	34.9691	33.8149	33.8478	33.9201				+	TD_X	+	TD_X	212	212	199	74.2	74.2	73.1	280.74	0	323.31	132400000000	2525	161	142	165	142	145	147	3.69869	0.0072	1.08681	13.0316	2.73412	0	1.08681	13.0316	sp|P21333|FLNA_HUMAN	sp|P21333|FLNA_HUMAN	426	sp|P21333|FLNA_HUMAN Filamin-A OS=Homo sapiens OX=9606 GN=FLNA PE=1 SV=4
33.4135	33.3383	33.2999	33.8892	33.785	34.067				+	TD_X	+	TD_X	43	43	42	97.5	97.5	97.5	22.611	0	323.31	57191000000	701	31	30	32	34	36	37	2.49879	0.00196364	-0.563162	-6.33912	1.93817	0.00476471	-0.563162	-6.33912	sp|Q01995|TAGL_HUMAN	sp|Q01995|TAGL_HUMAN	823	sp|Q01995|TAGL_HUMAN Transgelin OS=Homo sapiens OX=9606 GN=TAGLN PE=1 SV=4
27.4036	27.6612	27.6394	NaN	24.9989	25.2196				+	TD_X	+	TD_X	15	15	15	5.9	5.9	5.9	312.24	0	54.648	672570000	49	7	12	13	0	2	3	3.44672	0.00432	2.45885	18.2744	2.60307	0	2.45885	17.8476	sp|P35555|FBN1_HUMAN	sp|P35555|FBN1_HUMAN	545	sp|P35555|FBN1_HUMAN Fibrillin-1 OS=Homo sapiens OX=9606 GN=FBN1 PE=1 SV=3
24.801	25.0863	25.1059	NaN	24.6523	24.5991				+	TD_X	+	TD_X	6	6	4	16.4	16.4	11.8	49.716	0	95.632	142630000	26	4	5	4	1	2	3	1.20046	0.0408511	0.37199	2.88969	1.25591	0.0241368	0.37199	3.64505	sp|Q14141|SEPT6_HUMAN	sp|Q14141|SEPT6_HUMAN	909	sp|Q14141|SEPT6_HUMAN Septin-6 OS=Homo sapiens OX=9606 GN=SEPT6 PE=1 SV=4
22.3436	22.821	22.2159	NaN	23.1568	23.1977				+	TD_X	+	TD_X	4	4	4	25.1	25.1	25.1	23.489	0	36.576	25769000	28	3	3	4	1	2	2	1.24262	0.0366176	-0.717111	-3.01032	1.23342	0.0259344	-0.717111	-3.87051	sp|P51149|RAB7A_HUMAN	sp|P51149|RAB7A_HUMAN	643	sp|P51149|RAB7A_HUMAN Ras-related protein Rab-7a OS=Homo sapiens OX=9606 GN=RAB7A PE=1 SV=1

## Sheet: Ovary
LFQ intensity J5 ovary_TD_N1	LFQ intensity J11 ovary_TD_N2	LFQ intensity J17 ovary_TD_N3	LFQ intensity J2 ovary_NTD_N1	LFQ intensity J8 ovary_NTD_N2	LFQ intensity J14 ovary_NTD_N3	C: Only identified by site	C: Reverse	C: Potential contaminant	C: Student's T-test Significant ovary TD_ovary X	C: Student's T-test significant	C: Welch's T-test Significant ovary TD_ovary X	C: Welch's T-test significant	N: Peptides	N: Razor + unique peptides	N: Unique peptides	N: Sequence coverage [%]	N: Unique + razor sequence coverage [%]	N: Unique sequence coverage [%]	N: Mol. weight [kDa]	N: Q-value	N: Score	N: Intensity	N: MS/MS count	N: -Log Student's T-test p-value ovary TD_ovary X	N: Student's T-test q-value ovary TD_ovary X	N: Student's T-test Difference ovary TD_ovary X	N: Student's T-test Test statistic ovary TD_ovary X	N: -Log Welch's T-test p-value ovary TD_ovary X	N: Welch's T-test q-value ovary TD_ovary X	N: Welch's T-test Difference ovary TD_ovary X	N: Welch's T-test Test statistic ovary TD_ovary X	T: Protein IDs	T: Majority protein IDs	T: id	T: Fasta headers
32.7342	32.0477	32.3015	25.0995	NaN	25.2446				+	ovary TD_ovary X	+	ovary TD_ovary X	79	79	79	34.5	34.5	34.5	333.14	0	323.31	27872000000	333	3.96237	0	7.18907	27.2005	3.63187	0	7.18907	33.732	sp|Q99715|COCA1_HUMAN	sp|Q99715|COCA1_HUMAN	2258	sp|Q99715|COCA1_HUMAN Collagen alpha-1(XII) chain OS=Homo sapiens OX=9606 GN=COL12A1 PE=1 SV=2
33.9448	34.1434	33.9841	28.8078	27.1642	26.2068				+	ovary TD_ovary X	+	ovary TD_ovary X	19	19	19	17.5	17.5	17.5	129.31	0	251.28	192960000000	423	3.01781	0	6.63116	8.70297	1.90478	0	6.63116	8.70297	sp|P08123|CO1A2_HUMAN	sp|P08123|CO1A2_HUMAN	529	sp|P08123|CO1A2_HUMAN Collagen alpha-2(I) chain OS=Homo sapiens OX=9606 GN=COL1A2 PE=1 SV=7
32.0239	32.2025	32.324	27.1775	26.0265	26.9965				+	ovary TD_ovary X	+	ovary TD_ovary X	25	25	2	60	60	3.6	49.83	0	323.31	95789000000	409	3.91796	0	5.44995	14.8169	2.55181	0	5.44995	14.8169	sp|P68371|TBB4B_HUMAN;sp|A6NNZ2|TBB8L_HUMAN;CON__ENSEMBL:ENSBTAP00000025008	sp|P68371|TBB4B_HUMAN	1378	sp|P68371|TBB4B_HUMAN Tubulin beta-4B chain OS=Homo sapiens OX=9606 GN=TUBB4B PE=1 SV=1
32.4441	32.4319	32.3079	26.9393	27.1535	NaN				+	ovary TD_ovary X	+	ovary TD_ovary X	129	129	125	30.8	30.8	29.8	531.78	0	323.31	52692000000	892	4.87311	0	5.34819	54.7882	2.38241	0	5.34819	46.2611	sp|Q15149|PLEC_HUMAN	sp|Q15149|PLEC_HUMAN	1695	sp|Q15149|PLEC_HUMAN Plectin OS=Homo sapiens OX=9606 GN=PLEC PE=1 SV=3
32.0159	32.2029	32.044	26.4334	28.7256	26.4777				+	ovary TD_ovary X	+	ovary TD_ovary X	62	62	62	37.3	37.3	37.3	238.26	0	323.31	26071000000	321	2.51997	0	4.87536	6.42322	1.64371	0.00605128	4.87536	6.42322	sp|Q14980|NUMA1_HUMAN	sp|Q14980|NUMA1_HUMAN	1674	sp|Q14980|NUMA1_HUMAN Nuclear mitotic apparatus protein 1 OS=Homo sapiens OX=9606 GN=NUMA1 PE=1 SV=2
31.709	31.4429	31.6975	27.5333	26.0616	NaN				+	ovary TD_ovary X	+	ovary TD_ovary X	40	40	40	46.2	46.2	46.2	85.696	0	323.31	76670000000	451	2.48192	0	4.81905	8.60784	1.03313	0.0361143	4.81905	6.50344	sp|P06396|GELS_HUMAN;CON__Q3SX14;REV__sp|Q6TDU7|CASC1_HUMAN	sp|P06396|GELS_HUMAN	489	sp|P06396|GELS_HUMAN Gelsolin OS=Homo sapiens OX=9606 GN=GSN PE=1 SV=1
33.1521	33.6425	33.4823	28.7144	29.7918	27.9333				+	ovary TD_ovary X	+	ovary TD_ovary X	30	9	1	68	37.1	4.5	41.792	0	323.31	206460000000	337	2.93296	0	4.61247	8.2695	2.02312	0	4.61247	8.2695	sp|P63261|ACTG_HUMAN	sp|P63261|ACTG_HUMAN	1366	sp|P63261|ACTG_HUMAN Actin, cytoplasmic 2 OS=Homo sapiens OX=9606 GN=ACTG1 PE=1 SV=1
31.8649	31.7206	31.5762	NaN	27.418	27.9508				+	ovary TD_ovary X	+	ovary TD_ovary X	13	13	5	47.9	47.9	23.6	36.105	0	181.51	29715000000	216	3.41802	0	4.03613	17.8733	1.56652	0.00524444	4.03613	14.4604	sp|P01857|IGHG1_HUMAN;sp|P0DOX5|IGG1_HUMAN	sp|P01857|IGHG1_HUMAN;sp|P0DOX5|IGG1_HUMAN	394	sp|P01857|IGHG1_HUMAN Immunoglobulin heavy constant gamma 1 OS=Homo sapiens OX=9606 GN=IGHG1 PE=1 SV=1;sp|P0DOX5|IGG1_HUMAN Immunoglobulin gamma-1 heavy chain OS=Homo sapiens OX=9606 PE=1 SV=2
31.5474	31.4427	31.3012	28.7373	26.7116	26.8255				+	ovary TD_ovary X	+	ovary TD_ovary X	27	27	27	53.3	53.3	53.3	66.022	0	323.31	21633000000	213	2.42692	0	4.00563	6.0607	1.6066	0.00561905	4.00563	6.0607	sp|Q07065|CKAP4_HUMAN	sp|Q07065|CKAP4_HUMAN	1488	sp|Q07065|CKAP4_HUMAN Cytoskeleton-associated protein 4 OS=Homo sapiens OX=9606 GN=CKAP4 PE=1 SV=2
31.605	31.687	31.6344	27.9506	27.4878	NaN				+	ovary TD_ovary X	+	ovary TD_ovary X	27	25	19	40.6	38.5	29.6	70.897	0	253.84	47868000000	349	3.70951	0	3.92293	22.385	1.44812	0.00968	3.92293	16.8614	sp|P11142|HSP7C_HUMAN	sp|P11142|HSP7C_HUMAN	616	sp|P11142|HSP7C_HUMAN Heat shock cognate 71 kDa protein OS=Homo sapiens OX=9606 GN=HSPA8 PE=1 SV=1
30.5532	30.7484	30.5496	26.4615	27.047	NaN				+	ovary TD_ovary X	+	ovary TD_ovary X	30	30	17	44.6	44.6	24.5	70.051	0	295.09	60180000000	388	3.31477	0	3.86282	16.501	1.40991	0.00896296	3.86282	12.875	sp|P0DMV9|HS71B_HUMAN;sp|P0DMV8|HS71A_HUMAN	sp|P0DMV9|HS71B_HUMAN;sp|P0DMV8|HS71A_HUMAN	595	sp|P0DMV9|HS71B_HUMAN Heat shock 70 kDa protein 1B OS=Homo sapiens OX=9606 GN=HSPA1B PE=1 SV=1;sp|P0DMV8|HS71A_HUMAN Heat shock 70 kDa protein 1A OS=Homo sapiens OX=9606 GN=HSPA1A PE=1 SV=1
30.0584	30.3214	30.6773	27.0589	25.9823	NaN				+	ovary TD_ovary X	+	ovary TD_ovary X	47	47	47	49.2	49.2	49.2	152.45	0	323.31	41535000000	349	2.43175	0	3.83177	8.27201	1.19259	0.0190323	3.83177	6.75357	sp|Q9P2E9|RRBP1_HUMAN;sp|Q8N4C6|NIN_HUMAN	sp|Q9P2E9|RRBP1_HUMAN	2538	sp|Q9P2E9|RRBP1_HUMAN Ribosome-binding protein 1 OS=Homo sapiens OX=9606 GN=RRBP1 PE=1 SV=5
31.8373	31.4236	31.4883	27.9324	28.027	27.5533				+	ovary TD_ovary X	+	ovary TD_ovary X	35	35	35	31.4	31.4	31.4	108.53	0	323.31	89724000000	540	4.37656	0	3.74547	19.3533	4.33101	0	3.74547	19.3533	sp|P12109|CO6A1_HUMAN	sp|P12109|CO6A1_HUMAN	640	sp|P12109|CO6A1_HUMAN Collagen alpha-1(VI) chain OS=Homo sapiens OX=9606 GN=COL6A1 PE=1 SV=3
30.6719	30.5654	30.3244	26.6688	27.1778	NaN				+	ovary TD_ovary X	+	ovary TD_ovary X	97	97	97	30.5	30.5	30.5	468.83	0	323.31	64253000000	836	3.23733	0	3.59726	15.5401	1.64679	0.00621053	3.59726	13.1074	sp|P98160|PGBM_HUMAN	sp|P98160|PGBM_HUMAN	1409	sp|P98160|PGBM_HUMAN Basement membrane-specific heparan sulfate proteoglycan core protein OS=Homo sapiens OX=9606 GN=HSPG2 PE=1 SV=4
30.2505	30.651	30.2119	27.5023	26.2088	NaN				+	ovary TD_ovary X	+	ovary TD_ovary X	26	26	19	34.1	34.1	25.8	67.819	0	323.31	17485000000	203	2.19168	0.00290909	3.51559	6.8264	0.987309	0.044	3.51559	5.31208	sp|P26038|MOES_HUMAN	sp|P26038|MOES_HUMAN	853	sp|P26038|MOES_HUMAN Moesin OS=Homo sapiens OX=9606 GN=MSN PE=1 SV=3
30.4377	29.7321	29.6087	NaN	26.4649	26.4455				+	ovary TD_ovary X	+	ovary TD_ovary X	23	23	23	39.8	39.8	39.8	74.68	0	196.68	11804000000	144	2.72299	0	3.47093	10.4089	2.26459	0	3.47093	13.4316	sp|Q15582|BGH3_HUMAN	sp|Q15582|BGH3_HUMAN	1717	sp|Q15582|BGH3_HUMAN Transforming growth factor-beta-induced protein ig-h3 OS=Homo sapiens OX=9606 GN=TGFBI PE=1 SV=1
31.8501	31.9914	31.5961	28.6894	29.1193	27.2964				+	ovary TD_ovary X	+	ovary TD_ovary X	21	21	21	50.2	50.2	50.2	46.44	0	228.8	20099000000	152	2.44409	0	3.44414	6.12627	1.68136	0.00376471	3.44414	6.12627	sp|P50454|SERPH_HUMAN	sp|P50454|SERPH_HUMAN	1141	sp|P50454|SERPH_HUMAN Serpin H1 OS=Homo sapiens OX=9606 GN=SERPINH1 PE=1 SV=2
34.3781	34.4865	34.4163	31.5343	31.0503	30.6854				+	ovary TD_ovary X	+	ovary TD_ovary X	189	189	178	69.8	69.8	68.5	280.74	0	323.31	1149700000000	3050	3.75399	0	3.33699	13.4612	2.31804	0	3.33699	13.4612	sp|P21333|FLNA_HUMAN	sp|P21333|FLNA_HUMAN	790	sp|P21333|FLNA_HUMAN Filamin-A OS=Homo sapiens OX=9606 GN=FLNA PE=1 SV=4
34.9198	35.0216	34.8366	32.0732	31.8433	31.181				+	ovary TD_ovary X	+	ovary TD_ovary X	135	120	116	53.9	49	47.4	226.53	0	323.31	253250000000	1256	3.53435	0	3.22679	11.8311	2.27585	0	3.22679	11.8311	sp|P35579|MYH9_HUMAN;REV__sp|Q9UKV3|ACINU_HUMAN	sp|P35579|MYH9_HUMAN	971	sp|P35579|MYH9_HUMAN Myosin-9 OS=Homo sapiens OX=9606 GN=MYH9 PE=1 SV=4
34.1273	34.2277	33.918	31.9831	30.5141	30.2728				+	ovary TD_ovary X	+	ovary TD_ovary X	21	21	21	40	40	40	51.511	0	323.31	78427000000	214	2.36862	0	3.1677	5.84245	1.60945	0.0057561	3.1677	5.84245	sp|P02679|FIBG_HUMAN	sp|P02679|FIBG_HUMAN	418	sp|P02679|FIBG_HUMAN Fibrinogen gamma chain OS=Homo sapiens OX=9606 GN=FGG PE=1 SV=3
33.6792	33.4814	33.3577	29.8352	31.4288	29.8535				+	ovary TD_ovary X	+	ovary TD_ovary X	66	66	66	35.2	35.2	35.2	262.62	0	323.31	89159000000	632	2.36843	0	3.13357	5.84173	1.61382	0.0059	3.13357	5.84173	sp|P02751|FINC_HUMAN	sp|P02751|FINC_HUMAN	426	sp|P02751|FINC_HUMAN Fibronectin OS=Homo sapiens OX=9606 GN=FN1 PE=1 SV=4
33.7458	33.382	33.3151	30.2192	30.3649	30.5637				+	ovary TD_ovary X	+	ovary TD_ovary X	160	160	160	44.8	44.8	44.8	343.67	0	323.31	306920000000	1638	4.30435	0	3.09835	18.5582	4.06118	0	3.09835	18.5582	sp|P12111|CO6A3_HUMAN	sp|P12111|CO6A3_HUMAN	642	sp|P12111|CO6A3_HUMAN Collagen alpha-3(VI) chain OS=Homo sapiens OX=9606 GN=COL6A3 PE=1 SV=5
30.4177	30.7282	30.6924	27.5384	27.7622	27.3867				+	ovary TD_ovary X	+	ovary TD_ovary X	24	24	20	37.3	37.3	33.2	80.272	0	92.972	11684000000	151	4.50065	0	3.05032	20.7986	4.46297	0	3.05032	20.7986	sp|Q92841|DDX17_HUMAN	sp|Q92841|DDX17_HUMAN	2114	sp|Q92841|DDX17_HUMAN Probable ATP-dependent RNA helicase DDX17 OS=Homo sapiens OX=9606 GN=DDX17 PE=1 SV=2
30.6516	30.8725	30.8452	27.2673	28.3441	27.6662				+	ovary TD_ovary X	+	ovary TD_ovary X	202	202	181	66.3	66.3	60.7	227.34	0	323.31	832680000000	2201	3.14907	0	3.03059	9.41481	2.08868	0	3.03059	9.41481	sp|P35749|MYH11_HUMAN	sp|P35749|MYH11_HUMAN	980	sp|P35749|MYH11_HUMAN Myosin-11 OS=Homo sapiens OX=9606 GN=MYH11 PE=1 SV=3
32.7818	33.1337	32.2293	30.088	29.6516	30.2346				+	ovary TD_ovary X	+	ovary TD_ovary X	9	7	7	33.2	23.9	23.9	22.58	0	33.001	38062000000	89	3.00105	0	2.72356	8.61573	2.74057	0	2.72356	8.61573	sp|P16401|H15_HUMAN	sp|P16401|H15_HUMAN	716	sp|P16401|H15_HUMAN Histone H1.5 OS=Homo sapiens OX=9606 GN=HIST1H1B PE=1 SV=3
35.3981	35.6372	35.5582	33.6628	32.8268	31.9571				+	ovary TD_ovary X	+	ovary TD_ovary X	15	15	4	71.3	71.3	31	13.988	0	323.31	486820000000	365	2.26183	0	2.71559	5.45945	1.53393	0.0102979	2.71559	5.45945	sp|Q16777|H2A2C_HUMAN;sp|Q6FI13|H2A2A_HUMAN	sp|Q16777|H2A2C_HUMAN;sp|Q6FI13|H2A2A_HUMAN	1758	sp|Q16777|H2A2C_HUMAN Histone H2A type 2-C OS=Homo sapiens OX=9606 GN=HIST2H2AC PE=1 SV=4;sp|Q6FI13|H2A2A_HUMAN Histone H2A type 2-A OS=Homo sapiens OX=9606 GN=HIST2H2AA3 PE=1 SV=3
31.5929	31.1153	31.2132	28.9716	28.5318	28.9856				+	ovary TD_ovary X	+	ovary TD_ovary X	38	38	38	30.8	30.8	30.8	108.58	0	323.31	66715000000	427	3.54286	0	2.47745	11.8905	3.54159	0	2.47745	11.8905	sp|P12110|CO6A2_HUMAN	sp|P12110|CO6A2_HUMAN	641	sp|P12110|CO6A2_HUMAN Collagen alpha-2(VI) chain OS=Homo sapiens OX=9606 GN=COL6A2 PE=1 SV=4
31.1878	31.7572	31.8527	NaN	29.5802	28.8433				+	ovary TD_ovary X	+	ovary TD_ovary X	20	20	20	29.5	29.5	29.5	90.583	0	187.04	26898000000	174	2.07741	0.00261224	2.38747	6.22254	1.34481	0.0131429	2.38747	5.64576	sp|Q00839|HNRPU_HUMAN	sp|Q00839|HNRPU_HUMAN	1426	sp|Q00839|HNRPU_HUMAN Heterogeneous nuclear ribonucleoprotein U OS=Homo sapiens OX=9606 GN=HNRNPU PE=1 SV=6
29.4095	29.9468	29.074	27.2645	27.9753	26.3525				+	ovary TD_ovary X	+	ovary TD_ovary X	35	35	35	44.8	44.8	44.8	106.69	0	323.31	19311000000	302	1.88706	0.00228571	2.27936	4.26806	1.6498	0.00637838	2.27936	4.26806	sp|Q9Y6C2|EMIL1_HUMAN	sp|Q9Y6C2|EMIL1_HUMAN	2708	sp|Q9Y6C2|EMIL1_HUMAN EMILIN-1 OS=Homo sapiens OX=9606 GN=EMILIN1 PE=1 SV=3
27.055	27.4457	27.2461	NaN	24.7408	25.4239				+	ovary TD_ovary X	+	ovary TD_ovary X	44	44	44	88.9	88.9	88.9	33.17	0	323.31	403040000000	700	2.28988	0	2.16653	7.38708	1.13027	0.0247879	2.16653	6.0232	sp|P51911|CNN1_HUMAN	sp|P51911|CNN1_HUMAN	1180	sp|P51911|CNN1_HUMAN Calponin-1 OS=Homo sapiens OX=9606 GN=CNN1 PE=1 SV=2
31.2929	30.721	30.1755	NaN	29.0315	28.1138				+	ovary TD_ovary X	+	ovary TD_ovary X	48	48	48	27.3	27.3	27.3	240.85	0	323.31	28680000000	321	1.55349	0.0126061	2.15717	4.00273	1.20798	0.0196667	2.15717	3.84574	sp|P24821|TENA_HUMAN	sp|P24821|TENA_HUMAN	837	sp|P24821|TENA_HUMAN Tenascin OS=Homo sapiens OX=9606 GN=TNC PE=1 SV=3
27.6053	28.6285	28.4156	NaN	26.0511	26.068				+	ovary TD_ovary X	+	ovary TD_ovary X	12	12	12	13.1	13.1	13.1	119.91	0	123.8	1949700000	46	1.89589	0.00232727	2.15693	5.3598	1.69498	0.00387879	2.15693	6.91776	sp|Q9Y5B9|SP16H_HUMAN	sp|Q9Y5B9|SP16H_HUMAN	2683	sp|Q9Y5B9|SP16H_HUMAN FACT complex subunit SPT16 OS=Homo sapiens OX=9606 GN=SUPT16H PE=1 SV=1
32.7832	33.5509	33.302	31.784	30.6163	30.9268				+	ovary TD_ovary X	+	ovary TD_ovary X	14	14	3	37.9	37.9	9.6	21.865	0	97.28	148110000000	160	2.14237	0.0027234	2.10297	5.05516	1.9684	0	2.10297	5.05516	sp|P10412|H14_HUMAN;sp|P22492|H1T_HUMAN	sp|P10412|H14_HUMAN	605	sp|P10412|H14_HUMAN Histone H1.4 OS=Homo sapiens OX=9606 GN=HIST1H1E PE=1 SV=2
31.9347	32.0858	32.0552	30.0335	29.9602	29.8948				+	ovary TD_ovary X	+	ovary TD_ovary X	41	41	40	53.8	53.8	53.8	72.332	0	323.31	88067000000	459	5.33789	0	2.06242	33.758	5.25749	0	2.06242	33.758	sp|P11021|BIP_HUMAN	sp|P11021|BIP_HUMAN	613	sp|P11021|BIP_HUMAN Endoplasmic reticulum chaperone BiP OS=Homo sapiens OX=9606 GN=HSPA5 PE=1 SV=2
30.4127	30.5183	30.6538	28.8627	28.4164	NaN				+	ovary TD_ovary X	+	ovary TD_ovary X	20	20	20	45.4	45.4	45.4	61.206	0	211.85	12539000000	143	2.66988	0	1.88868	9.98377	1.26529	0.0165517	1.88868	8.07703	sp|Q5SSJ5|HP1B3_HUMAN	sp|Q5SSJ5|HP1B3_HUMAN	1822	sp|Q5SSJ5|HP1B3_HUMAN Heterochromatin protein 1-binding protein 3 OS=Homo sapiens OX=9606 GN=HP1BP3 PE=1 SV=1
32.7161	33.1689	33.4057	31.6069	30.8336	31.4688				+	ovary TD_ovary X	+	ovary TD_ovary X	18	18	8	51.9	51.9	32.9	50.14	0	233.44	136660000000	285	2.34086	0	1.79376	5.74081	2.3068	0	1.79376	5.74081	sp|P68104|EF1A1_HUMAN;sp|Q5VTE0|EF1A3_HUMAN	sp|P68104|EF1A1_HUMAN;sp|Q5VTE0|EF1A3_HUMAN	1375	sp|P68104|EF1A1_HUMAN Elongation factor 1-alpha 1 OS=Homo sapiens OX=9606 GN=EEF1A1 PE=1 SV=1;sp|Q5VTE0|EF1A3_HUMAN Putative elongation factor 1-alpha-like 3 OS=Homo sapiens OX=9606 GN=EEF1A1P5 PE=5 SV=1
32.0531	32.3683	32.3815	30.689	30.4264	30.3201				+	ovary TD_ovary X	+	ovary TD_ovary X	22	22	21	59.1	59.1	51.4	39.42	0	323.31	60631000000	332	3.5096	0	1.78911	11.6597	3.50852	0	1.78911	11.6597	sp|P04075|ALDOA_HUMAN	sp|P04075|ALDOA_HUMAN	441	sp|P04075|ALDOA_HUMAN Fructose-bisphosphate aldolase A OS=Homo sapiens OX=9606 GN=ALDOA PE=1 SV=2
29.2892	28.7093	28.5721	26.5742	27.7004	27.0465				+	ovary TD_ovary X	+	ovary TD_ovary X	56	56	56	48.4	48.4	48.4	93.23	0	323.31	65964000000	450	1.94755	0.00241509	1.74986	4.44575	1.81918	0	1.74986	4.44575	sp|Q05682|CALD1_HUMAN;REV__sp|Q13136|LIPA1_HUMAN;REV__sp|O75334|LIPA2_HUMAN	sp|Q05682|CALD1_HUMAN	1474	sp|Q05682|CALD1_HUMAN Caldesmon OS=Homo sapiens OX=9606 GN=CALD1 PE=1 SV=3
28.0227	29.5067	29.5748	26.7457	28.0628	27.3163				+	ovary TD_ovary X	+	ovary TD_ovary X	31	31	31	39.5	39.5	39.5	102	0	158.98	13868000000	157	1.22983	0.0172432	1.6598	2.61825	1.19738	0.0193443	1.6598	2.61825	sp|Q7KZF4|SND1_HUMAN	sp|Q7KZF4|SND1_HUMAN	1899	sp|Q7KZF4|SND1_HUMAN Staphylococcal nuclease domain-containing protein 1 OS=Homo sapiens OX=9606 GN=SND1 PE=1 SV=1
30.8335	30.47	30.8925	29.8747	28.6528	29.0617				+	ovary TD_ovary X	+	ovary TD_ovary X	6	6	1	67.3	67.3	16.8	11.765	0	323.31	12598000000	81	1.79725	0.00392982	1.53561	4.01353	1.42177	0.00930769	1.53561	4.01353	sp|P01834|IGKC_HUMAN	sp|P01834|IGKC_HUMAN	393	sp|P01834|IGKC_HUMAN Immunoglobulin kappa constant OS=Homo sapiens OX=9606 GN=IGKC PE=1 SV=2
30.7525	31.12	31.3303	29.7394	29.4623	29.4677				+	ovary TD_ovary X	+	ovary TD_ovary X	45	45	43	48.3	48.3	46.6	92.468	0	323.31	76569000000	390	2.85094	0	1.51111	7.86922	2.41066	0	1.51111	7.86922	sp|P14625|ENPL_HUMAN;sp|Q58FF3|ENPLL_HUMAN	sp|P14625|ENPL_HUMAN	683	sp|P14625|ENPL_HUMAN Endoplasmin OS=Homo sapiens OX=9606 GN=HSP90B1 PE=1 SV=1
32.7375	33.051	32.8676	30.8562	31.7451	31.5333				+	ovary TD_ovary X	+	ovary TD_ovary X	30	30	29	77.6	77.6	77.6	36.053	0	323.31	123040000000	475	2.2228	0	1.50716	5.32463	1.6747	0.00355556	1.50716	5.32463	sp|P04406|G3P_HUMAN	sp|P04406|G3P_HUMAN	454	sp|P04406|G3P_HUMAN Glyceraldehyde-3-phosphate dehydrogenase OS=Homo sapiens OX=9606 GN=GAPDH PE=1 SV=3
34.6076	34.7057	34.2805	33.0661	33.2122	32.9147				+	ovary TD_ovary X	+	ovary TD_ovary X	42	42	2	85.4	85.4	8.8	42.019	0	323.31	1843200000000	1917	3.16229	0	1.46693	9.48936	2.88654	0	1.46693	9.48936	sp|P68032|ACTC_HUMAN;sp|P68133|ACTS_HUMAN	sp|P68032|ACTC_HUMAN;sp|P68133|ACTS_HUMAN	1373	sp|P68032|ACTC_HUMAN Actin, alpha cardiac muscle 1 OS=Homo sapiens OX=9606 GN=ACTC1 PE=1 SV=1;sp|P68133|ACTS_HUMAN Actin, alpha skeletal muscle OS=Homo sapiens OX=9606 GN=ACTA1 PE=1 SV=1
31.3456	31.5589	31.3919	30.3222	30.1607	29.5378				+	ovary TD_ovary X	+	ovary TD_ovary X	34	34	34	42.6	42.6	42.6	67.567	0	323.31	42863000000	314	2.34407	0	1.42522	5.75252	1.67861	0.00365714	1.42522	5.75252	sp|P27824|CALX_HUMAN	sp|P27824|CALX_HUMAN	881	sp|P27824|CALX_HUMAN Calnexin OS=Homo sapiens OX=9606 GN=CANX PE=1 SV=2
30.4114	31.0415	31.1602	29.6876	29.1771	29.4837				+	ovary TD_ovary X	+	ovary TD_ovary X	35	35	24	41.4	41.4	28.6	84.659	0	323.31	37547000000	353	2.17313	0.00284444	1.42161	5.15693	1.98597	0	1.42161	5.15693	sp|P07900|HS90A_HUMAN;sp|Q58FG0|HS905_HUMAN;sp|Q14568|HS902_HUMAN;sp|Q58FF6|H90B4_HUMAN	sp|P07900|HS90A_HUMAN	522	sp|P07900|HS90A_HUMAN Heat shock protein HSP 90-alpha OS=Homo sapiens OX=9606 GN=HSP90AA1 PE=1 SV=5
30.5894	30.8406	30.762	29.1801	29.384	29.5277				+	ovary TD_ovary X	+	ovary TD_ovary X	25	25	25	39	39	39	95.337	0	218.34	13443000000	188	3.39833	0	1.36676	10.918	3.20621	0	1.36676	10.918	sp|Q12906|ILF3_HUMAN;sp|Q96SI9|STRBP_HUMAN	sp|Q12906|ILF3_HUMAN	1529	sp|Q12906|ILF3_HUMAN Interleukin enhancer-binding factor 3 OS=Homo sapiens OX=9606 GN=ILF3 PE=1 SV=3
28.8403	29.2373	29.2009	27.1327	28.0511	28.1162				+	ovary TD_ovary X	+	ovary TD_ovary X	24	24	24	29.3	29.3	29.3	106.87	0	323.31	11909000000	194	1.74817	0.00386207	1.32615	3.87892	1.41448	0.00913208	1.32615	3.87892	sp|Q14697|GANAB_HUMAN	sp|Q14697|GANAB_HUMAN	1658	sp|Q14697|GANAB_HUMAN Neutral alpha-glucosidase AB OS=Homo sapiens OX=9606 GN=GANAB PE=1 SV=3
30.5627	30.8454	30.6962	29.6556	29.3328	29.2394				+	ovary TD_ovary X	+	ovary TD_ovary X	20	20	20	55.2	55.2	55.2	38.714	0	323.31	20995000000	189	2.99837	0	1.29218	8.60186	2.71021	0	1.29218	8.60186	sp|P04083|ANXA1_HUMAN	sp|P04083|ANXA1_HUMAN	443	sp|P04083|ANXA1_HUMAN Annexin A1 OS=Homo sapiens OX=9606 GN=ANXA1 PE=1 SV=2
30.4458	30.2494	30.4386	28.6237	29.4528	29.266				+	ovary TD_ovary X	+	ovary TD_ovary X	17	17	17	32.7	32.7	32.7	88.549	0	323.31	10845000000	168	2.08694	0.00266667	1.26374	4.87572	1.51131	0.0100833	1.26374	4.87572	sp|Q13263|TIF1B_HUMAN	sp|Q13263|TIF1B_HUMAN	1563	sp|Q13263|TIF1B_HUMAN Transcription intermediary factor 1-beta OS=Homo sapiens OX=9606 GN=TRIM28 PE=1 SV=5
30.6061	30.7821	30.6219	29.902	29.3758	29.1247				+	ovary TD_ovary X	+	ovary TD_ovary X	29	29	29	53.3	53.3	53.3	56.782	0	323.31	40668000000	299	2.15583	0.00278261	1.20257	5.0995	1.54371	0.00782609	1.20257	5.0995	sp|P30101|PDIA3_HUMAN	sp|P30101|PDIA3_HUMAN	912	sp|P30101|PDIA3_HUMAN Protein disulfide-isomerase A3 OS=Homo sapiens OX=9606 GN=PDIA3 PE=1 SV=4
29.4659	29.8568	29.9215	28.0342	28.3749	29.275				+	ovary TD_ovary X	+	ovary TD_ovary X	34	21	19	42.8	29.6	27.2	83.263	0	323.31	17278000000	192	1.39536	0.0143284	1.18668	2.99251	1.15377	0.021875	1.18668	2.99251	sp|P08238|HS90B_HUMAN;sp|Q58FF7|H90B3_HUMAN	sp|P08238|HS90B_HUMAN	536	sp|P08238|HS90B_HUMAN Heat shock protein HSP 90-beta OS=Homo sapiens OX=9606 GN=HSP90AB1 PE=1 SV=4
30.2371	30.7558	30.4423	29.4253	29.309	29.2615				+	ovary TD_ovary X	+	ovary TD_ovary X	13	13	11	36.3	36.3	33.9	39.617	0	268.24	15853000000	179	2.7128	0	1.14647	7.23419	1.96284	0	1.14647	7.23419	sp|O75367|H2AY_HUMAN	sp|O75367|H2AY_HUMAN	256	sp|O75367|H2AY_HUMAN Core histone macro-H2A.1 OS=Homo sapiens OX=9606 GN=H2AFY PE=1 SV=4
27.9576	27.6285	27.5318	27.1138	25.8537	26.7667				+	ovary TD_ovary X	+	ovary TD_ovary X	16	16	16	43.2	43.2	43.2	38.429	0	281.06	12270000000	127	1.32878	0.013913	1.12789	2.83921	1.08286	0.0307059	1.12789	2.83921	sp|P51884|LUM_HUMAN;CON__Q05443	sp|P51884|LUM_HUMAN	1178	sp|P51884|LUM_HUMAN Lumican OS=Homo sapiens OX=9606 GN=LUM PE=1 SV=2
29.9413	30.1571	29.9937	29.43	28.1329	29.2511				+	ovary TD_ovary X	+	ovary TD_ovary X	10	10	10	37.9	37.9	37.9	29.225	0	48.616	12901000000	89	1.24817	0.0174795	1.09273	2.65861	0.953882	0.0466111	1.09273	2.65861	sp|P18124|RL7_HUMAN	sp|P18124|RL7_HUMAN	745	sp|P18124|RL7_HUMAN 60S ribosomal protein L7 OS=Homo sapiens OX=9606 GN=RPL7 PE=1 SV=1
30.0846	29.1091	30.0638	28.3285	29.0274	28.6957				+	ovary TD_ovary X	+	ovary TD_ovary X	13	13	13	50.7	50.7	50.7	37.429	0	309.84	10028000000	121	1.31735	0.0137143	1.06861	2.81328	1.23056	0.02	1.06861	2.81328	sp|P22626|ROA2_HUMAN	sp|P22626|ROA2_HUMAN	815	sp|P22626|ROA2_HUMAN Heterogeneous nuclear ribonucleoproteins A2/B1 OS=Homo sapiens OX=9606 GN=HNRNPA2B1 PE=1 SV=2
36.2215	36.2995	36.0266	35.4425	34.7694	35.3173				+	ovary TD_ovary X	+	ovary TD_ovary X	18	18	13	79.6	79.6	74.6	15.257	0	298.12	553310000000	702	1.97614	0.00246154	1.00618	4.53155	1.56696	0.00536364	1.00618	4.53155	sp|P69905|HBA_HUMAN;sp|P02008|HBAZ_HUMAN	sp|P69905|HBA_HUMAN	1384	sp|P69905|HBA_HUMAN Hemoglobin subunit alpha OS=Homo sapiens OX=9606 GN=HBA1 PE=1 SV=2
29.1016	29.3971	29.3236	27.9453	28.2502	28.9213				+	ovary TD_ovary X	+	ovary TD_ovary X	10	10	10	32.7	32.7	32.7	29.995	0	83.17	7659300000	65	1.39414	0.0141176	0.901822	2.98967	1.10876	0.0262687	0.901822	2.98967	sp|P62424|RL7A_HUMAN	sp|P62424|RL7A_HUMAN	1325	sp|P62424|RL7A_HUMAN 60S ribosomal protein L7a OS=Homo sapiens OX=9606 GN=RPL7A PE=1 SV=2
31.74	31.707	31.8184	31.3819	30.6811	30.6249				+	ovary TD_ovary X	+	ovary TD_ovary X	28	28	28	57.8	57.8	57.8	38.604	0	323.31	45587000000	359	1.60251	0.00957377	0.859186	3.49656	1.15958	0.020254	0.859186	3.49656	sp|P07355|ANXA2_HUMAN;sp|A6NMY6|AXA2L_HUMAN	sp|P07355|ANXA2_HUMAN;sp|A6NMY6|AXA2L_HUMAN	513	sp|P07355|ANXA2_HUMAN Annexin A2 OS=Homo sapiens OX=9606 GN=ANXA2 PE=1 SV=2;sp|A6NMY6|AXA2L_HUMAN Putative annexin A2-like protein OS=Homo sapiens OX=9606 GN=ANXA2P2 PE=5 SV=2
30.2343	30.5861	30.6649	29.6996	29.6258	30.0465				+	ovary TD_ovary X	+	ovary TD_ovary X	16	16	16	38.5	38.5	38.5	32.728	0	102.96	11908000000	122	1.71952	0.00589831	0.704489	3.8017	1.71918	0.004	0.704489	3.8017	sp|Q02878|RL6_HUMAN	sp|Q02878|RL6_HUMAN	1452	sp|Q02878|RL6_HUMAN 60S ribosomal protein L6 OS=Homo sapiens OX=9606 GN=RPL6 PE=1 SV=3
29.183	29.6497	29.6384	28.9861	28.74	29.335						+	ovary TD_ovary X	9	9	7	66.3	66.3	47.6	18.502	0	112.68	13445000000	99	0.951623	0.0761538	0.469994	2.03337	0.948024	0.0459726	0.469994	2.03337	sp|P23528|COF1_HUMAN	sp|P23528|COF1_HUMAN	829	sp|P23528|COF1_HUMAN Cofilin-1 OS=Homo sapiens OX=9606 GN=CFL1 PE=1 SV=3
30.3404	30.3453	30.0761	NaN	29.7946	29.7923				+	ovary TD_ovary X	+	ovary TD_ovary X	23	23	23	47.9	47.9	47.9	39.746	0	205.33	36031000000	228	1.55569	0.0128	0.460467	4.01049	1.452	0.00987755	0.460467	5.17724	sp|P07585|PGS2_HUMAN	sp|P07585|PGS2_HUMAN	517	sp|P07585|PGS2_HUMAN Decorin OS=Homo sapiens OX=9606 GN=DCN PE=1 SV=1
27.9593	28.2038	28.2223	29.2118	28.5483	28.4343				+	ovary TD_ovary X	+	ovary TD_ovary X	10	10	5	29.3	29.3	13.7	29.597	0	22.486	4664000000	62	1.10416	0.0351467	-0.602985	-2.34813	0.925945	0.0487027	-0.602985	-2.34813	sp|P62701|RS4X_HUMAN;sp|Q8TD47|RS4Y2_HUMAN	sp|P62701|RS4X_HUMAN;sp|Q8TD47|RS4Y2_HUMAN	1328	sp|P62701|RS4X_HUMAN 40S ribosomal protein S4, X isoform OS=Homo sapiens OX=9606 GN=RPS4X PE=1 SV=2;sp|Q8TD47|RS4Y2_HUMAN 40S ribosomal protein S4, Y isoform 2 OS=Homo sapiens OX=9606 GN=RPS4Y2 PE=2 SV=3
27.4148	27.7711	27.6763	28.172	28.4285	NaN				+	ovary TD_ovary X	+	ovary TD_ovary X	16	16	16	24.9	24.9	24.9	76.613	0	47.957	2749100000	80	1.56872	0.0132063	-0.679513	-4.05662	1.36429	0.0111273	-0.679513	-4.075	sp|P19338|NUCL_HUMAN	sp|P19338|NUCL_HUMAN	756	sp|P19338|NUCL_HUMAN Nucleolin OS=Homo sapiens OX=9606 GN=NCL PE=1 SV=3
27.8487	28.3915	28.3227	28.7614	29.3817	28.975				+	ovary TD_ovary X	+	ovary TD_ovary X	12	12	12	46.4	46.4	46.4	17.222	0	47.61	4256400000	81	1.57007	0.0134194	-0.851713	-3.4147	1.56729	0.00548837	-0.851713	-3.4147	sp|P62277|RS13_HUMAN	sp|P62277|RS13_HUMAN	1319	sp|P62277|RS13_HUMAN 40S ribosomal protein S13 OS=Homo sapiens OX=9606 GN=RPS13 PE=1 SV=2
26.6256	26.7244	25.9219	27.0742	27.511	NaN						+	ovary TD_ovary X	16	16	16	36.2	36.2	36.2	52.44	0	54.468	2165400000	71	1.01156	0.0508571	-0.868583	-2.38279	1.07777	0.0302609	-0.868583	-2.60095	sp|P51608|MECP2_HUMAN	sp|P51608|MECP2_HUMAN	1167	sp|P51608|MECP2_HUMAN Methyl-CpG-binding protein 2 OS=Homo sapiens OX=9606 GN=MECP2 PE=1 SV=1
31.9898	32.3485	32.2332	33.1284	33.5651	33.3684				+	ovary TD_ovary X	+	ovary TD_ovary X	334	334	333	75.6	75.6	75.6	629.09	0	323.31	172620000000	2338	2.67401	0	-1.16349	-7.06424	2.62469	0	-1.16349	-7.06424	sp|Q09666|AHNK_HUMAN	sp|Q09666|AHNK_HUMAN	1509	sp|Q09666|AHNK_HUMAN Neuroblast differentiation-associated protein AHNAK OS=Homo sapiens OX=9606 GN=AHNAK PE=1 SV=2
28.8154	29.0478	29.1715	30.2253	30.6552	30.5237				+	ovary TD_ovary X	+	ovary TD_ovary X	8	8	8	34.6	34.6	34.6	24.205	0	62.474	7293200000	75	3.04602	0	-1.45645	-8.85165	2.97266	0	-1.45645	-8.85165	sp|P62241|RS8_HUMAN	sp|P62241|RS8_HUMAN	1313	sp|P62241|RS8_HUMAN 40S ribosomal protein S8 OS=Homo sapiens OX=9606 GN=RPS8 PE=1 SV=2
27.8156	27.3663	28.7171	29.3432	29.7725	29.2793				+	ovary TD_ovary X	+	ovary TD_ovary X	10	10	10	29.3	29.3	29.3	38.746	0	98.101	3384000000	72	1.61002	0.00973333	-1.49866	-3.51566	1.31	0.0145965	-1.49866	-3.51566	sp|P09651|ROA1_HUMAN;sp|Q32P51|RA1L2_HUMAN	sp|P09651|ROA1_HUMAN	581	sp|P09651|ROA1_HUMAN Heterogeneous nuclear ribonucleoprotein A1 OS=Homo sapiens OX=9606 GN=HNRNPA1 PE=1 SV=5
25.5512	25.7507	25.5789	27.2014	27.0395	28.2809				+	ovary TD_ovary X	+	ovary TD_ovary X	9	9	9	24.3	24.3	24.3	42.331	0	20.579	691580000	40	2.05204	0.00256	-1.88033	-4.76528	1.42658	0.0094902	-1.88033	-4.76528	sp|P38159|RBMX_HUMAN;sp|Q96E39|RMXL1_HUMAN;sp|O75526|RMXL2_HUMAN;sp|Q8N7X1|RMXL3_HUMAN	sp|P38159|RBMX_HUMAN;sp|Q96E39|RMXL1_HUMAN	1000	sp|P38159|RBMX_HUMAN RNA-binding motif protein, X chromosome OS=Homo sapiens OX=9606 GN=RBMX PE=1 SV=3;sp|Q96E39|RMXL1_HUMAN RNA binding motif protein, X-linked-like-1 OS=Homo sapiens OX=9606 GN=RBMXL1 PE=1 SV=1
NaN	27.1028	26.9795	28.6536	29.5477	29.4426				+	ovary TD_ovary X	+	ovary TD_ovary X	10	10	9	40.1	40.1	37.7	35.924	0	323.31	891240000	74	2.01645	0.0025098	-2.17352	-5.92025	1.87456	0	-2.17352	-7.52594	sp|P67809|YBOX1_HUMAN;sp|Q9Y2T7|YBOX2_HUMAN	sp|P67809|YBOX1_HUMAN	1370	sp|P67809|YBOX1_HUMAN Nuclease-sensitive element-binding protein 1 OS=Homo sapiens OX=9606 GN=YBX1 PE=1 SV=3
29.518	28.9823	28.969	31.5081	31.204	31.7151				+	ovary TD_ovary X	+	ovary TD_ovary X	16	16	16	32	32	32	50.976	0	259.61	11424000000	185	3.23574	0	-2.3193	-9.914	3.15596	0	-2.3193	-9.914	sp|P61978|HNRPK_HUMAN	sp|P61978|HNRPK_HUMAN	1306	sp|P61978|HNRPK_HUMAN Heterogeneous nuclear ribonucleoprotein K OS=Homo sapiens OX=9606 GN=HNRNPK PE=1 SV=1
28.5656	28.2506	28.5197	30.5327	31.2931	30.5066				+	ovary TD_ovary X	+	ovary TD_ovary X	9	9	9	32	32	32	33.67	0	25.699	3662500000	68	2.96869	0	-2.33217	-8.44956	2.21406	0	-2.33217	-8.44956	sp|P07910|HNRPC_HUMAN;sp|O60812|HNRC1_HUMAN;sp|P0DMR1|HNRC4_HUMAN;sp|B7ZW38|HNRC3_HUMAN;sp|B2RXH8|HNRC2_HUMAN	sp|P07910|HNRPC_HUMAN	524	sp|P07910|HNRPC_HUMAN Heterogeneous nuclear ribonucleoproteins C1/C2 OS=Homo sapiens OX=9606 GN=HNRNPC PE=1 SV=4
27.7981	27.8375	27.1109	30.4192	30.1907	30.0394				+	ovary TD_ovary X	+	ovary TD_ovary X	4	4	2	10.5	10.5	7.8	53.425	0	67.437	1998100000	45	3.26932	0	-2.6343	-10.114	2.58315	0	-2.6343	-10.114	sp|P35637|FUS_HUMAN	sp|P35637|FUS_HUMAN	977	sp|P35637|FUS_HUMAN RNA-binding protein FUS OS=Homo sapiens OX=9606 GN=FUS PE=1 SV=1
27.1675	24.4673	24.7565	28.591	28.4902	28.1208				+	ovary TD_ovary X	+	ovary TD_ovary X	14	3	0	71.9	31.2	0	13.936	0	92.612	1189000000	39	1.55793	0.013	-2.93691	-3.38436	1.14457	0.0235077	-2.93691	-3.38436	sp|Q99878|H2A1J_HUMAN;sp|Q96KK5|H2A1H_HUMAN;sp|Q9BTM1|H2AJ_HUMAN;sp|P0C0S8|H2A1_HUMAN;sp|P20671|H2A1D_HUMAN;REV__sp|Q8NB25|F184A_HUMAN	sp|Q99878|H2A1J_HUMAN;sp|Q96KK5|H2A1H_HUMAN;sp|Q9BTM1|H2AJ_HUMAN;sp|P0C0S8|H2A1_HUMAN;sp|P20671|H2A1D_HUMAN	592	sp|Q99878|H2A1J_HUMAN Histone H2A type 1-J OS=Homo sapiens OX=9606 GN=HIST1H2AJ PE=1 SV=3;sp|Q96KK5|H2A1H_HUMAN Histone H2A type 1-H OS=Homo sapiens OX=9606 GN=HIST1H2AH PE=1 SV=3;sp|Q9BTM1|H2AJ_HUMAN Histone H2A.J OS=Homo sapiens OX=9606 GN=H2AFJ PE=1 SV=

## Sheet: Pancreas
LFQ intensity J15 pancreas_NTD_N1	LFQ intensity J3 pancreas_NTD_N2	LFQ intensity J9 pancreas_NTD_N3	LFQ intensity J12 pancreas_TD_N1	LFQ intensity J18 pancreas_TD_N2	LFQ intensity J6 pancreas_TD_N3	C: Only identified by site	C: Reverse	C: Potential contaminant	C: Welch's T-test Significant pancreas TD_pancreas X	C: Welch's T-test significant	N: Peptides	N: Razor + unique peptides	N: Unique peptides	N: Sequence coverage [%]	N: Unique + razor sequence coverage [%]	N: Unique sequence coverage [%]	N: Mol. weight [kDa]	N: Q-value	N: Score	N: Intensity	N: MS/MS count	N: -Log Welch's T-test p-value pancreas TD_pancreas X	N: Welch's T-test q-value pancreas TD_pancreas X	N: Welch's T-test Difference pancreas TD_pancreas X	N: Welch's T-test Test statistic pancreas TD_pancreas X	T: Protein IDs	T: Majority protein IDs	T: id	T: Fasta headers
NaN	NaN	NaN	26.6649	NaN	26.8081						2	2	2	13.1	13.1	13.1	28.17	0	12.924	612550000	10	0	1	NaN	0	sp|P0DPI2|GAL3A_HUMAN;sp|A0A0B4J2D5|GAL3B_HUMAN	sp|P0DPI2|GAL3A_HUMAN;sp|A0A0B4J2D5|GAL3B_HUMAN	49	sp|P0DPI2|GAL3A_HUMAN Glutamine amidotransferase-like class 1 domain-containing protein 3A, mitochondrial OS=Homo sapiens OX=9606 GN=GATD3A PE=1 SV=1;sp|A0A0B4J2D5|GAL3B_HUMAN Glutamine amidotransferase-like class 1 domain-containing protein 3B, mitochondr
NaN	NaN	NaN	NaN	NaN	NaN						2	2	2	5.7	5.7	5.7	64.098	0	13.3	100780000	9	NaN	1	0	NaN	sp|A0AV96|RBM47_HUMAN	sp|A0AV96|RBM47_HUMAN	51	sp|A0AV96|RBM47_HUMAN RNA-binding protein 47 OS=Homo sapiens OX=9606 GN=RBM47 PE=1 SV=2
NaN	NaN	NaN	NaN	NaN	NaN						3	3	3	5.5	5.5	5.5	102.36	0	5.0124	129440000	4	NaN	1	0	NaN	sp|A0FGR8|ESYT2_HUMAN	sp|A0FGR8|ESYT2_HUMAN	52	sp|A0FGR8|ESYT2_HUMAN Extended synaptotagmin-2 OS=Homo sapiens OX=9606 GN=ESYT2 PE=1 SV=1
NaN	NaN	NaN	NaN	NaN	24.0662						3	3	3	8.6	8.6	8.6	71.639	0	4.3812	21373000	4	0	1	NaN	0	sp|A0MZ66|SHOT1_HUMAN	sp|A0MZ66|SHOT1_HUMAN	53	sp|A0MZ66|SHOT1_HUMAN Shootin-1 OS=Homo sapiens OX=9606 GN=SHTN1 PE=1 SV=4
NaN	NaN	NaN	23.125	NaN	NaN						2	2	2	4.7	4.7	4.7	67.867	0.00088417	2.947	24057000	2	0	1	NaN	0	sp|A1L0T0|ILVBL_HUMAN	sp|A1L0T0|ILVBL_HUMAN	55	sp|A1L0T0|ILVBL_HUMAN Acetolactate synthase-like protein OS=Homo sapiens OX=9606 GN=ILVBL PE=1 SV=2
NaN	NaN	NaN	NaN	NaN	NaN						4	4	4	10.3	10.3	10.3	101.58	0	12.656	153690000	8	NaN	1	0	NaN	sp|A1X283|SPD2B_HUMAN	sp|A1X283|SPD2B_HUMAN	57	sp|A1X283|SPD2B_HUMAN SH3 and PX domain-containing protein 2B OS=Homo sapiens OX=9606 GN=SH3PXD2B PE=1 SV=3
NaN	NaN	NaN	24.5427	NaN	NaN						2	2	2	3.9	3.9	3.9	83.343	0	5.3986	68872000	2	0	1	NaN	0	sp|A4D1P6|WDR91_HUMAN	sp|A4D1P6|WDR91_HUMAN	58	sp|A4D1P6|WDR91_HUMAN WD repeat-containing protein 91 OS=Homo sapiens OX=9606 GN=WDR91 PE=1 SV=2
NaN	NaN	NaN	NaN	NaN	NaN						3	3	3	1.5	1.5	1.5	266.94	0	6.6009	74437000	9	NaN	1	0	NaN	sp|A5YKK6|CNOT1_HUMAN	sp|A5YKK6|CNOT1_HUMAN	59	sp|A5YKK6|CNOT1_HUMAN CCR4-NOT transcription complex subunit 1 OS=Homo sapiens OX=9606 GN=CNOT1 PE=1 SV=2
NaN	NaN	NaN	NaN	28.319	28.6139						3	3	3	5.6	5.6	5.6	61.501	0	5.4065	1027300000	6	0	1	NaN	0	sp|A6NGU5|GGT3_HUMAN;sp|P36268|GGT2_HUMAN;sp|P19440|GGT1_HUMAN	sp|A6NGU5|GGT3_HUMAN;sp|P36268|GGT2_HUMAN;sp|P19440|GGT1_HUMAN	62	sp|A6NGU5|GGT3_HUMAN Putative glutathione hydrolase 3 proenzyme OS=Homo sapiens OX=9606 GN=GGT3P PE=5 SV=2;sp|P36268|GGT2_HUMAN Inactive glutathione hydrolase 2 OS=Homo sapiens OX=9606 GN=GGT2 PE=1 SV=3;sp|P19440|GGT1_HUMAN Glutathione hydrolase 1 proenzym
NaN	NaN	NaN	27.1386	27.5538	26.9436						4	4	4	28	28	28	12.712	0	76.114	1399000000	18	0	1	NaN	0	sp|P30046|DOPD_HUMAN;sp|A6NHG4|DDTL_HUMAN	sp|P30046|DOPD_HUMAN;sp|A6NHG4|DDTL_HUMAN	63	sp|P30046|DOPD_HUMAN D-dopachrome decarboxylase OS=Homo sapiens OX=9606 GN=DDT PE=1 SV=3;sp|A6NHG4|DDTL_HUMAN D-dopachrome decarboxylase-like protein OS=Homo sapiens OX=9606 GN=DDTL PE=2 SV=1
NaN	NaN	NaN	NaN	NaN	NaN						3	3	3	1.9	1.9	1.9	247.17	0	5.0219	109180000	5	NaN	1	0	NaN	sp|A6NMZ7|CO6A6_HUMAN	sp|A6NMZ7|CO6A6_HUMAN	65	sp|A6NMZ7|CO6A6_HUMAN Collagen alpha-6(VI) chain OS=Homo sapiens OX=9606 GN=COL6A6 PE=1 SV=2
NaN	NaN	NaN	NaN	NaN	NaN						2	2	2	5.3	5.3	5.3	72.911	0	4.8188	94961000	5	NaN	1	0	NaN	sp|O00116|ADAS_HUMAN	sp|O00116|ADAS_HUMAN	69	sp|O00116|ADAS_HUMAN Alkyldihydroxyacetonephosphate synthase, peroxisomal OS=Homo sapiens OX=9606 GN=AGPS PE=1 SV=1
NaN	NaN	NaN	NaN	NaN	NaN						3	3	3	12.5	12.5	12.5	36.071	0	5.1104	74936000	5	NaN	1	0	NaN	sp|O00151|PDLI1_HUMAN	sp|O00151|PDLI1_HUMAN	70	sp|O00151|PDLI1_HUMAN PDZ and LIM domain protein 1 OS=Homo sapiens OX=9606 GN=PDLIM1 PE=1 SV=4
NaN	NaN	NaN	28.3735	27.9679	27.7873						22	22	22	26.3	26.3	26.3	121.68	0	62.509	4537500000	91	0	1	NaN	0	sp|O00159|MYO1C_HUMAN	sp|O00159|MYO1C_HUMAN	71	sp|O00159|MYO1C_HUMAN Unconventional myosin-Ic OS=Homo sapiens OX=9606 GN=MYO1C PE=1 SV=4
NaN	NaN	NaN	NaN	24.151	NaN						3	3	3	16.6	16.6	16.6	23.354	0	5.7942	54753000	7	0	1	NaN	0	sp|O00161|SNP23_HUMAN	sp|O00161|SNP23_HUMAN	72	sp|O00161|SNP23_HUMAN Synaptosomal-associated protein 23 OS=Homo sapiens OX=9606 GN=SNAP23 PE=1 SV=1
NaN	NaN	NaN	NaN	NaN	NaN						2	2	2	5.9	5.9	5.9	39.518	0	8.5874	43290000	3	NaN	1	0	NaN	sp|O00182|LEG9_HUMAN;sp|Q6DKI2|LEG9C_HUMAN;sp|Q3B8N2|LEG9B_HUMAN	sp|O00182|LEG9_HUMAN;sp|Q6DKI2|LEG9C_HUMAN;sp|Q3B8N2|LEG9B_HUMAN	74	sp|O00182|LEG9_HUMAN Galectin-9 OS=Homo sapiens OX=9606 GN=LGALS9 PE=1 SV=2;sp|Q6DKI2|LEG9C_HUMAN Galectin-9C OS=Homo sapiens OX=9606 GN=LGALS9C PE=1 SV=2;sp|Q3B8N2|LEG9B_HUMAN Galectin-9B OS=Homo sapiens OX=9606 GN=LGALS9B PE=1 SV=3
NaN	NaN	NaN	24.4012	NaN	24.1369						4	4	4	7.6	7.6	7.6	67.764	0	8.6945	194350000	16	0	1	NaN	0	sp|O00186|STXB3_HUMAN	sp|O00186|STXB3_HUMAN	75	sp|O00186|STXB3_HUMAN Syntaxin-binding protein 3 OS=Homo sapiens OX=9606 GN=STXBP3 PE=1 SV=2
NaN	NaN	NaN	NaN	NaN	NaN						2	2	2	21.3	21.3	21.3	20.332	0	185.47	24257000	3	NaN	1	0	NaN	sp|O00193|SMAP_HUMAN	sp|O00193|SMAP_HUMAN	76	sp|O00193|SMAP_HUMAN Small acidic protein OS=Homo sapiens OX=9606 GN=SMAP PE=1 SV=1
NaN	NaN	NaN	NaN	NaN	NaN						3	3	3	8.1	8.1	8.1	47.463	0	7.7446	158690000	11	NaN	1	0	NaN	sp|O00231|PSD11_HUMAN	sp|O00231|PSD11_HUMAN	77	sp|O00231|PSD11_HUMAN 26S proteasome non-ATPase regulatory subunit 11 OS=Homo sapiens OX=9606 GN=PSMD11 PE=1 SV=3
NaN	NaN	NaN	NaN	25.1531	NaN						2	2	2	4.4	4.4	4.4	52.904	0	5.5857	71183000	5	0	1	NaN	0	sp|O00232|PSD12_HUMAN	sp|O00232|PSD12_HUMAN	78	sp|O00232|PSD12_HUMAN 26S proteasome non-ATPase regulatory subunit 12 OS=Homo sapiens OX=9606 GN=PSMD12 PE=1 SV=3
NaN	NaN	NaN	25.6156	NaN	NaN						6	6	6	23.1	23.1	23.1	21.671	0	20.407	1643900000	25	0	1	NaN	0	sp|O00264|PGRC1_HUMAN	sp|O00264|PGRC1_HUMAN	79	sp|O00264|PGRC1_HUMAN Membrane-associated progesterone receptor component 1 OS=Homo sapiens OX=9606 GN=PGRMC1 PE=1 SV=3
NaN	NaN	NaN	NaN	26.3479	26.4621						7	7	7	10.4	10.4	10.4	121	0	75.32	314520000	21	0	1	NaN	0	sp|O00267|SPT5H_HUMAN	sp|O00267|SPT5H_HUMAN	80	sp|O00267|SPT5H_HUMAN Transcription elongation factor SPT5 OS=Homo sapiens OX=9606 GN=SUPT5H PE=1 SV=1
NaN	NaN	NaN	NaN	NaN	NaN						2	2	2	1.8	1.8	1.8	116.22	0.00045956	3.2414	62974000	7	NaN	1	0	NaN	sp|O00291|HIP1_HUMAN	sp|O00291|HIP1_HUMAN	81	sp|O00291|HIP1_HUMAN Huntingtin-interacting protein 1 OS=Homo sapiens OX=9606 GN=HIP1 PE=1 SV=5
NaN	NaN	NaN	26.2581	26.5681	26.1184						5	5	5	24.5	24.5	24.5	26.922	0	16.405	671280000	23	0	1	NaN	0	sp|O00299|CLIC1_HUMAN	sp|O00299|CLIC1_HUMAN	82	sp|O00299|CLIC1_HUMAN Chloride intracellular channel protein 1 OS=Homo sapiens OX=9606 GN=CLIC1 PE=1 SV=4
NaN	NaN	NaN	NaN	NaN	NaN						4	4	4	5.8	5.8	5.8	106.84	0	7.0231	136040000	9	NaN	1	0	NaN	sp|O00339|MATN2_HUMAN	sp|O00339|MATN2_HUMAN	85	sp|O00339|MATN2_HUMAN Matrilin-2 OS=Homo sapiens OX=9606 GN=MATN2 PE=1 SV=4
NaN	NaN	NaN	NaN	NaN	25.6351						2	2	2	5.6	5.6	5.6	60.908	0.00048662	3.6913	125130000	6	0	1	NaN	0	sp|O00400|ACATN_HUMAN	sp|O00400|ACATN_HUMAN	86	sp|O00400|ACATN_HUMAN Acetyl-coenzyme A transporter 1 OS=Homo sapiens OX=9606 GN=SLC33A1 PE=1 SV=1
NaN	NaN	NaN	NaN	25.646	25.8516						3	3	3	10.7	10.7	10.7	54.826	0	8.3079	351600000	11	0	1	NaN	0	sp|O00401|WASL_HUMAN	sp|O00401|WASL_HUMAN	87	sp|O00401|WASL_HUMAN Neural Wiskott-Aldrich syndrome protein OS=Homo sapiens OX=9606 GN=WASL PE=1 SV=2
NaN	NaN	NaN	NaN	NaN	22.7029						2	2	2	3.1	3.1	3.1	123.63	0	7.0087	24340000	3	0	1	NaN	0	sp|O00410|IPO5_HUMAN	sp|O00410|IPO5_HUMAN	88	sp|O00410|IPO5_HUMAN Importin-5 OS=Homo sapiens OX=9606 GN=IPO5 PE=1 SV=4
NaN	NaN	NaN	NaN	NaN	NaN						2	2	2	15	15	15	17.561	0.00049092	3.8356	0	2	NaN	1	0	NaN	sp|O00422|SAP18_HUMAN	sp|O00422|SAP18_HUMAN	89	sp|O00422|SAP18_HUMAN Histone deacetylase complex subunit SAP18 OS=Homo sapiens OX=9606 GN=SAP18 PE=1 SV=1
NaN	NaN	NaN	NaN	NaN	NaN						3	3	3	4.2	4.2	4.2	89.86	0	7.0109	137890000	6	NaN	1	0	NaN	sp|O00423|EMAL1_HUMAN	sp|O00423|EMAL1_HUMAN	90	sp|O00423|EMAL1_HUMAN Echinoderm microtubule-associated protein-like 1 OS=Homo sapiens OX=9606 GN=EML1 PE=1 SV=3
NaN	NaN	NaN	NaN	NaN	NaN						6	6	6	15.4	15.4	15.4	63.704	0	37.633	624160000	18	NaN	1	0	NaN	sp|O00425|IF2B3_HUMAN	sp|O00425|IF2B3_HUMAN	91	sp|O00425|IF2B3_HUMAN Insulin-like growth factor 2 mRNA-binding protein 3 OS=Homo sapiens OX=9606 GN=IGF2BP3 PE=1 SV=2
NaN	NaN	NaN	NaN	NaN	NaN						4	4	4	8.4	8.4	8.4	81.876	0	6.7644	83898000	9	NaN	1	0	NaN	sp|O00429|DNM1L_HUMAN	sp|O00429|DNM1L_HUMAN	92	sp|O00429|DNM1L_HUMAN Dynamin-1-like protein OS=Homo sapiens OX=9606 GN=DNM1L PE=1 SV=2
NaN	NaN	NaN	NaN	NaN	24.521						5	5	5	10.2	10.2	10.2	81.879	0	14.93	127200000	12	0	1	NaN	0	sp|O00461|GOLI4_HUMAN	sp|O00461|GOLI4_HUMAN	93	sp|O00461|GOLI4_HUMAN Golgi integral membrane protein 4 OS=Homo sapiens OX=9606 GN=GOLIM4 PE=1 SV=1
NaN	NaN	NaN	27.0951	27.6274	27.4456						8	8	8	5.1	5.1	5.1	217.32	0	32.741	1283200000	34	0	1	NaN	0	sp|O00468|AGRIN_HUMAN	sp|O00468|AGRIN_HUMAN	94	sp|O00468|AGRIN_HUMAN Agrin OS=Homo sapiens OX=9606 GN=AGRN PE=1 SV=6
NaN	NaN	NaN	NaN	NaN	NaN						3	3	3	4.7	4.7	4.7	84.685	0	10.455	80673000	4	NaN	1	0	NaN	sp|O00469|PLOD2_HUMAN	sp|O00469|PLOD2_HUMAN	95	sp|O00469|PLOD2_HUMAN Procollagen-lysine,2-oxoglutarate 5-dioxygenase 2 OS=Homo sapiens OX=9606 GN=PLOD2 PE=1 SV=2
NaN	NaN	NaN	NaN	NaN	NaN						2	2	2	10	10	10	43.016	0	4.2676	31260000	2	NaN	1	0	NaN	sp|O00470|MEIS1_HUMAN	sp|O00470|MEIS1_HUMAN	96	sp|O00470|MEIS1_HUMAN Homeobox protein Meis1 OS=Homo sapiens OX=9606 GN=MEIS1 PE=1 SV=1
NaN	NaN	NaN	28.6943	28.8517	27.979						16	16	16	33.3	33.3	33.3	66.049	0	100.63	3063800000	85	0	1	NaN	0	sp|O00567|NOP56_HUMAN	sp|O00567|NOP56_HUMAN	100	sp|O00567|NOP56_HUMAN Nucleolar protein 56 OS=Homo sapiens OX=9606 GN=NOP56 PE=1 SV=4
NaN	NaN	NaN	27.4779	27.5662	26.9937						8	7	7	20.7	19	19	73.243	0	157.55	2029000000	45	0	1	NaN	0	sp|O00571|DDX3X_HUMAN;sp|O15523|DDX3Y_HUMAN	sp|O00571|DDX3X_HUMAN;sp|O15523|DDX3Y_HUMAN	101	sp|O00571|DDX3X_HUMAN ATP-dependent RNA helicase DDX3X OS=Homo sapiens OX=9606 GN=DDX3X PE=1 SV=3;sp|O15523|DDX3Y_HUMAN ATP-dependent RNA helicase DDX3Y OS=Homo sapiens OX=9606 GN=DDX3Y PE=1 SV=2
NaN	NaN	NaN	NaN	NaN	NaN						4	4	3	17.1	17.1	14.8	47.441	0	8.7922	43788000	4	NaN	1	0	NaN	sp|O00712|NFIB_HUMAN	sp|O00712|NFIB_HUMAN	102	sp|O00712|NFIB_HUMAN Nuclear factor 1 B-type OS=Homo sapiens OX=9606 GN=NFIB PE=1 SV=2
NaN	NaN	NaN	NaN	NaN	25.2472						2	2	2	12.2	12.2	12.2	35.102	0.00048638	3.6909	190680000	5	0	0.99297	NaN	0	sp|O00764|PDXK_HUMAN	sp|O00764|PDXK_HUMAN	103	sp|O00764|PDXK_HUMAN Pyridoxal kinase OS=Homo sapiens OX=9606 GN=PDXK PE=1 SV=1
NaN	NaN	NaN	NaN	NaN	NaN						7	7	7	4.9	4.9	4.9	242.04	0	25.58	543240000	18	NaN	1	0	NaN	sp|O14497|ARI1A_HUMAN	sp|O14497|ARI1A_HUMAN	105	sp|O14497|ARI1A_HUMAN AT-rich interactive domain-containing protein 1A OS=Homo sapiens OX=9606 GN=ARID1A PE=1 SV=3
NaN	NaN	NaN	NaN	24.2872	NaN						2	2	2	40.4	40.4	40.4	12.615	0	4.6463	50066000	6	0	1	NaN	0	sp|O14548|COX7R_HUMAN	sp|O14548|COX7R_HUMAN	106	sp|O14548|COX7R_HUMAN Cytochrome c oxidase subunit 7A-related protein, mitochondrial OS=Homo sapiens OX=9606 GN=COX7A2L PE=1 SV=2
NaN	NaN	NaN	NaN	NaN	NaN						12	12	12	82.5	82.5	82.5	17.135	0	70.17	4957200000	49	NaN	1	0	NaN	sp|O14558|HSPB6_HUMAN	sp|O14558|HSPB6_HUMAN	107	sp|O14558|HSPB6_HUMAN Heat shock protein beta-6 OS=Homo sapiens OX=9606 GN=HSPB6 PE=1 SV=2
NaN	NaN	NaN	25.5637	NaN	25.1974						3	3	3	11.4	11.4	11.4	34.482	0	5.616	229870000	6	0	0.994057	NaN	0	sp|O14579|COPE_HUMAN	sp|O14579|COPE_HUMAN	110	sp|O14579|COPE_HUMAN Coatomer subunit epsilon OS=Homo sapiens OX=9606 GN=COPE PE=1 SV=3
NaN	NaN	NaN	NaN	26.9318	26.5064						3	3	3	2.9	2.9	2.9	130.16	0	16.658	477640000	12	0	0.995146	NaN	0	sp|O14617|AP3D1_HUMAN	sp|O14617|AP3D1_HUMAN	111	sp|O14617|AP3D1_HUMAN AP-3 complex subunit delta-1 OS=Homo sapiens OX=9606 GN=AP3D1 PE=1 SV=1
NaN	NaN	NaN	27.0512	NaN	26.6984						2	2	2	7.6	7.6	7.6	31.321	0	5.0382	473560000	5	0	0.996237	NaN	0	sp|O14732|IMPA2_HUMAN	sp|O14732|IMPA2_HUMAN	114	sp|O14732|IMPA2_HUMAN Inositol monophosphatase 2 OS=Homo sapiens OX=9606 GN=IMPA2 PE=1 SV=1
NaN	NaN	NaN	NaN	NaN	NaN						3	3	3	20	20	20	14.285	0	7.3791	34101000	4	NaN	1	0	NaN	sp|O14737|PDCD5_HUMAN	sp|O14737|PDCD5_HUMAN	116	sp|O14737|PDCD5_HUMAN Programmed cell death protein 5 OS=Homo sapiens OX=9606 GN=PDCD5 PE=1 SV=3
NaN	NaN	NaN	25.2117	25.0842	25.3544						7	7	7	11.3	11.3	11.3	72.683	0	11.418	269890000	19	0	0.99733	NaN	0	sp|O14744|ANM5_HUMAN	sp|O14744|ANM5_HUMAN	117	sp|O14744|ANM5_HUMAN Protein arginine N-methyltransferase 5 OS=Homo sapiens OX=9606 GN=PRMT5 PE=1 SV=4
NaN	NaN	NaN	NaN	NaN	NaN						3	3	3	7.5	7.5	7.5	61.247	0	4.5825	335170000	6	NaN	1	0	NaN	sp|O14773|TPP1_HUMAN	sp|O14773|TPP1_HUMAN	119	sp|O14773|TPP1_HUMAN Tripeptidyl-peptidase 1 OS=Homo sapiens OX=9606 GN=TPP1 PE=1 SV=2
NaN	NaN	NaN	25.6642	25.4409	25.3568						7	7	7	7	7	7	123.9	0	20.193	446890000	27	0	0.998426	NaN	0	sp|O14776|TCRG1_HUMAN	sp|O14776|TCRG1_HUMAN	120	sp|O14776|TCRG1_HUMAN Transcription elongation regulator 1 OS=Homo sapiens OX=9606 GN=TCERG1 PE=1 SV=2
NaN	NaN	NaN	27.5201	27.2933	27.0053						5	5	5	22.2	22.2	22.2	27.887	0	23.283	1256700000	28	0	0.999525	NaN	0	sp|O14818|PSA7_HUMAN;sp|Q8TAA3|PSMA8_HUMAN	sp|O14818|PSA7_HUMAN;sp|Q8TAA3|PSMA8_HUMAN	121	sp|O14818|PSA7_HUMAN Proteasome subunit alpha type-7 OS=Homo sapiens OX=9606 GN=PSMA7 PE=1 SV=1;sp|Q8TAA3|PSMA8_HUMAN Proteasome subunit alpha-type 8 OS=Homo sapiens OX=9606 GN=PSMA8 PE=2 SV=3
NaN	NaN	NaN	26.972	26.9721	26.9994						6	6	6	34.6	34.6	34.6	38.287	0	69.19	1209800000	26	0	1	NaN	0	sp|O14828|SCAM3_HUMAN	sp|O14828|SCAM3_HUMAN	122	sp|O14828|SCAM3_HUMAN Secretory carrier-associated membrane protein 3 OS=Homo sapiens OX=9606 GN=SCAMP3 PE=1 SV=3
NaN	NaN	NaN	23.7108	NaN	NaN						2	2	2	8.7	8.7	8.7	36.049	0	13.032	25293000	2	0	1	NaN	0	sp|O14908|GIPC1_HUMAN	sp|O14908|GIPC1_HUMAN	125	sp|O14908|GIPC1_HUMAN PDZ domain-containing protein GIPC1 OS=Homo sapiens OX=9606 GN=GIPC1 PE=1 SV=2
NaN	NaN	NaN	NaN	25.1112	NaN						2	2	2	2.2	2.2	2.2	105.12	0	4.7318	58454000	3	0	1	NaN	0	sp|O14936|CSKP_HUMAN	sp|O14936|CSKP_HUMAN	126	sp|O14936|CSKP_HUMAN Peripheral plasma membrane protein CASK OS=Homo sapiens OX=9606 GN=CASK PE=1 SV=3
NaN	NaN	NaN	26.2068	26.0643	26.3589						2	2	2	24.4	24.4	24.4	9.9062	0	6.7599	414350000	15	0	1	NaN	0	sp|O14949|QCR8_HUMAN	sp|O14949|QCR8_HUMAN	127	sp|O14949|QCR8_HUMAN Cytochrome b-c1 complex subunit 8 OS=Homo sapiens OX=9606 GN=UQCRQ PE=1 SV=4
NaN	NaN	NaN	NaN	NaN	NaN						2	2	2	9.3	9.3	9.3	70.038	0	8.5482	129670000	5	NaN	1	0	NaN	sp|O14967|CLGN_HUMAN	sp|O14967|CLGN_HUMAN	130	sp|O14967|CLGN_HUMAN Calmegin OS=Homo sapiens OX=9606 GN=CLGN PE=1 SV=1
NaN	NaN	NaN	NaN	NaN	NaN						11	11	10	14	14	13	115.28	0	57.356	432160000	23	NaN	1	0	NaN	sp|O14974|MYPT1_HUMAN	sp|O14974|MYPT1_HUMAN	131	sp|O14974|MYPT1_HUMAN Protein phosphatase 1 regulatory subunit 12A OS=Homo sapiens OX=9606 GN=PPP1R12A PE=1 SV=1
NaN	NaN	NaN	26.5197	26.5892	NaN						13	12	12	8	7.5	7.5	271.32	0	116.44	1202300000	46	0	1	NaN	0	sp|O15020|SPTN2_HUMAN	sp|O15020|SPTN2_HUMAN	132	sp|O15020|SPTN2_HUMAN Spectrin beta chain, non-erythrocytic 2 OS=Homo sapiens OX=9606 GN=SPTBN2 PE=1 SV=3
NaN	NaN	NaN	27.2319	26.9751	27.3082						10	10	10	8.7	8.7	8.7	233.51	0	43.74	704580000	26	0	1	NaN	0	sp|O15027|SC16A_HUMAN	sp|O15027|SC16A_HUMAN	133	sp|O15027|SC16A_HUMAN Protein transport protein Sec16A OS=Homo sapiens OX=9606 GN=SEC16A PE=1 SV=3
NaN	NaN	NaN	NaN	NaN	NaN						2	2	2	1.8	1.8	1.8	205.12	0	12.349	20049000	3	NaN	1	0	NaN	sp|O15031|PLXB2_HUMAN	sp|O15031|PLXB2_HUMAN	134	sp|O15031|PLXB2_HUMAN Plexin-B2 OS=Homo sapiens OX=9606 GN=PLXNB2 PE=1 SV=3
NaN	NaN	NaN	NaN	NaN	NaN						3	3	3	5.9	5.9	5.9	118.29	0	9.9165	143450000	10	NaN	1	0	NaN	sp|O15042|SR140_HUMAN	sp|O15042|SR140_HUMAN	135	sp|O15042|SR140_HUMAN U2 snRNP-associated SURP motif-containing protein OS=Homo sapiens OX=9606 GN=U2SURP PE=1 SV=2
NaN	NaN	NaN	NaN	NaN	NaN						83	83	83	56.4	56.4	56.4	172.77	0	323.31	61566000000	457	NaN	1	0	NaN	sp|O15061|SYNEM_HUMAN;REV__sp|Q9Y2K3|MYH15_HUMAN	sp|O15061|SYNEM_HUMAN	136	sp|O15061|SYNEM_HUMAN Synemin OS=Homo sapiens OX=9606 GN=SYNM PE=1 SV=2
NaN	NaN	NaN	NaN	NaN	24.0279						2	2	2	2.5	2.5	2.5	144.73	0	8.5853	51192000	4	0	1	NaN	0	sp|O15067|PUR4_HUMAN	sp|O15067|PUR4_HUMAN	137	sp|O15067|PUR4_HUMAN Phosphoribosylformylglycinamidine synthase OS=Homo sapiens OX=9606 GN=PFAS PE=1 SV=4
NaN	NaN	NaN	27.3539	26.9324	26.9614						5	5	5	26.3	26.3	26.3	37.92	0	24.55	991390000	17	0	1	NaN	0	sp|O15126|SCAM1_HUMAN	sp|O15126|SCAM1_HUMAN	138	sp|O15126|SCAM1_HUMAN Secretory carrier-associated membrane protein 1 OS=Homo sapiens OX=9606 GN=SCAMP1 PE=1 SV=2
NaN	NaN	NaN	NaN	NaN	24.8852						2	2	2	9.7	9.7	9.7	36.648	0	215.06	201440000	10	0	1	NaN	0	sp|O15127|SCAM2_HUMAN	sp|O15127|SCAM2_HUMAN	139	sp|O15127|SCAM2_HUMAN Secretory carrier-associated membrane protein 2 OS=Homo sapiens OX=9606 GN=SCAMP2 PE=1 SV=2
NaN	NaN	NaN	28.6748	28.1863	28.5309						4	4	4	12.9	12.9	12.9	40.949	0	37.936	5133100000	38	0	1	NaN	0	sp|O15143|ARC1B_HUMAN	sp|O15143|ARC1B_HUMAN	140	sp|O15143|ARC1B_HUMAN Actin-related protein 2/3 complex subunit 1B OS=Homo sapiens OX=9606 GN=ARPC1B PE=1 SV=3
NaN	NaN	NaN	NaN	23.6416	NaN						2	2	2	6.7	6.7	6.7	34.333	0.0062378	2.004	25574000	3	0	1	NaN	0	sp|O15144|ARPC2_HUMAN	sp|O15144|ARPC2_HUMAN	141	sp|O15144|ARPC2_HUMAN Actin-related protein 2/3 complex subunit 2 OS=Homo sapiens OX=9606 GN=ARPC2 PE=1 SV=1
NaN	NaN	NaN	28.1477	27.704	28.0891						4	4	4	17.4	17.4	17.4	20.546	0	26.196	2634800000	36	0	1	NaN	0	sp|O15145|ARPC3_HUMAN	sp|O15145|ARPC3_HUMAN	142	sp|O15145|ARPC3_HUMAN Actin-related protein 2/3 complex subunit 3 OS=Homo sapiens OX=9606 GN=ARPC3 PE=1 SV=3
NaN	NaN	NaN	26.7416	27.1419	26.7388						4	4	4	22	22	22	23.818	0	9.9178	912830000	22	0	1	NaN	0	sp|O15173|PGRC2_HUMAN	sp|O15173|PGRC2_HUMAN	144	sp|O15173|PGRC2_HUMAN Membrane-associated progesterone receptor component 2 OS=Homo sapiens OX=9606 GN=PGRMC2 PE=1 SV=1
NaN	NaN	NaN	29.8756	29.4391	29.7215						34	34	34	12.2	12.2	12.2	399.73	0	323.31	8495400000	194	0	1	NaN	0	sp|O15230|LAMA5_HUMAN	sp|O15230|LAMA5_HUMAN	146	sp|O15230|LAMA5_HUMAN Laminin subunit alpha-5 OS=Homo sapiens OX=9606 GN=LAMA5 PE=1 SV=8
NaN	NaN	NaN	NaN	24.7361	NaN						2	2	2	14.8	14.8	14.8	22.958	0.0020627	2.3889	69360000	3	0	1	NaN	0	sp|O15258|RER1_HUMAN	sp|O15258|RER1_HUMAN	149	sp|O15258|RER1_HUMAN Protein RER1 OS=Homo sapiens OX=9606 GN=RER1 PE=1 SV=1
NaN	NaN	NaN	NaN	NaN	24.2003						2	2	2	5.8	5.8	5.8	42.089	0.0012909	2.6938	198180000	7	0	1	NaN	0	sp|O15264|MK13_HUMAN	sp|O15264|MK13_HUMAN	150	sp|O15264|MK13_HUMAN Mitogen-activated protein kinase 13 OS=Homo sapiens OX=9606 GN=MAPK13 PE=1 SV=1
NaN	NaN	NaN	25.7731	NaN	NaN						3	3	3	4.2	4.2	4.2	116.92	0	4.5205	105630000	4	0	1	NaN	0	sp|O15294|OGT1_HUMAN	sp|O15294|OGT1_HUMAN	151	sp|O15294|OGT1_HUMAN UDP-N-acetylglucosamine--peptide N-acetylglucosaminyltransferase 110 kDa subunit OS=Homo sapiens OX=9606 GN=OGT PE=1 SV=3
NaN	NaN	NaN	27.8774	28.1336	27.629						11	11	11	41.9	41.9	41.9	28.082	0	22.169	1204900000	30	0	1	NaN	0	sp|O15305|PMM2_HUMAN;sp|Q92871|PMM1_HUMAN	sp|O15305|PMM2_HUMAN	152	sp|O15305|PMM2_HUMAN Phosphomannomutase 2 OS=Homo sapiens OX=9606 GN=PMM2 PE=1 SV=1
NaN	NaN	NaN	26.9312	26.8854	27.0903						11	11	11	19.7	19.7	19.7	90.995	0	26.345	661180000	34	0	1	NaN	0	sp|O15320|CTGE5_HUMAN;sp|Q96PC5|MIA2_HUMAN;sp|A4FU28|CTGE9_HUMAN;sp|Q86UF2|CTGE6_HUMAN;sp|A4D2H0|CTGEF_HUMAN;sp|Q96RT6|CTGE2_HUMAN;sp|Q8IX94|CTGE4_HUMAN;sp|P0CG41|CTGE8_HUMAN	sp|O15320|CTGE5_HUMAN;sp|Q96PC5|MIA2_HUMAN	153	sp|O15320|CTGE5_HUMAN Endoplasmic reticulum export factor CTAGE5 OS=Homo sapiens OX=9606 GN=CTAGE5 PE=1 SV=4;sp|Q96PC5|MIA2_HUMAN Melanoma inhibitory activity protein 2 OS=Homo sapiens OX=9606 GN=MIA2 PE=1 SV=4
NaN	NaN	NaN	NaN	NaN	NaN						6	6	6	34.5	34.5	34.5	22.98	0	70.88	1395100000	19	NaN	1	0	NaN	sp|O15347|HMGB3_HUMAN	sp|O15347|HMGB3_HUMAN	154	sp|O15347|HMGB3_HUMAN High mobility group protein B3 OS=Homo sapiens OX=9606 GN=HMGB3 PE=1 SV=4
NaN	NaN	NaN	NaN	NaN	NaN						2	2	2	2	2	2	138.6	0.001692	2.5635	13987000	3	NaN	1	0	NaN	sp|O15357|SHIP2_HUMAN	sp|O15357|SHIP2_HUMAN	155	sp|O15357|SHIP2_HUMAN Phosphatidylinositol 3,4,5-trisphosphate 5-phosphatase 2 OS=Homo sapiens OX=9606 GN=INPPL1 PE=1 SV=2
NaN	NaN	NaN	26.1199	26.6964	26.3519						8	8	8	19.7	19.7	19.7	63.972	0	34.351	594540000	23	0	1	NaN	0	sp|O15371|EIF3D_HUMAN	sp|O15371|EIF3D_HUMAN	156	sp|O15371|EIF3D_HUMAN Eukaryotic translation initiation factor 3 subunit D OS=Homo sapiens OX=9606 GN=EIF3D PE=1 SV=1
NaN	NaN	NaN	NaN	25.0537	25.4021						4	4	4	12.2	12.2	12.2	44.287	0	11.072	169290000	11	0	1	NaN	0	sp|O15382|BCAT2_HUMAN	sp|O15382|BCAT2_HUMAN	158	sp|O15382|BCAT2_HUMAN Branched-chain-amino-acid aminotransferase, mitochondrial OS=Homo sapiens OX=9606 GN=BCAT2 PE=1 SV=2
NaN	NaN	NaN	NaN	NaN	NaN						4	4	4	21.1	21.1	21.1	29.815	0	33.754	482760000	21	NaN	1	0	NaN	sp|O15400|STX7_HUMAN	sp|O15400|STX7_HUMAN	159	sp|O15400|STX7_HUMAN Syntaxin-7 OS=Homo sapiens OX=9606 GN=STX7 PE=1 SV=4
NaN	NaN	NaN	NaN	NaN	NaN						3	3	3	6.7	6.7	6.7	60.901	0	4.7597	64433000	2	NaN	1	0	NaN	sp|O15460|P4HA2_HUMAN	sp|O15460|P4HA2_HUMAN	162	sp|O15460|P4HA2_HUMAN Prolyl 4-hydroxylase subunit alpha-2 OS=Homo sapiens OX=9606 GN=P4HA2 PE=1 SV=1
NaN	NaN	NaN	NaN	NaN	NaN						2	2	2	9.6	9.6	9.6	47.625	0.00047304	3.4847	299040000	4	NaN	1	0	NaN	sp|O15533|TPSN_HUMAN	sp|O15533|TPSN_HUMAN	164	sp|O15533|TPSN_HUMAN Tapasin OS=Homo sapiens OX=9606 GN=TAPBP PE=1 SV=1
NaN	NaN	NaN	26.7762	26.74	26.0217						6	6	6	8.6	8.6	8.6	90.932	0	16.621	988030000	25	0	1	NaN	0	sp|O43143|DHX15_HUMAN	sp|O43143|DHX15_HUMAN	166	sp|O43143|DHX15_HUMAN Pre-mRNA-splicing factor ATP-dependent RNA helicase DHX15 OS=Homo sapiens OX=9606 GN=DHX15 PE=1 SV=2
NaN	NaN	NaN	NaN	NaN	NaN						2	2	2	5.2	5.2	5.2	58.449	0	8.1747	351770000	12	NaN	1	0	NaN	sp|O43172|PRP4_HUMAN	sp|O43172|PRP4_HUMAN	167	sp|O43172|PRP4_HUMAN U4/U6 small nuclear ribonucleoprotein Prp4 OS=Homo sapiens OX=9606 GN=PRPF4 PE=1 SV=2
NaN	NaN	NaN	30.8342	30.9094	30.9803						16	16	16	35.5	35.5	35.5	56.65	0	107.64	9755400000	78	0	1	NaN	0	sp|O43175|SERA_HUMAN	sp|O43175|SERA_HUMAN	168	sp|O43175|SERA_HUMAN D-3-phosphoglycerate dehydrogenase OS=Homo sapiens OX=9606 GN=PHGDH PE=1 SV=4
NaN	NaN	NaN	27.0037	26.5001	27.4842						7	7	7	22.8	22.8	22.8	54.099	0	33.9	1252600000	42	0	1	NaN	0	sp|O43237|DC1L2_HUMAN	sp|O43237|DC1L2_HUMAN	169	sp|O43237|DC1L2_HUMAN Cytoplasmic dynein 1 light intermediate chain 2 OS=Homo sapiens OX=9606 GN=DYNC1LI2 PE=1 SV=1
NaN	NaN	NaN	NaN	NaN	25.3683						4	4	4	12	12	12	60.977	0	23.498	450090000	15	0	1	NaN	0	sp|O43242|PSMD3_HUMAN	sp|O43242|PSMD3_HUMAN	170	sp|O43242|PSMD3_HUMAN 26S proteasome non-ATPase regulatory subunit 3 OS=Homo sapiens OX=9606 GN=PSMD3 PE=1 SV=2
NaN	NaN	NaN	25.7843	NaN	NaN						4	4	4	8	8	8	70.832	0	6.9053	225210000	7	0	1	NaN	0	sp|O43252|PAPS1_HUMAN	sp|O43252|PAPS1_HUMAN	171	sp|O43252|PAPS1_HUMAN Bifunctional 3-phosphoadenosine 5-phosphosulfate synthase 1 OS=Homo sapiens OX=9606 GN=PAPSS1 PE=1 SV=2
NaN	NaN	NaN	NaN	NaN	NaN						2	2	2	3.5	3.5	3.5	90.254	0	49.98	1577800000	12	NaN	1	0	NaN	sp|O43290|SNUT1_HUMAN	sp|O43290|SNUT1_HUMAN	173	sp|O43290|SNUT1_HUMAN U4/U6.U5 tri-snRNP-associated protein 1 OS=Homo sapiens OX=9606 GN=SART1 PE=1 SV=1
NaN	NaN	NaN	NaN	NaN	NaN						11	11	11	31.5	31.5	31.5	49.814	0	174.35	2004100000	39	NaN	1	0	NaN	sp|O43294|TGFI1_HUMAN	sp|O43294|TGFI1_HUMAN	174	sp|O43294|TGFI1_HUMAN Transforming growth factor beta-1-induced transcript 1 protein OS=Homo sapiens OX=9606 GN=TGFB1I1 PE=1 SV=2
NaN	NaN	NaN	27.2769	27.5275	27.8729						12	10	10	23.4	20.2	20.2	70.942	0	42.693	2116500000	51	0	1	NaN	0	sp|O43390|HNRPR_HUMAN	sp|O43390|HNRPR_HUMAN	176	sp|O43390|HNRPR_HUMAN Heterogeneous nuclear ribonucleoprotein R OS=Homo sapiens OX=9606 GN=HNRNPR PE=1 SV=1
NaN	NaN	NaN	NaN	25.37	NaN						5	5	5	24.2	24.2	24.2	32.251	0	9.4411	245740000	15	0	1	NaN	0	sp|O43396|TXNL1_HUMAN	sp|O43396|TXNL1_HUMAN	178	sp|O43396|TXNL1_HUMAN Thioredoxin-like protein 1 OS=Homo sapiens OX=9606 GN=TXNL1 PE=1 SV=3
NaN	NaN	NaN	NaN	23.252	NaN						4	4	4	29.6	29.6	29.6	22.237	0	15.602	84806000	9	0	1	NaN	0	sp|O43399|TPD54_HUMAN	sp|O43399|TPD54_HUMAN	179	sp|O43399|TPD54_HUMAN Tumor protein D54 OS=Homo sapiens OX=9606 GN=TPD52L2 PE=1 SV=2
NaN	NaN	NaN	27.7069	NaN	28.0114						3	2	2	10.6	6.4	6.4	39.589	0	9.2448	1109700000	12	0	1	NaN	0	sp|O43488|ARK72_HUMAN	sp|O43488|ARK72_HUMAN	180	sp|O43488|ARK72_HUMAN Aflatoxin B1 aldehyde reductase member 2 OS=Homo sapiens OX=9606 GN=AKR7A2 PE=1 SV=3
NaN	NaN	NaN	26.7468	26.8141	27.1037						18	18	18	21.2	21.2	21.2	112.59	0	156.57	1220200000	59	0	1	NaN	0	sp|O43491|E41L2_HUMAN	sp|O43491|E41L2_HUMAN	181	sp|O43491|E41L2_HUMAN Band 4.1-like protein 2 OS=Homo sapiens OX=9606 GN=EPB41L2 PE=1 SV=1
NaN	NaN	NaN	NaN	NaN	NaN						5	5	5	12.7	12.7	12.7	51.018	0	26.352	43811000	20	NaN	1	0	NaN	sp|O43493|TGON2_HUMAN	sp|O43493|TGON2_HUMAN	182	sp|O43493|TGON2_HUMAN Trans-Golgi network integral membrane protein 2 OS=Homo sapiens OX=9606 GN=TGOLN2 PE=1 SV=3
NaN	NaN	NaN	NaN	25.1923	24.876						3	3	3	13.8	13.8	13.8	39.45	0	16.76	658980000	14	0	1	NaN	0	sp|O43570|CAH12_HUMAN	sp|O43570|CAH12_HUMAN	184	sp|O43570|CAH12_HUMAN Carbonic anhydrase 12 OS=Homo sapiens OX=9606 GN=CA12 PE=1 SV=1
NaN	NaN	NaN	NaN	NaN	26.2336						2	2	2	14.4	14.4	14.4	19.108	0.00050125	4.0596	283420000	5	0	1	NaN	0	sp|O43598|DNPH1_HUMAN	sp|O43598|DNPH1_HUMAN	186	sp|O43598|DNPH1_HUMAN 2-deoxynucleoside 5-phosphate N-hydrolase 1 OS=Homo sapiens OX=9606 GN=DNPH1 PE=1 SV=1
NaN	NaN	NaN	NaN	26.0898	25.9704						4	4	4	11.3	11.3	11.3	51.355	0	11.299	595870000	17	0	1	NaN	0	sp|O43615|TIM44_HUMAN	sp|O43615|TIM44_HUMAN	187	sp|O43615|TIM44_HUMAN Mitochondrial import inner membrane translocase subunit TIM44 OS=Homo sapiens OX=9606 GN=TIMM44 PE=1 SV=2
NaN	NaN	NaN	24.3684	24.601	24.6804						3	3	3	14	14	14	57.193	0	24.212	233470000	11	0	1	NaN	0	sp|O43660|PLRG1_HUMAN	sp|O43660|PLRG1_HUMAN	188	sp|O43660|PLRG1_HUMAN Pleiotropic regulator 1 OS=Homo sapiens OX=9606 GN=PLRG1 PE=1 SV=1
NaN	NaN	NaN	NaN	NaN	NaN						2	2	2	6.9	6.9	6.9	50.75	0	7.4964	195180000	6	NaN	1	0	NaN	sp|O43670|ZN207_HUMAN	sp|O43670|ZN207_HUMAN	190	sp|O43670|ZN207_HUMAN BUB3-interacting and GLEBS motif-containing protein ZNF207 OS=Homo sapiens OX=9606 GN=ZNF207 PE=1 SV=1
NaN	NaN	NaN	NaN	NaN	26.5109						2	2	2	18.4	18.4	18.4	11.402	0	4.4774	298960000	10	0	1	NaN	0	sp|O43676|NDUB3_HUMAN	sp|O43676|NDUB3_HUMAN	191	sp|O43676|NDUB3_HUMAN NADH dehydrogenase [ubiquinone] 1 beta subcomplex subunit 3 OS=Homo sapiens OX=9606 GN=NDUFB3 PE=1 SV=3
NaN	NaN	NaN	26.3577	26.5594	26.3054						4	4	4	41.4	41.4	41.4	10.921	0	87.758	795660000	22	0	1	NaN	0	sp|O43678|NDUA2_HUMAN	sp|O43678|NDUA2_HUMAN	192	sp|O43678|NDUA2_HUMAN NADH dehydrogenase [ubiquinone] 1 alpha subcomplex subunit 2 OS=Homo sapiens OX=9606 GN=NDUFA2 PE=1 SV=3
NaN	NaN	NaN	31.4573	31.2884	31.0817						45	28	28	53	37.7	37.7	104.85	0	323.31	28507000000	275	0	1	NaN	0	sp|O43707|ACTN4_HUMAN;sp|Q9H254|SPTN4_HUMAN	sp|O43707|ACTN4_HUMAN	194	sp|O43707|ACTN4_HUMAN Alpha-actinin-4 OS=Homo sapiens OX=9606 GN=ACTN4 PE=1 SV=2
NaN	NaN	NaN	NaN	NaN	NaN						5	5	5	9	9	9	85.852	0	56.533	139190000	10	NaN	1	0	NaN	sp|O43719|HTSF1_HUMAN	sp|O43719|HTSF1_HUMAN	195	sp|O43719|HTSF1_HUMAN HIV Tat-specific factor 1 OS=Homo sapiens OX=9606 GN=HTATSF1 PE=1 SV=1
NaN	NaN	NaN	NaN	NaN	NaN						2	2	2	16.5	16.5	16.5	13.389	0	300.6	96393000	7	NaN	1	0	NaN	sp|O43768|ENSA_HUMAN	sp|O43768|ENSA_HUMAN	197	sp|O43768|ENSA_HUMAN Alpha-endosulfine OS=Homo sapiens OX=9606 GN=ENSA PE=1 SV=1
NaN	NaN	NaN	28.0979	28.4577	28.6287						12	12	12	17.2	17.2	17.2	62.942	0	89.719	1887600000	45	0	1	NaN	0	sp|O43776|SYNC_HUMAN	sp|O43776|SYNC_HUMAN	198	sp|O43776|SYNC_HUMAN Asparagine--tRNA ligase, cytoplasmic OS=Homo sapiens OX=9606 GN=NARS PE=1 SV=1
NaN	NaN	NaN	26.1136	25.7459	25.525						6	6	6	7.5	7.5	7.5	131.98	0	16.021	306550000	12	0	1	NaN	0	sp|O43795|MYO1B_HUMAN	sp|O43795|MYO1B_HUMAN	199	sp|O43795|MYO1B_HUMAN Unconventional myosin-Ib OS=Homo sapiens OX=9606 GN=MYO1B PE=1 SV=3
NaN	NaN	NaN	NaN	NaN	NaN						2	2	2	11.9	11.9	11.9	26.227	0.00046253	3.2703	77663000	3	NaN	1	0	NaN	sp|O43809|CPSF5_HUMAN	sp|O43809|CPSF5_HUMAN	200	sp|O43809|CPSF5_HUMAN Cleavage and polyadenylation specificity factor subunit 5 OS=Homo sapiens OX=9606 GN=NUDT21 PE=1 SV=1
NaN	NaN	NaN	NaN	26.6963	NaN						3	3	3	7.8	7.8	7.8	45.283	0	7.6046	797220000	15	0	1	NaN	0	sp|O43813|LANC1_HUMAN	sp|O43813|LANC1_HUMAN	201	sp|O43813|LANC1_HUMAN LanC-like protein 1 OS=Homo sapiens OX=9606 GN=LANCL1 PE=1 SV=1
NaN	NaN	NaN	NaN	25.7507	NaN						2	2	2	9.6	9.6	9.6	42.183	0	6.2768	190470000	8	0	1	NaN	0	sp|O43837|IDH3B_HUMAN	sp|O43837|IDH3B_HUMAN	202	sp|O43837|IDH3B_HUMAN Isocitrate dehydrogenase [NAD] subunit beta, mitochondrial OS=Homo sapiens OX=9606 GN=IDH3B PE=1 SV=2
NaN	NaN	NaN	NaN	NaN	NaN						4	4	4	16.8	16.8	16.8	37.106	0	14.431	275290000	12	NaN	1	0	NaN	sp|O43852|CALU_HUMAN	sp|O43852|CALU_HUMAN	203	sp|O43852|CALU_HUMAN Calumenin OS=Homo sapiens OX=9606 GN=CALU PE=1 SV=2
NaN	NaN	NaN	27.356	27.1091	27.4088						10	10	6	22.3	22.3	14.5	58.951	0	33.864	931030000	25	0	1	NaN	0	sp|O43865|SAHH2_HUMAN	sp|O43865|SAHH2_HUMAN	204	sp|O43865|SAHH2_HUMAN S-adenosylhomocysteine hydrolase-like protein 1 OS=Homo sapiens OX=9606 GN=AHCYL1 PE=1 SV=2
NaN	NaN	NaN	NaN	NaN	NaN						6	6	6	11.9	11.9	11.9	71.689	0	86.201	457470000	23	NaN	1	0	NaN	sp|O60216|RAD21_HUMAN	sp|O60216|RAD21_HUMAN	205	sp|O60216|RAD21_HUMAN Double-strand-break repair protein rad21 homolog OS=Homo sapiens OX=9606 GN=RAD21 PE=1 SV=2
NaN	NaN	NaN	NaN	NaN	NaN						4	3	3	4.8	3.8	3.8	110.4	0	40.425	229840000	11	NaN	1	0	NaN	sp|O60237|MYPT2_HUMAN	sp|O60237|MYPT2_HUMAN	206	sp|O60237|MYPT2_HUMAN Protein phosphatase 1 regulatory subunit 12B OS=Homo sapiens OX=9606 GN=PPP1R12B PE=1 SV=2
NaN	NaN	NaN	27.1889	26.8121	26.4566						8	8	8	20.9	20.9	20.9	55.99	0	87.893	591790000	17	0	1	NaN	0	sp|O60240|PLIN1_HUMAN	sp|O60240|PLIN1_HUMAN	207	sp|O60240|PLIN1_HUMAN Perilipin-1 OS=Homo sapiens OX=9606 GN=PLIN1 PE=1 SV=2
NaN	NaN	NaN	25.192	NaN	25.7391						10	10	8	10.9	10.9	9.3	121.9	0	44.524	887610000	41	0	1	NaN	0	sp|O60264|SMCA5_HUMAN	sp|O60264|SMCA5_HUMAN	208	sp|O60264|SMCA5_HUMAN SWI/SNF-related matrix-associated actin-dependent regulator of chromatin subfamily A member 5 OS=Homo sapiens OX=9606 GN=SMARCA5 PE=1 SV=1
NaN	NaN	NaN	NaN	NaN	25.9016						7	7	7	8.1	8.1	8.1	146.2	0	27.72	244810000	14	0	1	NaN	0	sp|O60271|JIP4_HUMAN	sp|O60271|JIP4_HUMAN	209	sp|O60271|JIP4_HUMAN C-Jun-amino-terminal kinase-interacting protein 4 OS=Homo sapiens OX=9606 GN=SPAG9 PE=1 SV=4
NaN	NaN	NaN	NaN	NaN	NaN						9	9	9	10.9	10.9	10.9	111.63	0	126.25	373360000	18	NaN	1	0	NaN	sp|O60313|OPA1_HUMAN	sp|O60313|OPA1_HUMAN	210	sp|O60313|OPA1_HUMAN Dynamin-like 120 kDa protein, mitochondrial OS=Homo sapiens OX=9606 GN=OPA1 PE=1 SV=3
NaN	NaN	NaN	NaN	NaN	NaN						2	2	2	5.2	5.2	5.2	73.259	0.00045767	3.207	46412000	2	NaN	1	0	NaN	sp|O60331|PI51C_HUMAN	sp|O60331|PI51C_HUMAN	211	sp|O60331|PI51C_HUMAN Phosphatidylinositol 4-phosphate 5-kinase type-1 gamma OS=Homo sapiens OX=9606 GN=PIP5K1C PE=1 SV=2
NaN	NaN	NaN	NaN	NaN	NaN						3	3	3	4.8	4.8	4.8	92.902	0	8.4937	61462000	6	NaN	1	0	NaN	sp|O60341|KDM1A_HUMAN	sp|O60341|KDM1A_HUMAN	212	sp|O60341|KDM1A_HUMAN Lysine-specific histone demethylase 1A OS=Homo sapiens OX=9606 GN=KDM1A PE=1 SV=2
NaN	NaN	NaN	NaN	NaN	NaN						9	9	9	7.1	7.1	7.1	204.74	0	20.252	201180000	15	NaN	1	0	NaN	sp|O60437|PEPL_HUMAN	sp|O60437|PEPL_HUMAN	214	sp|O60437|PEPL_HUMAN Periplakin OS=Homo sapiens OX=9606 GN=PPL PE=1 SV=4
NaN	NaN	NaN	NaN	24.8471	NaN						2	2	2	4.8	4.8	4.8	73.003	0.0036511	2.2787	82691000	2	0	1	NaN	0	sp|O60476|MA1A2_HUMAN	sp|O60476|MA1A2_HUMAN	215	sp|O60476|MA1A2_HUMAN Mannosyl-oligosaccharide 1,2-alpha-mannosidase IB OS=Homo sapiens OX=9606 GN=MAN1A2 PE=1 SV=1
NaN	NaN	NaN	NaN	NaN	NaN						2	2	2	4.8	4.8	4.8	79.187	0	7.8135	341930000	7	NaN	1	0	NaN	sp|O60488|ACSL4_HUMAN;sp|O95573|ACSL3_HUMAN	sp|O60488|ACSL4_HUMAN;sp|O95573|ACSL3_HUMAN	216	sp|O60488|ACSL4_HUMAN Long-chain-fatty-acid--CoA ligase 4 OS=Homo sapiens OX=9606 GN=ACSL4 PE=1 SV=2;sp|O95573|ACSL3_HUMAN Long-chain-fatty-acid--CoA ligase 3 OS=Homo sapiens OX=9606 GN=ACSL3 PE=1 SV=3
NaN	NaN	NaN	NaN	25.2874	NaN						4	4	4	22.8	22.8	22.8	18.762	0	9.596	233200000	15	0	1	NaN	0	sp|O60493|SNX3_HUMAN;sp|Q9UMY4|SNX12_HUMAN	sp|O60493|SNX3_HUMAN	217	sp|O60493|SNX3_HUMAN Sorting nexin-3 OS=Homo sapiens OX=9606 GN=SNX3 PE=1 SV=3
NaN	NaN	NaN	NaN	NaN	NaN						3	3	3	8.3	8.3	8.3	75.34	0	6.7317	133040000	9	NaN	1	0	NaN	sp|O60504|VINEX_HUMAN	sp|O60504|VINEX_HUMAN	218	sp|O60504|VINEX_HUMAN Vinexin OS=Homo sapiens OX=9606 GN=SORBS3 PE=1 SV=2
NaN	NaN	NaN	28.4443	28.6504	28.6412						13	13	11	22.3	22.3	19.1	69.602	0	51.057	3558600000	58	0	1	NaN	0	sp|O60506|HNRPQ_HUMAN	sp|O60506|HNRPQ_HUMAN	219	sp|O60506|HNRPQ_HUMAN Heterogeneous nuclear ribonucleoprotein Q OS=Homo sapiens OX=9606 GN=SYNCRIP PE=1 SV=2
NaN	NaN	NaN	26.3293	25.9612	26.4003						5	5	5	5	5	5	141.35	0	57.35	458780000	20	0	1	NaN	0	sp|O60610|DIAP1_HUMAN	sp|O60610|DIAP1_HUMAN	220	sp|O60610|DIAP1_HUMAN Protein diaphanous homolog 1 OS=Homo sapiens OX=9606 GN=DIAPH1 PE=1 SV=2
NaN	NaN	NaN	NaN	26.4564	26.8226						6	6	6	20.3	20.3	20.3	47.074	0	26.496	1019900000	28	0	1	NaN	0	sp|O60664|PLIN3_HUMAN	sp|O60664|PLIN3_HUMAN	221	sp|O60664|PLIN3_HUMAN Perilipin-3 OS=Homo sapiens OX=9606 GN=PLIN3 PE=1 SV=3
NaN	NaN	NaN	NaN	NaN	24.5028						2	2	2	4.3	4.3	4.3	60.029	0	18.773	28927000	5	0	1	NaN	0	sp|O60684|IMA7_HUMAN	sp|O60684|IMA7_HUMAN	222	sp|O60684|IMA7_HUMAN Importin subunit alpha-7 OS=Homo sapiens OX=9606 GN=KPNA6 PE=1 SV=1
NaN	NaN	NaN	27.9815	28.1246	28.4845						9	9	9	23.9	23.9	23.9	55.023	0	56.436	1785600000	31	0	1	NaN	0	sp|O60701|UGDH_HUMAN	sp|O60701|UGDH_HUMAN	223	sp|O60701|UGDH_HUMAN UDP-glucose 6-dehydrogenase OS=Homo sapiens OX=9606 GN=UGDH PE=1 SV=1
NaN	NaN	NaN	28.3556	28.1352	27.9019						4	4	4	13	13	13	41.911	0	8.9983	1418100000	14	0	0.991886	NaN	0	sp|O60704|TPST2_HUMAN	sp|O60704|TPST2_HUMAN	224	sp|O60704|TPST2_HUMAN Protein-tyrosine sulfotransferase 2 OS=Homo sapiens OX=9606 GN=TPST2 PE=1 SV=1
NaN	NaN	NaN	29.807	29.725	29.6717						24	24	24	32.7	32.7	32.7	108.17	0	290.22	8060900000	133	0	0.990805	NaN	0	sp|O60716|CTND1_HUMAN	sp|O60716|CTND1_HUMAN	225	sp|O60716|CTND1_HUMAN Catenin delta-1 OS=Homo sapiens OX=9606 GN=CTNND1 PE=1 SV=1
NaN	NaN	NaN	NaN	NaN	NaN						2	2	2	26.5	26.5	26.5	12.732	0	10.165	29254000	4	NaN	1	0	NaN	sp|P41567|EIF1_HUMAN;sp|O60739|EIF1B_HUMAN	sp|P41567|EIF1_HUMAN;sp|O60739|EIF1B_HUMAN	226	sp|P41567|EIF1_HUMAN Eukaryotic translation initiation factor 1 OS=Homo sapiens OX=9606 GN=EIF1 PE=1 SV=1;sp|O60739|EIF1B_HUMAN Eukaryotic translation initiation factor 1b OS=Homo sapiens OX=9606 GN=EIF1B PE=1 SV=2
NaN	NaN	NaN	26.3155	26.1937	26.3203						7	7	6	16.6	16.6	14.5	58.47	0	17.559	619140000	29	0	0.989725	NaN	0	sp|O60749|SNX2_HUMAN	sp|O60749|SNX2_HUMAN	227	sp|O60749|SNX2_HUMAN Sorting nexin-2 OS=Homo sapiens OX=9606 GN=SNX2 PE=1 SV=2
NaN	NaN	NaN	26.5507	NaN	NaN						4	4	4	14.2	14.2	14.2	29.634	0	7.5485	580190000	18	0	0.929957	NaN	0	sp|O60762|DPM1_HUMAN	sp|O60762|DPM1_HUMAN	228	sp|O60762|DPM1_HUMAN Dolichol-phosphate mannosyltransferase subunit 1 OS=Homo sapiens OX=9606 GN=DPM1 PE=1 SV=1
NaN	NaN	NaN	29.8439	29.2275	29.6472						18	18	18	23.3	23.3	23.3	107.89	0	171.43	4078800000	57	0	0.93091	NaN	0	sp|O60763|USO1_HUMAN	sp|O60763|USO1_HUMAN	229	sp|O60763|USO1_HUMAN General vesicular transport factor p115 OS=Homo sapiens OX=9606 GN=USO1 PE=1 SV=2
NaN	NaN	NaN	25.5326	NaN	NaN						5	5	5	17.1	17.1	17.1	53.818	0	12.905	136230000	7	0	0.931865	NaN	0	sp|O60784|TOM1_HUMAN	sp|O60784|TOM1_HUMAN	231	sp|O60784|TOM1_HUMAN Target of Myb protein 1 OS=Homo sapiens OX=9606 GN=TOM1 PE=1 SV=2
NaN	NaN	NaN	NaN	NaN	NaN						2	2	2	16.3	16.3	16.3	19.258	0	5.6947	267750000	8	NaN	1	0	NaN	sp|O60831|PRAF2_HUMAN	sp|O60831|PRAF2_HUMAN	233	sp|O60831|PRAF2_HUMAN PRA1 family protein 2 OS=Homo sapiens OX=9606 GN=PRAF2 PE=1 SV=1
NaN	NaN	NaN	NaN	NaN	24.1618						2	2	2	6.4	6.4	6.4	57.673	0	7.2252	185880000	10	0	0.932821	NaN	0	sp|O60832|DKC1_HUMAN	sp|O60832|DKC1_HUMAN	234	sp|O60832|DKC1_HUMAN H/ACA ribonucleoprotein complex subunit DKC1 OS=Homo sapiens OX=9606 GN=DKC1 PE=1 SV=3
NaN	NaN	NaN	28.2068	27.9664	27.9139						9	9	9	12.7	12.7	12.7	138.83	0	143.99	1877600000	38	0	0.93378	NaN	0	sp|O60841|IF2P_HUMAN	sp|O60841|IF2P_HUMAN	235	sp|O60841|IF2P_HUMAN Eukaryotic translation initiation factor 5B OS=Homo sapiens OX=9606 GN=EIF5B PE=1 SV=4
NaN	NaN	NaN	NaN	NaN	NaN						2	2	2	18.2	18.2	18.2	16.368	0	6.0337	899010000	18	NaN	1	0	NaN	sp|O60869|EDF1_HUMAN	sp|O60869|EDF1_HUMAN	236	sp|O60869|EDF1_HUMAN Endothelial differentiation-related factor 1 OS=Homo sapiens OX=9606 GN=EDF1 PE=1 SV=1
NaN	NaN	NaN	27.4752	27.4446	28.0336						15	15	15	31.7	31.7	31.7	66.193	0	131.21	5085400000	102	0	0.934741	NaN	0	sp|O75083|WDR1_HUMAN	sp|O75083|WDR1_HUMAN	239	sp|O75083|WDR1_HUMAN WD repeat-containing protein 1 OS=Homo sapiens OX=9606 GN=WDR1 PE=1 SV=4
NaN	NaN	NaN	NaN	NaN	NaN						5	5	5	8.5	8.5	8.5	77.134	0	11.735	630540000	13	NaN	1	0	NaN	sp|O75112|LDB3_HUMAN	sp|O75112|LDB3_HUMAN	242	sp|O75112|LDB3_HUMAN LIM domain-binding protein 3 OS=Homo sapiens OX=9606 GN=LDB3 PE=1 SV=2
NaN	NaN	NaN	NaN	26.0599	25.7174						10	10	9	8.4	8.4	8.4	160.9	0	32.902	464400000	36	0	0.935703	NaN	0	sp|O75116|ROCK2_HUMAN	sp|O75116|ROCK2_HUMAN	243	sp|O75116|ROCK2_HUMAN Rho-associated protein kinase 2 OS=Homo sapiens OX=9606 GN=ROCK2 PE=1 SV=4
NaN	NaN	NaN	25.5581	NaN	24.9705						2	2	2	2.6	2.6	2.6	119.39	0	8.4707	162410000	4	0	0.936668	NaN	0	sp|O75146|HIP1R_HUMAN	sp|O75146|HIP1R_HUMAN	245	sp|O75146|HIP1R_HUMAN Huntingtin-interacting protein 1-related protein OS=Homo sapiens OX=9606 GN=HIP1R PE=1 SV=2
NaN	NaN	NaN	NaN	NaN	23.0781						2	2	2	5.6	5.6	5.6	89.13	0	8.0667	24981000	7	0	0.937635	NaN	0	sp|O75152|ZC11A_HUMAN;sp|A0A1B0GTU1|ZC11B_HUMAN	sp|O75152|ZC11A_HUMAN;sp|A0A1B0GTU1|ZC11B_HUMAN	246	sp|O75152|ZC11A_HUMAN Zinc finger CCCH domain-containing protein 11A OS=Homo sapiens OX=9606 GN=ZC3H11A PE=1 SV=3;sp|A0A1B0GTU1|ZC11B_HUMAN Zinc finger CCCH domain-containing protein 11B OS=Homo sapiens OX=9606 GN=ZC3H11B PE=4 SV=1
NaN	NaN	NaN	NaN	NaN	NaN						2	2	2	1.3	1.3	1.3	254.41	0.00049751	3.9896	0	2	NaN	1	0	NaN	sp|O75165|DJC13_HUMAN	sp|O75165|DJC13_HUMAN	247	sp|O75165|DJC13_HUMAN DnaJ homolog subfamily C member 13 OS=Homo sapiens OX=9606 GN=DNAJC13 PE=1 SV=5
NaN	NaN	NaN	NaN	NaN	NaN						2	2	2	5	5	5	81.871	0	5.4247	91656000	4	NaN	1	0	NaN	sp|O75175|CNOT3_HUMAN	sp|O75175|CNOT3_HUMAN	248	sp|O75175|CNOT3_HUMAN CCR4-NOT transcription complex subunit 3 OS=Homo sapiens OX=9606 GN=CNOT3 PE=1 SV=1
NaN	NaN	NaN	NaN	NaN	NaN						2	2	2	6.4	6.4	6.4	36.087	0.0004817	3.6537	57837000	5	NaN	1	0	NaN	sp|O75190|DNJB6_HUMAN;sp|Q8NHS0|DNJB8_HUMAN;sp|P25686|DNJB2_HUMAN	sp|O75190|DNJB6_HUMAN;sp|Q8NHS0|DNJB8_HUMAN;sp|P25686|DNJB2_HUMAN	249	sp|O75190|DNJB6_HUMAN DnaJ homolog subfamily B member 6 OS=Homo sapiens OX=9606 GN=DNAJB6 PE=1 SV=2;sp|Q8NHS0|DNJB8_HUMAN DnaJ homolog subfamily B member 8 OS=Homo sapiens OX=9606 GN=DNAJB8 PE=1 SV=1;sp|P25686|DNJB2_HUMAN DnaJ homolog subfamily B member 2
NaN	NaN	NaN	NaN	NaN	24.6505						2	2	2	16	16	16	35.509	0.000499	4.0128	92921000	6	0	0.938603	NaN	0	sp|O75208|COQ9_HUMAN	sp|O75208|COQ9_HUMAN	250	sp|O75208|COQ9_HUMAN Ubiquinone biosynthesis protein COQ9, mitochondrial OS=Homo sapiens OX=9606 GN=COQ9 PE=1 SV=1
NaN	NaN	NaN	NaN	NaN	25.9302						2	2	2	9.9	9.9	9.9	21.868	0	5.209	205840000	6	0	0.939574	NaN	0	sp|O75340|PDCD6_HUMAN	sp|O75340|PDCD6_HUMAN	251	sp|O75340|PDCD6_HUMAN Programmed cell death protein 6 OS=Homo sapiens OX=9606 GN=PDCD6 PE=1 SV=1
NaN	NaN	NaN	NaN	NaN	NaN						6	6	6	42.6	42.6	42.6	12.855	0	10.429	149180000	11	NaN	1	0	NaN	sp|O75347|TBCA_HUMAN	sp|O75347|TBCA_HUMAN	252	sp|O75347|TBCA_HUMAN Tubulin-specific chaperone A OS=Homo sapiens OX=9606 GN=TBCA PE=1 SV=3
NaN	NaN	NaN	26.3035	26.2125	25.6316						5	5	3	15.1	15.1	8.8	49.301	0	12.056	330730000	10	0	0.940547	NaN	0	sp|O75351|VPS4B_HUMAN	sp|O75351|VPS4B_HUMAN	254	sp|O75351|VPS4B_HUMAN Vacuolar protein sorting-associated protein 4B OS=Homo sapiens OX=9606 GN=VPS4B PE=1 SV=2
NaN	NaN	NaN	29.9628	30.3082	30.3386						13	13	11	36.3	36.3	33.9	39.617	0	268.24	15853000000	179	0	0.941521	NaN	0	sp|O75367|H2AY_HUMAN	sp|O75367|H2AY_HUMAN	256	sp|O75367|H2AY_HUMAN Core histone macro-H2A.1 OS=Homo sapiens OX=9606 GN=H2AFY PE=1 SV=4
NaN	NaN	NaN	NaN	NaN	NaN						7	7	7	86	86	86	12.774	0	16.985	997110000	20	NaN	1	0	NaN	sp|O75368|SH3L1_HUMAN	sp|O75368|SH3L1_HUMAN	257	sp|O75368|SH3L1_HUMAN SH3 domain-binding glutamic acid-rich-like protein OS=Homo sapiens OX=9606 GN=SH3BGRL PE=1 SV=1
NaN	NaN	NaN	31.3182	31.2356	31.1301						84	74	74	41.3	38.2	38.2	278.16	0	323.31	23590000000	350	0	0.942498	NaN	0	sp|O75369|FLNB_HUMAN	sp|O75369|FLNB_HUMAN	258	sp|O75369|FLNB_HUMAN Filamin-B OS=Homo sapiens OX=9606 GN=FLNB PE=1 SV=2
NaN	NaN	NaN	27.0912	26.5218	26.1231						7	7	7	23	23	23	51.712	0	17.167	1230700000	42	0	0.943477	NaN	0	sp|O75390|CISY_HUMAN	sp|O75390|CISY_HUMAN	259	sp|O75390|CISY_HUMAN Citrate synthase, mitochondrial OS=Homo sapiens OX=9606 GN=CS PE=1 SV=2
NaN	NaN	NaN	28.1827	27.9141	28.0472						5	5	5	32.6	32.6	32.6	24.593	0	66.644	1887700000	38	0	0.944457	NaN	0	sp|O75396|SC22B_HUMAN	sp|O75396|SC22B_HUMAN	260	sp|O75396|SC22B_HUMAN Vesicle-trafficking protein SEC22b OS=Homo sapiens OX=9606 GN=SEC22B PE=1 SV=4
NaN	NaN	NaN	NaN	NaN	NaN						12	12	12	26.8	26.8	26.8	60.103	0	161.7	1590600000	54	NaN	1	0	NaN	sp|O75475|PSIP1_HUMAN	sp|O75475|PSIP1_HUMAN	264	sp|O75475|PSIP1_HUMAN PC4 and SFRS1-interacting protein OS=Homo sapiens OX=9606 GN=PSIP1 PE=1 SV=1
NaN	NaN	NaN	27.0555	26.8675	26.8942						4	4	4	10.4	10.4	10.4	43.585	0	15.78	620510000	14	0	0.94544	NaN	0	sp|O75521|ECI2_HUMAN	sp|O75521|ECI2_HUMAN	267	sp|O75521|ECI2_HUMAN Enoyl-CoA delta isomerase 2, mitochondrial OS=Homo sapiens OX=9606 GN=ECI2 PE=1 SV=4
NaN	NaN	NaN	29.0309	28.8174	29.3723						23	23	23	24.9	24.9	24.9	145.83	0	323.31	7298600000	133	0	0.929006	NaN	0	sp|O75533|SF3B1_HUMAN	sp|O75533|SF3B1_HUMAN	269	sp|O75533|SF3B1_HUMAN Splicing factor 3B subunit 1 OS=Homo sapiens OX=9606 GN=SF3B1 PE=1 SV=3
NaN	NaN	NaN	NaN	NaN	NaN						2	2	2	3.9	3.9	3.9	88.884	0	4.2774	26272000	6	NaN	1	0	NaN	sp|O75534|CSDE1_HUMAN	sp|O75534|CSDE1_HUMAN	270	sp|O75534|CSDE1_HUMAN Cold shock domain-containing protein E1 OS=Homo sapiens OX=9606 GN=CSDE1 PE=1 SV=2
NaN	NaN	NaN	26.432	26.6651	26.1054						12	12	12	8	8	8	244.5	0	128.94	1219000000	36	0	0.92711	NaN	0	sp|O75643|U520_HUMAN	sp|O75643|U520_HUMAN	274	sp|O75643|U520_HUMAN U5 small nuclear ribonucleoprotein 200 kDa helicase OS=Homo sapiens OX=9606 GN=SNRNP200 PE=1 SV=2
NaN	NaN	NaN	NaN	NaN	NaN						2	2	2	5.4	5.4	5.4	52.642	0.0035986	2.1746	0	2	NaN	1	0	NaN	sp|O75688|PPM1B_HUMAN	sp|O75688|PPM1B_HUMAN	275	sp|O75688|PPM1B_HUMAN Protein phosphatase 1B OS=Homo sapiens OX=9606 GN=PPM1B PE=1 SV=1
NaN	NaN	NaN	25.9387	26.7882	26.0714						3	3	3	10.6	10.6	10.6	35.611	0	12.021	391690000	7	0	0.909477	NaN	0	sp|O75821|EIF3G_HUMAN	sp|O75821|EIF3G_HUMAN	280	sp|O75821|EIF3G_HUMAN Eukaryotic translation initiation factor 3 subunit G OS=Homo sapiens OX=9606 GN=EIF3G PE=1 SV=2
NaN	NaN	NaN	NaN	NaN	NaN						4	4	4	20.9	20.9	20.9	29.062	0	14.667	130560000	12	NaN	1	0	NaN	sp|O75822|EIF3J_HUMAN	sp|O75822|EIF3J_HUMAN	281	sp|O75822|EIF3J_HUMAN Eukaryotic translation initiation factor 3 subunit J OS=Homo sapiens OX=9606 GN=EIF3J PE=1 SV=2
NaN	NaN	NaN	NaN	NaN	NaN						4	2	2	24.2	13.7	13.7	30.85	0	9.5921	99025000	7	NaN	1	0	NaN	sp|O75828|CBR3_HUMAN	sp|O75828|CBR3_HUMAN	282	sp|O75828|CBR3_HUMAN Carbonyl reductase [NADPH] 3 OS=Homo sapiens OX=9606 GN=CBR3 PE=1 SV=3
NaN	NaN	NaN	NaN	22.913	NaN						2	2	2	5.1	5.1	5.1	54.812	0.0047096	2.0567	12738000	2	0	0.926165	NaN	0	sp|O75844|FACE1_HUMAN	sp|O75844|FACE1_HUMAN	283	sp|O75844|FACE1_HUMAN CAAX prenyl protease 1 homolog OS=Homo sapiens OX=9606 GN=ZMPSTE24 PE=1 SV=2
NaN	NaN	NaN	28.5001	28.015	28.8875						14	13	13	37.9	35.7	35.7	46.659	0	52.677	1959900000	50	0	0.910389	NaN	0	sp|O75874|IDHC_HUMAN	sp|O75874|IDHC_HUMAN	284	sp|O75874|IDHC_HUMAN Isocitrate dehydrogenase [NADP] cytoplasmic OS=Homo sapiens OX=9606 GN=IDH1 PE=1 SV=2
NaN	NaN	NaN	NaN	NaN	NaN						2	2	2	4.6	4.6	4.6	58.164	0.0020661	2.4004	6241600	2	NaN	1	0	NaN	sp|O75886|STAM2_HUMAN;sp|Q92783|STAM1_HUMAN	sp|O75886|STAM2_HUMAN;sp|Q92783|STAM1_HUMAN	285	sp|O75886|STAM2_HUMAN Signal transducing adapter molecule 2 OS=Homo sapiens OX=9606 GN=STAM2 PE=1 SV=1;sp|Q92783|STAM1_HUMAN Signal transducing adapter molecule 1 OS=Homo sapiens OX=9606 GN=STAM PE=1 SV=3
NaN	NaN	NaN	27.3073	27.3967	26.7388						6	5	5	7.5	6.7	6.7	98.828	0	17.754	697790000	11	0	0.911302	NaN	0	sp|O75891|AL1L1_HUMAN	sp|O75891|AL1L1_HUMAN	286	sp|O75891|AL1L1_HUMAN Cytosolic 10-formyltetrahydrofolate dehydrogenase OS=Homo sapiens OX=9606 GN=ALDH1L1 PE=1 SV=2
NaN	NaN	NaN	NaN	NaN	22.9663						2	2	2	7	7	7	55.278	0.0012859	2.6761	102920000	5	0	0.912217	NaN	0	sp|O75907|DGAT1_HUMAN	sp|O75907|DGAT1_HUMAN	287	sp|O75907|DGAT1_HUMAN Diacylglycerol O-acyltransferase 1 OS=Homo sapiens OX=9606 GN=DGAT1 PE=1 SV=2
NaN	NaN	NaN	NaN	NaN	NaN						2	2	2	6	6	6	64.239	0	49.832	47580000	9	NaN	1	0	NaN	sp|O75909|CCNK_HUMAN	sp|O75909|CCNK_HUMAN	288	sp|O75909|CCNK_HUMAN Cyclin-K OS=Homo sapiens OX=9606 GN=CCNK PE=1 SV=2
NaN	NaN	NaN	27.2671	27.6349	26.6903						4	4	4	20.7	20.7	20.7	21.614	0	181.12	2522300000	34	0	0.913134	NaN	0	sp|O75915|PRAF3_HUMAN	sp|O75915|PRAF3_HUMAN	290	sp|O75915|PRAF3_HUMAN PRA1 family protein 3 OS=Homo sapiens OX=9606 GN=ARL6IP5 PE=1 SV=1
NaN	NaN	NaN	NaN	NaN	NaN						2	2	2	16.1	16.1	16.1	18.491	0.00049068	3.8305	247140000	10	NaN	1	0	NaN	sp|O75947|ATP5H_HUMAN	sp|O75947|ATP5H_HUMAN	291	sp|O75947|ATP5H_HUMAN ATP synthase subunit d, mitochondrial OS=Homo sapiens OX=9606 GN=ATP5PD PE=1 SV=3
NaN	NaN	NaN	NaN	NaN	NaN						6	6	6	17.1	17.1	17.1	47.355	0	15.791	176790000	7	NaN	1	0	NaN	sp|O75955|FLOT1_HUMAN	sp|O75955|FLOT1_HUMAN	292	sp|O75955|FLOT1_HUMAN Flotillin-1 OS=Homo sapiens OX=9606 GN=FLOT1 PE=1 SV=3
NaN	NaN	NaN	NaN	23.8175	NaN						2	2	2	6.6	6.6	6.6	37.432	0.0069045	1.9069	33999000	3	0	0.914052	NaN	0	sp|O76003|GLRX3_HUMAN	sp|O76003|GLRX3_HUMAN	293	sp|O76003|GLRX3_HUMAN Glutaredoxin-3 OS=Homo sapiens OX=9606 GN=GLRX3 PE=1 SV=2
NaN	NaN	NaN	NaN	NaN	NaN						5	5	5	10.8	10.8	10.8	54.972	0	8.5569	619720000	14	NaN	1	0	NaN	sp|O76021|RL1D1_HUMAN	sp|O76021|RL1D1_HUMAN	294	sp|O76021|RL1D1_HUMAN Ribosomal L1 domain-containing protein 1 OS=Homo sapiens OX=9606 GN=RSL1D1 PE=1 SV=3
NaN	NaN	NaN	NaN	NaN	NaN						3	3	3	4.3	4.3	4.3	100.29	0	6.9208	51057000	10	NaN	1	0	NaN	sp|O76024|WFS1_HUMAN	sp|O76024|WFS1_HUMAN	295	sp|O76024|WFS1_HUMAN Wolframin OS=Homo sapiens OX=9606 GN=WFS1 PE=1 SV=2
NaN	NaN	NaN	27.8564	28.5796	27.4288						8	8	8	20.3	20.3	20.3	74.605	0	59.158	1606000000	30	0	0.914973	NaN	0	sp|O76094|SRP72_HUMAN	sp|O76094|SRP72_HUMAN	297	sp|O76094|SRP72_HUMAN Signal recognition particle subunit SRP72 OS=Homo sapiens OX=9606 GN=SRP72 PE=1 SV=3
NaN	NaN	NaN	28.2179	28.2924	28.8076						4	4	3	20	20	17.2	31.121	0	12.339	2001000000	19	0	0.915895	NaN	0	sp|O94760|DDAH1_HUMAN	sp|O94760|DDAH1_HUMAN	298	sp|O94760|DDAH1_HUMAN N(G),N(G)-dimethylarginine dimethylaminohydrolase 1 OS=Homo sapiens OX=9606 GN=DDAH1 PE=1 SV=3
NaN	NaN	NaN	NaN	NaN	NaN						6	6	6	15.6	15.6	15.6	75.022	0	13.448	440920000	13	NaN	1	0	NaN	sp|O94776|MTA2_HUMAN	sp|O94776|MTA2_HUMAN	300	sp|O94776|MTA2_HUMAN Metastasis-associated protein MTA2 OS=Homo sapiens OX=9606 GN=MTA2 PE=1 SV=1
NaN	NaN	NaN	NaN	NaN	NaN						2	2	2	7.8	7.8	7.8	23.693	0	6.9487	452920000	14	NaN	1	0	NaN	sp|O94811|TPPP_HUMAN	sp|O94811|TPPP_HUMAN	302	sp|O94811|TPPP_HUMAN Tubulin polymerization-promoting protein OS=Homo sapiens OX=9606 GN=TPPP PE=1 SV=1
NaN	NaN	NaN	25.6595	NaN	NaN						3	3	3	7.9	7.9	7.9	67.454	0	11.637	399730000	12	0	0.916819	NaN	0	sp|O94826|TOM70_HUMAN	sp|O94826|TOM70_HUMAN	304	sp|O94826|TOM70_HUMAN Mitochondrial import receptor subunit TOM70 OS=Homo sapiens OX=9606 GN=TOMM70 PE=1 SV=1
NaN	NaN	NaN	NaN	26.0454	25.6565						2	2	2	3.2	3.2	3.2	113.01	0	6.8163	352750000	9	0	0.917745	NaN	0	sp|O94855|SC24D_HUMAN	sp|O94855|SC24D_HUMAN	305	sp|O94855|SC24D_HUMAN Protein transport protein Sec24D OS=Homo sapiens OX=9606 GN=SEC24D PE=1 SV=2
NaN	NaN	NaN	26.987	NaN	26.9644						9	9	9	14.6	14.6	14.6	89.594	0	17.352	510140000	17	0	0.918673	NaN	0	sp|O94874|UFL1_HUMAN	sp|O94874|UFL1_HUMAN	306	sp|O94874|UFL1_HUMAN E3 UFM1-protein ligase 1 OS=Homo sapiens OX=9606 GN=UFL1 PE=1 SV=2
NaN	NaN	NaN	28.9858	28.9418	28.9945						19	19	19	19.5	19.5	19.5	124.11	0	88.849	5359200000	118	0	0.919603	NaN	0	sp|O94875|SRBS2_HUMAN	sp|O94875|SRBS2_HUMAN	307	sp|O94875|SRBS2_HUMAN Sorbin and SH3 domain-containing protein 2 OS=Homo sapiens OX=9606 GN=SORBS2 PE=1 SV=3
NaN	NaN	NaN	26.8054	27.3649	27.7961						5	5	5	20	20	20	30.344	0	14.487	786330000	15	0	0.920535	NaN	0	sp|O94903|PLPHP_HUMAN	sp|O94903|PLPHP_HUMAN	309	sp|O94903|PLPHP_HUMAN Pyridoxal phosphate homeostasis protein OS=Homo sapiens OX=9606 GN=PLPBP PE=1 SV=1
NaN	NaN	NaN	27.2843	26.9699	26.9622						5	5	4	21.5	21.5	18	37.839	0	44.801	1067300000	23	0	0.921469	NaN	0	sp|O94905|ERLN2_HUMAN	sp|O94905|ERLN2_HUMAN	310	sp|O94905|ERLN2_HUMAN Erlin-2 OS=Homo sapiens OX=9606 GN=ERLIN2 PE=1 SV=1
NaN	NaN	NaN	NaN	NaN	NaN						7	7	7	10.3	10.3	10.3	106.92	0	20.004	371660000	14	NaN	1	0	NaN	sp|O94906|PRP6_HUMAN	sp|O94906|PRP6_HUMAN	311	sp|O94906|PRP6_HUMAN Pre-mRNA-processing factor 6 OS=Homo sapiens OX=9606 GN=PRPF6 PE=1 SV=1
NaN	NaN	NaN	NaN	NaN	NaN						3	3	3	7.4	7.4	7.4	55.016	0	13.569	201050000	13	NaN	1	0	NaN	sp|O94919|ENDD1_HUMAN	sp|O94919|ENDD1_HUMAN	312	sp|O94919|ENDD1_HUMAN Endonuclease domain-containing 1 protein OS=Homo sapiens OX=9606 GN=ENDOD1 PE=1 SV=2
NaN	NaN	NaN	26.9025	NaN	NaN						3	3	3	7.6	7.6	7.6	73.46	0	12.709	533350000	12	0	0.922404	NaN	0	sp|O94925|GLSK_HUMAN	sp|O94925|GLSK_HUMAN	313	sp|O94925|GLSK_HUMAN Glutaminase kidney isoform, mitochondrial OS=Homo sapiens OX=9606 GN=GLS PE=1 SV=1
NaN	NaN	NaN	NaN	NaN	NaN						2	2	2	2.4	2.4	2.4	103.96	0	4.7409	146990000	7	NaN	1	0	NaN	sp|O94973|AP2A2_HUMAN;sp|O95782|AP2A1_HUMAN	sp|O94973|AP2A2_HUMAN;sp|O95782|AP2A1_HUMAN	314	sp|O94973|AP2A2_HUMAN AP-2 complex subunit alpha-2 OS=Homo sapiens OX=9606 GN=AP2A2 PE=1 SV=2;sp|O95782|AP2A1_HUMAN AP-2 complex subunit alpha-1 OS=Homo sapiens OX=9606 GN=AP2A1 PE=1 SV=3
NaN	NaN	NaN	26.5508	27.1106	26.6438						9	9	9	8.9	8.9	8.9	133.01	0	17.637	752510000	26	0	0.923341	NaN	0	sp|O94979|SC31A_HUMAN	sp|O94979|SC31A_HUMAN	315	sp|O94979|SC31A_HUMAN Protein transport protein Sec31A OS=Homo sapiens OX=9606 GN=SEC31A PE=1 SV=3
NaN	NaN	NaN	NaN	NaN	NaN						3	3	3	4.9	4.9	4.9	101.4	0	4.7406	838250000	5	NaN	1	0	NaN	sp|O95049|ZO3_HUMAN	sp|O95049|ZO3_HUMAN	316	sp|O95049|ZO3_HUMAN Tight junction protein ZO-3 OS=Homo sapiens OX=9606 GN=TJP3 PE=1 SV=3
NaN	NaN	NaN	29.8087	29.7284	29.7587						10	10	6	37.8	37.8	26.6	37.206	0	46.327	4249600000	36	0	0.924281	NaN	0	sp|O95154|ARK73_HUMAN	sp|O95154|ARK73_HUMAN	318	sp|O95154|ARK73_HUMAN Aflatoxin B1 aldehyde reductase member 3 OS=Homo sapiens OX=9606 GN=AKR7A3 PE=1 SV=2
NaN	NaN	NaN	24.4694	NaN	NaN						2	2	2	21.7	21.7	21.7	15.208	0	7.5906	111150000	3	0	0.925222	NaN	0	sp|O95168|NDUB4_HUMAN	sp|O95168|NDUB4_HUMAN	319	sp|O95168|NDUB4_HUMAN NADH dehydrogenase [ubiquinone] 1 beta subcomplex subunit 4 OS=Homo sapiens OX=9606 GN=NDUFB4 PE=1 SV=3
NaN	NaN	NaN	26.7791	26.7145	NaN						5	5	5	36	36	36	21.766	0	18.03	938200000	30	0	0.946425	NaN	0	sp|O95169|NDUB8_HUMAN	sp|O95169|NDUB8_HUMAN	320	sp|O95169|NDUB8_HUMAN NADH dehydrogenase [ubiquinone] 1 beta subcomplex subunit 8, mitochondrial OS=Homo sapiens OX=9606 GN=NDUFB8 PE=1 SV=1
NaN	NaN	NaN	27.305	NaN	NaN						2	2	2	23.9	23.9	23.9	12.551	0.00046685	3.3338	1014800000	13	0	0.928057	NaN	0	sp|O95182|NDUA7_HUMAN	sp|O95182|NDUA7_HUMAN	321	sp|O95182|NDUA7_HUMAN NADH dehydrogenase [ubiquinone] 1 alpha subcomplex subunit 7 OS=Homo sapiens OX=9606 GN=NDUFA7 PE=1 SV=3
NaN	NaN	NaN	NaN	NaN	24.3128						2	2	2	4.8	4.8	4.8	112.61	0	24.902	138820000	7	0	0.947412	NaN	0	sp|O95197|RTN3_HUMAN	sp|O95197|RTN3_HUMAN	322	sp|O95197|RTN3_HUMAN Reticulon-3 OS=Homo sapiens OX=9606 GN=RTN3 PE=1 SV=2
NaN	NaN	NaN	26.6668	25.952	NaN						8	8	8	15.2	15.2	15.2	83.353	0	26.35	1056100000	33	0	0.969656	NaN	0	sp|O95202|LETM1_HUMAN	sp|O95202|LETM1_HUMAN	323	sp|O95202|LETM1_HUMAN Mitochondrial proton/calcium exchanger protein OS=Homo sapiens OX=9606 GN=LETM1 PE=1 SV=1
NaN	NaN	NaN	NaN	NaN	NaN						2	2	2	9.7	9.7	9.7	37.404	0	5.3804	11792000	3	NaN	1	0	NaN	sp|O95218|ZRAB2_HUMAN	sp|O95218|ZRAB2_HUMAN	324	sp|O95218|ZRAB2_HUMAN Zinc finger Ran-binding domain-containing protein 2 OS=Homo sapiens OX=9606 GN=ZRANB2 PE=1 SV=2
NaN	NaN	NaN	NaN	22.7382	NaN						2	2	2	7.4	7.4	7.4	51.466	0	5.5705	11284000	3	0	0.97173	NaN	0	sp|O95232|LC7L3_HUMAN	sp|O95232|LC7L3_HUMAN	325	sp|O95232|LC7L3_HUMAN Luc7-like protein 3 OS=Homo sapiens OX=9606 GN=LUC7L3 PE=1 SV=2
NaN	NaN	NaN	NaN	NaN	25.7305						2	2	2	10	10	10	28.612	0	7.1529	147030000	6	0	0.972771	NaN	0	sp|O95249|GOSR1_HUMAN	sp|O95249|GOSR1_HUMAN	326	sp|O95249|GOSR1_HUMAN Golgi SNAP receptor complex member 1 OS=Homo sapiens OX=9606 GN=GOSR1 PE=1 SV=1
NaN	NaN	NaN	NaN	NaN	NaN						2	2	2	4.1	4.1	4.1	59.09	0.0012948	2.7057	21500000	4	NaN	1	0	NaN	sp|O95260|ATE1_HUMAN	sp|O95260|ATE1_HUMAN	327	sp|O95260|ATE1_HUMAN Arginyl-tRNA--protein transferase 1 OS=Homo sapiens OX=9606 GN=ATE1 PE=1 SV=2
NaN	NaN	NaN	27.4011	26.4942	26.8798						4	3	3	20.2	15.2	15.2	27.228	0	6.96	792210000	23	0	0.973814	NaN	0	sp|O95292|VAPB_HUMAN	sp|O95292|VAPB_HUMAN	328	sp|O95292|VAPB_HUMAN Vesicle-associated membrane protein-associated protein B/C OS=Homo sapiens OX=9606 GN=VAPB PE=1 SV=3
NaN	NaN	NaN	NaN	NaN	24.0014						2	2	2	16	16	16	14.187	0.0016814	2.532	20433000	4	0	0.974858	NaN	0	sp|O95298|NDUC2_HUMAN;sp|E9PQ53|NDUCR_HUMAN	sp|O95298|NDUC2_HUMAN;sp|E9PQ53|NDUCR_HUMAN	329	sp|O95298|NDUC2_HUMAN NADH dehydrogenase [ubiquinone] 1 subunit C2 OS=Homo sapiens OX=9606 GN=NDUFC2 PE=1 SV=1;sp|E9PQ53|NDUCR_HUMAN NADH dehydrogenase [ubiquinone] 1 subunit C2, isoform 2 OS=Homo sapiens OX=9606 GN=NDUFC2-KCTD14 PE=1 SV=1
NaN	NaN	NaN	24.708	NaN	NaN						3	3	3	12.7	12.7	12.7	40.75	0	6.7329	70073000	4	0	0.975905	NaN	0	sp|O95299|NDUAA_HUMAN	sp|O95299|NDUAA_HUMAN	330	sp|O95299|NDUAA_HUMAN NADH dehydrogenase [ubiquinone] 1 alpha subcomplex subunit 10, mitochondrial OS=Homo sapiens OX=9606 GN=NDUFA10 PE=1 SV=1
NaN	NaN	NaN	25.9669	26.2206	25.7313						5	5	5	25.6	25.6	25.6	27.547	0	9.5316	315060000	10	0	0.976955	NaN	0	sp|O95336|6PGL_HUMAN	sp|O95336|6PGL_HUMAN	331	sp|O95336|6PGL_HUMAN 6-phosphogluconolactonase OS=Homo sapiens OX=9606 GN=PGLS PE=1 SV=2
NaN	NaN	NaN	26.7742	26.8688	27.1824						5	5	5	10.3	10.3	10.3	69.5	0	13.281	647960000	19	0	0.978006	NaN	0	sp|O95340|PAPS2_HUMAN	sp|O95340|PAPS2_HUMAN	332	sp|O95340|PAPS2_HUMAN Bifunctional 3-phosphoadenosine 5-phosphosulfate synthase 2 OS=Homo sapiens OX=9606 GN=PAPSS2 PE=1 SV=2
NaN	NaN	NaN	NaN	NaN	NaN						8	8	8	7.6	7.6	7.6	135.65	0	15.403	256480000	19	NaN	1	0	NaN	sp|O95347|SMC2_HUMAN	sp|O95347|SMC2_HUMAN	333	sp|O95347|SMC2_HUMAN Structural maintenance of chromosomes protein 2 OS=Homo sapiens OX=9606 GN=SMC2 PE=1 SV=2
NaN	NaN	NaN	27.6146	27.2203	27.2848						5	5	5	9.8	9.8	9.8	59.851	0	13.748	873380000	17	0	0.97906	NaN	0	sp|O95394|AGM1_HUMAN	sp|O95394|AGM1_HUMAN	336	sp|O95394|AGM1_HUMAN Phosphoacetylglucosamine mutase OS=Homo sapiens OX=9606 GN=PGM3 PE=1 SV=1
NaN	NaN	NaN	NaN	NaN	NaN						31	31	31	20.7	20.7	20.7	247.74	0	323.31	4201300000	97	NaN	1	0	NaN	sp|O95425|SVIL_HUMAN	sp|O95425|SVIL_HUMAN	338	sp|O95425|SVIL_HUMAN Supervillin OS=Homo sapiens OX=9606 GN=SVIL PE=1 SV=2
NaN	NaN	NaN	NaN	23.168	NaN						2	2	2	3.8	3.8	3.8	32.854	0.00087796	2.8813	15200000	3	0	0.980117	NaN	0	sp|O95456|PSMG1_HUMAN	sp|O95456|PSMG1_HUMAN	340	sp|O95456|PSMG1_HUMAN Proteasome assembly chaperone 1 OS=Homo sapiens OX=9606 GN=PSMG1 PE=1 SV=1
NaN	NaN	NaN	NaN	NaN	NaN						2	2	2	5.3	5.3	5.3	63.523	0	4.6083	334930000	8	NaN	1	0	NaN	sp|O95470|SGPL1_HUMAN	sp|O95470|SGPL1_HUMAN	341	sp|O95470|SGPL1_HUMAN Sphingosine-1-phosphate lyase 1 OS=Homo sapiens OX=9606 GN=SGPL1 PE=1 SV=3
NaN	NaN	NaN	NaN	NaN	NaN						4	4	4	6.1	6.1	6.1	88.892	0	21.762	413690000	9	NaN	1	0	NaN	sp|O95479|G6PE_HUMAN	sp|O95479|G6PE_HUMAN	342	sp|O95479|G6PE_HUMAN GDH/6PGL endoplasmic bifunctional protein OS=Homo sapiens OX=9606 GN=H6PD PE=1 SV=2
NaN	NaN	NaN	NaN	25.6836	NaN						2	2	2	2.5	2.5	2.5	119.75	0	5.6894	217690000	3	0	0.981175	NaN	0	sp|O95486|SC24A_HUMAN	sp|O95486|SC24A_HUMAN	343	sp|O95486|SC24A_HUMAN Protein transport protein Sec24A OS=Homo sapiens OX=9606 GN=SEC24A PE=1 SV=2
NaN	NaN	NaN	NaN	25.6885	NaN						2	2	2	6.9	6.9	6.9	68.856	0	71.327	143870000	9	0	0.982236	NaN	0	sp|O95671|ASML_HUMAN	sp|O95671|ASML_HUMAN	344	sp|O95671|ASML_HUMAN N-acetylserotonin O-methyltransferase-like protein OS=Homo sapiens OX=9606 GN=ASMTL PE=1 SV=3
NaN	NaN	NaN	NaN	NaN	NaN						3	3	3	5.9	5.9	5.9	63.182	0	6.0464	39541000	5	NaN	1	0	NaN	sp|O95793|STAU1_HUMAN	sp|O95793|STAU1_HUMAN	348	sp|O95793|STAU1_HUMAN Double-stranded RNA-binding protein Staufen homolog 1 OS=Homo sapiens OX=9606 GN=STAU1 PE=1 SV=2
NaN	NaN	NaN	NaN	NaN	NaN						12	12	12	34.8	34.8	34.8	47.173	0	79.11	960320000	34	NaN	1	0	NaN	sp|O95810|CAVN2_HUMAN	sp|O95810|CAVN2_HUMAN	349	sp|O95810|CAVN2_HUMAN Caveolae-associated protein 2 OS=Homo sapiens OX=9606 GN=CAVIN2 PE=1 SV=3
NaN	NaN	NaN	NaN	NaN	NaN						10	10	10	29.2	29.2	29.2	61.594	0	21.598	242930000	22	NaN	1	0	NaN	sp|O95817|BAG3_HUMAN	sp|O95817|BAG3_HUMAN	350	sp|O95817|BAG3_HUMAN BAG family molecular chaperone regulator 3 OS=Homo sapiens OX=9606 GN=BAG3 PE=1 SV=3
NaN	NaN	NaN	28.0279	27.4846	27.7077						16	16	16	35.1	35.1	35.1	66.9	0	172.21	5198900000	73	0	0.983299	NaN	0	sp|O95831|AIFM1_HUMAN	sp|O95831|AIFM1_HUMAN	351	sp|O95831|AIFM1_HUMAN Apoptosis-inducing factor 1, mitochondrial OS=Homo sapiens OX=9606 GN=AIFM1 PE=1 SV=1
NaN	NaN	NaN	NaN	NaN	NaN						4	3	3	18.9	16.1	16.1	29.644	0	5.3345	37599000	4	NaN	1	0	NaN	sp|O95865|DDAH2_HUMAN	sp|O95865|DDAH2_HUMAN	353	sp|O95865|DDAH2_HUMAN N(G),N(G)-dimethylarginine dimethylaminohydrolase 2 OS=Homo sapiens OX=9606 GN=DDAH2 PE=1 SV=1
NaN	NaN	NaN	NaN	25.826	NaN						2	2	2	16	16	16	19.979	0.00048263	3.6567	95933000	2	0	0.984364	NaN	0	sp|O95994|AGR2_HUMAN;sp|Q8TD06|AGR3_HUMAN	sp|O95994|AGR2_HUMAN;sp|Q8TD06|AGR3_HUMAN	354	sp|O95994|AGR2_HUMAN Anterior gradient protein 2 homolog OS=Homo sapiens OX=9606 GN=AGR2 PE=1 SV=1;sp|Q8TD06|AGR3_HUMAN Anterior gradient protein 3 OS=Homo sapiens OX=9606 GN=AGR3 PE=1 SV=1
NaN	NaN	NaN	26.6763	NaN	26.8875						5	5	5	30.8	30.8	30.8	20.776	0	9.3345	1048700000	19	0	0.985432	NaN	0	sp|O96000|NDUBA_HUMAN	sp|O96000|NDUBA_HUMAN	355	sp|O96000|NDUBA_HUMAN NADH dehydrogenase [ubiquinone] 1 beta subcomplex subunit 10 OS=Homo sapiens OX=9606 GN=NDUFB10 PE=1 SV=3
NaN	NaN	NaN	NaN	NaN	NaN						2	2	2	3.7	3.7	3.7	76.096	0	5.2734	209300000	11	NaN	1	0	NaN	sp|O96005|CLPT1_HUMAN	sp|O96005|CLPT1_HUMAN	356	sp|O96005|CLPT1_HUMAN Cleft lip and palate transmembrane protein 1 OS=Homo sapiens OX=9606 GN=CLPTM1 PE=1 SV=1
NaN	NaN	NaN	NaN	NaN	25.5988						3	3	3	11.7	11.7	11.7	64.071	0	6.4554	112650000	5	0	0.986502	NaN	0	sp|O96013|PAK4_HUMAN	sp|O96013|PAK4_HUMAN	357	sp|O96013|PAK4_HUMAN Serine/threonine-protein kinase PAK 4 OS=Homo sapiens OX=9606 GN=PAK4 PE=1 SV=1
NaN	NaN	NaN	NaN	NaN	NaN						7	7	7	23.5	23.5	23.5	47.46	0	15.878	635940000	17	NaN	1	0	NaN	sp|O96019|ACL6A_HUMAN;sp|O94805|ACL6B_HUMAN	sp|O96019|ACL6A_HUMAN	358	sp|O96019|ACL6A_HUMAN Actin-like protein 6A OS=Homo sapiens OX=9606 GN=ACTL6A PE=1 SV=1
NaN	NaN	NaN	NaN	NaN	NaN						2	2	2	2.1	2.1	2.1	152.26	0.0047151	2.0619	28400000	3	NaN	1	0	NaN	sp|O96028|NSD2_HUMAN	sp|O96028|NSD2_HUMAN	359	sp|O96028|NSD2_HUMAN Histone-lysine N-methyltransferase NSD2 OS=Homo sapiens OX=9606 GN=NSD2 PE=1 SV=1
NaN	NaN	NaN	28.1531	28.3415	28.3188						5	5	5	49.3	49.3	49.3	15.33	0	42.897	1533100000	19	0	0.987574	NaN	0	sp|P00167|CYB5_HUMAN	sp|P00167|CYB5_HUMAN	360	sp|P00167|CYB5_HUMAN Cytochrome b5 OS=Homo sapiens OX=9606 GN=CYB5A PE=1 SV=2
NaN	NaN	NaN	28.3221	28.3032	28.3183						12	12	12	31.2	31.2	31.2	39.854	0	56.292	3378500000	54	0	0.988649	NaN	0	sp|P00325|ADH1B_HUMAN;sp|P07327|ADH1A_HUMAN;sp|P00326|ADH1G_HUMAN	sp|P00325|ADH1B_HUMAN;sp|P07327|ADH1A_HUMAN;sp|P00326|ADH1G_HUMAN	361	sp|P00325|ADH1B_HUMAN Alcohol dehydrogenase 1B OS=Homo sapiens OX=9606 GN=ADH1B PE=1 SV=2;sp|P07327|ADH1A_HUMAN Alcohol dehydrogenase 1A OS=Homo sapiens OX=9606 GN=ADH1A PE=1 SV=2;sp|P00326|ADH1G_HUMAN Alcohol dehydrogenase 1C OS=Homo sapiens OX=9606 GN=AD
NaN	NaN	NaN	30.2743	29.973	29.911						19	19	18	56.9	56.9	53.3	36.688	0	323.31	14253000000	134	0	0.970692	NaN	0	sp|P00338|LDHA_HUMAN	sp|P00338|LDHA_HUMAN	362	sp|P00338|LDHA_HUMAN L-lactate dehydrogenase A chain OS=Homo sapiens OX=9606 GN=LDHA PE=1 SV=2
NaN	NaN	NaN	32.3112	32.5913	32.6232						30	30	28	59.1	59.1	56.1	54.861	0	323.31	38138000000	209	0	0.968623	NaN	0	sp|P00352|AL1A1_HUMAN;sp|O94788|AL1A2_HUMAN	sp|P00352|AL1A1_HUMAN	363	sp|P00352|AL1A1_HUMAN Retinal dehydrogenase 1 OS=Homo sapiens OX=9606 GN=ALDH1A1 PE=1 SV=2
NaN	NaN	NaN	27.647	27.7994	27.9366						13	13	13	30.5	30.5	30.5	61.397	0	94.886	3568900000	81	0	0.949392	NaN	0	sp|P00367|DHE3_HUMAN;sp|P49448|DHE4_HUMAN	sp|P00367|DHE3_HUMAN;sp|P49448|DHE4_HUMAN	364	sp|P00367|DHE3_HUMAN Glutamate dehydrogenase 1, mitochondrial OS=Homo sapiens OX=9606 GN=GLUD1 PE=1 SV=2;sp|P49448|DHE4_HUMAN Glutamate dehydrogenase 2, mitochondrial OS=Homo sapiens OX=9606 GN=GLUD2 PE=1 SV=2
NaN	NaN	NaN	25.6	NaN	NaN						3	3	3	14	14	14	34.234	0	12.52	395230000	19	0	0.967591	NaN	0	sp|P00387|NB5R3_HUMAN	sp|P00387|NB5R3_HUMAN	365	sp|P00387|NB5R3_HUMAN NADH-cytochrome b5 reductase 3 OS=Homo sapiens OX=9606 GN=CYB5R3 PE=1 SV=3
NaN	NaN	NaN	26.6395	26.8323	26.42						4	4	4	13.8	13.8	13.8	56.256	0	33.122	551870000	12	0	0.950385	NaN	0	sp|P00390|GSHR_HUMAN	sp|P00390|GSHR_HUMAN	366	sp|P00390|GSHR_HUMAN Glutathione reductase, mitochondrial OS=Homo sapiens OX=9606 GN=GSR PE=1 SV=2
NaN	NaN	NaN	NaN	NaN	NaN						7	7	7	8.8	8.8	8.8	122.2	0	39.725	278660000	18	NaN	1	0	NaN	sp|P00450|CERU_HUMAN	sp|P00450|CERU_HUMAN	367	sp|P00450|CERU_HUMAN Ceruloplasmin OS=Homo sapiens OX=9606 GN=CP PE=1 SV=1
NaN	NaN	NaN	NaN	NaN	NaN						7	7	7	15	15	15	83.266	0	25.398	967940000	25	NaN	1	0	NaN	sp|P00488|F13A_HUMAN	sp|P00488|F13A_HUMAN	368	sp|P00488|F13A_HUMAN Coagulation factor XIII A chain OS=Homo sapiens OX=9606 GN=F13A1 PE=1 SV=4
NaN	NaN	NaN	28.1647	28.3629	28.56						10	10	10	26.5	26.5	26.5	47.517	0	29.146	2153800000	40	0	0.95138	NaN	0	sp|P00505|AATM_HUMAN	sp|P00505|AATM_HUMAN	370	sp|P00505|AATM_HUMAN Aspartate aminotransferase, mitochondrial OS=Homo sapiens OX=9606 GN=GOT2 PE=1 SV=3
NaN	NaN	NaN	31.6497	31.6959	31.6656						29	29	29	70.3	70.3	70.3	44.614	0	275.89	34313000000	250	0	0.952377	NaN	0	sp|P00558|PGK1_HUMAN;sp|P07205|PGK2_HUMAN	sp|P00558|PGK1_HUMAN	371	sp|P00558|PGK1_HUMAN Phosphoglycerate kinase 1 OS=Homo sapiens OX=9606 GN=PGK1 PE=1 SV=3
NaN	NaN	NaN	26.2172	27.2415	26.7871						9	9	9	59.3	59.3	59.3	21.635	0	35.904	1334000000	33	0	0.953377	NaN	0	sp|P00568|KAD1_HUMAN;sp|Q9Y6K8|KAD5_HUMAN	sp|P00568|KAD1_HUMAN	372	sp|P00568|KAD1_HUMAN Adenylate kinase isoenzyme 1 OS=Homo sapiens OX=9606 GN=AK1 PE=1 SV=3
NaN	NaN	NaN	NaN	NaN	NaN						2	2	2	3.7	3.7	3.7	70.036	0	4.5951	31472000	2	NaN	1	0	NaN	sp|P00734|THRB_HUMAN	sp|P00734|THRB_HUMAN	373	sp|P00734|THRB_HUMAN Prothrombin OS=Homo sapiens OX=9606 GN=F2 PE=1 SV=2
NaN	NaN	NaN	NaN	NaN	NaN						14	14	14	34.7	34.7	34.7	45.205	0	35.308	1694200000	52	NaN	1	0	NaN	sp|P00738|HPT_HUMAN;sp|P00739|HPTR_HUMAN	sp|P00738|HPT_HUMAN	375	sp|P00738|HPT_HUMAN Haptoglobin OS=Homo sapiens OX=9606 GN=HP PE=1 SV=1
NaN	NaN	NaN	NaN	NaN	NaN						3	3	3	4.9	4.9	4.9	90.568	0	6.0482	151840000	5	NaN	1	0	NaN	sp|P00747|PLMN_HUMAN	sp|P00747|PLMN_HUMAN	376	sp|P00747|PLMN_HUMAN Plasminogen OS=Homo sapiens OX=9606 GN=PLG PE=1 SV=2
NaN	NaN	NaN	NaN	NaN	NaN						8	8	8	11.5	11.5	11.5	85.532	0	18.092	1238100000	43	NaN	1	0	NaN	sp|P00751|CFAB_HUMAN	sp|P00751|CFAB_HUMAN	377	sp|P00751|CFAB_HUMAN Complement factor B OS=Homo sapiens OX=9606 GN=CFB PE=1 SV=2
NaN	NaN	NaN	26.671	NaN	26.4099						8	8	8	44.8	44.8	44.8	28.87	0	27.464	1531300000	45	0	0.954378	NaN	0	sp|P00915|CAH1_HUMAN	sp|P00915|CAH1_HUMAN	378	sp|P00915|CAH1_HUMAN Carbonic anhydrase 1 OS=Homo sapiens OX=9606 GN=CA1 PE=1 SV=2
NaN	NaN	NaN	29.8479	29.7639	29.7553						9	9	9	46.9	46.9	46.9	29.246	0	95.836	4934700000	45	0	0.955382	NaN	0	sp|P00918|CAH2_HUMAN	sp|P00918|CAH2_HUMAN	379	sp|P00918|CAH2_HUMAN Carbonic anhydrase 2 OS=Homo sapiens OX=9606 GN=CA2 PE=1 SV=2
NaN	NaN	NaN	26.2595	25.8921	NaN						8	8	8	18.9	18.9	18.9	46.53	0	17.429	1108800000	26	0	0.956387	NaN	0	sp|P00966|ASSY_HUMAN	sp|P00966|ASSY_HUMAN	380	sp|P00966|ASSY_HUMAN Argininosuccinate synthase OS=Homo sapiens OX=9606 GN=ASS1 PE=1 SV=2
NaN	NaN	NaN	NaN	NaN	NaN						6	6	6	14.4	14.4	14.4	52.602	0	13.822	336790000	17	NaN	1	0	NaN	sp|P01008|ANT3_HUMAN;CON__P41361	sp|P01008|ANT3_HUMAN	381	sp|P01008|ANT3_HUMAN Antithrombin-III OS=Homo sapiens OX=9606 GN=SERPINC1 PE=1 SV=1
NaN	NaN	NaN	28.5975	26.7414	28.2727						19	19	19	46.4	46.4	46.4	46.736	0	96.102	12128000000	110	0	0.957395	NaN	0	sp|P01009|A1AT_HUMAN	sp|P01009|A1AT_HUMAN	382	sp|P01009|A1AT_HUMAN Alpha-1-antitrypsin OS=Homo sapiens OX=9606 GN=SERPINA1 PE=1 SV=3
NaN	NaN	NaN	28.2748	28.3953	28.3758						10	10	10	19.9	19.9	19.9	47.65	0	64.107	3507600000	44	0	0.958405	NaN	0	sp|P01011|AACT_HUMAN	sp|P01011|AACT_HUMAN	383	sp|P01011|AACT_HUMAN Alpha-1-antichymotrypsin OS=Homo sapiens OX=9606 GN=SERPINA3 PE=1 SV=2
NaN	NaN	NaN	NaN	NaN	NaN						16	16	15	15.7	15.7	14.9	163.29	0	53.564	3659100000	84	NaN	1	0	NaN	sp|P01023|A2MG_HUMAN;CON__ENSEMBL:ENSBTAP00000024146	sp|P01023|A2MG_HUMAN	385	sp|P01023|A2MG_HUMAN Alpha-2-macroglobulin OS=Homo sapiens OX=9606 GN=A2M PE=1 SV=3
NaN	NaN	NaN	26.9684	26.1606	26.4658						36	36	35	27.1	27.1	26.5	187.15	0	323.31	9524200000	170	0	0.959417	NaN	0	sp|P01024|CO3_HUMAN	sp|P01024|CO3_HUMAN	386	sp|P01024|CO3_HUMAN Complement C3 OS=Homo sapiens OX=9606 GN=C3 PE=1 SV=2
NaN	NaN	NaN	NaN	21.4041	NaN						2	2	2	1.1	1.1	1.1	188.3	0.00086957	2.7944	43524000	6	0	0.960431	NaN	0	sp|P01031|CO5_HUMAN	sp|P01031|CO5_HUMAN	387	sp|P01031|CO5_HUMAN Complement C5 OS=Homo sapiens OX=9606 GN=C5 PE=1 SV=4
NaN	NaN	NaN	NaN	NaN	26.4079						3	3	3	19.2	19.2	19.2	15.799	0	9.1437	297230000	10	0	0.961448	NaN	0	sp|P01034|CYTC_HUMAN	sp|P01034|CYTC_HUMAN	388	sp|P01034|CYTC_HUMAN Cystatin-C OS=Homo sapiens OX=9606 GN=CST3 PE=1 SV=1
NaN	NaN	NaN	NaN	NaN	NaN						3	3	3	6.2	6.2	6.2	71.957	0	20.926	174570000	8	NaN	1	0	NaN	sp|P01042|KNG1_HUMAN	sp|P01042|KNG1_HUMAN	389	sp|P01042|KNG1_HUMAN Kininogen-1 OS=Homo sapiens OX=9606 GN=KNG1 PE=1 SV=2
NaN	NaN	NaN	NaN	NaN	NaN						6	6	1	67.3	67.3	16.8	11.765	0	323.31	12598000000	81	NaN	1	0	NaN	sp|P01834|IGKC_HUMAN	sp|P01834|IGKC_HUMAN	393	sp|P01834|IGKC_HUMAN Immunoglobulin kappa constant OS=Homo sapiens OX=9606 GN=IGKC PE=1 SV=2
NaN	NaN	NaN	27.822	27.2124	26.918						13	13	5	47.9	47.9	23.6	36.105	0	181.51	29715000000	216	0	0.962466	NaN	0	sp|P01857|IGHG1_HUMAN;sp|P0DOX5|IGG1_HUMAN	sp|P01857|IGHG1_HUMAN;sp|P0DOX5|IGG1_HUMAN	394	sp|P01857|IGHG1_HUMAN Immunoglobulin heavy constant gamma 1 OS=Homo sapiens OX=9606 GN=IGHG1 PE=1 SV=1;sp|P0DOX5|IGG1_HUMAN Immunoglobulin gamma-1 heavy chain OS=Homo sapiens OX=9606 PE=1 SV=2
NaN	NaN	NaN	NaN	NaN	NaN						8	4	4	25.8	13.5	13.5	35.9	0	88.354	866650000	18	NaN	1	0	NaN	sp|P01859|IGHG2_HUMAN	sp|P01859|IGHG2_HUMAN	395	sp|P01859|IGHG2_HUMAN Immunoglobulin heavy constant gamma 2 OS=Homo sapiens OX=9606 GN=IGHG2 PE=1 SV=2
NaN	NaN	NaN	NaN	NaN	NaN						9	2	1	24.7	6.4	3.2	41.287	0	5.6502	206980000	11	NaN	1	0	NaN	sp|P01860|IGHG3_HUMAN	sp|P01860|IGHG3_HUMAN	396	sp|P01860|IGHG3_HUMAN Immunoglobulin heavy constant gamma 3 OS=Homo sapiens OX=9606 GN=IGHG3 PE=1 SV=2
NaN	NaN	NaN	NaN	NaN	NaN						10	10	10	23.4	23.4	23.4	49.439	0	58.017	2132900000	48	NaN	1	0	NaN	sp|P01871|IGHM_HUMAN;sp|P0DOX6|IGM_HUMAN	sp|P01871|IGHM_HUMAN;sp|P0DOX6|IGM_HUMAN	398	sp|P01871|IGHM_HUMAN Immunoglobulin heavy constant mu OS=Homo sapiens OX=9606 GN=IGHM PE=1 SV=4;sp|P0DOX6|IGM_HUMAN Immunoglobulin mu heavy chain OS=Homo sapiens OX=9606 PE=1 SV=2
NaN	NaN	NaN	NaN	NaN	NaN						6	6	4	19.8	19.8	15	37.654	0	16.589	4414900000	31	NaN	1	0	NaN	sp|P01876|IGHA1_HUMAN	sp|P01876|IGHA1_HUMAN	399	sp|P01876|IGHA1_HUMAN Immunoglobulin heavy constant alpha 1 OS=Homo sapiens OX=9606 GN=IGHA1 PE=1 SV=2
NaN	NaN	NaN	NaN	NaN	NaN						9	2	1	31.8	11	5.5	40.46	0	15.063	576230000	10	NaN	1	0	NaN	sp|P01889|1B07_HUMAN;sp|P30480|1B42_HUMAN;sp|P30462|1B14_HUMAN;sp|P30460|1B08_HUMAN;sp|Q31610|1B81_HUMAN;sp|P30486|1B48_HUMAN;sp|P30479|1B41_HUMAN;sp|P13747|HLAE_HUMAN	sp|P01889|1B07_HUMAN;sp|P30480|1B42_HUMAN;sp|P30462|1B14_HUMAN;sp|P30460|1B08_HUMAN;sp|Q31610|1B81_HUMAN;sp|P30486|1B48_HUMAN;sp|P30479|1B41_HUMAN	400	sp|P01889|1B07_HUMAN HLA class I histocompatibility antigen, B-7 alpha chain OS=Homo sapiens OX=9606 GN=HLA-B PE=1 SV=3;sp|P30480|1B42_HUMAN HLA class I histocompatibility antigen, B-42 alpha chain OS=Homo sapiens OX=9606 GN=HLA-B PE=1 SV=1;sp|P30462|1B14_
NaN	NaN	NaN	NaN	25.6385	NaN						3	3	3	21.3	21.3	21.3	28.607	0	24.344	1476900000	21	0	0.963487	NaN	0	sp|P01903|DRA_HUMAN;sp|P01906|DQA2_HUMAN	sp|P01903|DRA_HUMAN	402	sp|P01903|DRA_HUMAN HLA class II histocompatibility antigen, DR alpha chain OS=Homo sapiens OX=9606 GN=HLA-DRA PE=1 SV=1
NaN	NaN	NaN	NaN	NaN	25.7047						3	2	1	12.4	9	9	29.966	0	5.1885	143730000	3	0	0.96451	NaN	0	sp|P01911|2B1F_HUMAN;sp|Q5Y7A7|2B1D_HUMAN;sp|P01912|2B13_HUMAN	sp|P01911|2B1F_HUMAN;sp|Q5Y7A7|2B1D_HUMAN;sp|P01912|2B13_HUMAN	403	sp|P01911|2B1F_HUMAN HLA class II histocompatibility antigen, DRB1-15 beta chain OS=Homo sapiens OX=9606 GN=HLA-DRB1 PE=1 SV=2;sp|Q5Y7A7|2B1D_HUMAN HLA class II histocompatibility antigen, DRB1-13 beta chain OS=Homo sapiens OX=9606 GN=HLA-DRB1 PE=1 SV=1;sp
NaN	NaN	NaN	28.2293	26.5314	27.2317						13	6	6	75.5	42.9	42.9	16.055	0	72.474	7099200000	51	0	0.965535	NaN	0	sp|P02042|HBD_HUMAN;sp|P02100|HBE_HUMAN	sp|P02042|HBD_HUMAN	404	sp|P02042|HBD_HUMAN Hemoglobin subunit delta OS=Homo sapiens OX=9606 GN=HBD PE=1 SV=2
NaN	NaN	NaN	31.9514	32.1256	32.4361						18	18	17	15.6	15.6	14.6	138.94	0	221.6	81936000000	229	0	0.966562	NaN	0	sp|P02452|CO1A1_HUMAN	sp|P02452|CO1A1_HUMAN	405	sp|P02452|CO1A1_HUMAN Collagen alpha-1(I) chain OS=Homo sapiens OX=9606 GN=COL1A1 PE=1 SV=5
NaN	NaN	NaN	NaN	28.2163	28.8724						10	10	9	9.8	9.8	8.9	138.56	0	65.763	5371500000	50	0	1	NaN	0	sp|P02461|CO3A1_HUMAN;CON__P04258	sp|P02461|CO3A1_HUMAN	406	sp|P02461|CO3A1_HUMAN Collagen alpha-1(III) chain OS=Homo sapiens OX=9606 GN=COL3A1 PE=1 SV=4
NaN	NaN	NaN	26.7197	27.0343	27.7387						5	5	5	5.2	5.2	5.2	160.61	0	113.67	1872800000	38	0	1	NaN	0	sp|P02462|CO4A1_HUMAN;sp|P29400|CO4A5_HUMAN	sp|P02462|CO4A1_HUMAN	407	sp|P02462|CO4A1_HUMAN Collagen alpha-1(IV) chain OS=Homo sapiens OX=9606 GN=COL4A1 PE=1 SV=4
NaN	NaN	NaN	NaN	NaN	NaN						10	10	10	61.1	61.1	61.1	20.159	0	54.994	5759100000	59	NaN	1	0	NaN	sp|P02511|CRYAB_HUMAN	sp|P02511|CRYAB_HUMAN	408	sp|P02511|CRYAB_HUMAN Alpha-crystallin B chain OS=Homo sapiens OX=9606 GN=CRYAB PE=1 SV=2
NaN	NaN	NaN	30.8251	30.8634	30.7308						56	56	55	66.7	66.7	65.5	74.139	0	323.31	69704000000	605	0	1	NaN	0	sp|P02545|LMNA_HUMAN	sp|P02545|LMNA_HUMAN	409	sp|P02545|LMNA_HUMAN Prelamin-A/C OS=Homo sapiens OX=9606 GN=LMNA PE=1 SV=1
NaN	NaN	NaN	NaN	NaN	NaN						35	35	35	19.6	19.6	19.6	280.01	0	219.12	2644200000	81	NaN	1	0	NaN	sp|P02549|SPTA1_HUMAN	sp|P02549|SPTA1_HUMAN	410	sp|P02549|SPTA1_HUMAN Spectrin alpha chain, erythrocytic 1 OS=Homo sapiens OX=9606 GN=SPTA1 PE=1 SV=5
NaN	NaN	NaN	NaN	NaN	NaN						20	20	20	62.2	62.2	62.2	30.777	0	95.056	4071900000	80	NaN	1	0	NaN	sp|P02647|APOA1_HUMAN;CON__P15497	sp|P02647|APOA1_HUMAN	411	sp|P02647|APOA1_HUMAN Apolipoprotein A-I OS=Homo sapiens OX=9606 GN=APOA1 PE=1 SV=1
NaN	NaN	NaN	NaN	NaN	NaN						6	6	6	24.9	24.9	24.9	36.154	0	37.302	295300000	16	NaN	1	0	NaN	sp|P02649|APOE_HUMAN	sp|P02649|APOE_HUMAN	412	sp|P02649|APOE_HUMAN Apolipoprotein E OS=Homo sapiens OX=9606 GN=APOE PE=1 SV=1
NaN	NaN	NaN	NaN	NaN	NaN						2	2	2	10	10	10	11.175	0.0036408	2.2588	176830000	2	NaN	1	0	NaN	sp|P02652|APOA2_HUMAN	sp|P02652|APOA2_HUMAN	413	sp|P02652|APOA2_HUMAN Apolipoprotein A-II OS=Homo sapiens OX=9606 GN=APOA2 PE=1 SV=1
NaN	NaN	NaN	NaN	NaN	NaN						2	2	2	24.1	24.1	24.1	9.3318	0.0016821	2.5388	39525000	2	NaN	1	0	NaN	sp|P02654|APOC1_HUMAN	sp|P02654|APOC1_HUMAN	414	sp|P02654|APOC1_HUMAN Apolipoprotein C-I OS=Homo sapiens OX=9606 GN=APOC1 PE=1 SV=1
NaN	NaN	NaN	28.0067	27.2445	28.189						45	45	45	49.8	49.8	49.8	94.972	0	323.31	321470000000	660	0	1	NaN	0	sp|P02671|FIBA_HUMAN	sp|P02671|FIBA_HUMAN	416	sp|P02671|FIBA_HUMAN Fibrinogen alpha chain OS=Homo sapiens OX=9606 GN=FGA PE=1 SV=2
NaN	NaN	NaN	28.1309	27.4231	28.2394						36	36	36	57.4	57.4	57.4	55.928	0	323.31	227210000000	571	0	1	NaN	0	sp|P02675|FIBB_HUMAN;CON__P02676	sp|P02675|FIBB_HUMAN	417	sp|P02675|FIBB_HUMAN Fibrinogen beta chain OS=Homo sapiens OX=9606 GN=FGB PE=1 SV=2
NaN	NaN	NaN	27.3824	25.6331	26.1734						21	21	21	40	40	40	51.511	0	323.31	78427000000	214	0	1	NaN	0	sp|P02679|FIBG_HUMAN	sp|P02679|FIBG_HUMAN	418	sp|P02679|FIBG_HUMAN Fibrinogen gamma chain OS=Homo sapiens OX=9606 GN=FGG PE=1 SV=3
NaN	NaN	NaN	NaN	NaN	NaN						10	10	10	15	15	15	101.79	0	35.46	3187000000	33	NaN	1	0	NaN	sp|P02730|B3AT_HUMAN	sp|P02730|B3AT_HUMAN	419	sp|P02730|B3AT_HUMAN Band 3 anion transport protein OS=Homo sapiens OX=9606 GN=SLC4A1 PE=1 SV=3
NaN	NaN	NaN	27.2405	27.1897	26.9586						5	5	5	19.7	19.7	19.7	25.387	0	28.727	1505200000	37	0	1	NaN	0	sp|P02743|SAMP_HUMAN	sp|P02743|SAMP_HUMAN	420	sp|P02743|SAMP_HUMAN Serum amyloid P-component OS=Homo sapiens OX=9606 GN=APCS PE=1 SV=2
NaN	NaN	NaN	NaN	NaN	NaN						2	2	2	13.9	13.9	13.9	26.016	0	4.6665	390930000	5	NaN	1	0	NaN	sp|P02745|C1QA_HUMAN	sp|P02745|C1QA_HUMAN	421	sp|P02745|C1QA_HUMAN Complement C1q subcomponent subunit A OS=Homo sapiens OX=9606 GN=C1QA PE=1 SV=2
NaN	NaN	NaN	NaN	NaN	NaN						3	3	3	10.7	10.7	10.7	26.721	0	7.0689	346190000	10	NaN	1	0	NaN	sp|P02746|C1QB_HUMAN	sp|P02746|C1QB_HUMAN	422	sp|P02746|C1QB_HUMAN Complement C1q subcomponent subunit B OS=Homo sapiens OX=9606 GN=C1QB PE=1 SV=3
NaN	NaN	NaN	NaN	NaN	NaN						2	2	2	9	9	9	25.773	0	6.515	547930000	9	NaN	1	0	NaN	sp|P02747|C1QC_HUMAN	sp|P02747|C1QC_HUMAN	423	sp|P02747|C1QC_HUMAN Complement C1q subcomponent subunit C OS=Homo sapiens OX=9606 GN=C1QC PE=1 SV=3
NaN	NaN	NaN	27.5356	26.0332	26.7338						66	66	66	35.2	35.2	35.2	262.62	0	323.31	89159000000	632	0	1	NaN	0	sp|P02751|FINC_HUMAN	sp|P02751|FINC_HUMAN	426	sp|P02751|FINC_HUMAN Fibronectin OS=Homo sapiens OX=9606 GN=FN1 PE=1 SV=4
NaN	NaN	NaN	25.9555	NaN	NaN						4	4	4	15.9	15.9	15.9	38.999	0	21.268	1378400000	22	0	1	NaN	0	sp|P02760|AMBP_HUMAN	sp|P02760|AMBP_HUMAN	427	sp|P02760|AMBP_HUMAN Protein AMBP OS=Homo sapiens OX=9606 GN=AMBP PE=1 SV=1
NaN	NaN	NaN	NaN	NaN	NaN						2	2	2	11.2	11.2	11.2	39.34	0	13.735	74061000	4	NaN	1	0	NaN	sp|P02765|FETUA_HUMAN	sp|P02765|FETUA_HUMAN	429	sp|P02765|FETUA_HUMAN Alpha-2-HS-glycoprotein OS=Homo sapiens OX=9606 GN=AHSG PE=1 SV=2
NaN	NaN	NaN	NaN	NaN	NaN						4	4	4	34	34	34	15.887	0	8.8958	241670000	11	NaN	1	0	NaN	sp|P02766|TTHY_HUMAN	sp|P02766|TTHY_HUMAN	430	sp|P02766|TTHY_HUMAN Transthyretin OS=Homo sapiens OX=9606 GN=TTR PE=1 SV=1
NaN	NaN	NaN	NaN	NaN	NaN						9	9	9	15.7	15.7	15.7	84.87	0	33.828	2109900000	15	NaN	1	0	NaN	sp|P02786|TFR1_HUMAN	sp|P02786|TFR1_HUMAN	432	sp|P02786|TFR1_HUMAN Transferrin receptor protein 1 OS=Homo sapiens OX=9606 GN=TFRC PE=1 SV=2
NaN	NaN	NaN	NaN	NaN	NaN						23	23	23	38.1	38.1	38.1	77.063	0	114.7	7977400000	110	NaN	1	0	NaN	sp|P02787|TRFE_HUMAN	sp|P02787|TRFE_HUMAN	433	sp|P02787|TRFE_HUMAN Serotransferrin OS=Homo sapiens OX=9606 GN=TF PE=1 SV=3
NaN	NaN	NaN	NaN	NaN	NaN						8	8	8	14.4	14.4	14.4	78.181	0	32.978	805040000	21	NaN	1	0	NaN	sp|P02788|TRFL_HUMAN;CON__Q29443;CON__Q0IIK2	sp|P02788|TRFL_HUMAN	434	sp|P02788|TRFL_HUMAN Lactotransferrin OS=Homo sapiens OX=9606 GN=LTF PE=1 SV=6
NaN	NaN	NaN	NaN	NaN	NaN						10	10	10	20.8	20.8	20.8	51.676	0	22.301	1550600000	31	NaN	1	0	NaN	sp|P02790|HEMO_HUMAN	sp|P02790|HEMO_HUMAN	435	sp|P02790|HEMO_HUMAN Hemopexin OS=Homo sapiens OX=9606 GN=HPX PE=1 SV=2
NaN	NaN	NaN	26.5769	26.4264	NaN						6	6	6	36	36	36	20.019	0	77.894	3898200000	42	0	1	NaN	0	sp|P02792|FRIL_HUMAN	sp|P02792|FRIL_HUMAN	436	sp|P02792|FRIL_HUMAN Ferritin light chain OS=Homo sapiens OX=9606 GN=FTL PE=1 SV=2
NaN	NaN	NaN	28.0364	27.6458	27.9121						7	7	7	41	41	41	21.225	0	19.26	2498900000	59	0	1	NaN	0	sp|P02794|FRIH_HUMAN	sp|P02794|FRIH_HUMAN	437	sp|P02794|FRIH_HUMAN Ferritin heavy chain OS=Homo sapiens OX=9606 GN=FTH1 PE=1 SV=2
NaN	NaN	NaN	27.1667	25.9218	26.1436						10	10	10	26.8	26.8	26.8	54.305	0	20.138	2410400000	67	0	1	NaN	0	sp|P04004|VTNC_HUMAN;CON__Q3ZBS7	sp|P04004|VTNC_HUMAN	438	sp|P04004|VTNC_HUMAN Vitronectin OS=Homo sapiens OX=9606 GN=VTN PE=1 SV=1
NaN	NaN	NaN	28.8013	28.8226	28.0065						13	13	13	27.7	27.7	27.7	59.755	0	83.195	3331200000	67	0	1	NaN	0	sp|P04040|CATA_HUMAN	sp|P04040|CATA_HUMAN	439	sp|P04040|CATA_HUMAN Catalase OS=Homo sapiens OX=9606 GN=CAT PE=1 SV=3
NaN	NaN	NaN	31.259	31.3118	31.053						22	22	21	59.1	59.1	51.4	39.42	0	323.31	60631000000	332	0	1	NaN	0	sp|P04075|ALDOA_HUMAN	sp|P04075|ALDOA_HUMAN	441	sp|P04075|ALDOA_HUMAN Fructose-bisphosphate aldolase A OS=Homo sapiens OX=9606 GN=ALDOA PE=1 SV=2
NaN	NaN	NaN	NaN	NaN	NaN						3	3	3	43.9	43.9	43.9	11.139	0	9.1096	123490000	6	NaN	1	0	NaN	sp|P04080|CYTB_HUMAN	sp|P04080|CYTB_HUMAN	442	sp|P04080|CYTB_HUMAN Cystatin-B OS=Homo sapiens OX=9606 GN=CSTB PE=1 SV=2
NaN	NaN	NaN	29.4206	29.3563	28.986						20	20	20	55.2	55.2	55.2	38.714	0	323.31	20995000000	189	0	1	NaN	0	sp|P04083|ANXA1_HUMAN	sp|P04083|ANXA1_HUMAN	443	sp|P04083|ANXA1_HUMAN Annexin A1 OS=Homo sapiens OX=9606 GN=ANXA1 PE=1 SV=2
NaN	NaN	NaN	NaN	NaN	NaN						12	12	12	3.2	3.2	3.2	515.6	0	30.405	356580000	28	NaN	1	0	NaN	sp|P04114|APOB_HUMAN	sp|P04114|APOB_HUMAN	444	sp|P04114|APOB_HUMAN Apolipoprotein B-100 OS=Homo sapiens OX=9606 GN=APOB PE=1 SV=2
NaN	NaN	NaN	29.3631	29.1668	29.8373						8	8	8	54.5	54.5	54.5	24.75	0	66.186	4757000000	72	0	1	NaN	0	sp|P04179|SODM_HUMAN	sp|P04179|SODM_HUMAN	446	sp|P04179|SODM_HUMAN Superoxide dismutase [Mn], mitochondrial OS=Homo sapiens OX=9606 GN=SOD2 PE=1 SV=3
NaN	NaN	NaN	NaN	NaN	NaN						2	2	2	15.5	15.5	15.5	17.935	0	5.6712	143230000	5	NaN	1	0	NaN	sp|P04216|THY1_HUMAN	sp|P04216|THY1_HUMAN	447	sp|P04216|THY1_HUMAN Thy-1 membrane glycoprotein OS=Homo sapiens OX=9606 GN=THY1 PE=1 SV=2
NaN	NaN	NaN	NaN	NaN	NaN						3	3	3	6.9	6.9	6.9	54.253	0	5.8681	61737000	5	NaN	1	0	NaN	sp|P04217|A1BG_HUMAN;CON__Q2KJF1	sp|P04217|A1BG_HUMAN	448	sp|P04217|A1BG_HUMAN Alpha-1B-glycoprotein OS=Homo sapiens OX=9606 GN=A1BG PE=1 SV=4
NaN	NaN	NaN	NaN	NaN	NaN						3	3	3	10.5	10.5	10.5	33.515	0	35.376	454380000	10	NaN	1	0	NaN	sp|P04233|HG2A_HUMAN	sp|P04233|HG2A_HUMAN	450	sp|P04233|HG2A_HUMAN HLA class II histocompatibility antigen gamma chain OS=Homo sapiens OX=9606 GN=CD74 PE=1 SV=3
NaN	NaN	NaN	NaN	NaN	NaN						2	2	2	21.7	21.7	21.7	10.713	0	9.9356	78464000	6	NaN	1	0	NaN	sp|P04271|S100B_HUMAN	sp|P04271|S100B_HUMAN	451	sp|P04271|S100B_HUMAN Protein S100-B OS=Homo sapiens OX=9606 GN=S100B PE=1 SV=2
NaN	NaN	NaN	NaN	NaN	NaN						4	4	4	2.4	2.4	2.4	309.26	0	12.847	146470000	8	NaN	1	0	NaN	sp|P04275|VWF_HUMAN	sp|P04275|VWF_HUMAN	452	sp|P04275|VWF_HUMAN von Willebrand factor OS=Homo sapiens OX=9606 GN=VWF PE=1 SV=4
NaN	NaN	NaN	NaN	NaN	NaN						19	2	2	49.1	8.1	8.1	49.585	0.00050352	4.1461	93483000	5	NaN	1	0	NaN	sp|P04350|TBB4A_HUMAN	sp|P04350|TBB4A_HUMAN	453	sp|P04350|TBB4A_HUMAN Tubulin beta-4A chain OS=Homo sapiens OX=9606 GN=TUBB4A PE=1 SV=2
NaN	NaN	NaN	32.7042	32.5291	32.6648						30	30	29	77.6	77.6	77.6	36.053	0	323.31	123040000000	475	0	1	NaN	0	sp|P04406|G3P_HUMAN	sp|P04406|G3P_HUMAN	454	sp|P04406|G3P_HUMAN Glyceraldehyde-3-phosphate dehydrogenase OS=Homo sapiens OX=9606 GN=GAPDH PE=1 SV=3
NaN	NaN	NaN	NaN	25.2852	NaN						5	5	5	12.7	12.7	12.7	51.657	0	12.783	160100000	8	0	1	NaN	0	sp|P04424|ARLY_HUMAN	sp|P04424|ARLY_HUMAN	455	sp|P04424|ARLY_HUMAN Argininosuccinate lyase OS=Homo sapiens OX=9606 GN=ASL PE=1 SV=4
NaN	NaN	NaN	27.0498	27.5526	27.3631						3	3	3	28	28	28	28.315	0	22.776	2008300000	36	0	1	NaN	0	sp|P04632|CPNS1_HUMAN	sp|P04632|CPNS1_HUMAN	456	sp|P04632|CPNS1_HUMAN Calpain small subunit 1 OS=Homo sapiens OX=9606 GN=CAPNS1 PE=1 SV=1
NaN	NaN	NaN	33.9117	34.2864	34.3203						30	30	6	64.4	64.4	12.9	57.706	0	323.31	92599000000	222	0	1	NaN	0	sp|P04746|AMYP_HUMAN	sp|P04746|AMYP_HUMAN	457	sp|P04746|AMYP_HUMAN Pancreatic alpha-amylase OS=Homo sapiens OX=9606 GN=AMY2A PE=1 SV=2
NaN	NaN	NaN	26.3565	26.7811	NaN						19	19	19	90.7	90.7	90.7	22.782	0	307.06	16734000000	121	0	1	NaN	0	sp|P04792|HSPB1_HUMAN	sp|P04792|HSPB1_HUMAN	458	sp|P04792|HSPB1_HUMAN Heat shock protein beta-1 OS=Homo sapiens OX=9606 GN=HSPB1 PE=1 SV=2
NaN	NaN	NaN	NaN	NaN	NaN						2	2	2	3.7	3.7	3.7	65.335	0.0035658	2.1107	141670000	4	NaN	1	0	NaN	sp|P04839|CY24B_HUMAN	sp|P04839|CY24B_HUMAN	459	sp|P04839|CY24B_HUMAN Cytochrome b-245 heavy chain OS=Homo sapiens OX=9606 GN=CYBB PE=1 SV=2
NaN	NaN	NaN	30.9839	31.0382	30.7266						19	19	19	37.1	37.1	37.1	68.569	0	243.87	14284000000	93	0	1	NaN	0	sp|P04843|RPN1_HUMAN	sp|P04843|RPN1_HUMAN	460	sp|P04843|RPN1_HUMAN Dolichyl-diphosphooligosaccharide--protein glycosyltransferase subunit 1 OS=Homo sapiens OX=9606 GN=RPN1 PE=1 SV=1
NaN	NaN	NaN	27.6822	27.6864	27.1867						4	4	4	13.5	13.5	13.5	69.283	0	131.34	1349600000	27	0	1	NaN	0	sp|P04844|RPN2_HUMAN	sp|P04844|RPN2_HUMAN	461	sp|P04844|RPN2_HUMAN Dolichyl-diphosphooligosaccharide--protein glycosyltransferase subunit 2 OS=Homo sapiens OX=9606 GN=RPN2 PE=1 SV=3
NaN	NaN	NaN	25.2638	25.1809	25.2804						3	2	2	12.1	9	9	40.45	0	55.266	1050400000	27	0	1	NaN	0	sp|P04899|GNAI2_HUMAN	sp|P04899|GNAI2_HUMAN	462	sp|P04899|GNAI2_HUMAN Guanine nucleotide-binding protein G(i) subunit alpha-2 OS=Homo sapiens OX=9606 GN=GNAI2 PE=1 SV=3
NaN	NaN	NaN	30.2417	30.1859	30.338						24	24	19	25	25	18.2	112.89	0	220.41	11693000000	128	0	1	NaN	0	sp|P05023|AT1A1_HUMAN;sp|P13637|AT1A3_HUMAN;sp|P20648|ATP4A_HUMAN;sp|P54707|AT12A_HUMAN	sp|P05023|AT1A1_HUMAN	463	sp|P05023|AT1A1_HUMAN Sodium/potassium-transporting ATPase subunit alpha-1 OS=Homo sapiens OX=9606 GN=ATP1A1 PE=1 SV=1
NaN	NaN	NaN	27.9818	28.1693	28.004						6	6	6	24.4	24.4	24.4	35.061	0	17.299	2496200000	36	0	1	NaN	0	sp|P05026|AT1B1_HUMAN	sp|P05026|AT1B1_HUMAN	464	sp|P05026|AT1B1_HUMAN Sodium/potassium-transporting ATPase subunit beta-1 OS=Homo sapiens OX=9606 GN=ATP1B1 PE=1 SV=1
NaN	NaN	NaN	29.4229	29.2359	29.1784						10	10	10	28.8	28.8	28.8	39.473	0	68.22	3602200000	30	0	1	NaN	0	sp|P05062|ALDOB_HUMAN	sp|P05062|ALDOB_HUMAN	465	sp|P05062|ALDOB_HUMAN Fructose-bisphosphate aldolase B OS=Homo sapiens OX=9606 GN=ALDOB PE=1 SV=2
NaN	NaN	NaN	28.3342	27.6874	28.1953						15	13	13	36.4	33.5	33.5	56.381	0	43.036	2580600000	44	0	1	NaN	0	sp|P05091|ALDH2_HUMAN	sp|P05091|ALDH2_HUMAN	467	sp|P05091|ALDH2_HUMAN Aldehyde dehydrogenase, mitochondrial OS=Homo sapiens OX=9606 GN=ALDH2 PE=1 SV=2
NaN	NaN	NaN	NaN	NaN	NaN						5	5	5	6.5	6.5	6.5	87.057	0	15.07	62010000	7	NaN	1	0	NaN	sp|P05106|ITB3_HUMAN	sp|P05106|ITB3_HUMAN	468	sp|P05106|ITB3_HUMAN Integrin beta-3 OS=Homo sapiens OX=9606 GN=ITGB3 PE=1 SV=2
NaN	NaN	NaN	NaN	NaN	NaN						6	6	6	10	10	10	84.781	0	12.618	329850000	13	NaN	1	0	NaN	sp|P05107|ITB2_HUMAN	sp|P05107|ITB2_HUMAN	469	sp|P05107|ITB2_HUMAN Integrin beta-2 OS=Homo sapiens OX=9606 GN=ITGB2 PE=1 SV=2
NaN	NaN	NaN	NaN	NaN	NaN						4	4	4	36.6	36.6	36.6	10.834	0	7.2197	119140000	9	NaN	1	0	NaN	sp|P05109|S10A8_HUMAN	sp|P05109|S10A8_HUMAN	470	sp|P05109|S10A8_HUMAN Protein S100-A8 OS=Homo sapiens OX=9606 GN=S100A8 PE=1 SV=1
NaN	NaN	NaN	26.3443	27.6798	28.0024						11	11	4	29.9	29.9	10.7	32.852	0	34.192	3507400000	48	0	1	NaN	0	sp|P05141|ADT2_HUMAN	sp|P05141|ADT2_HUMAN	472	sp|P05141|ADT2_HUMAN ADP/ATP translocase 2 OS=Homo sapiens OX=9606 GN=SLC25A5 PE=1 SV=7
NaN	NaN	NaN	NaN	NaN	NaN						2	2	2	6.2	6.2	6.2	55.154	0	26.951	471500000	11	NaN	1	0	NaN	sp|P05155|IC1_HUMAN	sp|P05155|IC1_HUMAN	473	sp|P05155|IC1_HUMAN Plasma protease C1 inhibitor OS=Homo sapiens OX=9606 GN=SERPING1 PE=1 SV=2
NaN	NaN	NaN	NaN	NaN	NaN						9	9	8	13	13	11.5	83.868	0	24.782	626800000	28	NaN	1	0	NaN	sp|P05164|PERM_HUMAN	sp|P05164|PERM_HUMAN	474	sp|P05164|PERM_HUMAN Myeloperoxidase OS=Homo sapiens OX=9606 GN=MPO PE=1 SV=1
NaN	NaN	NaN	25.8531	25.4481	26.2337						6	6	6	10.3	10.3	10.3	80.058	0	11.544	327730000	14	0	1	NaN	0	sp|P05165|PCCA_HUMAN	sp|P05165|PCCA_HUMAN	475	sp|P05165|PCCA_HUMAN Propionyl-CoA carboxylase alpha chain, mitochondrial OS=Homo sapiens OX=9606 GN=PCCA PE=1 SV=4
NaN	NaN	NaN	NaN	NaN	NaN						4	4	4	12.4	12.4	12.4	57.304	0	18.133	196640000	8	NaN	1	0	NaN	sp|P05186|PPBT_HUMAN	sp|P05186|PPBT_HUMAN	476	sp|P05186|PPBT_HUMAN Alkaline phosphatase, tissue-nonspecific isozyme OS=Homo sapiens OX=9606 GN=ALPL PE=1 SV=4
NaN	NaN	NaN	27.7732	27.4119	27.5601						6	6	6	24.8	24.8	24.8	36.112	0	65.673	1682600000	33	0	1	NaN	0	sp|P05198|IF2A_HUMAN	sp|P05198|IF2A_HUMAN	477	sp|P05198|IF2A_HUMAN Eukaryotic translation initiation factor 2 subunit 1 OS=Homo sapiens OX=9606 GN=EIF2S1 PE=1 SV=3
NaN	NaN	NaN	NaN	NaN	NaN						6	6	6	15.2	15.2	15.2	57.825	0	16.466	792020000	15	NaN	1	0	NaN	sp|P05362|ICAM1_HUMAN	sp|P05362|ICAM1_HUMAN	478	sp|P05362|ICAM1_HUMAN Intercellular adhesion molecule 1 OS=Homo sapiens OX=9606 GN=ICAM1 PE=1 SV=2
NaN	NaN	NaN	27.9835	27.6793	27.0422						6	6	6	60.9	60.9	60.9	11.665	0	27.151	1598100000	40	0	1	NaN	0	sp|P05387|RLA2_HUMAN	sp|P05387|RLA2_HUMAN	480	sp|P05387|RLA2_HUMAN 60S acidic ribosomal protein P2 OS=Homo sapiens OX=9606 GN=RPLP2 PE=1 SV=1
NaN	NaN	NaN	28.8323	29.3081	28.3062						8	8	8	36.6	36.6	36.6	34.273	0	72.723	3485700000	37	0	1	NaN	0	sp|P05388|RLA0_HUMAN;sp|Q8NHW5|RLA0L_HUMAN	sp|P05388|RLA0_HUMAN;sp|Q8NHW5|RLA0L_HUMAN	481	sp|P05388|RLA0_HUMAN 60S acidic ribosomal protein P0 OS=Homo sapiens OX=9606 GN=RPLP0 PE=1 SV=1;sp|Q8NHW5|RLA0L_HUMAN 60S acidic ribosomal protein P0-like OS=Homo sapiens OX=9606 GN=RPLP0P6 PE=5 SV=1
NaN	NaN	NaN	29.8789	30.7349	30.3781						8	8	5	50	50	35.5	18.731	0	69.676	6337100000	31	0	1	NaN	0	sp|P05451|REG1A_HUMAN	sp|P05451|REG1A_HUMAN	483	sp|P05451|REG1A_HUMAN Lithostathine-1-alpha OS=Homo sapiens OX=9606 GN=REG1A PE=1 SV=3
NaN	NaN	NaN	26.7033	26.4558	NaN						6	6	6	15.9	15.9	15.9	46.836	0	28.245	855430000	22	0	1	NaN	0	sp|P05455|LA_HUMAN	sp|P05455|LA_HUMAN	484	sp|P05455|LA_HUMAN Lupus La protein OS=Homo sapiens OX=9606 GN=SSB PE=1 SV=2
NaN	NaN	NaN	28.3424	28.1363	28.1597						13	13	13	18.4	18.4	18.4	88.414	0	314.39	13149000000	103	0	1	NaN	0	sp|P05556|ITB1_HUMAN	sp|P05556|ITB1_HUMAN	485	sp|P05556|ITB1_HUMAN Integrin beta-1 OS=Homo sapiens OX=9606 GN=ITGB1 PE=1 SV=2
NaN	NaN	NaN	31.6675	31.8772	31.7286						23	23	18	57.7	57.7	47.2	48.057	0	323.31	24135000000	187	0	1	NaN	0	sp|P05783|K1C18_HUMAN;sp|Q92764|KRT35_HUMAN;CON__Q92764;CON__Q497I4;CON__H-INV:HIT000015463;CON__Q2M2I5;CON__REFSEQ:XP_986630;CON__O76014;CON__O76013;sp|O76013|KRT36_HUMAN;CON__O76015;sp|O76015|KRT38_HUMAN;sp|O76014|KRT37_HUMAN;CON__A2AB72;CON__Q14525;CON__Q14532;sp|Q14532|K1H2_HUMAN;CON__Q15323;sp|Q15323|K1H1_HUMAN;CON__A2A5Y0;CON__Q9UE12;sp|Q14525|KT33B_HUMAN;sp|Q2M2I5|K1C24_HUMAN	sp|P05783|K1C18_HUMAN	486	sp|P05783|K1C18_HUMAN Keratin, type I cytoskeletal 18 OS=Homo sapiens OX=9606 GN=KRT18 PE=1 SV=2
NaN	NaN	NaN	NaN	NaN	NaN						2	2	2	8.2	8.2	8.2	21.145	0	8.6279	318840000	8	NaN	1	0	NaN	sp|P05976|MYL1_HUMAN;sp|P08590|MYL3_HUMAN	sp|P05976|MYL1_HUMAN;sp|P08590|MYL3_HUMAN	487	sp|P05976|MYL1_HUMAN Myosin light chain 1/3, skeletal muscle isoform OS=Homo sapiens OX=9606 GN=MYL1 PE=2 SV=3;sp|P08590|MYL3_HUMAN Myosin light chain 3 OS=Homo sapiens OX=9606 GN=MYL3 PE=1 SV=3
NaN	NaN	NaN	NaN	NaN	26.1824						3	3	3	3.1	3.1	3.1	144.91	0	41.404	1733300000	13	0	1	NaN	0	sp|P05997|CO5A2_HUMAN	sp|P05997|CO5A2_HUMAN	488	sp|P05997|CO5A2_HUMAN Collagen alpha-2(V) chain OS=Homo sapiens OX=9606 GN=COL5A2 PE=1 SV=3
NaN	NaN	NaN	30.7572	30.4977	30.4326						40	40	40	46.2	46.2	46.2	85.696	0	323.31	76670000000	451	0	1	NaN	0	sp|P06396|GELS_HUMAN;CON__Q3SX14;REV__sp|Q6TDU7|CASC1_HUMAN	sp|P06396|GELS_HUMAN	489	sp|P06396|GELS_HUMAN Gelsolin OS=Homo sapiens OX=9606 GN=GSN PE=1 SV=1
NaN	NaN	NaN	NaN	NaN	NaN						6	6	6	36	36	36	12.203	0	81.823	699830000	45	NaN	1	0	NaN	sp|P06454|PTMA_HUMAN	sp|P06454|PTMA_HUMAN	490	sp|P06454|PTMA_HUMAN Prothymosin alpha OS=Homo sapiens OX=9606 GN=PTMA PE=1 SV=2
NaN	NaN	NaN	NaN	NaN	NaN						3	3	1	11.8	11.8	5.4	34.095	0	6.5165	405600000	10	NaN	1	0	NaN	sp|P06493|CDK1_HUMAN;sp|Q00526|CDK3_HUMAN	sp|P06493|CDK1_HUMAN;sp|Q00526|CDK3_HUMAN	491	sp|P06493|CDK1_HUMAN Cyclin-dependent kinase 1 OS=Homo sapiens OX=9606 GN=CDK1 PE=1 SV=3;sp|Q00526|CDK3_HUMAN Cyclin-dependent kinase 3 OS=Homo sapiens OX=9606 GN=CDK3 PE=1 SV=1
NaN	NaN	NaN	30.9693	30.4596	30.5605						16	16	16	51	51	51	56.559	0	293.23	19672000000	144	0	1	NaN	0	sp|P06576|ATPB_HUMAN	sp|P06576|ATPB_HUMAN	492	sp|P06576|ATPB_HUMAN ATP synthase subunit beta, mitochondrial OS=Homo sapiens OX=9606 GN=ATP5F1B PE=1 SV=3
NaN	NaN	NaN	NaN	NaN	NaN						2	2	2	19.3	19.3	19.3	13.242	0	40.32	188950000	8	NaN	1	0	NaN	sp|P06702|S10A9_HUMAN	sp|P06702|S10A9_HUMAN	493	sp|P06702|S10A9_HUMAN Protein S100-A9 OS=Homo sapiens OX=9606 GN=S100A9 PE=1 SV=1
NaN	NaN	NaN	NaN	NaN	NaN						4	4	4	47.8	47.8	47.8	10.18	0	7.9828	1763500000	17	NaN	1	0	NaN	sp|P06703|S10A6_HUMAN	sp|P06703|S10A6_HUMAN	494	sp|P06703|S10A6_HUMAN Protein S100-A6 OS=Homo sapiens OX=9606 GN=S100A6 PE=1 SV=1
NaN	NaN	NaN	NaN	NaN	NaN						13	13	13	30.3	30.3	30.3	45.398	0	46.546	748350000	27	NaN	1	0	NaN	sp|P06727|APOA4_HUMAN;CON__Q32PJ2	sp|P06727|APOA4_HUMAN	495	sp|P06727|APOA4_HUMAN Apolipoprotein A-IV OS=Homo sapiens OX=9606 GN=APOA4 PE=1 SV=3
NaN	NaN	NaN	NaN	NaN	23.2014						2	2	2	9.7	9.7	9.7	25.097	0.00045106	3.0965	39015000	4	0	1	NaN	0	sp|P06730|IF4E_HUMAN	sp|P06730|IF4E_HUMAN	496	sp|P06730|IF4E_HUMAN Eukaryotic translation initiation factor 4E OS=Homo sapiens OX=9606 GN=EIF4E PE=1 SV=2
NaN	NaN	NaN	31.0961	30.9927	30.9643						26	26	25	62	62	62	47.168	0	323.31	28836000000	251	0	1	NaN	0	sp|P06733|ENOA_HUMAN	sp|P06733|ENOA_HUMAN	497	sp|P06733|ENOA_HUMAN Alpha-enolase OS=Homo sapiens OX=9606 GN=ENO1 PE=1 SV=2
NaN	NaN	NaN	NaN	NaN	NaN						6	2	2	6.6	3.1	3.1	97.147	0	4.2925	31255000	3	NaN	1	0	NaN	sp|P06737|PYGL_HUMAN;sp|P11217|PYGM_HUMAN	sp|P06737|PYGL_HUMAN;sp|P11217|PYGM_HUMAN	498	sp|P06737|PYGL_HUMAN Glycogen phosphorylase, liver form OS=Homo sapiens OX=9606 GN=PYGL PE=1 SV=4;sp|P11217|PYGM_HUMAN Glycogen phosphorylase, muscle form OS=Homo sapiens OX=9606 GN=PYGM PE=1 SV=6
NaN	NaN	NaN	29.5202	28.6398	28.9504						17	17	17	38.7	38.7	38.7	63.146	0	139.7	6453800000	117	0	1	NaN	0	sp|P06744|G6PI_HUMAN;CON__Q3ZBD7	sp|P06744|G6PI_HUMAN	499	sp|P06744|G6PI_HUMAN Glucose-6-phosphate isomerase OS=Homo sapiens OX=9606 GN=GPI PE=1 SV=4
NaN	NaN	NaN	NaN	NaN	NaN						4	4	4	11.6	11.6	11.6	32.575	0	145.27	883860000	18	NaN	1	0	NaN	sp|P06748|NPM_HUMAN	sp|P06748|NPM_HUMAN	500	sp|P06748|NPM_HUMAN Nucleophosmin OS=Homo sapiens OX=9606 GN=NPM1 PE=1 SV=2
NaN	NaN	NaN	NaN	NaN	NaN						18	5	5	34	9.5	9.5	32.95	0	57.826	8131500000	23	NaN	1	0	NaN	sp|P06753|TPM3_HUMAN	sp|P06753|TPM3_HUMAN	501	sp|P06753|TPM3_HUMAN Tropomyosin alpha-3 chain OS=Homo sapiens OX=9606 GN=TPM3 PE=1 SV=2
NaN	NaN	NaN	NaN	NaN	NaN						8	8	8	10.6	10.6	10.6	116.04	0	33.321	725150000	25	NaN	1	0	NaN	sp|P06756|ITAV_HUMAN	sp|P06756|ITAV_HUMAN	502	sp|P06756|ITAV_HUMAN Integrin alpha-V OS=Homo sapiens OX=9606 GN=ITGAV PE=1 SV=2
NaN	NaN	NaN	26.7643	27.3654	27.397						2	2	2	10.3	10.3	10.3	28.889	0	6.9898	704180000	9	0	1	NaN	0	sp|P06870|KLK1_HUMAN	sp|P06870|KLK1_HUMAN	503	sp|P06870|KLK1_HUMAN Kallikrein-1 OS=Homo sapiens OX=9606 GN=KLK1 PE=1 SV=2
NaN	NaN	NaN	30.6311	30.5444	30.207						13	13	13	31	31	31	52.948	0	108.14	8355800000	63	0	1	NaN	0	sp|P07099|HYEP_HUMAN	sp|P07099|HYEP_HUMAN	504	sp|P07099|HYEP_HUMAN Epoxide hydrolase 1 OS=Homo sapiens OX=9606 GN=EPHX1 PE=1 SV=1
NaN	NaN	NaN	NaN	NaN	NaN						5	5	5	70.1	70.1	70.1	10.044	0	13.824	795760000	13	NaN	1	0	NaN	sp|P07108|ACBP_HUMAN	sp|P07108|ACBP_HUMAN	505	sp|P07108|ACBP_HUMAN Acyl-CoA-binding protein OS=Homo sapiens OX=9606 GN=DBI PE=1 SV=2
NaN	NaN	NaN	30.6655	30.2932	30.7084						13	12	12	36.5	32.9	32.9	36.638	0	90.457	14909000000	95	0	1	NaN	0	sp|P07195|LDHB_HUMAN;sp|Q6ZMR3|LDH6A_HUMAN;sp|P07864|LDHC_HUMAN	sp|P07195|LDHB_HUMAN	506	sp|P07195|LDHB_HUMAN L-lactate dehydrogenase B chain OS=Homo sapiens OX=9606 GN=LDHB PE=1 SV=2
NaN	NaN	NaN	25.4913	25.7257	NaN						6	6	6	32	32	32	22.088	0	12.237	475450000	22	0	1	NaN	0	sp|P07203|GPX1_HUMAN	sp|P07203|GPX1_HUMAN	509	sp|P07203|GPX1_HUMAN Glutathione peroxidase 1 OS=Homo sapiens OX=9606 GN=GPX1 PE=1 SV=4
NaN	NaN	NaN	33.9633	33.9629	33.8444						43	43	43	67.1	67.1	67.1	57.116	0	323.31	78948000000	262	0	1	NaN	0	sp|P07237|PDIA1_HUMAN	sp|P07237|PDIA1_HUMAN	510	sp|P07237|PDIA1_HUMAN Protein disulfide-isomerase OS=Homo sapiens OX=9606 GN=P4HB PE=1 SV=3
NaN	NaN	NaN	29.3193	28.9399	30.7603						13	13	13	36.1	36.1	36.1	20.863	0	69.557	16164000000	126	0	1	NaN	0	sp|P07305|H10_HUMAN	sp|P07305|H10_HUMAN	511	sp|P07305|H10_HUMAN Histone H1.0 OS=Homo sapiens OX=9606 GN=H1F0 PE=1 SV=3
NaN	NaN	NaN	27.3787	28.0232	27.6718						7	7	7	23.5	23.5	23.5	44.552	0	20.122	1383400000	22	0	1	NaN	0	sp|P07339|CATD_HUMAN	sp|P07339|CATD_HUMAN	512	sp|P07339|CATD_HUMAN Cathepsin D OS=Homo sapiens OX=9606 GN=CTSD PE=1 SV=1
NaN	NaN	NaN	31.5742	31.3856	31.2815						28	28	28	57.8	57.8	57.8	38.604	0	323.31	45587000000	359	0	1	NaN	0	sp|P07355|ANXA2_HUMAN;sp|A6NMY6|AXA2L_HUMAN	sp|P07355|ANXA2_HUMAN;sp|A6NMY6|AXA2L_HUMAN	513	sp|P07355|ANXA2_HUMAN Annexin A2 OS=Homo sapiens OX=9606 GN=ANXA2 PE=1 SV=2;sp|A6NMY6|AXA2L_HUMAN Putative annexin A2-like protein OS=Homo sapiens OX=9606 GN=ANXA2P2 PE=5 SV=2
NaN	NaN	NaN	27.4073	27.2662	27.0776						10	10	10	14.6	14.6	14.6	81.889	0	33.798	2613500000	59	0	1	NaN	0	sp|P07384|CAN1_HUMAN	sp|P07384|CAN1_HUMAN	514	sp|P07384|CAN1_HUMAN Calpain-1 catalytic subunit OS=Homo sapiens OX=9606 GN=CAPN1 PE=1 SV=1
NaN	NaN	NaN	30.1131	30.028	29.7077						23	5	4	52.3	16.4	13.1	49.67	0	84.676	23042000000	89	0	1	NaN	0	sp|P07437|TBB5_HUMAN	sp|P07437|TBB5_HUMAN	515	sp|P07437|TBB5_HUMAN Tubulin beta chain OS=Homo sapiens OX=9606 GN=TUBB PE=1 SV=2
NaN	NaN	NaN	27.7213	27.7532	28.7866						5	5	4	19.8	19.8	11.7	26.487	0	66.197	1352300000	15	0	1	NaN	0	sp|P07478|TRY2_HUMAN;sp|Q8NHM4|TRY6_HUMAN;sp|P35030|TRY3_HUMAN	sp|P07478|TRY2_HUMAN	516	sp|P07478|TRY2_HUMAN Trypsin-2 OS=Homo sapiens OX=9606 GN=PRSS2 PE=1 SV=1
NaN	NaN	NaN	29.8571	29.5142	30.2121						23	23	23	47.9	47.9	47.9	39.746	0	205.33	36031000000	228	0	1	NaN	0	sp|P07585|PGS2_HUMAN	sp|P07585|PGS2_HUMAN	517	sp|P07585|PGS2_HUMAN Decorin OS=Homo sapiens OX=9606 GN=DCN PE=1 SV=1
NaN	NaN	NaN	NaN	25.3051	NaN						3	3	3	9.7	9.7	9.7	63.111	0	5.7909	97323000	4	0	1	NaN	0	sp|P07686|HEXB_HUMAN	sp|P07686|HEXB_HUMAN	518	sp|P07686|HEXB_HUMAN Beta-hexosaminidase subunit beta OS=Homo sapiens OX=9606 GN=HEXB PE=1 SV=3
NaN	NaN	NaN	29.2199	29.7462	29.1289						9	9	9	59.3	59.3	59.3	15.054	0	97.695	17332000000	94	0	1	NaN	0	sp|P07737|PROF1_HUMAN;CON__P02584	sp|P07737|PROF1_HUMAN	519	sp|P07737|PROF1_HUMAN Profilin-1 OS=Homo sapiens OX=9606 GN=PFN1 PE=1 SV=2
NaN	NaN	NaN	27.9769	28.2172	27.953						4	4	4	27.8	27.8	27.8	19.608	0	94.698	1430400000	19	0	1	NaN	0	sp|P07741|APT_HUMAN	sp|P07741|APT_HUMAN	520	sp|P07741|APT_HUMAN Adenine phosphoribosyltransferase OS=Homo sapiens OX=9606 GN=APRT PE=1 SV=2
NaN	NaN	NaN	29.5603	30.137	30.1225						26	26	26	24	24	24	170.59	0	140.85	6913200000	120	0	1	NaN	0	sp|P07814|SYEP_HUMAN	sp|P07814|SYEP_HUMAN	521	sp|P07814|SYEP_HUMAN Bifunctional glutamate/proline--tRNA ligase OS=Homo sapiens OX=9606 GN=EPRS PE=1 SV=5
NaN	NaN	NaN	31.9243	31.7203	31.8655						35	35	24	41.4	41.4	28.6	84.659	0	323.31	37547000000	353	0	1	NaN	0	sp|P07900|HS90A_HUMAN;sp|Q58FG0|HS905_HUMAN;sp|Q14568|HS902_HUMAN;sp|Q58FF6|H90B4_HUMAN	sp|P07900|HS90A_HUMAN	522	sp|P07900|HS90A_HUMAN Heat shock protein HSP 90-alpha OS=Homo sapiens OX=9606 GN=HSP90AA1 PE=1 SV=5
NaN	NaN	NaN	28.2795	28.4032	27.2004						9	9	9	32	32	32	33.67	0	25.699	3662500000	68	0	1	NaN	0	sp|P07910|HNRPC_HUMAN;sp|O60812|HNRC1_HUMAN;sp|P0DMR1|HNRC4_HUMAN;sp|B7ZW38|HNRC3_HUMAN;sp|B2RXH8|HNRC2_HUMAN	sp|P07910|HNRPC_HUMAN	524	sp|P07910|HNRPC_HUMAN Heterogeneous nuclear ribonucleoproteins C1/C2 OS=Homo sapiens OX=9606 GN=HNRNPC PE=1 SV=4
NaN	NaN	NaN	28.3342	28.2144	28.8951						18	18	18	12	12	12	198.04	0	114.46	3289000000	73	0	1	NaN	0	sp|P07942|LAMB1_HUMAN	sp|P07942|LAMB1_HUMAN	525	sp|P07942|LAMB1_HUMAN Laminin subunit beta-1 OS=Homo sapiens OX=9606 GN=LAMB1 PE=1 SV=2
NaN	NaN	NaN	29.0204	29.1477	28.4668						12	12	12	37.3	37.3	37.3	54.636	0	128.22	3079500000	58	0	1	NaN	0	sp|P07954|FUMH_HUMAN	sp|P07954|FUMH_HUMAN	527	sp|P07954|FUMH_HUMAN Fumarate hydratase, mitochondrial OS=Homo sapiens OX=9606 GN=FH PE=1 SV=3
NaN	28.4935	27.6543	33.0541	32.3432	33.4483				+	pancreas TD_pancreas X	19	19	19	17.5	17.5	17.5	129.31	0	251.28	192960000000	423	2.04353	0	4.87458	9.20194	sp|P08123|CO1A2_HUMAN	sp|P08123|CO1A2_HUMAN	529	sp|P08123|CO1A2_HUMAN Collagen alpha-2(I) chain OS=Homo sapiens OX=9606 GN=COL1A2 PE=1 SV=7
NaN	NaN	NaN	30.0405	29.9924	29.4319						31	31	31	48.1	48.1	48.1	75.872	0	323.31	23264000000	224	0	1	NaN	0	sp|P08133|ANXA6_HUMAN	sp|P08133|ANXA6_HUMAN	530	sp|P08133|ANXA6_HUMAN Annexin A6 OS=Homo sapiens OX=9606 GN=ANXA6 PE=1 SV=3
NaN	NaN	NaN	28.3855	28.0672	27.6096						5	5	3	27.1	27.1	20.4	28.887	0	14.596	1367100000	12	0	1	NaN	0	sp|P08217|CEL2A_HUMAN	sp|P08217|CEL2A_HUMAN	532	sp|P08217|CEL2A_HUMAN Chymotrypsin-like elastase family member 2A OS=Homo sapiens OX=9606 GN=CELA2A PE=1 SV=1
NaN	NaN	NaN	NaN	NaN	NaN						4	3	3	6.8	5.6	5.6	85.182	0	18.541	193410000	10	NaN	1	0	NaN	sp|P08237|PFKAM_HUMAN	sp|P08237|PFKAM_HUMAN	535	sp|P08237|PFKAM_HUMAN ATP-dependent 6-phosphofructokinase, muscle type OS=Homo sapiens OX=9606 GN=PFKM PE=1 SV=2
NaN	NaN	NaN	30.5082	30.2654	30.4466						34	21	19	42.8	29.6	27.2	83.263	0	323.31	17278000000	192	0	1	NaN	0	sp|P08238|HS90B_HUMAN;sp|Q58FF7|H90B3_HUMAN	sp|P08238|HS90B_HUMAN	536	sp|P08238|HS90B_HUMAN Heat shock protein HSP 90-beta OS=Homo sapiens OX=9606 GN=HSP90AB1 PE=1 SV=4
NaN	NaN	NaN	28.9159	28.77	28.9897						11	11	11	21.8	21.8	21.8	69.81	0	29.538	2671600000	41	0	1	NaN	0	sp|P08240|SRPRA_HUMAN	sp|P08240|SRPRA_HUMAN	537	sp|P08240|SRPRA_HUMAN Signal recognition particle receptor subunit alpha OS=Homo sapiens OX=9606 GN=SRPRA PE=1 SV=2
NaN	NaN	NaN	NaN	NaN	NaN						3	3	3	15.4	15.4	15.4	25.851	0	7.9696	290760000	14	NaN	1	0	NaN	sp|P08294|SODE_HUMAN	sp|P08294|SODE_HUMAN	539	sp|P08294|SODE_HUMAN Extracellular superoxide dismutase [Cu-Zn] OS=Homo sapiens OX=9606 GN=SOD3 PE=1 SV=2
NaN	NaN	NaN	NaN	NaN	NaN						2	2	2	8.6	8.6	8.6	28.837	0	7.0227	190250000	7	NaN	1	0	NaN	sp|P08311|CATG_HUMAN	sp|P08311|CATG_HUMAN	540	sp|P08311|CATG_HUMAN Cathepsin G OS=Homo sapiens OX=9606 GN=CTSG PE=1 SV=2
NaN	NaN	NaN	NaN	NaN	NaN						7	7	7	9.3	9.3	9.3	113.38	0	78.324	474620000	18	NaN	1	0	NaN	sp|P08514|ITA2B_HUMAN	sp|P08514|ITA2B_HUMAN	541	sp|P08514|ITA2B_HUMAN Integrin alpha-IIb OS=Homo sapiens OX=9606 GN=ITGA2B PE=1 SV=3
NaN	NaN	NaN	NaN	24.0184	NaN						2	2	2	5.9	5.9	5.9	43.295	0.0012937	2.699	27404000	5	0	1	NaN	0	sp|P08559|ODPA_HUMAN	sp|P08559|ODPA_HUMAN	542	sp|P08559|ODPA_HUMAN Pyruvate dehydrogenase E1 component subunit alpha, somatic form, mitochondrial OS=Homo sapiens OX=9606 GN=PDHA1 PE=1 SV=3
NaN	NaN	NaN	31.0463	30.8275	31.2212						10	10	10	7.9	7.9	7.9	167.55	0	89.294	20554000000	133	0	1	NaN	0	sp|P08572|CO4A2_HUMAN	sp|P08572|CO4A2_HUMAN	544	sp|P08572|CO4A2_HUMAN Collagen alpha-2(IV) chain OS=Homo sapiens OX=9606 GN=COL4A2 PE=1 SV=4
NaN	NaN	NaN	25.9268	NaN	NaN						2	2	2	8.6	8.6	8.6	35.422	0	23.568	365390000	12	0	1	NaN	0	sp|P08574|CY1_HUMAN	sp|P08574|CY1_HUMAN	545	sp|P08574|CY1_HUMAN Cytochrome c1, heme protein, mitochondrial OS=Homo sapiens OX=9606 GN=CYC1 PE=1 SV=3
NaN	NaN	NaN	NaN	NaN	NaN						2	2	2	2	2	2	147.48	0	5.7367	143860000	9	NaN	1	0	NaN	sp|P08575|PTPRC_HUMAN	sp|P08575|PTPRC_HUMAN	546	sp|P08575|PTPRC_HUMAN Receptor-type tyrosine-protein phosphatase C OS=Homo sapiens OX=9606 GN=PTPRC PE=1 SV=3
NaN	NaN	NaN	NaN	NaN	23.2304						2	2	2	17.8	17.8	17.8	25.486	0.00045188	3.116	107860000	7	0	1	NaN	0	sp|P08579|RU2B_HUMAN	sp|P08579|RU2B_HUMAN	547	sp|P08579|RU2B_HUMAN U2 small nuclear ribonucleoprotein B OS=Homo sapiens OX=9606 GN=SNRPB2 PE=1 SV=1
NaN	NaN	NaN	NaN	NaN	NaN						5	5	5	5.4	5.4	5.4	139.09	0	11.647	305370000	13	NaN	1	0	NaN	sp|P08603|CFAH_HUMAN;sp|Q03591|FHR1_HUMAN	sp|P08603|CFAH_HUMAN	548	sp|P08603|CFAH_HUMAN Complement factor H OS=Homo sapiens OX=9606 GN=CFH PE=1 SV=4
NaN	NaN	NaN	NaN	NaN	NaN						4	4	4	11.9	11.9	11.9	51.556	0	10.214	113410000	7	NaN	1	0	NaN	sp|P08621|RU17_HUMAN	sp|P08621|RU17_HUMAN	549	sp|P08621|RU17_HUMAN U1 small nuclear ribonucleoprotein 70 kDa OS=Homo sapiens OX=9606 GN=SNRNP70 PE=1 SV=2
NaN	NaN	NaN	NaN	NaN	NaN						16	16	16	18.3	18.3	18.3	114.54	0	108.72	4153500000	80	NaN	1	0	NaN	sp|P08648|ITA5_HUMAN	sp|P08648|ITA5_HUMAN	551	sp|P08648|ITA5_HUMAN Integrin alpha-5 OS=Homo sapiens OX=9606 GN=ITGA5 PE=1 SV=2
NaN	NaN	NaN	25.6969	25.7529	NaN						4	4	4	10.4	10.4	10.4	55.674	0	10.623	309860000	12	0	1	NaN	0	sp|P08651|NFIC_HUMAN	sp|P08651|NFIC_HUMAN	552	sp|P08651|NFIC_HUMAN Nuclear factor 1 C-type OS=Homo sapiens OX=9606 GN=NFIC PE=1 SV=2
NaN	NaN	NaN	30.4665	30.0661	30.3247						41	35	33	76.8	70	67.4	53.651	0	323.31	35565000000	331	0	1	NaN	0	sp|P08670|VIME_HUMAN	sp|P08670|VIME_HUMAN	553	sp|P08670|VIME_HUMAN Vimentin OS=Homo sapiens OX=9606 GN=VIM PE=1 SV=4
NaN	NaN	NaN	NaN	NaN	25.2996						2	2	2	8.9	8.9	8.9	15.55	0.0016878	2.5525	156290000	6	0	1	NaN	0	sp|P08708|RS17_HUMAN	sp|P08708|RS17_HUMAN	554	sp|P08708|RS17_HUMAN 40S ribosomal protein S17 OS=Homo sapiens OX=9606 GN=RPS17 PE=1 SV=2
NaN	NaN	NaN	NaN	25.1148	NaN						3	2	2	12.1	9	9	40.532	0	6.4455	125120000	7	0	1	NaN	0	sp|P08754|GNAI3_HUMAN	sp|P08754|GNAI3_HUMAN	555	sp|P08754|GNAI3_HUMAN Guanine nucleotide-binding protein G(k) subunit alpha OS=Homo sapiens OX=9606 GN=GNAI3 PE=1 SV=3
NaN	NaN	NaN	31.6108	31.8204	31.7782						13	13	13	33.8	33.8	33.8	35.936	0	234.35	28411000000	90	0	1	NaN	0	sp|P08758|ANXA5_HUMAN	sp|P08758|ANXA5_HUMAN	556	sp|P08758|ANXA5_HUMAN Annexin A5 OS=Homo sapiens OX=9606 GN=ANXA5 PE=1 SV=2
NaN	NaN	NaN	NaN	28.1087	27.6249						5	3	3	18.9	13.3	13.3	29.263	0	8.1727	713740000	11	0	1	NaN	0	sp|P08861|CEL3B_HUMAN	sp|P08861|CEL3B_HUMAN	557	sp|P08861|CEL3B_HUMAN Chymotrypsin-like elastase family member 3B OS=Homo sapiens OX=9606 GN=CELA3B PE=1 SV=3
NaN	NaN	NaN	28.9296	28.9725	28.6694						6	6	6	26.4	26.4	26.4	32.854	0	115.24	3100800000	34	0	1	NaN	0	sp|P08865|RSSA_HUMAN	sp|P08865|RSSA_HUMAN	558	sp|P08865|RSSA_HUMAN 40S ribosomal protein SA OS=Homo sapiens OX=9606 GN=RPSA PE=1 SV=4
NaN	NaN	NaN	31.2805	31.6152	31.6714						11	11	9	43.7	43.7	38.1	29.488	0	72.036	14142000000	58	0	1	NaN	0	sp|P09093|CEL3A_HUMAN	sp|P09093|CEL3A_HUMAN	560	sp|P09093|CEL3A_HUMAN Chymotrypsin-like elastase family member 3A OS=Homo sapiens OX=9606 GN=CELA3A PE=1 SV=3
NaN	NaN	NaN	NaN	NaN	NaN						4	3	3	12.7	8.5	8.5	47.268	0	5.2716	213340000	7	NaN	1	0	NaN	sp|P09104|ENOG_HUMAN;sp|P13929|ENOB_HUMAN	sp|P09104|ENOG_HUMAN	561	sp|P09104|ENOG_HUMAN Gamma-enolase OS=Homo sapiens OX=9606 GN=ENO2 PE=1 SV=3
NaN	NaN	NaN	NaN	26.2127	26.056						3	3	3	13	13	13	44.292	0	53.516	247950000	8	0	1	NaN	0	sp|P09110|THIK_HUMAN	sp|P09110|THIK_HUMAN	562	sp|P09110|THIK_HUMAN 3-ketoacyl-CoA thiolase, peroxisomal OS=Homo sapiens OX=9606 GN=ACAA1 PE=1 SV=2
NaN	NaN	NaN	31.1165	30.7584	31.9285						10	10	1	47.7	47.7	3.2	25.664	0	23.403	12318000000	35	0	1	NaN	0	sp|P09210|GSTA2_HUMAN	sp|P09210|GSTA2_HUMAN	564	sp|P09210|GSTA2_HUMAN Glutathione S-transferase A2 OS=Homo sapiens OX=9606 GN=GSTA2 PE=1 SV=4
NaN	NaN	NaN	30.8911	31.1125	30.9256						9	9	9	51	51	51	23.356	0	323.31	20271000000	102	0	1	NaN	0	sp|P09211|GSTP1_HUMAN	sp|P09211|GSTP1_HUMAN	565	sp|P09211|GSTP1_HUMAN Glutathione S-transferase P OS=Homo sapiens OX=9606 GN=GSTP1 PE=1 SV=2
NaN	NaN	NaN	NaN	NaN	NaN						3	3	3	16.4	16.4	16.4	17.394	0	7.3713	171370000	8	NaN	1	0	NaN	sp|P09234|RU1C_HUMAN	sp|P09234|RU1C_HUMAN	566	sp|P09234|RU1C_HUMAN U1 small nuclear ribonucleoprotein C OS=Homo sapiens OX=9606 GN=SNRPC PE=1 SV=1
NaN	NaN	NaN	NaN	25.4252	NaN						7	7	7	11	11	11	92.694	0	12.935	156740000	9	0	1	NaN	0	sp|P09327|VILI_HUMAN	sp|P09327|VILI_HUMAN	567	sp|P09327|VILI_HUMAN Villin-1 OS=Homo sapiens OX=9606 GN=VIL1 PE=1 SV=4
NaN	NaN	NaN	NaN	NaN	NaN						8	8	8	61.5	61.5	61.5	14.716	0	125.87	3043300000	47	NaN	1	0	NaN	sp|P09382|LEG1_HUMAN	sp|P09382|LEG1_HUMAN	568	sp|P09382|LEG1_HUMAN Galectin-1 OS=Homo sapiens OX=9606 GN=LGALS1 PE=1 SV=2
NaN	NaN	NaN	26.3397	NaN	26.1324						4	4	4	25.4	25.4	25.4	25.789	0	9.9074	446680000	16	0	1	NaN	0	sp|P09417|DHPR_HUMAN	sp|P09417|DHPR_HUMAN	569	sp|P09417|DHPR_HUMAN Dihydropteridine reductase OS=Homo sapiens OX=9606 GN=QDPR PE=1 SV=2
NaN	NaN	NaN	26.8805	27.7138	27.2002						10	10	9	32.6	32.6	27	24.893	0	140.21	2823500000	58	0	1	NaN	0	sp|P09429|HMGB1_HUMAN;sp|B2RPK0|HGB1A_HUMAN	sp|P09429|HMGB1_HUMAN;sp|B2RPK0|HGB1A_HUMAN	570	sp|P09429|HMGB1_HUMAN High mobility group protein B1 OS=Homo sapiens OX=9606 GN=HMGB1 PE=1 SV=3;sp|B2RPK0|HGB1A_HUMAN Putative high mobility group protein B1-like 1 OS=Homo sapiens OX=9606 GN=HMGB1P1 PE=5 SV=1
NaN	NaN	NaN	25.9923	NaN	26.4739						3	3	3	12.1	12.1	12.1	36.842	0	9.7045	304520000	8	0	1	NaN	0	sp|P09467|F16P1_HUMAN	sp|P09467|F16P1_HUMAN	572	sp|P09467|F16P1_HUMAN Fructose-1,6-bisphosphatase 1 OS=Homo sapiens OX=9606 GN=FBP1 PE=1 SV=5
NaN	NaN	NaN	NaN	NaN	NaN						6	6	5	17.2	17.2	14.1	40.05	0	16.909	1299300000	30	NaN	1	0	NaN	sp|P09471|GNAO_HUMAN	sp|P09471|GNAO_HUMAN	573	sp|P09471|GNAO_HUMAN Guanine nucleotide-binding protein G(o) subunit alpha OS=Homo sapiens OX=9606 GN=GNAO1 PE=1 SV=4
NaN	NaN	NaN	NaN	24.731	NaN						2	2	2	8.7	8.7	8.7	25.712	0.00088145	2.9322	74300000	4	0	1	NaN	0	sp|P09488|GSTM1_HUMAN;sp|Q03013|GSTM4_HUMAN;sp|P28161|GSTM2_HUMAN;sp|P46439|GSTM5_HUMAN	sp|P09488|GSTM1_HUMAN;sp|Q03013|GSTM4_HUMAN;sp|P28161|GSTM2_HUMAN;sp|P46439|GSTM5_HUMAN	574	sp|P09488|GSTM1_HUMAN Glutathione S-transferase Mu 1 OS=Homo sapiens OX=9606 GN=GSTM1 PE=1 SV=3;sp|Q03013|GSTM4_HUMAN Glutathione S-transferase Mu 4 OS=Homo sapiens OX=9606 GN=GSTM4 PE=1 SV=3;sp|P28161|GSTM2_HUMAN Glutathione S-transferase Mu 2 OS=Homo sap
NaN	NaN	NaN	NaN	NaN	NaN						31	19	15	55.6	38.4	36.6	32.708	0	150.86	14355000000	97	NaN	1	0	NaN	sp|P09493|TPM1_HUMAN	sp|P09493|TPM1_HUMAN	575	sp|P09493|TPM1_HUMAN Tropomyosin alpha-1 chain OS=Homo sapiens OX=9606 GN=TPM1 PE=1 SV=2
NaN	NaN	NaN	NaN	NaN	NaN						3	3	3	12.2	12.2	12.2	25.19	0	4.605	266890000	9	NaN	1	0	NaN	sp|P09497|CLCB_HUMAN	sp|P09497|CLCB_HUMAN	576	sp|P09497|CLCB_HUMAN Clathrin light chain B OS=Homo sapiens OX=9606 GN=CLTB PE=1 SV=1
NaN	NaN	NaN	32.9151	32.7879	32.9376						23	23	23	53.9	53.9	53.9	35.882	0	323.31	37661000000	136	0	1	NaN	0	sp|P09525|ANXA4_HUMAN	sp|P09525|ANXA4_HUMAN	577	sp|P09525|ANXA4_HUMAN Annexin A4 OS=Homo sapiens OX=9606 GN=ANXA4 PE=1 SV=4
NaN	NaN	NaN	26.3151	26.5999	26.2142						5	5	5	14	14	14	47.578	0	17.246	836160000	23	0	1	NaN	0	sp|P09543|CN37_HUMAN	sp|P09543|CN37_HUMAN	578	sp|P09543|CN37_HUMAN 2,3-cyclic-nucleotide 3-phosphodiesterase OS=Homo sapiens OX=9606 GN=CNP PE=1 SV=2
NaN	NaN	NaN	NaN	NaN	NaN						2	2	2	10.8	10.8	10.8	32.818	0	17.316	74443000	4	NaN	1	0	NaN	sp|P09601|HMOX1_HUMAN	sp|P09601|HMOX1_HUMAN	579	sp|P09601|HMOX1_HUMAN Heme oxygenase 1 OS=Homo sapiens OX=9606 GN=HMOX1 PE=1 SV=1
NaN	NaN	NaN	27.8218	27.1899	27.8085						7	7	7	16.9	16.9	16.9	54.177	0	16.686	1450700000	31	0	1	NaN	0	sp|P09622|DLDH_HUMAN	sp|P09622|DLDH_HUMAN	580	sp|P09622|DLDH_HUMAN Dihydrolipoyl dehydrogenase, mitochondrial OS=Homo sapiens OX=9606 GN=DLD PE=1 SV=2
NaN	NaN	NaN	28.0382	NaN	28.8859						10	10	10	29.3	29.3	29.3	38.746	0	98.101	3384000000	72	0	1	NaN	0	sp|P09651|ROA1_HUMAN;sp|Q32P51|RA1L2_HUMAN	sp|P09651|ROA1_HUMAN	581	sp|P09651|ROA1_HUMAN Heterogeneous nuclear ribonucleoprotein A1 OS=Homo sapiens OX=9606 GN=HNRNPA1 PE=1 SV=5
NaN	NaN	NaN	NaN	NaN	NaN						4	4	4	19.2	19.2	19.2	28.415	0	16.177	330870000	15	NaN	1	0	NaN	sp|P09661|RU2A_HUMAN	sp|P09661|RU2A_HUMAN	582	sp|P09661|RU2A_HUMAN U2 small nuclear ribonucleoprotein A OS=Homo sapiens OX=9606 GN=SNRPA1 PE=1 SV=2
NaN	NaN	NaN	26.4681	26.1864	26.7052						3	3	3	26.7	26.7	26.7	8.7813	0	7.9433	805390000	16	0	1	NaN	0	sp|P09669|COX6C_HUMAN	sp|P09669|COX6C_HUMAN	583	sp|P09669|COX6C_HUMAN Cytochrome c oxidase subunit 6C OS=Homo sapiens OX=9606 GN=COX6C PE=1 SV=2
NaN	NaN	NaN	NaN	NaN	25.2162						2	2	2	13	13	13	35.709	0	19.583	241590000	7	0	1	NaN	0	sp|P09758|TACD2_HUMAN	sp|P09758|TACD2_HUMAN	584	sp|P09758|TACD2_HUMAN Tumor-associated calcium signal transducer 2 OS=Homo sapiens OX=9606 GN=TACSTD2 PE=1 SV=3
NaN	NaN	NaN	NaN	NaN	NaN						3	3	3	4.5	4.5	4.5	76.684	0	4.3986	121940000	7	NaN	1	0	NaN	sp|P09871|C1S_HUMAN	sp|P09871|C1S_HUMAN	585	sp|P09871|C1S_HUMAN Complement C1s subcomponent OS=Homo sapiens OX=9606 GN=C1S PE=1 SV=1
NaN	NaN	NaN	30.0002	30.0414	30.2049						32	32	32	35	35	35	113.08	0	136.81	10449000000	169	0	1	NaN	0	sp|P09874|PARP1_HUMAN	sp|P09874|PARP1_HUMAN	586	sp|P09874|PARP1_HUMAN Poly [ADP-ribose] polymerase 1 OS=Homo sapiens OX=9606 GN=PARP1 PE=1 SV=4
NaN	NaN	NaN	NaN	NaN	NaN						4	4	4	22.9	22.9	22.9	24.824	0	5.7761	166250000	8	NaN	1	0	NaN	sp|P09936|UCHL1_HUMAN	sp|P09936|UCHL1_HUMAN	587	sp|P09936|UCHL1_HUMAN Ubiquitin carboxyl-terminal hydrolase isozyme L1 OS=Homo sapiens OX=9606 GN=UCHL1 PE=1 SV=2
NaN	NaN	NaN	27.9567	27.8716	28.2897						6	6	6	11.3	11.3	11.3	69.284	0	13.566	1266100000	15	0	1	NaN	0	sp|P09960|LKHA4_HUMAN	sp|P09960|LKHA4_HUMAN	588	sp|P09960|LKHA4_HUMAN Leukotriene A-4 hydrolase OS=Homo sapiens OX=9606 GN=LTA4H PE=1 SV=2
NaN	NaN	NaN	24.172	NaN	NaN						23	23	23	20.3	20.3	20.3	192.75	0	270.01	4786000000	86	0	1	NaN	0	sp|P0C0L5|CO4B_HUMAN;sp|P0C0L4|CO4A_HUMAN;CON__P01030;CON__ENSEMBL:ENSBTAP00000007350	sp|P0C0L5|CO4B_HUMAN;sp|P0C0L4|CO4A_HUMAN	590	sp|P0C0L5|CO4B_HUMAN Complement C4-B OS=Homo sapiens OX=9606 GN=C4B PE=1 SV=2;sp|P0C0L4|CO4A_HUMAN Complement C4-A OS=Homo sapiens OX=9606 GN=C4A PE=1 SV=2
NaN	NaN	NaN	29.7701	29.5526	29.8867						8	6	6	56.2	49.2	49.2	13.509	0	101.73	12485000000	81	0	1	NaN	0	sp|Q71UI9|H2AV_HUMAN;sp|P0C0S5|H2AZ_HUMAN	sp|Q71UI9|H2AV_HUMAN;sp|P0C0S5|H2AZ_HUMAN	591	sp|Q71UI9|H2AV_HUMAN Histone H2A.V OS=Homo sapiens OX=9606 GN=H2AFV PE=1 SV=3;sp|P0C0S5|H2AZ_HUMAN Histone H2A.Z OS=Homo sapiens OX=9606 GN=H2AFZ PE=1 SV=2
NaN	NaN	NaN	25.1266	25.8169	26.1264						14	3	0	71.9	31.2	0	13.936	0	92.612	1189000000	39	0	1	NaN	0	sp|Q99878|H2A1J_HUMAN;sp|Q96KK5|H2A1H_HUMAN;sp|Q9BTM1|H2AJ_HUMAN;sp|P0C0S8|H2A1_HUMAN;sp|P20671|H2A1D_HUMAN;REV__sp|Q8NB25|F184A_HUMAN	sp|Q99878|H2A1J_HUMAN;sp|Q96KK5|H2A1H_HUMAN;sp|Q9BTM1|H2AJ_HUMAN;sp|P0C0S8|H2A1_HUMAN;sp|P20671|H2A1D_HUMAN	592	sp|Q99878|H2A1J_HUMAN Histone H2A type 1-J OS=Homo sapiens OX=9606 GN=HIST1H2AJ PE=1 SV=3;sp|Q96KK5|H2A1H_HUMAN Histone H2A type 1-H OS=Homo sapiens OX=9606 GN=HIST1H2AH PE=1 SV=3;sp|Q9BTM1|H2AJ_HUMAN Histone H2A.J OS=Homo sapiens OX=9606 GN=H2AFJ PE=1 SV=
NaN	NaN	NaN	29.5705	29.1652	29.7572						9	9	9	46.9	46.9	46.9	14.728	0	87.736	14095000000	89	0	1	NaN	0	sp|P62987|RL40_HUMAN;sp|P62979|RS27A_HUMAN;sp|P0CG47|UBB_HUMAN;sp|P0CG48|UBC_HUMAN	sp|P62987|RL40_HUMAN;sp|P62979|RS27A_HUMAN;sp|P0CG47|UBB_HUMAN;sp|P0CG48|UBC_HUMAN	593	sp|P62987|RL40_HUMAN Ubiquitin-60S ribosomal protein L40 OS=Homo sapiens OX=9606 GN=UBA52 PE=1 SV=2;sp|P62979|RS27A_HUMAN Ubiquitin-40S ribosomal protein S27a OS=Homo sapiens OX=9606 GN=RPS27A PE=1 SV=2;sp|P0CG47|UBB_HUMAN Polyubiquitin-B OS=Homo sapiens O
NaN	NaN	NaN	NaN	NaN	NaN						2	2	2	27.9	27.9	27.9	13.532	0	10.08	39806000	2	NaN	1	0	NaN	sp|P0DJI8|SAA1_HUMAN;sp|P0DJI9|SAA2_HUMAN	sp|P0DJI8|SAA1_HUMAN;sp|P0DJI9|SAA2_HUMAN	594	sp|P0DJI8|SAA1_HUMAN Serum amyloid A-1 protein OS=Homo sapiens OX=9606 GN=SAA1 PE=1 SV=1;sp|P0DJI9|SAA2_HUMAN Serum amyloid A-2 protein OS=Homo sapiens OX=9606 GN=SAA2 PE=1 SV=1
NaN	NaN	NaN	31.3191	31.2003	31.3067						30	30	17	44.6	44.6	24.5	70.051	0	295.09	60180000000	388	0	1	NaN	0	sp|P0DMV9|HS71B_HUMAN;sp|P0DMV8|HS71A_HUMAN	sp|P0DMV9|HS71B_HUMAN;sp|P0DMV8|HS71A_HUMAN	595	sp|P0DMV9|HS71B_HUMAN Heat shock 70 kDa protein 1B OS=Homo sapiens OX=9606 GN=HSPA1B PE=1 SV=1;sp|P0DMV8|HS71A_HUMAN Heat shock 70 kDa protein 1A OS=Homo sapiens OX=9606 GN=HSPA1A PE=1 SV=1
NaN	NaN	NaN	26.0571	24.8621	NaN						3	3	3	5.8	5.8	5.8	60.586	0	5.6081	259970000	7	0	1	NaN	0	sp|P35520|CBS_HUMAN;sp|P0DN79|CBSL_HUMAN	sp|P35520|CBS_HUMAN;sp|P0DN79|CBSL_HUMAN	596	sp|P35520|CBS_HUMAN Cystathionine beta-synthase OS=Homo sapiens OX=9606 GN=CBS PE=1 SV=2;sp|P0DN79|CBSL_HUMAN Cystathionine beta-synthase-like protein OS=Homo sapiens OX=9606 GN=CBSL PE=1 SV=1
NaN	NaN	NaN	NaN	NaN	NaN						4	2	2	11.2	7.5	7.5	48.934	0	8.3945	331530000	9	NaN	1	0	NaN	sp|P0DOX2|IGA2_HUMAN;sp|P01877|IGHA2_HUMAN	sp|P0DOX2|IGA2_HUMAN;sp|P01877|IGHA2_HUMAN	597	sp|P0DOX2|IGA2_HUMAN Immunoglobulin alpha-2 heavy chain OS=Homo sapiens OX=9606 PE=1 SV=2;sp|P01877|IGHA2_HUMAN Immunoglobulin heavy constant alpha 2 OS=Homo sapiens OX=9606 GN=IGHA2 PE=1 SV=4
NaN	NaN	NaN	NaN	NaN	NaN						6	6	6	67	67	67	11.265	0	38.547	3459400000	40	NaN	1	0	NaN	sp|P0DOY3|IGLC3_HUMAN;sp|P0DOY2|IGLC2_HUMAN;sp|P0CF74|IGLC6_HUMAN;sp|A0M8Q6|IGLC7_HUMAN;sp|P0CG04|IGLC1_HUMAN;sp|B9A064|IGLL5_HUMAN;sp|P0DOX8|IGL1_HUMAN	sp|P0DOY3|IGLC3_HUMAN;sp|P0DOY2|IGLC2_HUMAN;sp|P0CF74|IGLC6_HUMAN;sp|A0M8Q6|IGLC7_HUMAN;sp|P0CG04|IGLC1_HUMAN;sp|B9A064|IGLL5_HUMAN;sp|P0DOX8|IGL1_HUMAN	598	sp|P0DOY3|IGLC3_HUMAN Immunoglobulin lambda constant 3 OS=Homo sapiens OX=9606 GN=IGLC3 PE=1 SV=1;sp|P0DOY2|IGLC2_HUMAN Immunoglobulin lambda constant 2 OS=Homo sapiens OX=9606 GN=IGLC2 PE=1 SV=1;sp|P0CF74|IGLC6_HUMAN Immunoglobulin lambda constant 6 OS=Ho
NaN	NaN	NaN	NaN	NaN	NaN						2	2	2	19.5	19.5	19.5	16.837	0	12.9	29939000	4	NaN	1	0	NaN	sp|P0DP25|CALM3_HUMAN;sp|P0DP24|CALM2_HUMAN;sp|P0DP23|CALM1_HUMAN	sp|P0DP25|CALM3_HUMAN;sp|P0DP24|CALM2_HUMAN;sp|P0DP23|CALM1_HUMAN	599	sp|P0DP25|CALM3_HUMAN Calmodulin-3 OS=Homo sapiens OX=9606 GN=CALM3 PE=1 SV=1;sp|P0DP24|CALM2_HUMAN Calmodulin-2 OS=Homo sapiens OX=9606 GN=CALM2 PE=1 SV=1;sp|P0DP23|CALM1_HUMAN Calmodulin-1 OS=Homo sapiens OX=9606 GN=CALM1 PE=1 SV=1
NaN	NaN	NaN	27.2984	27.7501	26.6357						6	6	6	9.1	9.1	9.1	105.32	0	35.575	798760000	20	0	1	NaN	0	sp|P10253|LYAG_HUMAN	sp|P10253|LYAG_HUMAN	601	sp|P10253|LYAG_HUMAN Lysosomal alpha-glucosidase OS=Homo sapiens OX=9606 GN=GAA PE=1 SV=4
NaN	NaN	NaN	NaN	NaN	NaN						8	8	7	46.3	46.3	39	23.48	0	31.272	517640000	29	NaN	1	0	NaN	sp|P10301|RRAS_HUMAN	sp|P10301|RRAS_HUMAN	602	sp|P10301|RRAS_HUMAN Ras-related protein R-Ras OS=Homo sapiens OX=9606 GN=RRAS PE=1 SV=1
NaN	NaN	NaN	NaN	NaN	NaN						10	3	0	33.7	11.5	0	40.976	0	9.4779	779350000	8	NaN	1	0	NaN	sp|P10316|1A69_HUMAN;sp|P01891|1A68_HUMAN	sp|P10316|1A69_HUMAN;sp|P01891|1A68_HUMAN	603	sp|P10316|1A69_HUMAN HLA class I histocompatibility antigen, A-69 alpha chain OS=Homo sapiens OX=9606 GN=HLA-A PE=1 SV=2;sp|P01891|1A68_HUMAN HLA class I histocompatibility antigen, A-68 alpha chain OS=Homo sapiens OX=9606 GN=HLA-A PE=1 SV=4
NaN	NaN	NaN	33.3407	33.3887	34.3312						14	14	3	37.9	37.9	9.6	21.865	0	97.28	148110000000	160	0	1	NaN	0	sp|P10412|H14_HUMAN;sp|P22492|H1T_HUMAN	sp|P10412|H14_HUMAN	605	sp|P10412|H14_HUMAN Histone H1.4 OS=Homo sapiens OX=9606 GN=HIST1H1E PE=1 SV=2
NaN	NaN	NaN	NaN	26.2983	26.5848						5	5	5	8.8	8.8	8.8	68.996	0	10.69	1408300000	27	0	1	NaN	0	sp|P10515|ODP2_HUMAN	sp|P10515|ODP2_HUMAN	606	sp|P10515|ODP2_HUMAN Dihydrolipoyllysine-residue acetyltransferase component of pyruvate dehydrogenase complex, mitochondrial OS=Homo sapiens OX=9606 GN=DLAT PE=1 SV=3
NaN	NaN	NaN	NaN	NaN	NaN						2	2	2	1.6	1.6	1.6	212.88	0	9.1753	61286000	4	NaN	1	0	NaN	sp|P10586|PTPRF_HUMAN	sp|P10586|PTPRF_HUMAN	607	sp|P10586|PTPRF_HUMAN Receptor-type tyrosine-protein phosphatase F OS=Homo sapiens OX=9606 GN=PTPRF PE=1 SV=2
NaN	NaN	NaN	NaN	NaN	NaN						3	3	3	15.5	15.5	15.5	13.696	0.000489	3.7772	151680000	6	NaN	1	0	NaN	sp|P10606|COX5B_HUMAN	sp|P10606|COX5B_HUMAN	608	sp|P10606|COX5B_HUMAN Cytochrome c oxidase subunit 5B, mitochondrial OS=Homo sapiens OX=9606 GN=COX5B PE=1 SV=2
NaN	NaN	NaN	NaN	24.9664	NaN						3	3	3	11	11	11	42.981	0	8.435	271820000	12	0	1	NaN	0	sp|P10644|KAP0_HUMAN	sp|P10644|KAP0_HUMAN	609	sp|P10644|KAP0_HUMAN cAMP-dependent protein kinase type I-alpha regulatory subunit OS=Homo sapiens OX=9606 GN=PRKAR1A PE=1 SV=1
NaN	NaN	NaN	26.6849	27.244	NaN						2	2	2	12.1	12.1	12.1	31.462	0	5.4187	1133500000	17	0	1	NaN	0	sp|P10768|ESTD_HUMAN	sp|P10768|ESTD_HUMAN	610	sp|P10768|ESTD_HUMAN S-formylglutathione hydrolase OS=Homo sapiens OX=9606 GN=ESD PE=1 SV=2
NaN	NaN	NaN	31.185	30.8211	30.8785						30	30	30	45.5	45.5	45.5	61.054	0	323.31	18245000000	209	0	1	NaN	0	sp|P10809|CH60_HUMAN	sp|P10809|CH60_HUMAN	611	sp|P10809|CH60_HUMAN 60 kDa heat shock protein, mitochondrial OS=Homo sapiens OX=9606 GN=HSPD1 PE=1 SV=2
NaN	NaN	NaN	NaN	NaN	NaN						7	7	7	19.6	19.6	19.6	52.494	0	16.903	703450000	19	NaN	1	0	NaN	sp|P10909|CLUS_HUMAN	sp|P10909|CLUS_HUMAN	612	sp|P10909|CLUS_HUMAN Clusterin OS=Homo sapiens OX=9606 GN=CLU PE=1 SV=1
NaN	NaN	NaN	33.5638	33.7647	33.5123						41	41	40	53.8	53.8	53.8	72.332	0	323.31	88067000000	459	0	1	NaN	0	sp|P11021|BIP_HUMAN	sp|P11021|BIP_HUMAN	613	sp|P11021|BIP_HUMAN Endoplasmic reticulum chaperone BiP OS=Homo sapiens OX=9606 GN=HSPA5 PE=1 SV=2
NaN	NaN	NaN	30.305	30.2941	29.9503						30	30	30	21.8	21.8	21.8	177.6	0	323.31	16073000000	183	0	1	NaN	0	sp|P11047|LAMC1_HUMAN	sp|P11047|LAMC1_HUMAN	614	sp|P11047|LAMC1_HUMAN Laminin subunit gamma-1 OS=Homo sapiens OX=9606 GN=LAMC1 PE=1 SV=3
NaN	NaN	NaN	NaN	NaN	24.7346						3	3	3	7.6	7.6	7.6	48.344	0	11.37	175420000	7	0	1	NaN	0	sp|P11117|PPAL_HUMAN	sp|P11117|PPAL_HUMAN	615	sp|P11117|PPAL_HUMAN Lysosomal acid phosphatase OS=Homo sapiens OX=9606 GN=ACP2 PE=1 SV=3
NaN	NaN	NaN	32.2018	31.9486	31.8434						27	25	19	40.6	38.5	29.6	70.897	0	253.84	47868000000	349	0	1	NaN	0	sp|P11142|HSP7C_HUMAN	sp|P11142|HSP7C_HUMAN	616	sp|P11142|HSP7C_HUMAN Heat shock cognate 71 kDa protein OS=Homo sapiens OX=9606 GN=HSPA8 PE=1 SV=1
NaN	NaN	NaN	NaN	NaN	NaN						4	4	4	9.3	9.3	9.3	54.083	0	47.124	2563700000	21	NaN	1	0	NaN	sp|P11166|GTR1_HUMAN	sp|P11166|GTR1_HUMAN	617	sp|P11166|GTR1_HUMAN Solute carrier family 2, facilitated glucose transporter member 1 OS=Homo sapiens OX=9606 GN=SLC2A1 PE=1 SV=2
NaN	NaN	NaN	NaN	NaN	NaN						7	7	7	11.3	11.3	11.3	97.016	0	25.067	865650000	24	NaN	1	0	NaN	sp|P11171|41_HUMAN	sp|P11171|41_HUMAN	618	sp|P11171|41_HUMAN Protein 4.1 OS=Homo sapiens OX=9606 GN=EPB41 PE=1 SV=4
NaN	NaN	NaN	NaN	NaN	NaN						6	6	6	22	22	22	39.233	0	35.906	421730000	12	NaN	1	0	NaN	sp|P11177|ODPB_HUMAN	sp|P11177|ODPB_HUMAN	619	sp|P11177|ODPB_HUMAN Pyruvate dehydrogenase E1 component subunit beta, mitochondrial OS=Homo sapiens OX=9606 GN=PDHB PE=1 SV=3
NaN	NaN	NaN	25.5267	25.404	25.6815						3	3	3	8.3	8.3	8.3	53.486	0	9.9089	330060000	15	0	1	NaN	0	sp|P11182|ODB2_HUMAN	sp|P11182|ODB2_HUMAN	620	sp|P11182|ODB2_HUMAN Lipoamide acyltransferase component of branched-chain alpha-keto acid dehydrogenase complex, mitochondrial OS=Homo sapiens OX=9606 GN=DBT PE=1 SV=3
NaN	NaN	NaN	NaN	NaN	NaN						7	7	7	8.4	8.4	8.4	127.18	0	14.719	559750000	16	NaN	1	0	NaN	sp|P11215|ITAM_HUMAN	sp|P11215|ITAM_HUMAN	621	sp|P11215|ITAM_HUMAN Integrin alpha-M OS=Homo sapiens OX=9606 GN=ITGAM PE=1 SV=2
NaN	NaN	NaN	26.2595	NaN	NaN						15	15	11	18.5	18.5	14.9	96.695	0	60.623	1285700000	44	0	1	NaN	0	sp|P11216|PYGB_HUMAN	sp|P11216|PYGB_HUMAN	622	sp|P11216|PYGB_HUMAN Glycogen phosphorylase, brain form OS=Homo sapiens OX=9606 GN=PYGB PE=1 SV=5
NaN	NaN	NaN	26.3048	26.276	25.7477						4	4	3	19.9	19.9	14.1	23.567	0	24.91	1373300000	34	0	1	NaN	0	sp|P11233|RALA_HUMAN	sp|P11233|RALA_HUMAN	623	sp|P11233|RALA_HUMAN Ras-related protein Ral-A OS=Homo sapiens OX=9606 GN=RALA PE=1 SV=1
NaN	NaN	NaN	NaN	NaN	NaN						3	2	2	19.4	13.6	13.6	23.408	0	15.963	180540000	8	NaN	1	0	NaN	sp|P11234|RALB_HUMAN	sp|P11234|RALB_HUMAN	624	sp|P11234|RALB_HUMAN Ras-related protein Ral-B OS=Homo sapiens OX=9606 GN=RALB PE=1 SV=1
NaN	NaN	NaN	NaN	NaN	NaN						28	27	27	18.7	18.2	18.2	246.47	0	200.78	2134100000	69	NaN	1	0	NaN	sp|P11277|SPTB1_HUMAN	sp|P11277|SPTB1_HUMAN	625	sp|P11277|SPTB1_HUMAN Spectrin beta chain, erythrocytic OS=Homo sapiens OX=9606 GN=SPTB PE=1 SV=5
NaN	NaN	NaN	26.8224	NaN	26.831						2	2	2	4.8	4.8	4.8	44.882	0	5.1988	870760000	12	0	1	NaN	0	sp|P11279|LAMP1_HUMAN	sp|P11279|LAMP1_HUMAN	626	sp|P11279|LAMP1_HUMAN Lysosome-associated membrane glycoprotein 1 OS=Homo sapiens OX=9606 GN=LAMP1 PE=1 SV=3
NaN	NaN	NaN	28.5435	28.2681	28.2167						8	8	8	18.8	18.8	18.8	46.588	0	133.38	1689800000	28	0	1	NaN	0	sp|P11310|ACADM_HUMAN	sp|P11310|ACADM_HUMAN	627	sp|P11310|ACADM_HUMAN Medium-chain specific acyl-CoA dehydrogenase, mitochondrial OS=Homo sapiens OX=9606 GN=ACADM PE=1 SV=1
NaN	NaN	NaN	NaN	26.0828	27.027						9	9	9	13.9	13.9	13.9	90.725	0	47.995	996060000	29	0	1	NaN	0	sp|P11387|TOP1_HUMAN;sp|Q969P6|TOP1M_HUMAN	sp|P11387|TOP1_HUMAN	628	sp|P11387|TOP1_HUMAN DNA topoisomerase 1 OS=Homo sapiens OX=9606 GN=TOP1 PE=1 SV=2
NaN	NaN	NaN	NaN	NaN	NaN						4	2	2	3.1	1.9	1.9	174.38	0	5.428	57414000	2	NaN	1	0	NaN	sp|P11388|TOP2A_HUMAN	sp|P11388|TOP2A_HUMAN	629	sp|P11388|TOP2A_HUMAN DNA topoisomerase 2-alpha OS=Homo sapiens OX=9606 GN=TOP2A PE=1 SV=3
NaN	NaN	NaN	NaN	24.536	25.0872						6	6	6	12.6	12.6	12.6	59.256	0	21.339	385370000	21	0	1	NaN	0	sp|P11413|G6PD_HUMAN	sp|P11413|G6PD_HUMAN	630	sp|P11413|G6PD_HUMAN Glucose-6-phosphate 1-dehydrogenase OS=Homo sapiens OX=9606 GN=G6PD PE=1 SV=4
NaN	NaN	NaN	NaN	NaN	NaN						28	28	28	11.1	11.1	11.1	426.74	0	66.999	1015400000	47	NaN	1	0	NaN	sp|P11532|DMD_HUMAN	sp|P11532|DMD_HUMAN	631	sp|P11532|DMD_HUMAN Dystrophin OS=Homo sapiens OX=9606 GN=DMD PE=1 SV=3
NaN	NaN	NaN	28.5022	28.3158	28.1146						15	15	15	20.4	20.4	20.4	101.56	0	57.217	3424800000	71	0	1	NaN	0	sp|P11586|C1TC_HUMAN	sp|P11586|C1TC_HUMAN	632	sp|P11586|C1TC_HUMAN C-1-tetrahydrofolate synthase, cytoplasmic OS=Homo sapiens OX=9606 GN=MTHFD1 PE=1 SV=3
NaN	NaN	NaN	NaN	NaN	NaN						3	3	3	1.7	1.7	1.7	274.37	0	5.1938	72275000	5	NaN	1	0	NaN	sp|P11717|MPRI_HUMAN	sp|P11717|MPRI_HUMAN	634	sp|P11717|MPRI_HUMAN Cation-independent mannose-6-phosphate receptor OS=Homo sapiens OX=9606 GN=IGF2R PE=1 SV=3
NaN	NaN	NaN	28.0733	27.9277	27.2133						13	13	13	26.5	26.5	26.5	39.724	0	50.623	3327800000	77	0	1	NaN	0	sp|P11766|ADHX_HUMAN	sp|P11766|ADHX_HUMAN	635	sp|P11766|ADHX_HUMAN Alcohol dehydrogenase class-3 OS=Homo sapiens OX=9606 GN=ADH5 PE=1 SV=4
NaN	NaN	NaN	27.2867	27.4778	27.7384						12	9	9	18.6	12.7	12.7	70.67	0	17.516	1775400000	37	0	1	NaN	0	sp|P11940|PABP1_HUMAN;sp|Q9H361|PABP3_HUMAN;sp|Q96DU9|PABP5_HUMAN;sp|Q4VXU2|PAP1L_HUMAN	sp|P11940|PABP1_HUMAN;sp|Q9H361|PABP3_HUMAN	637	sp|P11940|PABP1_HUMAN Polyadenylate-binding protein 1 OS=Homo sapiens OX=9606 GN=PABPC1 PE=1 SV=2;sp|Q9H361|PABP3_HUMAN Polyadenylate-binding protein 3 OS=Homo sapiens OX=9606 GN=PABPC3 PE=1 SV=2
NaN	NaN	NaN	24.9513	NaN	NaN						2	2	2	12.3	12.3	12.3	28.768	0	45.699	76031000	4	0	1	NaN	0	sp|P12004|PCNA_HUMAN	sp|P12004|PCNA_HUMAN	638	sp|P12004|PCNA_HUMAN Proliferating cell nuclear antigen OS=Homo sapiens OX=9606 GN=PCNA PE=1 SV=1
NaN	NaN	NaN	27.8579	27.9245	27.7188						4	4	3	10	10	8.3	57.41	0	53.712	1193100000	12	0	1	NaN	0	sp|P12081|SYHC_HUMAN	sp|P12081|SYHC_HUMAN	639	sp|P12081|SYHC_HUMAN Histidine--tRNA ligase, cytoplasmic OS=Homo sapiens OX=9606 GN=HARS PE=1 SV=2
NaN	NaN	NaN	31.5658	31.1982	31.6983						35	35	35	31.4	31.4	31.4	108.53	0	323.31	89724000000	540	0	1	NaN	0	sp|P12109|CO6A1_HUMAN	sp|P12109|CO6A1_HUMAN	640	sp|P12109|CO6A1_HUMAN Collagen alpha-1(VI) chain OS=Homo sapiens OX=9606 GN=COL6A1 PE=1 SV=3
NaN	NaN	NaN	31.0174	30.934	31.0726						38	38	38	30.8	30.8	30.8	108.58	0	323.31	66715000000	427	0	1	NaN	0	sp|P12110|CO6A2_HUMAN	sp|P12110|CO6A2_HUMAN	641	sp|P12110|CO6A2_HUMAN Collagen alpha-2(VI) chain OS=Homo sapiens OX=9606 GN=COL6A2 PE=1 SV=4
NaN	NaN	NaN	33.3173	33.0998	33.3884						160	160	160	44.8	44.8	44.8	343.67	0	323.31	306920000000	1638	0	1	NaN	0	sp|P12111|CO6A3_HUMAN	sp|P12111|CO6A3_HUMAN	642	sp|P12111|CO6A3_HUMAN Collagen alpha-3(VI) chain OS=Homo sapiens OX=9606 GN=COL6A3 PE=1 SV=5
NaN	NaN	NaN	25.8432	25.6914	25.8643						10	3	3	26.5	7.4	7.4	32.866	0	6.3912	825640000	17	0	1	NaN	0	sp|P12236|ADT3_HUMAN	sp|P12236|ADT3_HUMAN	644	sp|P12236|ADT3_HUMAN ADP/ATP translocase 3 OS=Homo sapiens OX=9606 GN=SLC25A6 PE=1 SV=4
NaN	NaN	NaN	NaN	NaN	NaN						3	3	3	6.8	6.8	6.8	55.804	0	4.6113	34198000	5	NaN	1	0	NaN	sp|P12268|IMDH2_HUMAN	sp|P12268|IMDH2_HUMAN	645	sp|P12268|IMDH2_HUMAN Inosine-5-monophosphate dehydrogenase 2 OS=Homo sapiens OX=9606 GN=IMPDH2 PE=1 SV=2
NaN	NaN	NaN	25.9253	NaN	26.5162						13	13	13	8.4	8.4	8.4	267.29	0	43.56	953140000	38	0	1	NaN	0	sp|P12270|TPR_HUMAN	sp|P12270|TPR_HUMAN	646	sp|P12270|TPR_HUMAN Nucleoprotein TPR OS=Homo sapiens OX=9606 GN=TPR PE=1 SV=3
NaN	NaN	NaN	25.0568	26.1683	25.3456						22	22	22	65.9	65.9	65.9	42.644	0	323.31	50603000000	284	0	1	NaN	0	sp|P12277|KCRB_HUMAN	sp|P12277|KCRB_HUMAN	647	sp|P12277|KCRB_HUMAN Creatine kinase B-type OS=Homo sapiens OX=9606 GN=CKB PE=1 SV=1
NaN	NaN	NaN	27.6953	27.7532	27.9456						13	13	13	35.9	35.9	35.9	36.375	0	58.482	2694200000	75	0	1	NaN	0	sp|P12429|ANXA3_HUMAN	sp|P12429|ANXA3_HUMAN	648	sp|P12429|ANXA3_HUMAN Annexin A3 OS=Homo sapiens OX=9606 GN=ANXA3 PE=1 SV=3
NaN	NaN	NaN	NaN	NaN	23.5445						3	3	3	8.1	8.1	8.1	50.47	0	4.8981	111930000	7	0	1	NaN	0	sp|P12694|ODBA_HUMAN	sp|P12694|ODBA_HUMAN	650	sp|P12694|ODBA_HUMAN 2-oxoisovalerate dehydrogenase subunit alpha, mitochondrial OS=Homo sapiens OX=9606 GN=BCKDHA PE=1 SV=2
NaN	NaN	NaN	30.217	30.1886	30.1635						52	52	35	64.9	64.9	50.8	103.06	0	323.31	48204000000	438	0	1	NaN	0	sp|P12814|ACTN1_HUMAN;sp|P35609|ACTN2_HUMAN;sp|Q08043|ACTN3_HUMAN	sp|P12814|ACTN1_HUMAN	652	sp|P12814|ACTN1_HUMAN Alpha-actinin-1 OS=Homo sapiens OX=9606 GN=ACTN1 PE=1 SV=2
NaN	NaN	NaN	27.2561	27.5993	26.5053						6	6	6	9.1	9.1	9.1	97.455	0	91.795	1267400000	31	0	1	NaN	0	sp|P12830|CADH1_HUMAN	sp|P12830|CADH1_HUMAN	653	sp|P12830|CADH1_HUMAN Cadherin-1 OS=Homo sapiens OX=9606 GN=CDH1 PE=1 SV=3
NaN	NaN	NaN	NaN	NaN	NaN						2	2	2	5.6	5.6	5.6	59.834	0.00049702	3.9844	95165000	5	NaN	1	0	NaN	sp|P12931|SRC_HUMAN	sp|P12931|SRC_HUMAN	654	sp|P12931|SRC_HUMAN Proto-oncogene tyrosine-protein kinase Src OS=Homo sapiens OX=9606 GN=SRC PE=1 SV=3
NaN	NaN	NaN	30.328	30.1246	30.3369						21	21	21	31	31	31	69.842	0	115.9	11566000000	127	0	1	NaN	0	sp|P12956|XRCC6_HUMAN	sp|P12956|XRCC6_HUMAN	655	sp|P12956|XRCC6_HUMAN X-ray repair cross-complementing protein 6 OS=Homo sapiens OX=9606 GN=XRCC6 PE=1 SV=2
NaN	NaN	NaN	29.4939	29.5983	29.4108						12	12	12	20.9	20.9	20.9	82.704	0	323.31	6680300000	70	0	1	NaN	0	sp|P13010|XRCC5_HUMAN	sp|P13010|XRCC5_HUMAN	656	sp|P13010|XRCC5_HUMAN X-ray repair cross-complementing protein 5 OS=Homo sapiens OX=9606 GN=XRCC5 PE=1 SV=3
NaN	NaN	NaN	28.257	28.2814	28.2681						6	6	6	29.6	29.6	29.6	19.576	0	13.355	2626100000	20	0	1	NaN	0	sp|P13073|COX41_HUMAN	sp|P13073|COX41_HUMAN	657	sp|P13073|COX41_HUMAN Cytochrome c oxidase subunit 4 isoform 1, mitochondrial OS=Homo sapiens OX=9606 GN=COX4I1 PE=1 SV=1
NaN	NaN	NaN	26.9696	27.3736	27.0865						3	3	3	8.9	8.9	8.9	49.973	0	44.866	1383800000	35	0	1	NaN	0	sp|P13489|RINI_HUMAN	sp|P13489|RINI_HUMAN	659	sp|P13489|RINI_HUMAN Ribonuclease inhibitor OS=Homo sapiens OX=9606 GN=RNH1 PE=1 SV=2
NaN	NaN	NaN	25.1964	NaN	NaN						3	3	3	2.8	2.8	2.8	168.14	0	5.4758	89519000	5	0	1	NaN	0	sp|P13569|CFTR_HUMAN	sp|P13569|CFTR_HUMAN	660	sp|P13569|CFTR_HUMAN Cystic fibrosis transmembrane conductance regulator OS=Homo sapiens OX=9606 GN=CFTR PE=1 SV=3
NaN	NaN	NaN	NaN	NaN	NaN						7	7	7	11	11	11	94.573	0	26.836	341120000	18	NaN	1	0	NaN	sp|P13591|NCAM1_HUMAN	sp|P13591|NCAM1_HUMAN	661	sp|P13591|NCAM1_HUMAN Neural cell adhesion molecule 1 OS=Homo sapiens OX=9606 GN=NCAM1 PE=1 SV=3
NaN	NaN	NaN	NaN	NaN	NaN						7	7	7	2.9	2.9	2.9	372.82	0	46.485	832060000	21	NaN	1	0	NaN	sp|P13611|CSPG2_HUMAN	sp|P13611|CSPG2_HUMAN	662	sp|P13611|CSPG2_HUMAN Versican core protein OS=Homo sapiens OX=9606 GN=VCAN PE=1 SV=3
NaN	NaN	NaN	31.818	31.821	31.7676						32	32	31	31.4	31.4	30.2	95.337	0	302.92	23567000000	215	0	1	NaN	0	sp|P13639|EF2_HUMAN	sp|P13639|EF2_HUMAN	663	sp|P13639|EF2_HUMAN Elongation factor 2 OS=Homo sapiens OX=9606 GN=EEF2 PE=1 SV=4
NaN	NaN	NaN	32.4055	32.5787	32.5308						37	37	37	48.5	48.5	48.5	72.932	0	317.82	32488000000	217	0	1	NaN	0	sp|P13667|PDIA4_HUMAN	sp|P13667|PDIA4_HUMAN	664	sp|P13667|PDIA4_HUMAN Protein disulfide-isomerase A4 OS=Homo sapiens OX=9606 GN=PDIA4 PE=1 SV=2
NaN	NaN	NaN	NaN	NaN	NaN						5	5	5	12.2	12.2	12.2	61.049	0	11.513	274060000	14	NaN	1	0	NaN	sp|P13674|P4HA1_HUMAN	sp|P13674|P4HA1_HUMAN	665	sp|P13674|P4HA1_HUMAN Prolyl 4-hydroxylase subunit alpha-1 OS=Homo sapiens OX=9606 GN=P4HA1 PE=1 SV=2
NaN	NaN	NaN	26.1149	26.6875	26.8578						4	4	4	19.7	19.7	19.7	36.294	0	25.227	625460000	15	0	1	NaN	0	sp|P13716|HEM2_HUMAN	sp|P13716|HEM2_HUMAN	667	sp|P13716|HEM2_HUMAN Delta-aminolevulinic acid dehydratase OS=Homo sapiens OX=9606 GN=ALAD PE=1 SV=1
NaN	NaN	NaN	NaN	NaN	26.1073						5	3	1	20.7	12	3.8	29.822	0	8.8855	931160000	17	0	1	NaN	0	sp|P13761|2B17_HUMAN;sp|Q9TQE0|2B19_HUMAN;sp|P79483|DRB3_HUMAN	sp|P13761|2B17_HUMAN;sp|Q9TQE0|2B19_HUMAN;sp|P79483|DRB3_HUMAN	669	sp|P13761|2B17_HUMAN HLA class II histocompatibility antigen, DRB1-7 beta chain OS=Homo sapiens OX=9606 GN=HLA-DRB1 PE=1 SV=1;sp|Q9TQE0|2B19_HUMAN HLA class II histocompatibility antigen, DRB1-9 beta chain OS=Homo sapiens OX=9606 GN=HLA-DRB1 PE=1 SV=1;sp|P
NaN	NaN	NaN	25.8209	25.9144	NaN						5	3	3	9.3	5.7	5.7	70.288	0	5.6748	337080000	11	0	1	NaN	0	sp|P13796|PLSL_HUMAN	sp|P13796|PLSL_HUMAN	670	sp|P13796|PLSL_HUMAN Plastin-2 OS=Homo sapiens OX=9606 GN=LCP1 PE=1 SV=6
NaN	NaN	NaN	27.6484	27.3496	27.6565						6	6	2	10.2	10.2	2.5	70.81	0	37.113	1166300000	23	0	1	NaN	0	sp|P13797|PLST_HUMAN	sp|P13797|PLST_HUMAN	671	sp|P13797|PLST_HUMAN Plastin-3 OS=Homo sapiens OX=9606 GN=PLS3 PE=1 SV=4
NaN	NaN	NaN	26.1086	26.5918	25.7942						4	4	4	6.7	6.7	6.7	81.224	0	11.038	372870000	8	0	1	NaN	0	sp|P13798|ACPH_HUMAN	sp|P13798|ACPH_HUMAN	672	sp|P13798|ACPH_HUMAN Acylamino-acid-releasing enzyme OS=Homo sapiens OX=9606 GN=APEH PE=1 SV=4
NaN	NaN	NaN	28.1452	27.8069	28.4355						8	8	8	30.6	30.6	30.6	35.079	0	41.798	1799200000	45	0	1	NaN	0	sp|P13804|ETFA_HUMAN	sp|P13804|ETFA_HUMAN	673	sp|P13804|ETFA_HUMAN Electron transfer flavoprotein subunit alpha, mitochondrial OS=Homo sapiens OX=9606 GN=ETFA PE=1 SV=1
NaN	NaN	NaN	26.3125	26.3021	26.0646						4	4	2	13.6	13.6	6.4	45.518	0	23.038	558730000	23	0	1	NaN	0	sp|P13861|KAP2_HUMAN	sp|P13861|KAP2_HUMAN	674	sp|P13861|KAP2_HUMAN cAMP-dependent protein kinase type II-alpha regulatory subunit OS=Homo sapiens OX=9606 GN=PRKAR2A PE=1 SV=2
NaN	NaN	NaN	NaN	29.7256	29.9299						5	5	5	23.5	23.5	23.5	12.476	0	101.2	10451000000	42	0	1	NaN	0	sp|P14174|MIF_HUMAN	sp|P14174|MIF_HUMAN	675	sp|P14174|MIF_HUMAN Macrophage migration inhibitory factor OS=Homo sapiens OX=9606 GN=MIF PE=1 SV=4
NaN	NaN	NaN	25.2072	25.9975	25.7655						6	6	6	14	14	14	59.425	0	36.961	590510000	24	0	1	NaN	0	sp|P14314|GLU2B_HUMAN	sp|P14314|GLU2B_HUMAN	677	sp|P14314|GLU2B_HUMAN Glucosidase 2 subunit beta OS=Homo sapiens OX=9606 GN=PRKCSH PE=1 SV=2
NaN	NaN	NaN	29.0638	28.8531	29.3168						25	25	24	19.8	19.8	19.8	136.38	0	170.07	9981200000	154	0	1	NaN	0	sp|P14543|NID1_HUMAN	sp|P14543|NID1_HUMAN	680	sp|P14543|NID1_HUMAN Nidogen-1 OS=Homo sapiens OX=9606 GN=NID1 PE=1 SV=3
NaN	NaN	NaN	29.0789	28.9763	28.5077						10	10	10	31.4	31.4	31.4	36.573	0	32.927	2600300000	40	0	1	NaN	0	sp|P14550|AK1A1_HUMAN	sp|P14550|AK1A1_HUMAN	681	sp|P14550|AK1A1_HUMAN Alcohol dehydrogenase [NADP(+)] OS=Homo sapiens OX=9606 GN=AKR1A1 PE=1 SV=3
NaN	NaN	NaN	30.4096	30.772	30.5221						26	26	26	59.5	59.5	59.5	57.936	0	323.31	31929000000	220	0	1	NaN	0	sp|P14618|KPYM_HUMAN;sp|P30613|KPYR_HUMAN	sp|P14618|KPYM_HUMAN	682	sp|P14618|KPYM_HUMAN Pyruvate kinase PKM OS=Homo sapiens OX=9606 GN=PKM PE=1 SV=4
NaN	NaN	NaN	33.7135	33.635	33.5487						45	45	43	48.3	48.3	46.6	92.468	0	323.31	76569000000	390	0	1	NaN	0	sp|P14625|ENPL_HUMAN;sp|Q58FF3|ENPLL_HUMAN	sp|P14625|ENPL_HUMAN	683	sp|P14625|ENPL_HUMAN Endoplasmin OS=Homo sapiens OX=9606 GN=HSP90B1 PE=1 SV=1
NaN	NaN	NaN	28.5043	29.1407	29.2642						14	14	14	45.3	45.3	45.3	64.132	0	217.79	6946700000	130	0	1	NaN	0	sp|P14866|HNRPL_HUMAN	sp|P14866|HNRPL_HUMAN	685	sp|P14866|HNRPL_HUMAN Heterogeneous nuclear ribonucleoprotein L OS=Homo sapiens OX=9606 GN=HNRNPL PE=1 SV=2
NaN	NaN	NaN	27.0065	27.1816	27.5656						5	5	5	13.2	13.2	13.2	57.136	0	13.838	1175700000	31	0	1	NaN	0	sp|P14868|SYDC_HUMAN	sp|P14868|SYDC_HUMAN	686	sp|P14868|SYDC_HUMAN Aspartate--tRNA ligase, cytoplasmic OS=Homo sapiens OX=9606 GN=DARS PE=1 SV=2
NaN	NaN	NaN	25.8809	NaN	NaN						5	5	5	7.8	7.8	7.8	81.744	0	25.62	635030000	29	0	1	NaN	0	sp|P14923|PLAK_HUMAN	sp|P14923|PLAK_HUMAN	687	sp|P14923|PLAK_HUMAN Junction plakoglobin OS=Homo sapiens OX=9606 GN=JUP PE=1 SV=3
NaN	NaN	NaN	NaN	NaN	NaN						4	4	4	35.1	35.1	35.1	13.53	0	7.0698	238660000	16	NaN	1	0	NaN	sp|P14927|QCR7_HUMAN	sp|P14927|QCR7_HUMAN	688	sp|P14927|QCR7_HUMAN Cytochrome b-c1 complex subunit 7 OS=Homo sapiens OX=9606 GN=UQCRB PE=1 SV=2
NaN	NaN	NaN	33.7818	33.8122	34.0636						28	28	27	67.5	67.5	65.6	47.14	0	323.31	75414000000	179	0	1	NaN	0	sp|P15085|CBPA1_HUMAN;CON__Q2KIG3	sp|P15085|CBPA1_HUMAN	689	sp|P15085|CBPA1_HUMAN Carboxypeptidase A1 OS=Homo sapiens OX=9606 GN=CPA1 PE=1 SV=2
28.1516	NaN	NaN	31.3709	31.4927	33.5522						19	18	18	54.7	52.8	52.8	47.367	0	182.08	28647000000	85	0	1	3.98701	0	sp|P15086|CBPB1_HUMAN	sp|P15086|CBPB1_HUMAN	690	sp|P15086|CBPB1_HUMAN Carboxypeptidase B OS=Homo sapiens OX=9606 GN=CPB1 PE=1 SV=4
NaN	NaN	NaN	NaN	NaN	26.0639						2	2	2	15.9	15.9	15.9	14.719	0	4.8156	310930000	6	0	1	NaN	0	sp|P15090|FABP4_HUMAN;sp|P02689|MYP2_HUMAN	sp|P15090|FABP4_HUMAN;sp|P02689|MYP2_HUMAN	691	sp|P15090|FABP4_HUMAN Fatty acid-binding protein, adipocyte OS=Homo sapiens OX=9606 GN=FABP4 PE=1 SV=3;sp|P02689|MYP2_HUMAN Myelin P2 protein OS=Homo sapiens OX=9606 GN=PMP2 PE=1 SV=3
NaN	NaN	NaN	NaN	NaN	NaN						3	3	3	10.2	10.2	10.2	42.064	0	16.833	768830000	14	NaN	1	0	NaN	sp|P15104|GLNA_HUMAN	sp|P15104|GLNA_HUMAN	692	sp|P15104|GLNA_HUMAN Glutamine synthetase OS=Homo sapiens OX=9606 GN=GLUL PE=1 SV=4
NaN	NaN	NaN	27.3371	27.4176	27.3018						10	10	10	12.2	12.2	12.2	109.54	0	33.245	1170700000	39	0	1	NaN	0	sp|P15144|AMPN_HUMAN	sp|P15144|AMPN_HUMAN	694	sp|P15144|AMPN_HUMAN Aminopeptidase N OS=Homo sapiens OX=9606 GN=ANPEP PE=1 SV=4
NaN	NaN	NaN	NaN	NaN	NaN						2	2	2	7.8	7.8	7.8	44.566	0	11.245	42087000	3	NaN	1	0	NaN	sp|P15309|PPAP_HUMAN	sp|P15309|PPAP_HUMAN	696	sp|P15309|PPAP_HUMAN Prostatic acid phosphatase OS=Homo sapiens OX=9606 GN=ACPP PE=1 SV=3
NaN	NaN	NaN	28.0503	27.6742	28.7777						16	9	8	20.8	12.6	11.4	69.412	0	56.606	3729300000	64	0	1	NaN	0	sp|P15311|EZRI_HUMAN	sp|P15311|EZRI_HUMAN	697	sp|P15311|EZRI_HUMAN Ezrin OS=Homo sapiens OX=9606 GN=EZR PE=1 SV=4
NaN	NaN	NaN	NaN	NaN	25.7256						3	3	3	16.5	16.5	16.5	26.182	0	10.6	121690000	7	0	1	NaN	0	sp|P15374|UCHL3_HUMAN	sp|P15374|UCHL3_HUMAN	698	sp|P15374|UCHL3_HUMAN Ubiquitin carboxyl-terminal hydrolase isozyme L3 OS=Homo sapiens OX=9606 GN=UCHL3 PE=1 SV=1
NaN	NaN	NaN	26.5882	27.1573	25.8615						4	4	4	10.8	10.8	10.8	68.397	0	16.931	1783400000	32	0	1	NaN	0	sp|P15502|ELN_HUMAN	sp|P15502|ELN_HUMAN	700	sp|P15502|ELN_HUMAN Elastin OS=Homo sapiens OX=9606 GN=ELN PE=1 SV=4
NaN	NaN	NaN	28.5953	28.3377	29.0077						7	7	7	27.3	27.3	27.3	31.324	0	16.807	3157800000	54	0	1	NaN	0	sp|P15880|RS2_HUMAN	sp|P15880|RS2_HUMAN	702	sp|P15880|RS2_HUMAN 40S ribosomal protein S2 OS=Homo sapiens OX=9606 GN=RPS2 PE=1 SV=2
NaN	NaN	NaN	NaN	NaN	NaN						5	5	5	14.8	14.8	14.8	46.604	0	15.443	255180000	11	NaN	1	0	NaN	sp|P15907|SIAT1_HUMAN	sp|P15907|SIAT1_HUMAN	703	sp|P15907|SIAT1_HUMAN Beta-galactoside alpha-2,6-sialyltransferase 1 OS=Homo sapiens OX=9606 GN=ST6GAL1 PE=1 SV=1
NaN	NaN	NaN	29.1373	29.2111	28.8418						39	39	39	15.6	15.6	15.6	331.77	0	323.31	6859500000	145	0	1	NaN	0	sp|P15924|DESP_HUMAN	sp|P15924|DESP_HUMAN	704	sp|P15924|DESP_HUMAN Desmoplakin OS=Homo sapiens OX=9606 GN=DSP PE=1 SV=3
NaN	NaN	NaN	NaN	NaN	NaN						4	4	4	4.4	4.4	4.4	122.1	0	19.579	1068100000	18	NaN	1	0	NaN	sp|P15941|MUC1_HUMAN	sp|P15941|MUC1_HUMAN	705	sp|P15941|MUC1_HUMAN Mucin-1 OS=Homo sapiens OX=9606 GN=MUC1 PE=1 SV=3
NaN	NaN	NaN	28.088	27.9859	28.3324						6	6	6	8.2	8.2	8.2	81.537	0	27.41	3400900000	46	0	1	NaN	0	sp|P16070|CD44_HUMAN	sp|P16070|CD44_HUMAN	706	sp|P16070|CD44_HUMAN CD44 antigen OS=Homo sapiens OX=9606 GN=CD44 PE=1 SV=3
NaN	NaN	NaN	NaN	NaN	25.4484						2	2	2	16.9	16.9	16.9	25.918	0.00046382	3.2903	80535000	3	0	0.948401	NaN	0	sp|P16083|NQO2_HUMAN	sp|P16083|NQO2_HUMAN	707	sp|P16083|NQO2_HUMAN Ribosyldihydronicotinamide dehydrogenase [quinone] OS=Homo sapiens OX=9606 GN=NQO2 PE=1 SV=5
NaN	NaN	NaN	NaN	29.843	29.5686						11	3	1	59.4	25.9	25.9	15.144	0	79.025	11722000000	22	0	0.908568	NaN	0	sp|P16104|H2AX_HUMAN;sp|Q96QV6|H2A1A_HUMAN	sp|P16104|H2AX_HUMAN;sp|Q96QV6|H2A1A_HUMAN	708	sp|P16104|H2AX_HUMAN Histone H2AX OS=Homo sapiens OX=9606 GN=H2AFX PE=1 SV=2;sp|Q96QV6|H2A1A_HUMAN Histone H2A type 1-A OS=Homo sapiens OX=9606 GN=HIST1H2AA PE=1 SV=3
NaN	NaN	NaN	28.0023	27.9932	27.766						8	8	6	39	39	28.5	30.375	0	197.45	3299900000	56	0	0.90766	NaN	0	sp|P16152|CBR1_HUMAN	sp|P16152|CBR1_HUMAN	710	sp|P16152|CBR1_HUMAN Carbonyl reductase [NADPH] 1 OS=Homo sapiens OX=9606 GN=CBR1 PE=1 SV=3
NaN	NaN	NaN	NaN	NaN	NaN						11	11	11	8.7	8.7	8.7	206.26	0	70.263	1040500000	27	NaN	1	0	NaN	sp|P16157|ANK1_HUMAN	sp|P16157|ANK1_HUMAN	711	sp|P16157|ANK1_HUMAN Ankyrin-1 OS=Homo sapiens OX=9606 GN=ANK1 PE=1 SV=3
NaN	NaN	NaN	NaN	NaN	NaN						10	2	0	35.9	7.7	0	41.003	0	6.4461	418300000	6	NaN	1	0	NaN	sp|P16189|1A31_HUMAN;sp|P30512|1A29_HUMAN	sp|P16189|1A31_HUMAN;sp|P30512|1A29_HUMAN	712	sp|P16189|1A31_HUMAN HLA class I histocompatibility antigen, A-31 alpha chain OS=Homo sapiens OX=9606 GN=HLA-A PE=1 SV=2;sp|P30512|1A29_HUMAN HLA class I histocompatibility antigen, A-29 alpha chain OS=Homo sapiens OX=9606 GN=HLA-A PE=1 SV=2
NaN	NaN	NaN	31.4649	31.7637	31.7511						16	16	16	53.5	53.5	53.5	51.156	0	323.31	15645000000	66	0	0.906754	NaN	0	sp|P16233|LIPP_HUMAN	sp|P16233|LIPP_HUMAN	713	sp|P16233|LIPP_HUMAN Pancreatic triacylglycerol lipase OS=Homo sapiens OX=9606 GN=PNLIP PE=1 SV=1
NaN	NaN	NaN	NaN	23.3453	NaN						2	2	2	3.4	3.4	3.4	82.521	0.00048876	3.7573	40739000	4	0	0.740479	NaN	0	sp|P16284|PECA1_HUMAN	sp|P16284|PECA1_HUMAN	715	sp|P16284|PECA1_HUMAN Platelet endothelial cell adhesion molecule OS=Homo sapiens OX=9606 GN=PECAM1 PE=1 SV=2
NaN	NaN	NaN	28.4449	28.2285	28.3725						9	7	7	33.2	23.9	23.9	22.58	0	33.001	38062000000	89	0	0.741083	NaN	0	sp|P16401|H15_HUMAN	sp|P16401|H15_HUMAN	716	sp|P16401|H15_HUMAN Histone H1.5 OS=Homo sapiens OX=9606 GN=HIST1H1B PE=1 SV=3
NaN	NaN	NaN	30.8287	31.0509	31.2315						13	3	3	38.5	9.9	9.9	21.364	0	8.5997	28485000000	71	0	0.741688	NaN	0	sp|P16403|H12_HUMAN	sp|P16403|H12_HUMAN	718	sp|P16403|H12_HUMAN Histone H1.2 OS=Homo sapiens OX=9606 GN=HIST1H1C PE=1 SV=2
NaN	NaN	NaN	NaN	NaN	26.6422						2	2	2	13.1	13.1	13.1	34.932	0	7.96	708970000	9	0	0.742294	NaN	0	sp|P16422|EPCAM_HUMAN	sp|P16422|EPCAM_HUMAN	719	sp|P16422|EPCAM_HUMAN Epithelial cell adhesion molecule OS=Homo sapiens OX=9606 GN=EPCAM PE=1 SV=2
NaN	NaN	NaN	NaN	NaN	NaN						4	4	4	5.9	5.9	5.9	76.689	0	7.8547	573900000	15	NaN	1	0	NaN	sp|P16435|NCPR_HUMAN	sp|P16435|NCPR_HUMAN	720	sp|P16435|NCPR_HUMAN NADPH--cytochrome P450 reductase OS=Homo sapiens OX=9606 GN=POR PE=1 SV=2
NaN	NaN	NaN	26.8427	27.4475	NaN						5	5	5	18	18	18	45.673	0	14.717	643610000	12	0	0.742901	NaN	0	sp|P16444|DPEP1_HUMAN	sp|P16444|DPEP1_HUMAN	721	sp|P16444|DPEP1_HUMAN Dipeptidase 1 OS=Homo sapiens OX=9606 GN=DPEP1 PE=1 SV=3
NaN	NaN	NaN	NaN	NaN	NaN						3	3	3	6.4	6.4	6.4	77.008	0	44.994	130710000	8	NaN	1	0	NaN	sp|P16452|EPB42_HUMAN	sp|P16452|EPB42_HUMAN	722	sp|P16452|EPB42_HUMAN Erythrocyte membrane protein band 4.2 OS=Homo sapiens OX=9606 GN=EPB42 PE=1 SV=3
NaN	NaN	NaN	27.2122	27.5529	26.5377						11	11	9	15	15	12.8	114.76	0	42.988	1881800000	42	0	0.743509	NaN	0	sp|P16615|AT2A2_HUMAN;sp|O14983|AT2A1_HUMAN	sp|P16615|AT2A2_HUMAN	723	sp|P16615|AT2A2_HUMAN Sarcoplasmic/endoplasmic reticulum calcium ATPase 2 OS=Homo sapiens OX=9606 GN=ATP2A2 PE=1 SV=1
NaN	NaN	NaN	25.2575	NaN	NaN						2	2	2	8.9	8.9	8.9	53.053	0	8.3008	73891000	2	0	0.744118	NaN	0	sp|P16671|CD36_HUMAN	sp|P16671|CD36_HUMAN	724	sp|P16671|CD36_HUMAN Platelet glycoprotein 4 OS=Homo sapiens OX=9606 GN=CD36 PE=1 SV=2
NaN	NaN	NaN	NaN	NaN	NaN						4	3	3	22.8	20.7	20.7	40.089	0	17.172	28607000	6	NaN	1	0	NaN	sp|P16989|YBOX3_HUMAN	sp|P16989|YBOX3_HUMAN	726	sp|P16989|YBOX3_HUMAN Y-box-binding protein 3 OS=Homo sapiens OX=9606 GN=YBX3 PE=1 SV=4
NaN	NaN	NaN	NaN	NaN	28.0189						4	4	4	37.4	37.4	37.4	11.676	0	26.473	2645800000	22	0	0.744728	NaN	0	sp|P17096|HMGA1_HUMAN	sp|P17096|HMGA1_HUMAN	729	sp|P17096|HMGA1_HUMAN High mobility group protein HMG-I/HMG-Y OS=Homo sapiens OX=9606 GN=HMGA1 PE=1 SV=3
NaN	NaN	NaN	27.5861	27.7227	27.9286						7	7	7	24.2	24.2	24.2	46.247	0	19.04	1379500000	26	0	0.745339	NaN	0	sp|P17174|AATC_HUMAN	sp|P17174|AATC_HUMAN	730	sp|P17174|AATC_HUMAN Aspartate aminotransferase, cytoplasmic OS=Homo sapiens OX=9606 GN=GOT1 PE=1 SV=3
NaN	NaN	NaN	NaN	NaN	NaN						4	4	4	8.8	8.8	8.8	76.749	0	13.489	168720000	16	NaN	1	0	NaN	sp|P17252|KPCA_HUMAN;sp|P05129|KPCG_HUMAN	sp|P17252|KPCA_HUMAN	731	sp|P17252|KPCA_HUMAN Protein kinase C alpha type OS=Homo sapiens OX=9606 GN=PRKCA PE=1 SV=4
NaN	NaN	NaN	32.0762	32.5266	32.6443						12	12	2	39.5	39.5	5.7	27.712	0	242.79	26730000000	56	0	0.745951	NaN	0	sp|P17538|CTRB1_HUMAN	sp|P17538|CTRB1_HUMAN	733	sp|P17538|CTRB1_HUMAN Chymotrypsinogen B OS=Homo sapiens OX=9606 GN=CTRB1 PE=2 SV=2
NaN	NaN	NaN	NaN	NaN	NaN						2	2	2	6.8	6.8	6.8	40.589	0.00044944	3.0582	251840000	10	NaN	1	0	NaN	sp|P17612|KAPCA_HUMAN;sp|P22694|KAPCB_HUMAN;sp|P22612|KAPCG_HUMAN	sp|P17612|KAPCA_HUMAN;sp|P22694|KAPCB_HUMAN;sp|P22612|KAPCG_HUMAN	734	sp|P17612|KAPCA_HUMAN cAMP-dependent protein kinase catalytic subunit alpha OS=Homo sapiens OX=9606 GN=PRKACA PE=1 SV=2;sp|P22694|KAPCB_HUMAN cAMP-dependent protein kinase catalytic subunit beta OS=Homo sapiens OX=9606 GN=PRKACB PE=1 SV=2;sp|P22612|KAPCG_H
NaN	NaN	NaN	26.209	26.4248	26.3153						5	5	5	8	8	8	79.994	0	37.947	555390000	19	0	0.746564	NaN	0	sp|P17655|CAN2_HUMAN	sp|P17655|CAN2_HUMAN	735	sp|P17655|CAN2_HUMAN Calpain-2 catalytic subunit OS=Homo sapiens OX=9606 GN=CAPN2 PE=1 SV=6
NaN	NaN	NaN	NaN	NaN	NaN						67	67	61	93.4	93.4	89.1	53.535	0	323.31	283860000000	673	NaN	1	0	NaN	sp|P17661|DESM_HUMAN;sp|P07197|NFM_HUMAN	sp|P17661|DESM_HUMAN	736	sp|P17661|DESM_HUMAN Desmin OS=Homo sapiens OX=9606 GN=DES PE=1 SV=3
NaN	NaN	NaN	NaN	NaN	NaN						7	7	7	43.7	43.7	43.7	24.802	0	96.495	125750000	26	NaN	1	0	NaN	sp|P17677|NEUM_HUMAN	sp|P17677|NEUM_HUMAN	737	sp|P17677|NEUM_HUMAN Neuromodulin OS=Homo sapiens OX=9606 GN=GAP43 PE=1 SV=1
NaN	NaN	NaN	27.7309	27.6127	27.8804						13	9	9	23.9	17.1	17.1	69.147	0	28.593	2461500000	47	0	0.747178	NaN	0	sp|P17844|DDX5_HUMAN	sp|P17844|DDX5_HUMAN	738	sp|P17844|DDX5_HUMAN Probable ATP-dependent RNA helicase DDX5 OS=Homo sapiens OX=9606 GN=DDX5 PE=1 SV=1
NaN	NaN	NaN	26.1404	26.4418	26.6175						8	7	7	13.7	11.3	11.3	85.018	0	15.039	716950000	24	0	0.747793	NaN	0	sp|P17858|PFKAL_HUMAN	sp|P17858|PFKAL_HUMAN	739	sp|P17858|PFKAL_HUMAN ATP-dependent 6-phosphofructokinase, liver type OS=Homo sapiens OX=9606 GN=PFKL PE=1 SV=6
NaN	NaN	NaN	27.7516	27.5178	28.0511						8	8	8	31.2	31.2	31.2	26.152	0	72.412	4722000000	71	0	0.748409	NaN	0	sp|P17931|LEG3_HUMAN	sp|P17931|LEG3_HUMAN	740	sp|P17931|LEG3_HUMAN Galectin-3 OS=Homo sapiens OX=9606 GN=LGALS3 PE=1 SV=5
NaN	NaN	NaN	24.6133	25.0934	NaN						5	5	5	15.7	15.7	15.7	49.203	0	10.857	225570000	12	0	0.749026	NaN	0	sp|P17980|PRS6A_HUMAN	sp|P17980|PRS6A_HUMAN	741	sp|P17980|PRS6A_HUMAN 26S proteasome regulatory subunit 6A OS=Homo sapiens OX=9606 GN=PSMC3 PE=1 SV=3
NaN	NaN	NaN	28.4637	27.9755	28.3304						6	6	6	13.5	13.5	13.5	60.343	0	29.787	2240400000	60	0	0.749644	NaN	0	sp|P17987|TCPA_HUMAN	sp|P17987|TCPA_HUMAN	742	sp|P17987|TCPA_HUMAN T-complex protein 1 subunit alpha OS=Homo sapiens OX=9606 GN=TCP1 PE=1 SV=1
NaN	NaN	NaN	NaN	NaN	NaN						4	4	4	18.2	18.2	18.2	12.538	0.00050302	4.1317	449660000	8	NaN	1	0	NaN	sp|P18077|RL35A_HUMAN	sp|P18077|RL35A_HUMAN	743	sp|P18077|RL35A_HUMAN 60S ribosomal protein L35a OS=Homo sapiens OX=9606 GN=RPL35A PE=1 SV=2
NaN	NaN	NaN	NaN	NaN	NaN						4	4	4	5.5	5.5	5.5	88.053	0	10.801	242630000	10	NaN	1	0	NaN	sp|P18084|ITB5_HUMAN	sp|P18084|ITB5_HUMAN	744	sp|P18084|ITB5_HUMAN Integrin beta-5 OS=Homo sapiens OX=9606 GN=ITGB5 PE=1 SV=1
NaN	NaN	NaN	30.3382	30.5735	29.5243						10	10	10	37.9	37.9	37.9	29.225	0	48.616	12901000000	89	0	0.750263	NaN	0	sp|P18124|RL7_HUMAN	sp|P18124|RL7_HUMAN	745	sp|P18124|RL7_HUMAN 60S ribosomal protein L7 OS=Homo sapiens OX=9606 GN=RPL7 PE=1 SV=1
NaN	NaN	NaN	29.8831	29.4545	29.1315						66	66	66	57.6	57.6	57.6	123.8	0	323.31	58766000000	543	0	0.739876	NaN	0	sp|P18206|VINC_HUMAN	sp|P18206|VINC_HUMAN	746	sp|P18206|VINC_HUMAN Vinculin OS=Homo sapiens OX=9606 GN=VCL PE=1 SV=4
NaN	NaN	NaN	NaN	NaN	NaN						3	3	3	6.7	6.7	6.7	90.718	0	4.913	88944000	6	NaN	1	0	NaN	sp|P18433|PTPRA_HUMAN	sp|P18433|PTPRA_HUMAN	747	sp|P18433|PTPRA_HUMAN Receptor-type tyrosine-protein phosphatase alpha OS=Homo sapiens OX=9606 GN=PTPRA PE=1 SV=3
NaN	NaN	NaN	NaN	NaN	NaN						8	8	8	5.2	5.2	5.2	263.83	0	19.589	359950000	21	NaN	1	0	NaN	sp|P18583|SON_HUMAN	sp|P18583|SON_HUMAN	749	sp|P18583|SON_HUMAN Protein SON OS=Homo sapiens OX=9606 GN=SON PE=1 SV=4
NaN	NaN	NaN	28.6673	29.4965	29.1252						10	10	10	37	37	37	21.397	0	28.222	5636600000	77	0	0.738673	NaN	0	sp|P18621|RL17_HUMAN	sp|P18621|RL17_HUMAN	751	sp|P18621|RL17_HUMAN 60S ribosomal protein L17 OS=Homo sapiens OX=9606 GN=RPL17 PE=1 SV=3
NaN	NaN	NaN	29.6928	30.0293	29.7897						13	13	13	53.5	53.5	53.5	28.804	0	66.393	10633000000	124	0	0.727436	NaN	0	sp|P18669|PGAM1_HUMAN;sp|Q8N0Y7|PGAM4_HUMAN;sp|P15259|PGAM2_HUMAN	sp|P18669|PGAM1_HUMAN	752	sp|P18669|PGAM1_HUMAN Phosphoglycerate mutase 1 OS=Homo sapiens OX=9606 GN=PGAM1 PE=1 SV=2
NaN	NaN	NaN	26.4397	26.5833	NaN						8	8	8	29.2	29.2	29.2	44.969	0	72.142	1911000000	28	0	0.738073	NaN	0	sp|P18754|RCC1_HUMAN	sp|P18754|RCC1_HUMAN	753	sp|P18754|RCC1_HUMAN Regulator of chromosome condensation OS=Homo sapiens OX=9606 GN=RCC1 PE=1 SV=1
NaN	NaN	NaN	NaN	NaN	NaN						2	2	2	31.5	31.5	31.5	12.587	0	13.931	51441000	6	NaN	1	0	NaN	sp|P18859|ATP5J_HUMAN	sp|P18859|ATP5J_HUMAN	754	sp|P18859|ATP5J_HUMAN ATP synthase-coupling factor 6, mitochondrial OS=Homo sapiens OX=9606 GN=ATP5PF PE=1 SV=1
NaN	NaN	NaN	27.3299	27.5112	28.1465						16	16	16	24.9	24.9	24.9	76.613	0	47.957	2749100000	80	0	0.728019	NaN	0	sp|P19338|NUCL_HUMAN	sp|P19338|NUCL_HUMAN	756	sp|P19338|NUCL_HUMAN Nucleolin OS=Homo sapiens OX=9606 GN=NCL PE=1 SV=3
NaN	NaN	NaN	NaN	NaN	NaN						7	7	7	7.2	7.2	7.2	102.48	0	8.5064	256080000	17	NaN	1	0	NaN	sp|P19367|HXK1_HUMAN;sp|Q2TB90|HKDC1_HUMAN;sp|P52789|HXK2_HUMAN;sp|P52790|HXK3_HUMAN	sp|P19367|HXK1_HUMAN	757	sp|P19367|HXK1_HUMAN Hexokinase-1 OS=Homo sapiens OX=9606 GN=HK1 PE=1 SV=3
NaN	NaN	NaN	NaN	24.5727	24.5614						2	2	2	13.3	13.3	13.3	27.391	0	7.1189	86179000	5	0	0.728603	NaN	0	sp|P19404|NDUV2_HUMAN	sp|P19404|NDUV2_HUMAN	758	sp|P19404|NDUV2_HUMAN NADH dehydrogenase [ubiquinone] flavoprotein 2, mitochondrial OS=Homo sapiens OX=9606 GN=NDUFV2 PE=1 SV=2
NaN	NaN	NaN	NaN	NaN	NaN						5	5	5	7.8	7.8	7.8	62.094	0	9.9177	255620000	14	NaN	1	0	NaN	sp|P19525|E2AK2_HUMAN	sp|P19525|E2AK2_HUMAN	759	sp|P19525|E2AK2_HUMAN Interferon-induced, double-stranded RNA-activated protein kinase OS=Homo sapiens OX=9606 GN=EIF2AK2 PE=1 SV=2
NaN	NaN	NaN	26.8681	26.9485	27.2523						4	4	4	13.6	13.6	13.6	33.824	0	9.3969	625430000	10	0	0.729188	NaN	0	sp|P19623|SPEE_HUMAN	sp|P19623|SPEE_HUMAN	760	sp|P19623|SPEE_HUMAN Spermidine synthase OS=Homo sapiens OX=9606 GN=SRM PE=1 SV=1
NaN	NaN	NaN	NaN	NaN	NaN						3	3	2	11.4	11.4	11.4	23.602	0	8.1969	470320000	9	NaN	1	0	NaN	sp|P19652|A1AG2_HUMAN	sp|P19652|A1AG2_HUMAN	762	sp|P19652|A1AG2_HUMAN Alpha-1-acid glycoprotein 2 OS=Homo sapiens OX=9606 GN=ORM2 PE=1 SV=2
NaN	NaN	NaN	NaN	NaN	NaN						4	4	4	5.4	5.4	5.4	106.46	0	11.612	231610000	13	NaN	1	0	NaN	sp|P19823|ITIH2_HUMAN;CON__Q9TRI1	sp|P19823|ITIH2_HUMAN	763	sp|P19823|ITIH2_HUMAN Inter-alpha-trypsin inhibitor heavy chain H2 OS=Homo sapiens OX=9606 GN=ITIH2 PE=1 SV=2
NaN	NaN	NaN	NaN	NaN	NaN						4	4	4	7.2	7.2	7.2	101.39	0	40.432	492040000	15	NaN	1	0	NaN	sp|P19827|ITIH1_HUMAN;CON__Q0VCM5	sp|P19827|ITIH1_HUMAN	764	sp|P19827|ITIH1_HUMAN Inter-alpha-trypsin inhibitor heavy chain H1 OS=Homo sapiens OX=9606 GN=ITIH1 PE=1 SV=3
NaN	NaN	NaN	35.2871	35.34	35.768						41	41	41	41.4	41.4	41.4	79.321	0	323.31	221860000000	308	0	0.729773	NaN	0	sp|P19835|CEL_HUMAN	sp|P19835|CEL_HUMAN	765	sp|P19835|CEL_HUMAN Bile salt-activated lipase OS=Homo sapiens OX=9606 GN=CEL PE=1 SV=3
NaN	NaN	NaN	25.0034	24.9616	25.1052						2	2	2	3.2	3.2	3.2	105.35	0.0004852	3.6754	177800000	7	0	0.73036	NaN	0	sp|P19838|NFKB1_HUMAN	sp|P19838|NFKB1_HUMAN	766	sp|P19838|NFKB1_HUMAN Nuclear factor NF-kappa-B p105 subunit OS=Homo sapiens OX=9606 GN=NFKB1 PE=1 SV=2
NaN	NaN	NaN	29.6798	30.0117	29.4909						30	6	6	69.3	17.8	17.8	57.709	0	51.727	4226700000	22	0	0.730948	NaN	0	sp|P19961|AMY2B_HUMAN;sp|P04745|AMY1_HUMAN;CON__Q3MHH8	sp|P19961|AMY2B_HUMAN;sp|P04745|AMY1_HUMAN	767	sp|P19961|AMY2B_HUMAN Alpha-amylase 2B OS=Homo sapiens OX=9606 GN=AMY2B PE=1 SV=1;sp|P04745|AMY1_HUMAN Alpha-amylase 1 OS=Homo sapiens OX=9606 GN=AMY1A PE=1 SV=2
NaN	NaN	NaN	26.8096	26.6014	26.6529						4	4	4	16.2	16.2	16.2	49.955	0	18.729	648150000	15	0	0.731536	NaN	0	sp|P19971|TYPH_HUMAN	sp|P19971|TYPH_HUMAN	768	sp|P19971|TYPH_HUMAN Thymidine phosphorylase OS=Homo sapiens OX=9606 GN=TYMP PE=1 SV=2
NaN	NaN	NaN	NaN	NaN	NaN						12	5	5	13.4	6.6	6.6	134.68	0	28.297	643140000	24	NaN	1	0	NaN	sp|P20020|AT2B1_HUMAN;sp|Q16720|AT2B3_HUMAN;sp|Q01814|AT2B2_HUMAN	sp|P20020|AT2B1_HUMAN	769	sp|P20020|AT2B1_HUMAN Plasma membrane calcium-transporting ATPase 1 OS=Homo sapiens OX=9606 GN=ATP2B1 PE=1 SV=4
NaN	NaN	NaN	26.646	27.2743	26.0947						9	9	9	37.8	37.8	37.8	38.388	0	73.507	1296200000	42	0	0.732126	NaN	0	sp|P20042|IF2B_HUMAN	sp|P20042|IF2B_HUMAN	770	sp|P20042|IF2B_HUMAN Eukaryotic translation initiation factor 2 subunit 2 OS=Homo sapiens OX=9606 GN=EIF2S2 PE=1 SV=2
NaN	NaN	NaN	26.868	26.925	27.2021						5	5	5	13.3	13.3	13.3	52.739	0	74.666	1595100000	43	0	0.732716	NaN	0	sp|P20073|ANXA7_HUMAN	sp|P20073|ANXA7_HUMAN	771	sp|P20073|ANXA7_HUMAN Annexin A7 OS=Homo sapiens OX=9606 GN=ANXA7 PE=1 SV=3
NaN	NaN	NaN	25.9375	25.8347	25.6425						3	3	3	17.8	17.8	17.8	23.593	0	9.5205	815050000	29	0	0.733308	NaN	0	sp|P20340|RAB6A_HUMAN;sp|Q9NRW1|RAB6B_HUMAN;sp|Q14964|RB39A_HUMAN	sp|P20340|RAB6A_HUMAN	774	sp|P20340|RAB6A_HUMAN Ras-related protein Rab-6A OS=Homo sapiens OX=9606 GN=RAB6A PE=1 SV=3
NaN	NaN	NaN	NaN	NaN	NaN						4	3	3	8	5.9	5.9	75.519	0.00045331	3.1396	628080000	6	NaN	1	0	NaN	sp|P20591|MX1_HUMAN	sp|P20591|MX1_HUMAN	775	sp|P20591|MX1_HUMAN Interferon-induced GTP-binding protein Mx1 OS=Homo sapiens OX=9606 GN=MX1 PE=1 SV=4
NaN	NaN	NaN	NaN	NaN	NaN						5	5	4	10.1	10.1	8.1	82.088	0	32.513	408370000	14	NaN	1	0	NaN	sp|P20592|MX2_HUMAN	sp|P20592|MX2_HUMAN	776	sp|P20592|MX2_HUMAN Interferon-induced GTP-binding protein Mx2 OS=Homo sapiens OX=9606 GN=MX2 PE=1 SV=1
NaN	NaN	NaN	27.6252	27.5277	27.0559						4	4	4	26.6	26.6	26.6	26.489	0	86.807	1787200000	29	0	0.7339	NaN	0	sp|P20618|PSB1_HUMAN	sp|P20618|PSB1_HUMAN	777	sp|P20618|PSB1_HUMAN Proteasome subunit beta type-1 OS=Homo sapiens OX=9606 GN=PSMB1 PE=1 SV=2
NaN	NaN	NaN	26.076	26.9727	26.6146						18	17	17	33.6	32.3	32.3	66.408	0	109.49	2643100000	69	0	0.734493	NaN	0	sp|P20700|LMNB1_HUMAN	sp|P20700|LMNB1_HUMAN	780	sp|P20700|LMNB1_HUMAN Lamin-B1 OS=Homo sapiens OX=9606 GN=LMNB1 PE=1 SV=2
NaN	NaN	NaN	NaN	27.3183	27.1175						9	9	9	22.8	22.8	22.8	33.922	0	19.672	7318500000	33	0	0.735087	NaN	0	sp|P20774|MIME_HUMAN	sp|P20774|MIME_HUMAN	781	sp|P20774|MIME_HUMAN Mimecan OS=Homo sapiens OX=9606 GN=OGN PE=1 SV=1
NaN	NaN	NaN	NaN	NaN	NaN						2	2	2	3.7	3.7	3.7	70.58	0.00049116	3.8393	48863000	3	NaN	1	0	NaN	sp|P20794|MAK_HUMAN;sp|Q9UPZ9|ICK_HUMAN	sp|P20794|MAK_HUMAN;sp|Q9UPZ9|ICK_HUMAN	782	sp|P20794|MAK_HUMAN Serine/threonine-protein kinase MAK OS=Homo sapiens OX=9606 GN=MAK PE=1 SV=2;sp|Q9UPZ9|ICK_HUMAN Serine/threonine-protein kinase ICK OS=Homo sapiens OX=9606 GN=ICK PE=1 SV=1
NaN	NaN	NaN	NaN	NaN	NaN						6	6	6	14.4	14.4	14.4	76.572	0	90.285	127670000	17	NaN	1	0	NaN	sp|P20810|ICAL_HUMAN	sp|P20810|ICAL_HUMAN	783	sp|P20810|ICAL_HUMAN Calpastatin OS=Homo sapiens OX=9606 GN=CAST PE=1 SV=4
NaN	NaN	NaN	NaN	NaN	NaN						3	3	3	2.9	2.9	2.9	183.56	0	21.692	992040000	16	NaN	1	0	NaN	sp|P20908|CO5A1_HUMAN	sp|P20908|CO5A1_HUMAN	784	sp|P20908|CO5A1_HUMAN Collagen alpha-1(V) chain OS=Homo sapiens OX=9606 GN=COL5A1 PE=1 SV=3
NaN	NaN	NaN	NaN	NaN	NaN						2	2	2	11.8	11.8	11.8	11.53	0.00050531	4.2003	10247000	7	NaN	1	0	NaN	sp|P20962|PTMS_HUMAN	sp|P20962|PTMS_HUMAN	785	sp|P20962|PTMS_HUMAN Parathymosin OS=Homo sapiens OX=9606 GN=PTMS PE=1 SV=2
NaN	NaN	NaN	NaN	NaN	NaN						2	2	2	2.7	2.7	2.7	91.361	0.0035714	2.1242	16169000	3	NaN	1	0	NaN	sp|Q9UQ88|CD11A_HUMAN;sp|P21127|CD11B_HUMAN	sp|Q9UQ88|CD11A_HUMAN;sp|P21127|CD11B_HUMAN	786	sp|Q9UQ88|CD11A_HUMAN Cyclin-dependent kinase 11A OS=Homo sapiens OX=9606 GN=CDK11A PE=1 SV=4;sp|P21127|CD11B_HUMAN Cyclin-dependent kinase 11B OS=Homo sapiens OX=9606 GN=CDK11B PE=1 SV=4
NaN	NaN	NaN	26.8175	27.04	27.3332						6	6	6	18.4	18.4	18.4	56.5	0	26.069	943510000	25	0	0.735683	NaN	0	sp|P21281|VATB2_HUMAN;sp|P15313|VATB1_HUMAN	sp|P21281|VATB2_HUMAN	787	sp|P21281|VATB2_HUMAN V-type proton ATPase subunit B, brain isoform OS=Homo sapiens OX=9606 GN=ATP6V1B2 PE=1 SV=3
NaN	NaN	NaN	24.2246	NaN	NaN						2	2	2	4.5	4.5	4.5	43.941	0.0036334	2.2303	49044000	3	0	0.736279	NaN	0	sp|P21283|VATC1_HUMAN	sp|P21283|VATC1_HUMAN	788	sp|P21283|VATC1_HUMAN V-type proton ATPase subunit C 1 OS=Homo sapiens OX=9606 GN=ATP6V1C1 PE=1 SV=4
NaN	NaN	NaN	28.6956	27.9709	28.3002						16	16	16	69.4	69.4	69.4	20.567	0	275.46	102280000000	227	0	0.736876	NaN	0	sp|P21291|CSRP1_HUMAN	sp|P21291|CSRP1_HUMAN	789	sp|P21291|CSRP1_HUMAN Cysteine and glycine-rich protein 1 OS=Homo sapiens OX=9606 GN=CSRP1 PE=1 SV=3
NaN	NaN	NaN	33.1936	32.3333	32.1745						189	189	178	69.8	69.8	68.5	280.74	0	323.31	1149700000000	3050	0	0.737474	NaN	0	sp|P21333|FLNA_HUMAN	sp|P21333|FLNA_HUMAN	790	sp|P21333|FLNA_HUMAN Filamin-A OS=Homo sapiens OX=9606 GN=FLNA PE=1 SV=4
NaN	NaN	NaN	26.731	NaN	NaN						6	6	5	12.7	12.7	10.6	59.681	0	10.434	333310000	15	0	0.750883	NaN	0	sp|P21397|AOFA_HUMAN	sp|P21397|AOFA_HUMAN	791	sp|P21397|AOFA_HUMAN Amine oxidase [flavin-containing] A OS=Homo sapiens OX=9606 GN=MAOA PE=1 SV=1
NaN	NaN	NaN	29.0036	28.7992	29.258						15	15	15	20.7	20.7	20.7	98.398	0	68.431	2723300000	49	0	0.751504	NaN	0	sp|P21399|ACOC_HUMAN	sp|P21399|ACOC_HUMAN	792	sp|P21399|ACOC_HUMAN Cytoplasmic aconitate hydratase OS=Homo sapiens OX=9606 GN=ACO1 PE=1 SV=3
NaN	NaN	NaN	NaN	NaN	NaN						3	3	3	7.1	7.1	7.1	63.367	0	7.7417	92785000	9	NaN	1	0	NaN	sp|P21589|5NTD_HUMAN	sp|P21589|5NTD_HUMAN	794	sp|P21589|5NTD_HUMAN 5-nucleotidase OS=Homo sapiens OX=9606 GN=NT5E PE=1 SV=1
NaN	NaN	NaN	25.9802	NaN	25.5647						4	4	4	13.2	13.2	13.2	37.567	0	10.465	231560000	9	0	0.752126	NaN	0	sp|P21695|GPDA_HUMAN	sp|P21695|GPDA_HUMAN	795	sp|P21695|GPDA_HUMAN Glycerol-3-phosphate dehydrogenase [NAD(+)], cytoplasmic OS=Homo sapiens OX=9606 GN=GPD1 PE=1 SV=4
NaN	NaN	NaN	27.5364	27.3348	27.2401						9	9	9	36.4	36.4	36.4	30.772	0	24.688	1879900000	36	0	0.752749	NaN	0	sp|P21796|VDAC1_HUMAN	sp|P21796|VDAC1_HUMAN	796	sp|P21796|VDAC1_HUMAN Voltage-dependent anion-selective channel protein 1 OS=Homo sapiens OX=9606 GN=VDAC1 PE=1 SV=2
NaN	NaN	NaN	27.9258	28.212	26.2358						14	14	14	37.8	37.8	37.8	41.654	0	191.53	8408600000	114	0	0.766724	NaN	0	sp|P21810|PGS1_HUMAN	sp|P21810|PGS1_HUMAN	797	sp|P21810|PGS1_HUMAN Biglycan OS=Homo sapiens OX=9606 GN=BGN PE=1 SV=2
NaN	NaN	NaN	26.1345	26.1175	26.1456						5	5	5	18.2	18.2	18.2	31.629	0	13.237	693500000	21	0	0.767372	NaN	0	sp|P21912|SDHB_HUMAN	sp|P21912|SDHB_HUMAN	798	sp|P21912|SDHB_HUMAN Succinate dehydrogenase [ubiquinone] iron-sulfur subunit, mitochondrial OS=Homo sapiens OX=9606 GN=SDHB PE=1 SV=3
NaN	NaN	NaN	24.4841	NaN	NaN						2	2	2	4.4	4.4	4.4	25.416	0	5.6587	556890000	13	0	0.76802	NaN	0	sp|P21926|CD9_HUMAN	sp|P21926|CD9_HUMAN	799	sp|P21926|CD9_HUMAN CD9 antigen OS=Homo sapiens OX=9606 GN=CD9 PE=1 SV=4
NaN	NaN	NaN	26.6269	27.0829	26.6334						9	9	9	17.6	17.6	17.6	77.328	0	52.295	1447600000	58	0	0.76867	NaN	0	sp|P21980|TGM2_HUMAN	sp|P21980|TGM2_HUMAN	800	sp|P21980|TGM2_HUMAN Protein-glutamine gamma-glutamyltransferase 2 OS=Homo sapiens OX=9606 GN=TGM2 PE=1 SV=2
NaN	NaN	NaN	26.4875	26.1172	25.9612						5	5	5	9.6	9.6	9.6	83.134	0	17.878	369430000	11	0	0.769321	NaN	0	sp|P22033|MUTA_HUMAN	sp|P22033|MUTA_HUMAN	801	sp|P22033|MUTA_HUMAN Methylmalonyl-CoA mutase, mitochondrial OS=Homo sapiens OX=9606 GN=MUT PE=1 SV=4
NaN	NaN	NaN	26.9593	26.9807	26.7216						7	7	7	11.6	11.6	11.6	89.42	0	62.708	619860000	23	0	0.769973	NaN	0	sp|P22059|OSBP1_HUMAN	sp|P22059|OSBP1_HUMAN	802	sp|P22059|OSBP1_HUMAN Oxysterol-binding protein 1 OS=Homo sapiens OX=9606 GN=OSBP PE=1 SV=1
NaN	NaN	NaN	25.8632	26.9349	26.7621						7	7	7	48.9	48.9	48.9	24.636	0	95.469	1222800000	35	0	0.770626	NaN	0	sp|P22061|PIMT_HUMAN	sp|P22061|PIMT_HUMAN	803	sp|P22061|PIMT_HUMAN Protein-L-isoaspartate(D-aspartate) O-methyltransferase OS=Homo sapiens OX=9606 GN=PCMT1 PE=1 SV=4
NaN	NaN	NaN	28.9733	29.1341	29.5168						7	7	7	26.5	26.5	26.5	33.784	0	31.224	4982300000	51	0	0.766078	NaN	0	sp|P22087|FBRL_HUMAN	sp|P22087|FBRL_HUMAN	804	sp|P22087|FBRL_HUMAN rRNA 2-O-methyltransferase fibrillarin OS=Homo sapiens OX=9606 GN=FBL PE=1 SV=2
NaN	NaN	NaN	NaN	NaN	24.2669						2	2	2	2.5	2.5	2.5	107.77	0.00049677	3.9807	111570000	5	0	0.77128	NaN	0	sp|P22102|PUR2_HUMAN	sp|P22102|PUR2_HUMAN	806	sp|P22102|PUR2_HUMAN Trifunctional purine biosynthetic protein adenosine-3 OS=Homo sapiens OX=9606 GN=GART PE=1 SV=1
NaN	NaN	NaN	NaN	NaN	NaN						35	35	35	15.1	15.1	15.1	458.38	0	98.691	1689100000	97	NaN	1	0	NaN	sp|P22105|TENX_HUMAN;sp|Q16473|TENXA_HUMAN	sp|P22105|TENX_HUMAN	807	sp|P22105|TENX_HUMAN Tenascin-X OS=Homo sapiens OX=9606 GN=TNXB PE=1 SV=5
NaN	NaN	NaN	27.3706	27.3614	27.851						6	6	6	12.5	12.5	12.5	47.079	0	23.589	1913500000	32	0	0.772592	NaN	0	sp|P22234|PUR6_HUMAN	sp|P22234|PUR6_HUMAN	808	sp|P22234|PUR6_HUMAN Multifunctional protein ADE2 OS=Homo sapiens OX=9606 GN=PAICS PE=1 SV=3
NaN	NaN	NaN	NaN	23.2195	NaN						3	3	3	6.6	6.6	6.6	58.993	0	4.6897	43196000	5	0	0.773249	NaN	0	sp|P22307|NLTP_HUMAN	sp|P22307|NLTP_HUMAN	809	sp|P22307|NLTP_HUMAN Non-specific lipid-transfer protein OS=Homo sapiens OX=9606 GN=SCP2 PE=1 SV=2
NaN	NaN	NaN	30.0788	30.188	30.3399						23	23	23	27.7	27.7	27.7	117.85	0	323.31	9940200000	156	0	0.773908	NaN	0	sp|P22314|UBA1_HUMAN	sp|P22314|UBA1_HUMAN	810	sp|P22314|UBA1_HUMAN Ubiquitin-like modifier-activating enzyme 1 OS=Homo sapiens OX=9606 GN=UBA1 PE=1 SV=3
NaN	NaN	NaN	NaN	NaN	NaN						4	4	4	22.6	22.6	22.6	25.552	0	11.588	140200000	8	NaN	1	0	NaN	sp|P22352|GPX3_HUMAN	sp|P22352|GPX3_HUMAN	811	sp|P22352|GPX3_HUMAN Glutathione peroxidase 3 OS=Homo sapiens OX=9606 GN=GPX3 PE=1 SV=2
NaN	NaN	NaN	28.543	28.6189	28.0937						7	7	3	49.3	49.3	19.1	17.298	0	14.843	2599100000	31	0	0.774568	NaN	0	sp|P22392|NDKB_HUMAN;sp|O60361|NDK8_HUMAN	sp|P22392|NDKB_HUMAN	812	sp|P22392|NDKB_HUMAN Nucleoside diphosphate kinase B OS=Homo sapiens OX=9606 GN=NME2 PE=1 SV=1
NaN	NaN	NaN	27.1874	27.8169	27.7324						4	4	4	8.5	8.5	8.5	104.92	0	19.513	980800000	14	0	0.775229	NaN	0	sp|P22413|ENPP1_HUMAN	sp|P22413|ENPP1_HUMAN	813	sp|P22413|ENPP1_HUMAN Ectonucleotide pyrophosphatase/phosphodiesterase family member 1 OS=Homo sapiens OX=9606 GN=ENPP1 PE=1 SV=2
NaN	NaN	NaN	25.8448	NaN	26.0685						4	4	4	7.1	7.1	7.1	53.836	0	5.3505	224300000	12	0	0.775891	NaN	0	sp|P22570|ADRO_HUMAN	sp|P22570|ADRO_HUMAN	814	sp|P22570|ADRO_HUMAN NADPH:adrenodoxin oxidoreductase, mitochondrial OS=Homo sapiens OX=9606 GN=FDXR PE=1 SV=3
NaN	NaN	NaN	29.3702	28.9622	30.1182						13	13	13	50.7	50.7	50.7	37.429	0	309.84	10028000000	121	0	0.776554	NaN	0	sp|P22626|ROA2_HUMAN	sp|P22626|ROA2_HUMAN	815	sp|P22626|ROA2_HUMAN Heterogeneous nuclear ribonucleoproteins A2/B1 OS=Homo sapiens OX=9606 GN=HNRNPA2B1 PE=1 SV=2
NaN	NaN	NaN	27.3026	26.6738	26.8453						6	6	6	26.5	26.5	26.5	48.442	0	25.589	1104700000	21	0	0.771935	NaN	0	sp|P22695|QCR2_HUMAN	sp|P22695|QCR2_HUMAN	816	sp|P22695|QCR2_HUMAN Cytochrome b-c1 complex subunit 2, mitochondrial OS=Homo sapiens OX=9606 GN=UQCRC2 PE=1 SV=3
NaN	NaN	NaN	25.0658	25.3558	NaN						2	2	2	6	6	6	45.733	0.0032534	2.3031	182220000	6	0	0.765432	NaN	0	sp|P22760|AAAD_HUMAN	sp|P22760|AAAD_HUMAN	817	sp|P22760|AAAD_HUMAN Arylacetamide deacetylase OS=Homo sapiens OX=9606 GN=AADAC PE=1 SV=5
NaN	NaN	NaN	NaN	NaN	NaN						12	12	12	28	28	28	62.52	0	87.694	2466000000	47	NaN	1	0	NaN	sp|P23141|EST1_HUMAN	sp|P23141|EST1_HUMAN	818	sp|P23141|EST1_HUMAN Liver carboxylesterase 1 OS=Homo sapiens OX=9606 GN=CES1 PE=1 SV=2
NaN	NaN	NaN	NaN	26.0769	NaN						6	6	6	12.5	12.5	12.5	77.213	0	87.079	1389700000	46	0	0.764788	NaN	0	sp|P23142|FBLN1_HUMAN;CON__ENSEMBL:ENSBTAP00000016046	sp|P23142|FBLN1_HUMAN	819	sp|P23142|FBLN1_HUMAN Fibulin-1 OS=Homo sapiens OX=9606 GN=FBLN1 PE=1 SV=4
NaN	NaN	NaN	NaN	NaN	NaN						5	5	5	13.2	13.2	13.2	68.686	0	30.752	2142200000	35	NaN	1	0	NaN	sp|P23219|PGH1_HUMAN	sp|P23219|PGH1_HUMAN	820	sp|P23219|PGH1_HUMAN Prostaglandin G/H synthase 1 OS=Homo sapiens OX=9606 GN=PTGS1 PE=1 SV=2
NaN	NaN	NaN	26.1227	26.4146	26.4803						7	7	7	7.9	7.9	7.9	126.6	0	24.617	396100000	17	0	0.764145	NaN	0	sp|P23229|ITA6_HUMAN	sp|P23229|ITA6_HUMAN	821	sp|P23229|ITA6_HUMAN Integrin alpha-6 OS=Homo sapiens OX=9606 GN=ITGA6 PE=1 SV=5
NaN	NaN	NaN	28.1205	28.1607	28.2033						15	15	14	28	28	26.9	76.149	0	99.255	4399700000	72	0	0.753373	NaN	0	sp|P23246|SFPQ_HUMAN	sp|P23246|SFPQ_HUMAN	822	sp|P23246|SFPQ_HUMAN Splicing factor, proline- and glutamine-rich OS=Homo sapiens OX=9606 GN=SFPQ PE=1 SV=2
NaN	NaN	NaN	32.1392	32.274	32.4954						21	21	21	63	63	63	23.742	0	227.28	35470000000	193	0	0.753998	NaN	0	sp|P23284|PPIB_HUMAN	sp|P23284|PPIB_HUMAN	823	sp|P23284|PPIB_HUMAN Peptidyl-prolyl cis-trans isomerase B OS=Homo sapiens OX=9606 GN=PPIB PE=1 SV=2
NaN	NaN	NaN	28.199	28.2419	28.4325						10	10	10	29.1	29.1	29.1	53.165	0	31.493	2026700000	47	0	0.754625	NaN	0	sp|P23381|SYWC_HUMAN	sp|P23381|SYWC_HUMAN	825	sp|P23381|SYWC_HUMAN Tryptophan--tRNA ligase, cytoplasmic OS=Homo sapiens OX=9606 GN=WARS PE=1 SV=2
NaN	NaN	NaN	29.8056	29.7357	30.1905						9	9	9	39.5	39.5	39.5	26.688	0	32.853	9403200000	70	0	0.755252	NaN	0	sp|P23396|RS3_HUMAN	sp|P23396|RS3_HUMAN	826	sp|P23396|RS3_HUMAN 40S ribosomal protein S3 OS=Homo sapiens OX=9606 GN=RPS3 PE=1 SV=2
NaN	NaN	NaN	NaN	NaN	NaN						2	2	2	1.8	1.8	1.8	162	0	5.4356	42890000	5	NaN	1	0	NaN	sp|P23470|PTPRG_HUMAN	sp|P23470|PTPRG_HUMAN	827	sp|P23470|PTPRG_HUMAN Receptor-type tyrosine-protein phosphatase gamma OS=Homo sapiens OX=9606 GN=PTPRG PE=1 SV=4
NaN	NaN	NaN	29.3733	29.787	30.0941						11	11	11	22.7	22.7	22.7	47.716	0	57.735	4908300000	52	0	0.75588	NaN	0	sp|P23526|SAHH_HUMAN	sp|P23526|SAHH_HUMAN	828	sp|P23526|SAHH_HUMAN Adenosylhomocysteinase OS=Homo sapiens OX=9606 GN=AHCY PE=1 SV=4
NaN	NaN	NaN	29.3133	29.8469	29.0568						9	9	7	66.3	66.3	47.6	18.502	0	112.68	13445000000	99	0	0.75651	NaN	0	sp|P23528|COF1_HUMAN	sp|P23528|COF1_HUMAN	829	sp|P23528|COF1_HUMAN Cofilin-1 OS=Homo sapiens OX=9606 GN=CFL1 PE=1 SV=3
NaN	NaN	NaN	NaN	NaN	NaN						6	6	6	6.1	6.1	6.1	69.15	0	9.9309	129020000	15	NaN	1	0	NaN	sp|P23588|IF4B_HUMAN	sp|P23588|IF4B_HUMAN	830	sp|P23588|IF4B_HUMAN Eukaryotic translation initiation factor 4B OS=Homo sapiens OX=9606 GN=EIF4B PE=1 SV=2
NaN	NaN	NaN	27.2127	27.0092	26.3074						19	19	12	19.9	19.9	13.1	137.92	0	132.37	6446200000	130	0	0.75714	NaN	0	sp|P23634|AT2B4_HUMAN	sp|P23634|AT2B4_HUMAN	831	sp|P23634|AT2B4_HUMAN Plasma membrane calcium-transporting ATPase 4 OS=Homo sapiens OX=9606 GN=ATP2B4 PE=1 SV=2
NaN	NaN	NaN	NaN	25.7045	NaN						3	3	3	5.9	5.9	5.9	73.776	0	6.5094	127150000	7	0	0.757771	NaN	0	sp|P23786|CPT2_HUMAN	sp|P23786|CPT2_HUMAN	832	sp|P23786|CPT2_HUMAN Carnitine O-palmitoyltransferase 2, mitochondrial OS=Homo sapiens OX=9606 GN=CPT2 PE=1 SV=2
NaN	NaN	NaN	29.6664	29.3553	29.4937						31	31	31	12.2	12.2	12.2	343.9	0	220.31	3573200000	100	0	0.758404	NaN	0	sp|P24043|LAMA2_HUMAN	sp|P24043|LAMA2_HUMAN	833	sp|P24043|LAMA2_HUMAN Laminin subunit alpha-2 OS=Homo sapiens OX=9606 GN=LAMA2 PE=1 SV=4
NaN	NaN	NaN	NaN	NaN	NaN						2	2	2	11.7	11.7	11.7	28.908	0	74.164	565050000	14	NaN	1	0	NaN	sp|P24539|AT5F1_HUMAN	sp|P24539|AT5F1_HUMAN	834	sp|P24539|AT5F1_HUMAN ATP synthase F(0) complex subunit B1, mitochondrial OS=Homo sapiens OX=9606 GN=ATP5PB PE=1 SV=2
NaN	NaN	NaN	23.5054	NaN	NaN						2	2	2	18.4	18.4	18.4	18.042	0.0004902	3.8106	21937000	2	0	0.759038	NaN	0	sp|P24666|PPAC_HUMAN	sp|P24666|PPAC_HUMAN	835	sp|P24666|PPAC_HUMAN Low molecular weight phosphotyrosine protein phosphatase OS=Homo sapiens OX=9606 GN=ACP1 PE=1 SV=3
NaN	NaN	NaN	31.1507	31.0159	31.2779						20	20	20	47.5	47.5	47.5	45.199	0	208.61	12474000000	116	0	0.759672	NaN	0	sp|P24752|THIL_HUMAN	sp|P24752|THIL_HUMAN	836	sp|P24752|THIL_HUMAN Acetyl-CoA acetyltransferase, mitochondrial OS=Homo sapiens OX=9606 GN=ACAT1 PE=1 SV=1
NaN	NaN	NaN	NaN	NaN	NaN						48	48	48	27.3	27.3	27.3	240.85	0	323.31	28680000000	321	NaN	1	0	NaN	sp|P24821|TENA_HUMAN	sp|P24821|TENA_HUMAN	837	sp|P24821|TENA_HUMAN Tenascin OS=Homo sapiens OX=9606 GN=TNC PE=1 SV=3
NaN	NaN	NaN	NaN	NaN	NaN						12	12	6	66.3	66.3	33.1	19.827	0	323.31	9278500000	70	NaN	1	0	NaN	sp|P24844|MYL9_HUMAN	sp|P24844|MYL9_HUMAN	838	sp|P24844|MYL9_HUMAN Myosin regulatory light polypeptide 9 OS=Homo sapiens OX=9606 GN=MYL9 PE=1 SV=4
NaN	NaN	NaN	NaN	NaN	NaN						4	4	4	3.7	3.7	3.7	217.17	0	9.0871	108340000	13	NaN	1	0	NaN	sp|P24928|RPB1_HUMAN	sp|P24928|RPB1_HUMAN	840	sp|P24928|RPB1_HUMAN DNA-directed RNA polymerase II subunit RPB1 OS=Homo sapiens OX=9606 GN=POLR2A PE=1 SV=2
NaN	NaN	NaN	NaN	NaN	NaN						9	9	9	11.8	11.8	11.8	90.98	0	30.589	459690000	23	NaN	1	0	NaN	sp|P25205|MCM3_HUMAN	sp|P25205|MCM3_HUMAN	841	sp|P25205|MCM3_HUMAN DNA replication licensing factor MCM3 OS=Homo sapiens OX=9606 GN=MCM3 PE=1 SV=3
NaN	NaN	NaN	NaN	NaN	NaN						2	2	2	9.1	9.1	9.1	34.258	0	4.5507	80908000	4	NaN	1	0	NaN	sp|P25311|ZA2G_HUMAN	sp|P25311|ZA2G_HUMAN	842	sp|P25311|ZA2G_HUMAN Zinc-alpha-2-glycoprotein OS=Homo sapiens OX=9606 GN=AZGP1 PE=1 SV=2
NaN	NaN	NaN	27.08	27.3363	26.9348						5	5	5	25.6	25.6	25.6	33.178	0	21.855	713140000	14	0	0.760308	NaN	0	sp|P25325|THTM_HUMAN	sp|P25325|THTM_HUMAN	843	sp|P25325|THTM_HUMAN 3-mercaptopyruvate sulfurtransferase OS=Homo sapiens OX=9606 GN=MPST PE=1 SV=3
NaN	NaN	NaN	NaN	NaN	NaN						3	3	3	10	10	10	38.044	0	6.6895	226670000	10	NaN	1	0	NaN	sp|P25685|DNJB1_HUMAN	sp|P25685|DNJB1_HUMAN	845	sp|P25685|DNJB1_HUMAN DnaJ homolog subfamily B member 1 OS=Homo sapiens OX=9606 GN=DNAJB1 PE=1 SV=4
NaN	NaN	NaN	31.5972	30.9997	31.3047						19	19	19	34.2	34.2	34.2	59.75	0	323.31	32808000000	208	0	0.760945	NaN	0	sp|P25705|ATPA_HUMAN	sp|P25705|ATPA_HUMAN	846	sp|P25705|ATPA_HUMAN ATP synthase subunit alpha, mitochondrial OS=Homo sapiens OX=9606 GN=ATP5F1A PE=1 SV=1
NaN	NaN	NaN	NaN	NaN	26.7556						5	5	5	20.5	20.5	20.5	29.555	0	22.374	677400000	29	0	0.761583	NaN	0	sp|P25786|PSA1_HUMAN	sp|P25786|PSA1_HUMAN	847	sp|P25786|PSA1_HUMAN Proteasome subunit alpha type-1 OS=Homo sapiens OX=9606 GN=PSMA1 PE=1 SV=1
NaN	NaN	NaN	NaN	NaN	23.758						2	2	2	11	11	11	28.433	0	4.3021	36973000	3	0	0.762221	NaN	0	sp|P25788|PSA3_HUMAN	sp|P25788|PSA3_HUMAN	849	sp|P25788|PSA3_HUMAN Proteasome subunit alpha type-3 OS=Homo sapiens OX=9606 GN=PSMA3 PE=1 SV=2
NaN	NaN	NaN	NaN	NaN	NaN						2	2	2	6.1	6.1	6.1	29.483	0.00086768	2.7851	53558000	5	NaN	1	0	NaN	sp|P25789|PSA4_HUMAN	sp|P25789|PSA4_HUMAN	850	sp|P25789|PSA4_HUMAN Proteasome subunit alpha type-4 OS=Homo sapiens OX=9606 GN=PSMA4 PE=1 SV=1
NaN	NaN	NaN	NaN	NaN	24.8293						2	2	2	1.4	1.4	1.4	172.12	0.0032507	2.2969	153050000	3	0	0.762861	NaN	0	sp|P25940|CO5A3_HUMAN	sp|P25940|CO5A3_HUMAN	851	sp|P25940|CO5A3_HUMAN Collagen alpha-3(V) chain OS=Homo sapiens OX=9606 GN=COL5A3 PE=1 SV=3
NaN	NaN	NaN	30.109	29.4329	30.1986						26	26	19	34.1	34.1	25.8	67.819	0	323.31	17485000000	203	0	0.763503	NaN	0	sp|P26038|MOES_HUMAN	sp|P26038|MOES_HUMAN	853	sp|P26038|MOES_HUMAN Moesin OS=Homo sapiens OX=9606 GN=MSN PE=1 SV=3
NaN	NaN	NaN	26.5449	26.4948	26.3171						6	6	6	20.5	20.5	20.5	54.416	0	79.258	1113900000	26	0	0.739274	NaN	0	sp|P26196|DDX6_HUMAN	sp|P26196|DDX6_HUMAN	854	sp|P26196|DDX6_HUMAN Probable ATP-dependent RNA helicase DDX6 OS=Homo sapiens OX=9606 GN=DDX6 PE=1 SV=2
NaN	NaN	NaN	NaN	NaN	NaN						5	5	5	3.3	3.3	3.3	183.16	0	35.628	128810000	14	NaN	1	0	NaN	sp|P26358|DNMT1_HUMAN	sp|P26358|DNMT1_HUMAN	856	sp|P26358|DNMT1_HUMAN DNA (cytosine-5)-methyltransferase 1 OS=Homo sapiens OX=9606 GN=DNMT1 PE=1 SV=2
NaN	NaN	NaN	NaN	NaN	NaN						3	3	3	16.6	16.6	16.6	53.5	0	6.692	93025000	4	NaN	1	0	NaN	sp|P26368|U2AF2_HUMAN	sp|P26368|U2AF2_HUMAN	857	sp|P26368|U2AF2_HUMAN Splicing factor U2AF 65 kDa subunit OS=Homo sapiens OX=9606 GN=U2AF2 PE=1 SV=4
NaN	NaN	NaN	28.8368	29.8865	29.6093						8	8	8	32.7	32.7	32.7	24.261	0	124.12	7033200000	53	0	0.726854	NaN	0	sp|P26373|RL13_HUMAN	sp|P26373|RL13_HUMAN	858	sp|P26373|RL13_HUMAN 60S ribosomal protein L13 OS=Homo sapiens OX=9606 GN=RPL13 PE=1 SV=4
NaN	NaN	NaN	NaN	NaN	NaN						3	3	3	22.8	22.8	22.8	11.728	0	5.4519	154030000	10	NaN	1	0	NaN	sp|P26447|S10A4_HUMAN	sp|P26447|S10A4_HUMAN	860	sp|P26447|S10A4_HUMAN Protein S100-A4 OS=Homo sapiens OX=9606 GN=S100A4 PE=1 SV=1
NaN	NaN	NaN	NaN	NaN	NaN						5	4	4	23.9	18.2	18.2	24.033	0	12.002	1073900000	23	NaN	1	0	NaN	sp|P26583|HMGB2_HUMAN	sp|P26583|HMGB2_HUMAN	862	sp|P26583|HMGB2_HUMAN High mobility group protein B2 OS=Homo sapiens OX=9606 GN=HMGB2 PE=1 SV=2
NaN	NaN	NaN	28.4426	28.3952	28.5037						8	8	7	20.9	20.9	19.4	57.221	0	27.773	2880700000	43	0	0.726273	NaN	0	sp|P26599|PTBP1_HUMAN	sp|P26599|PTBP1_HUMAN	863	sp|P26599|PTBP1_HUMAN Polypyrimidine tract-binding protein 1 OS=Homo sapiens OX=9606 GN=PTBP1 PE=1 SV=1
NaN	NaN	NaN	NaN	NaN	26.4612						5	5	5	8	8	8	83.434	0	10.511	260090000	10	0	0.725693	NaN	0	sp|P26639|SYTC_HUMAN	sp|P26639|SYTC_HUMAN	864	sp|P26639|SYTC_HUMAN Threonine--tRNA ligase, cytoplasmic OS=Homo sapiens OX=9606 GN=TARS PE=1 SV=3
NaN	NaN	NaN	30.4743	30.4514	30.1276						24	24	24	20.9	20.9	20.9	140.47	0	117.93	6727500000	89	0	0.693034	NaN	0	sp|P26640|SYVC_HUMAN	sp|P26640|SYVC_HUMAN	865	sp|P26640|SYVC_HUMAN Valine--tRNA ligase OS=Homo sapiens OX=9606 GN=VARS PE=1 SV=4
NaN	NaN	NaN	30.1119	29.9999	30.093						14	14	14	28.6	28.6	28.6	50.118	0	113.37	10458000000	93	0	0.693563	NaN	0	sp|P26641|EF1G_HUMAN	sp|P26641|EF1G_HUMAN	866	sp|P26641|EF1G_HUMAN Elongation factor 1-gamma OS=Homo sapiens OX=9606 GN=EEF1G PE=1 SV=3
NaN	NaN	NaN	NaN	NaN	26.5669						6	6	6	30.2	30.2	30.2	31.73	0	16.027	1652500000	20	0	0.694093	NaN	0	sp|P27105|STOM_HUMAN	sp|P27105|STOM_HUMAN	868	sp|P27105|STOM_HUMAN Erythrocyte band 7 integral membrane protein OS=Homo sapiens OX=9606 GN=STOM PE=1 SV=3
NaN	NaN	NaN	NaN	NaN	NaN						3	3	3	17.5	17.5	17.5	25.268	0	6.7578	122780000	8	NaN	1	0	NaN	sp|P27144|KAD4_HUMAN	sp|P27144|KAD4_HUMAN	869	sp|P27144|KAD4_HUMAN Adenylate kinase 4, mitochondrial OS=Homo sapiens OX=9606 GN=AK4 PE=1 SV=1
NaN	NaN	NaN	NaN	NaN	NaN						4	3	3	9.4	7.3	7.3	58.762	0	7.6312	100760000	4	NaN	1	0	NaN	sp|P27338|AOFB_HUMAN	sp|P27338|AOFB_HUMAN	870	sp|P27338|AOFB_HUMAN Amine oxidase [flavin-containing] B OS=Homo sapiens OX=9606 GN=MAOB PE=1 SV=3
NaN	NaN	NaN	28.5169	28.7906	28.7993						7	5	5	27.8	21.6	21.6	27.764	0	75.657	4146500000	47	0	0.694624	NaN	0	sp|P27348|1433T_HUMAN	sp|P27348|1433T_HUMAN	871	sp|P27348|1433T_HUMAN 14-3-3 protein theta OS=Homo sapiens OX=9606 GN=YWHAQ PE=1 SV=1
NaN	NaN	NaN	26.1046	NaN	NaN						6	6	6	16.9	16.9	16.9	43.135	0	15.045	477190000	25	0	0.695155	NaN	0	sp|P27361|MK03_HUMAN	sp|P27361|MK03_HUMAN	872	sp|P27361|MK03_HUMAN Mitogen-activated protein kinase 3 OS=Homo sapiens OX=9606 GN=MAPK3 PE=1 SV=4
NaN	NaN	NaN	27.4943	27.9798	28.0624						5	5	5	14	14	14	24.604	0	94.412	2049200000	31	0	0.695688	NaN	0	sp|P27635|RL10_HUMAN;sp|Q96L21|RL10L_HUMAN	sp|P27635|RL10_HUMAN	874	sp|P27635|RL10_HUMAN 60S ribosomal protein L10 OS=Homo sapiens OX=9606 GN=RPL10 PE=1 SV=4
NaN	NaN	NaN	NaN	NaN	23.6047						2	2	2	4.1	4.1	4.1	68.137	0	4.552	115230000	8	0	0.696221	NaN	0	sp|P27694|RFA1_HUMAN	sp|P27694|RFA1_HUMAN	876	sp|P27694|RFA1_HUMAN Replication protein A 70 kDa DNA-binding subunit OS=Homo sapiens OX=9606 GN=RPA1 PE=1 SV=2
NaN	NaN	NaN	NaN	27.1991	27.5507						7	7	7	23	23	23	35.554	0	35.28	1911600000	35	0	0.696755	NaN	0	sp|P27695|APEX1_HUMAN	sp|P27695|APEX1_HUMAN	877	sp|P27695|APEX1_HUMAN DNA-(apurinic or apyrimidinic site) lyase OS=Homo sapiens OX=9606 GN=APEX1 PE=1 SV=2
NaN	NaN	NaN	29.6906	30.4832	29.761						9	9	9	32.1	32.1	32.1	48.141	0	86.183	8420400000	84	0	0.697289	NaN	0	sp|P27797|CALR_HUMAN	sp|P27797|CALR_HUMAN	879	sp|P27797|CALR_HUMAN Calreticulin OS=Homo sapiens OX=9606 GN=CALR PE=1 SV=1
NaN	NaN	NaN	27.2487	27.3013	27.1676						25	25	25	30.9	30.9	30.9	121	0	92.723	5317700000	112	0	0.697825	NaN	0	sp|P27816|MAP4_HUMAN	sp|P27816|MAP4_HUMAN	880	sp|P27816|MAP4_HUMAN Microtubule-associated protein 4 OS=Homo sapiens OX=9606 GN=MAP4 PE=1 SV=3
NaN	NaN	NaN	32.413	32.4129	32.0151						34	34	34	42.6	42.6	42.6	67.567	0	323.31	42863000000	314	0	0.698361	NaN	0	sp|P27824|CALX_HUMAN	sp|P27824|CALX_HUMAN	881	sp|P27824|CALX_HUMAN Calnexin OS=Homo sapiens OX=9606 GN=CANX PE=1 SV=2
NaN	NaN	NaN	NaN	NaN	NaN						3	3	3	23.6	23.6	23.6	30.354	0	54.005	433370000	11	NaN	1	0	NaN	sp|P28062|PSB8_HUMAN	sp|P28062|PSB8_HUMAN	883	sp|P28062|PSB8_HUMAN Proteasome subunit beta type-8 OS=Homo sapiens OX=9606 GN=PSMB8 PE=1 SV=3
NaN	NaN	NaN	26.6534	26.894	26.2048						2	2	2	12	12	12	26.411	0	19.745	780050000	21	0	0.698898	NaN	0	sp|P28066|PSA5_HUMAN	sp|P28066|PSA5_HUMAN	884	sp|P28066|PSA5_HUMAN Proteasome subunit alpha type-5 OS=Homo sapiens OX=9606 GN=PSMA5 PE=1 SV=3
NaN	NaN	NaN	25.4604	24.9187	NaN						2	2	2	8.8	8.8	8.8	25.357	0	5.3011	136300000	5	0	0.699436	NaN	0	sp|P28072|PSB6_HUMAN	sp|P28072|PSB6_HUMAN	885	sp|P28072|PSB6_HUMAN Proteasome subunit beta type-6 OS=Homo sapiens OX=9606 GN=PSMB6 PE=1 SV=4
NaN	NaN	NaN	25.0345	NaN	25.3019						3	3	3	7	7	7	47.655	0	5.0951	149600000	6	0	0.699975	NaN	0	sp|P28330|ACADL_HUMAN	sp|P28330|ACADL_HUMAN	886	sp|P28330|ACADL_HUMAN Long-chain specific acyl-CoA dehydrogenase, mitochondrial OS=Homo sapiens OX=9606 GN=ACADL PE=1 SV=2
NaN	NaN	NaN	25.0591	NaN	NaN						6	6	6	10.5	10.5	10.5	79.467	0	8.3711	80845000	7	0	0.700515	NaN	0	sp|P28331|NDUS1_HUMAN	sp|P28331|NDUS1_HUMAN	887	sp|P28331|NDUS1_HUMAN NADH-ubiquinone oxidoreductase 75 kDa subunit, mitochondrial OS=Homo sapiens OX=9606 GN=NDUFS1 PE=1 SV=3
NaN	NaN	NaN	27.2233	NaN	NaN						5	5	5	16.1	16.1	16.1	41.389	0	29.993	1685900000	42	0	0.701056	NaN	0	sp|P28482|MK01_HUMAN	sp|P28482|MK01_HUMAN	888	sp|P28482|MK01_HUMAN Mitogen-activated protein kinase 1 OS=Homo sapiens OX=9606 GN=MAPK1 PE=1 SV=3
NaN	NaN	NaN	27.8743	27.577	27.967						15	15	15	30.4	30.4	30.4	56.166	0	49.944	1903100000	61	0	0.701597	NaN	0	sp|P28838|AMPL_HUMAN	sp|P28838|AMPL_HUMAN	889	sp|P28838|AMPL_HUMAN Cytosol aminopeptidase OS=Homo sapiens OX=9606 GN=LAP3 PE=1 SV=3
NaN	NaN	NaN	NaN	23.6252	NaN						2	2	2	2.6	2.6	2.6	138.35	0	7.6965	71405000	6	0	0.692506	NaN	0	sp|P29144|TPP2_HUMAN	sp|P29144|TPP2_HUMAN	890	sp|P29144|TPP2_HUMAN Tripeptidyl-peptidase 2 OS=Homo sapiens OX=9606 GN=TPP2 PE=1 SV=4
NaN	NaN	NaN	NaN	NaN	24.9453						3	3	3	11.2	11.2	11.2	30.188	0	5.8265	98446000	9	0	0.691452	NaN	0	sp|P29218|IMPA1_HUMAN	sp|P29218|IMPA1_HUMAN	891	sp|P29218|IMPA1_HUMAN Inositol monophosphatase 1 OS=Homo sapiens OX=9606 GN=IMPA1 PE=1 SV=1
NaN	NaN	NaN	NaN	NaN	NaN						2	2	2	4.7	4.7	4.7	67.56	0	7.1868	81798000	5	NaN	1	0	NaN	sp|P29350|PTN6_HUMAN	sp|P29350|PTN6_HUMAN	892	sp|P29350|PTN6_HUMAN Tyrosine-protein phosphatase non-receptor type 6 OS=Homo sapiens OX=9606 GN=PTPN6 PE=1 SV=1
NaN	NaN	NaN	25.3409	NaN	NaN						3	3	3	11.5	11.5	11.5	62.821	0	6.6483	94032000	5	0	0.681596	NaN	0	sp|P29353|SHC1_HUMAN	sp|P29353|SHC1_HUMAN	893	sp|P29353|SHC1_HUMAN SHC-transforming protein 1 OS=Homo sapiens OX=9606 GN=SHC1 PE=1 SV=4
NaN	NaN	NaN	31.409	31.0934	31.659						18	18	18	39.3	39.3	39.3	67.877	0	323.31	19914000000	181	0	0.690926	NaN	0	sp|P29401|TKT_HUMAN	sp|P29401|TKT_HUMAN	895	sp|P29401|TKT_HUMAN Transketolase OS=Homo sapiens OX=9606 GN=TKT PE=1 SV=3
NaN	NaN	NaN	NaN	NaN	NaN						14	14	14	25.7	25.7	25.7	67.029	0	101.05	8779000000	79	NaN	1	0	NaN	sp|P29536|LMOD1_HUMAN;REV__sp|Q5JV73|FRPD3_HUMAN	sp|P29536|LMOD1_HUMAN	896	sp|P29536|LMOD1_HUMAN Leiomodin-1 OS=Homo sapiens OX=9606 GN=LMOD1 PE=1 SV=3
NaN	NaN	NaN	25.0632	NaN	NaN						13	13	13	23.4	23.4	23.4	97.55	0	147.51	3556800000	42	0	0.682108	NaN	0	sp|P29590|PML_HUMAN	sp|P29590|PML_HUMAN	897	sp|P29590|PML_HUMAN Protein PML OS=Homo sapiens OX=9606 GN=PML PE=1 SV=3
NaN	NaN	NaN	28.581	28.714	28.8405						8	8	8	33.8	33.8	33.8	31.121	0	59.898	3068800000	46	0	0.682621	NaN	0	sp|P29692|EF1D_HUMAN	sp|P29692|EF1D_HUMAN	898	sp|P29692|EF1D_HUMAN Elongation factor 1-delta OS=Homo sapiens OX=9606 GN=EEF1D PE=1 SV=5
NaN	NaN	NaN	NaN	NaN	NaN						9	9	9	40.4	40.4	40.4	31.554	0	323.31	1935200000	110	NaN	1	0	NaN	sp|P29966|MARCS_HUMAN	sp|P29966|MARCS_HUMAN	900	sp|P29966|MARCS_HUMAN Myristoylated alanine-rich C-kinase substrate OS=Homo sapiens OX=9606 GN=MARCKS PE=1 SV=4
NaN	NaN	NaN	23.725	NaN	NaN						2	2	2	5.5	5.5	5.5	61.719	0	32.269	145550000	10	0	0.683134	NaN	0	sp|P30038|AL4A1_HUMAN	sp|P30038|AL4A1_HUMAN	902	sp|P30038|AL4A1_HUMAN Delta-1-pyrroline-5-carboxylate dehydrogenase, mitochondrial OS=Homo sapiens OX=9606 GN=ALDH4A1 PE=1 SV=3
NaN	NaN	NaN	26.2948	26.0688	26.025						5	5	5	13.5	13.5	13.5	31.785	0	17.241	349860000	12	0	0.683648	NaN	0	sp|P30039|PBLD_HUMAN	sp|P30039|PBLD_HUMAN	903	sp|P30039|PBLD_HUMAN Phenazine biosynthesis-like domain-containing protein OS=Homo sapiens OX=9606 GN=PBLD PE=1 SV=2
NaN	NaN	NaN	27.3508	27.5004	27.6072						5	5	5	22.6	22.6	22.6	28.993	0	9.3563	929600000	15	0	0.684163	NaN	0	sp|P30040|ERP29_HUMAN	sp|P30040|ERP29_HUMAN	904	sp|P30040|ERP29_HUMAN Endoplasmic reticulum resident protein 29 OS=Homo sapiens OX=9606 GN=ERP29 PE=1 SV=4
NaN	NaN	NaN	29.8628	30.1173	29.5635						12	12	12	59.4	59.4	59.4	25.035	0	193.05	10716000000	95	0	0.684678	NaN	0	sp|P30041|PRDX6_HUMAN	sp|P30041|PRDX6_HUMAN	905	sp|P30041|PRDX6_HUMAN Peroxiredoxin-6 OS=Homo sapiens OX=9606 GN=PRDX6 PE=1 SV=3
NaN	NaN	NaN	26.3454	25.797	25.9462						6	6	6	42.2	42.2	42.2	22.119	0	26.632	542420000	22	0	0.685195	NaN	0	sp|P30043|BLVRB_HUMAN	sp|P30043|BLVRB_HUMAN	906	sp|P30043|BLVRB_HUMAN Flavin reductase (NADPH) OS=Homo sapiens OX=9606 GN=BLVRB PE=1 SV=3
NaN	NaN	NaN	28.702	28.9594	27.7281						7	7	7	36.4	36.4	36.4	22.086	0	41.065	2406900000	29	0	0.685712	NaN	0	sp|P30044|PRDX5_HUMAN	sp|P30044|PRDX5_HUMAN	907	sp|P30044|PRDX5_HUMAN Peroxiredoxin-5, mitochondrial OS=Homo sapiens OX=9606 GN=PRDX5 PE=1 SV=4
NaN	NaN	NaN	28.5751	28.9914	28.898						4	4	4	35.8	35.8	35.8	17.818	0	174.96	3744100000	48	0	0.68623	NaN	0	sp|P30050|RL12_HUMAN	sp|P30050|RL12_HUMAN	908	sp|P30050|RL12_HUMAN 60S ribosomal protein L12 OS=Homo sapiens OX=9606 GN=RPL12 PE=1 SV=1
NaN	NaN	NaN	26.8719	26.7297	26.0091						3	3	3	15.9	15.9	15.9	31.387	0	13.465	515450000	16	0	0.686748	NaN	0	sp|P30084|ECHM_HUMAN	sp|P30084|ECHM_HUMAN	909	sp|P30084|ECHM_HUMAN Enoyl-CoA hydratase, mitochondrial OS=Homo sapiens OX=9606 GN=ECHS1 PE=1 SV=4
NaN	NaN	NaN	25.6852	26.387	25.8992						5	5	5	33.7	33.7	33.7	22.222	0	20.169	323720000	10	0	0.687268	NaN	0	sp|P30085|KCY_HUMAN	sp|P30085|KCY_HUMAN	910	sp|P30085|KCY_HUMAN UMP-CMP kinase OS=Homo sapiens OX=9606 GN=CMPK1 PE=1 SV=3
NaN	NaN	NaN	30.276	30.9276	30.3804						11	11	11	74.3	74.3	74.3	21.057	0	77.427	14297000000	81	0	0.687788	NaN	0	sp|P30086|PEBP1_HUMAN	sp|P30086|PEBP1_HUMAN	911	sp|P30086|PEBP1_HUMAN Phosphatidylethanolamine-binding protein 1 OS=Homo sapiens OX=9606 GN=PEBP1 PE=1 SV=3
NaN	NaN	NaN	32.5184	32.5608	32.7175						29	29	29	53.3	53.3	53.3	56.782	0	323.31	40668000000	299	0	0.688309	NaN	0	sp|P30101|PDIA3_HUMAN	sp|P30101|PDIA3_HUMAN	912	sp|P30101|PDIA3_HUMAN Protein disulfide-isomerase A3 OS=Homo sapiens OX=9606 GN=PDIA3 PE=1 SV=4
NaN	NaN	NaN	26.8104	26.9082	27.0605						6	6	6	13.6	13.6	13.6	65.308	0	21.357	923430000	25	0	0.688831	NaN	0	sp|P30153|2AAA_HUMAN	sp|P30153|2AAA_HUMAN	913	sp|P30153|2AAA_HUMAN Serine/threonine-protein phosphatase 2A 65 kDa regulatory subunit A alpha isoform OS=Homo sapiens OX=9606 GN=PPP2R1A PE=1 SV=4
NaN	NaN	NaN	26.0588	26.254	26.1941						4	4	4	34.3	34.3	34.3	22.04	0	31.319	505110000	18	0	0.689354	NaN	0	sp|P30405|PPIF_HUMAN	sp|P30405|PPIF_HUMAN	914	sp|P30405|PPIF_HUMAN Peptidyl-prolyl cis-trans isomerase F, mitochondrial OS=Homo sapiens OX=9606 GN=PPIF PE=1 SV=1
NaN	NaN	NaN	26.8571	27.0606	27.1542						4	4	4	11.5	11.5	11.5	56.806	0	16.419	1049000000	20	0	0.689877	NaN	0	sp|P30419|NMT1_HUMAN	sp|P30419|NMT1_HUMAN	915	sp|P30419|NMT1_HUMAN Glycylpeptide N-tetradecanoyltransferase 1 OS=Homo sapiens OX=9606 GN=NMT1 PE=1 SV=2
NaN	NaN	NaN	27.2786	27.5746	27.2013						10	10	0	35.1	35.1	0	41.081	0	103.32	6408100000	74	0	0.690401	NaN	0	sp|P30457|1A66_HUMAN;sp|P30453|1A34_HUMAN;sp|P30450|1A26_HUMAN;sp|P18462|1A25_HUMAN;sp|P30456|1A43_HUMAN	sp|P30457|1A66_HUMAN;sp|P30453|1A34_HUMAN;sp|P30450|1A26_HUMAN;sp|P18462|1A25_HUMAN;sp|P30456|1A43_HUMAN	916	sp|P30457|1A66_HUMAN HLA class I histocompatibility antigen, A-66 alpha chain OS=Homo sapiens OX=9606 GN=HLA-A PE=1 SV=1;sp|P30453|1A34_HUMAN HLA class I histocompatibility antigen, A-34 alpha chain OS=Homo sapiens OX=9606 GN=HLA-A PE=1 SV=1;sp|P30450|1A26
NaN	NaN	NaN	24.5774	NaN	24.5024						3	3	3	16.1	16.1	16.1	36.032	0	54.288	169520000	14	0	0.702139	NaN	0	sp|P30519|HMOX2_HUMAN	sp|P30519|HMOX2_HUMAN	919	sp|P30519|HMOX2_HUMAN Heme oxygenase 2 OS=Homo sapiens OX=9606 GN=HMOX2 PE=1 SV=2
NaN	NaN	NaN	NaN	NaN	NaN						2	2	2	5.3	5.3	5.3	50.097	0	5.102	77646000	6	NaN	1	0	NaN	sp|P30520|PURA2_HUMAN	sp|P30520|PURA2_HUMAN	920	sp|P30520|PURA2_HUMAN Adenylosuccinate synthetase isozyme 2 OS=Homo sapiens OX=9606 GN=ADSS PE=1 SV=3
NaN	NaN	NaN	NaN	NaN	NaN						3	3	3	11.8	11.8	11.8	54.889	0	6.7434	156360000	6	NaN	1	0	NaN	sp|P30566|PUR8_HUMAN	sp|P30566|PUR8_HUMAN	921	sp|P30566|PUR8_HUMAN Adenylosuccinate lyase OS=Homo sapiens OX=9606 GN=ADSL PE=1 SV=2
NaN	NaN	NaN	NaN	27.359	26.983						6	6	6	28.3	28.3	28.3	27.335	0	17.772	737990000	14	0	0.691979	NaN	0	sp|P30711|GSTT1_HUMAN	sp|P30711|GSTT1_HUMAN	923	sp|P30711|GSTT1_HUMAN Glutathione S-transferase theta-1 OS=Homo sapiens OX=9606 GN=GSTT1 PE=1 SV=4
NaN	NaN	NaN	30.1421	30.0753	29.8803						13	13	13	34.6	34.6	34.6	42.741	0	129.22	5226100000	47	0	0.702682	NaN	0	sp|P30740|ILEU_HUMAN	sp|P30740|ILEU_HUMAN	924	sp|P30740|ILEU_HUMAN Leukocyte elastase inhibitor OS=Homo sapiens OX=9606 GN=SERPINB1 PE=1 SV=1
NaN	NaN	NaN	28.4654	NaN	26.7838						11	10	10	24.2	22.6	22.6	57.206	0	78.843	3908400000	63	0	0.714845	NaN	0	sp|P30837|AL1B1_HUMAN	sp|P30837|AL1B1_HUMAN	925	sp|P30837|AL1B1_HUMAN Aldehyde dehydrogenase X, mitochondrial OS=Homo sapiens OX=9606 GN=ALDH1B1 PE=1 SV=3
NaN	NaN	NaN	NaN	NaN	NaN						7	7	7	7.4	7.4	7.4	133.9	0	14.325	180260000	16	NaN	1	0	NaN	sp|P30876|RPB2_HUMAN	sp|P30876|RPB2_HUMAN	926	sp|P30876|RPB2_HUMAN DNA-directed RNA polymerase II subunit RPB2 OS=Homo sapiens OX=9606 GN=POLR2B PE=1 SV=1
NaN	NaN	NaN	27.2592	27.2053	27.4054						5	5	5	12.2	12.2	12.2	72.691	0	31.039	1201600000	26	0	0.715972	NaN	0	sp|P31040|SDHA_HUMAN	sp|P31040|SDHA_HUMAN	927	sp|P31040|SDHA_HUMAN Succinate dehydrogenase [ubiquinone] flavoprotein subunit, mitochondrial OS=Homo sapiens OX=9606 GN=SDHA PE=1 SV=2
NaN	NaN	NaN	25.4017	25.1588	25.6713						2	2	2	5.6	5.6	5.6	51.026	0	24.495	442640000	12	0	0.716536	NaN	0	sp|P31146|COR1A_HUMAN	sp|P31146|COR1A_HUMAN	928	sp|P31146|COR1A_HUMAN Coronin-1A OS=Homo sapiens OX=9606 GN=CORO1A PE=1 SV=4
NaN	NaN	NaN	26.0439	NaN	26.4033						11	5	5	27.5	14.1	14.1	50.582	0	65.758	916850000	21	0	0.717102	NaN	0	sp|P31150|GDIA_HUMAN	sp|P31150|GDIA_HUMAN	929	sp|P31150|GDIA_HUMAN Rab GDP dissociation inhibitor alpha OS=Homo sapiens OX=9606 GN=GDI1 PE=1 SV=2
NaN	NaN	NaN	28.7578	28.7369	29.171						9	9	6	26.3	26.3	17.5	43.66	0	23.513	2447600000	40	0	0.717668	NaN	0	sp|P31153|METK2_HUMAN	sp|P31153|METK2_HUMAN	930	sp|P31153|METK2_HUMAN S-adenosylmethionine synthase isoform type-2 OS=Homo sapiens OX=9606 GN=MAT2A PE=1 SV=1
NaN	NaN	NaN	NaN	NaN	NaN						4	4	4	16.9	16.9	16.9	44.868	0	14.273	143030000	11	NaN	1	0	NaN	sp|P31689|DNJA1_HUMAN	sp|P31689|DNJA1_HUMAN	932	sp|P31689|DNJA1_HUMAN DnaJ homolog subfamily A member 1 OS=Homo sapiens OX=9606 GN=DNAJA1 PE=1 SV=2
NaN	NaN	NaN	27.8702	27.6893	27.795						7	7	7	15.8	15.8	15.8	52.645	0	23.893	2166400000	44	0	0.718236	NaN	0	sp|P31930|QCR1_HUMAN	sp|P31930|QCR1_HUMAN	933	sp|P31930|QCR1_HUMAN Cytochrome b-c1 complex subunit 1, mitochondrial OS=Homo sapiens OX=9606 GN=UQCRC1 PE=1 SV=3
NaN	NaN	NaN	27.072	27.3753	27.1266						6	6	6	28.9	28.9	28.9	35.329	0	49.22	1766600000	42	0	0.718804	NaN	0	sp|P31937|3HIDH_HUMAN	sp|P31937|3HIDH_HUMAN	934	sp|P31937|3HIDH_HUMAN 3-hydroxyisobutyrate dehydrogenase, mitochondrial OS=Homo sapiens OX=9606 GN=HIBADH PE=1 SV=2
NaN	NaN	NaN	27.7776	27.9855	27.2017						15	15	15	27	27	27	64.615	0	137.08	1208600000	35	0	0.719373	NaN	0	sp|P31939|PUR9_HUMAN	sp|P31939|PUR9_HUMAN	935	sp|P31939|PUR9_HUMAN Bifunctional purine biosynthesis protein PURH OS=Homo sapiens OX=9606 GN=ATIC PE=1 SV=3
NaN	NaN	NaN	NaN	NaN	NaN						8	8	8	46	46	46	36.926	0	94.53	561190000	34	NaN	1	0	NaN	sp|P31942|HNRH3_HUMAN	sp|P31942|HNRH3_HUMAN	936	sp|P31942|HNRH3_HUMAN Heterogeneous nuclear ribonucleoprotein H3 OS=Homo sapiens OX=9606 GN=HNRNPH3 PE=1 SV=2
NaN	NaN	NaN	27.3338	27.5354	27.5051						6	6	3	24.3	24.3	13.1	49.229	0	87.507	1548200000	40	0	0.719943	NaN	0	sp|P31943|HNRH1_HUMAN	sp|P31943|HNRH1_HUMAN	937	sp|P31943|HNRH1_HUMAN Heterogeneous nuclear ribonucleoprotein H OS=Homo sapiens OX=9606 GN=HNRNPH1 PE=1 SV=4
NaN	NaN	NaN	NaN	26.8784	NaN						7	2	2	25.6	13.4	13.4	28.082	0	21.638	1155600000	23	0	0.720514	NaN	0	sp|P31946|1433B_HUMAN	sp|P31946|1433B_HUMAN	938	sp|P31946|1433B_HUMAN 14-3-3 protein beta/alpha OS=Homo sapiens OX=9606 GN=YWHAB PE=1 SV=3
NaN	NaN	NaN	NaN	NaN	NaN						10	10	10	22.5	22.5	22.5	62.639	0	20.659	467670000	24	NaN	1	0	NaN	sp|P31948|STIP1_HUMAN	sp|P31948|STIP1_HUMAN	940	sp|P31948|STIP1_HUMAN Stress-induced-phosphoprotein 1 OS=Homo sapiens OX=9606 GN=STIP1 PE=1 SV=1
NaN	NaN	NaN	NaN	NaN	NaN						3	3	3	2.5	2.5	2.5	140	0	4.3729	40162000	5	NaN	1	0	NaN	sp|P32004|L1CAM_HUMAN	sp|P32004|L1CAM_HUMAN	941	sp|P32004|L1CAM_HUMAN Neural cell adhesion molecule L1 OS=Homo sapiens OX=9606 GN=L1CAM PE=1 SV=2
NaN	NaN	NaN	NaN	NaN	NaN						10	9	9	51.5	51.5	51.5	21.892	0	23.568	681260000	34	NaN	1	0	NaN	sp|P32119|PRDX2_HUMAN	sp|P32119|PRDX2_HUMAN	942	sp|P32119|PRDX2_HUMAN Peroxiredoxin-2 OS=Homo sapiens OX=9606 GN=PRDX2 PE=1 SV=5
NaN	NaN	NaN	NaN	NaN	26.3406						3	3	3	13.8	13.8	13.8	33.36	0	8.5355	185310000	8	0	0.721086	NaN	0	sp|P32322|P5CR1_HUMAN	sp|P32322|P5CR1_HUMAN	943	sp|P32322|P5CR1_HUMAN Pyrroline-5-carboxylate reductase 1, mitochondrial OS=Homo sapiens OX=9606 GN=PYCR1 PE=1 SV=2
NaN	NaN	NaN	NaN	NaN	NaN						2	2	2	5.1	5.1	5.1	67.93	0	5.1972	202380000	6	NaN	1	0	NaN	sp|P32455|GBP1_HUMAN;sp|Q9H0R5|GBP3_HUMAN	sp|P32455|GBP1_HUMAN;sp|Q9H0R5|GBP3_HUMAN	944	sp|P32455|GBP1_HUMAN Guanylate-binding protein 1 OS=Homo sapiens OX=9606 GN=GBP1 PE=1 SV=2;sp|Q9H0R5|GBP3_HUMAN Guanylate-binding protein 3 OS=Homo sapiens OX=9606 GN=GBP3 PE=1 SV=3
NaN	NaN	NaN	NaN	NaN	NaN						2	2	2	4.2	4.2	4.2	67.208	0	25.127	309970000	12	NaN	1	0	NaN	sp|P32456|GBP2_HUMAN	sp|P32456|GBP2_HUMAN	945	sp|P32456|GBP2_HUMAN Guanylate-binding protein 2 OS=Homo sapiens OX=9606 GN=GBP2 PE=1 SV=3
NaN	NaN	NaN	26.8515	26.856	NaN						3	3	3	14.3	14.3	14.3	44.508	0	6.8203	470960000	9	0	0.721658	NaN	0	sp|P32929|CGL_HUMAN	sp|P32929|CGL_HUMAN	947	sp|P32929|CGL_HUMAN Cystathionine gamma-lyase OS=Homo sapiens OX=9606 GN=CTH PE=1 SV=3
NaN	NaN	NaN	27.8512	28.396	27.4334						4	4	4	22.9	22.9	22.9	21.863	0	42.37	2292000000	30	0	0.722232	NaN	0	sp|P32969|RL9_HUMAN	sp|P32969|RL9_HUMAN	948	sp|P32969|RL9_HUMAN 60S ribosomal protein L9 OS=Homo sapiens OX=9606 GN=RPL9 PE=1 SV=1
NaN	NaN	NaN	26.4454	25.8896	25.5036						4	4	4	5.9	5.9	5.9	77.942	0	11.181	499590000	15	0	0.722807	NaN	0	sp|P33121|ACSL1_HUMAN	sp|P33121|ACSL1_HUMAN	949	sp|P33121|ACSL1_HUMAN Long-chain-fatty-acid--CoA ligase 1 OS=Homo sapiens OX=9606 GN=ACSL1 PE=1 SV=1
NaN	NaN	NaN	28.3287	27.8083	28.3928						19	19	16	26.7	26.7	22.9	109.68	0	148.78	2939200000	88	0	0.723382	NaN	0	sp|P33176|KINH_HUMAN;sp|Q12840|KIF5A_HUMAN	sp|P33176|KINH_HUMAN	950	sp|P33176|KINH_HUMAN Kinesin-1 heavy chain OS=Homo sapiens OX=9606 GN=KIF5B PE=1 SV=1
NaN	NaN	NaN	30.3922	30.5949	29.987						21	6	0	84.9	20.6	0	13.95	0	19.169	18985000000	68	0	0.723959	NaN	0	sp|P33778|H2B1B_HUMAN;sp|Q16778|H2B2E_HUMAN;sp|P23527|H2B1O_HUMAN;sp|Q96A08|H2B1A_HUMAN	sp|P33778|H2B1B_HUMAN;sp|Q16778|H2B2E_HUMAN;sp|P23527|H2B1O_HUMAN	951	sp|P33778|H2B1B_HUMAN Histone H2B type 1-B OS=Homo sapiens OX=9606 GN=HIST1H2BB PE=1 SV=2;sp|Q16778|H2B2E_HUMAN Histone H2B type 2-E OS=Homo sapiens OX=9606 GN=HIST2H2BE PE=1 SV=3;sp|P23527|H2B1O_HUMAN Histone H2B type 1-O OS=Homo sapiens OX=9606 GN=HIST1H
NaN	NaN	NaN	NaN	NaN	25.3206						3	3	3	9.3	9.3	9.3	72.968	0	22.68	212460000	5	0	0.724536	NaN	0	sp|P33908|MA1A1_HUMAN	sp|P33908|MA1A1_HUMAN	952	sp|P33908|MA1A1_HUMAN Mannosyl-oligosaccharide 1,2-alpha-mannosidase IA OS=Homo sapiens OX=9606 GN=MAN1A1 PE=1 SV=3
NaN	NaN	NaN	NaN	NaN	NaN						2	2	2	3.8	3.8	3.8	82.285	0	4.6009	247010000	8	NaN	1	0	NaN	sp|P33992|MCM5_HUMAN	sp|P33992|MCM5_HUMAN	953	sp|P33992|MCM5_HUMAN DNA replication licensing factor MCM5 OS=Homo sapiens OX=9606 GN=MCM5 PE=1 SV=5
NaN	NaN	NaN	NaN	NaN	NaN						2	2	2	2.5	2.5	2.5	81.307	0.00048497	3.6746	90273000	4	NaN	1	0	NaN	sp|P33993|MCM7_HUMAN	sp|P33993|MCM7_HUMAN	954	sp|P33993|MCM7_HUMAN DNA replication licensing factor MCM7 OS=Homo sapiens OX=9606 GN=MCM7 PE=1 SV=4
NaN	NaN	NaN	26.3313	26.2519	25.8851						5	5	5	11.1	11.1	11.1	55.992	0	6.9739	896640000	18	0	0.725114	NaN	0	sp|P34897|GLYM_HUMAN	sp|P34897|GLYM_HUMAN	955	sp|P34897|GLYM_HUMAN Serine hydroxymethyltransferase, mitochondrial OS=Homo sapiens OX=9606 GN=SHMT2 PE=1 SV=3
NaN	NaN	NaN	NaN	NaN	26.3142						3	3	3	6.3	6.3	6.3	62.615	0	5.7804	308420000	6	0	0.715408	NaN	0	sp|P34913|HYES_HUMAN	sp|P34913|HYES_HUMAN	956	sp|P34913|HYES_HUMAN Bifunctional epoxide hydrolase 2 OS=Homo sapiens OX=9606 GN=EPHX2 PE=1 SV=2
NaN	NaN	NaN	28.653	28.6816	28.6921						14	14	14	24	24	24	94.33	0	113.11	2366500000	55	0	0.714283	NaN	0	sp|P34932|HSP74_HUMAN	sp|P34932|HSP74_HUMAN	957	sp|P34932|HSP74_HUMAN Heat shock 70 kDa protein 4 OS=Homo sapiens OX=9606 GN=HSPA4 PE=1 SV=4
NaN	NaN	NaN	27.4805	27.1882	27.4896						5	5	5	18.4	18.4	18.4	46.655	0	144.82	937960000	17	0	0.703771	NaN	0	sp|P34949|MPI_HUMAN	sp|P34949|MPI_HUMAN	958	sp|P34949|MPI_HUMAN Mannose-6-phosphate isomerase OS=Homo sapiens OX=9606 GN=MPI PE=1 SV=2
NaN	NaN	NaN	NaN	NaN	NaN						3	3	3	25	25	25	15.046	0	7.7532	100080000	9	NaN	1	0	NaN	sp|P35080|PROF2_HUMAN	sp|P35080|PROF2_HUMAN	960	sp|P35080|PROF2_HUMAN Profilin-2 OS=Homo sapiens OX=9606 GN=PFN2 PE=1 SV=3
NaN	NaN	NaN	29.7419	29.6339	29.5849						22	22	20	32	32	28.9	100.07	0	275.55	7161800000	133	0	0.713722	NaN	0	sp|P35221|CTNA1_HUMAN	sp|P35221|CTNA1_HUMAN	961	sp|P35221|CTNA1_HUMAN Catenin alpha-1 OS=Homo sapiens OX=9606 GN=CTNNA1 PE=1 SV=1
NaN	NaN	NaN	29.5395	29.3349	29.0999						13	13	13	25.2	25.2	25.2	85.496	0	323.31	5678600000	80	0	0.704316	NaN	0	sp|P35222|CTNB1_HUMAN	sp|P35222|CTNB1_HUMAN	962	sp|P35222|CTNB1_HUMAN Catenin beta-1 OS=Homo sapiens OX=9606 GN=CTNNB1 PE=1 SV=1
NaN	NaN	NaN	27.4734	27.1971	27.6028						10	10	10	43	43	43	29.804	0	103.7	2484700000	54	0	0.704863	NaN	0	sp|P35232|PHB_HUMAN	sp|P35232|PHB_HUMAN	963	sp|P35232|PHB_HUMAN Prohibitin OS=Homo sapiens OX=9606 GN=PHB PE=1 SV=1
NaN	NaN	NaN	26.1447	26.2465	NaN						8	8	8	29.3	29.3	29.3	42.621	0	36.678	363300000	13	0	0.70541	NaN	0	sp|P35237|SPB6_HUMAN	sp|P35237|SPB6_HUMAN	964	sp|P35237|SPB6_HUMAN Serpin B6 OS=Homo sapiens OX=9606 GN=SERPINB6 PE=1 SV=3
NaN	NaN	NaN	26.4346	26.766	27.2598						13	5	5	18.5	9.1	9.1	68.563	0	27.087	642840000	19	0	0.705958	NaN	0	sp|P35241|RADI_HUMAN	sp|P35241|RADI_HUMAN	965	sp|P35241|RADI_HUMAN Radixin OS=Homo sapiens OX=9606 GN=RDX PE=1 SV=1
NaN	NaN	NaN	NaN	NaN	NaN						2	2	2	18.8	18.8	18.8	14.787	0.0004697	3.378	770180000	14	NaN	1	0	NaN	sp|P35268|RL22_HUMAN	sp|P35268|RL22_HUMAN	966	sp|P35268|RL22_HUMAN 60S ribosomal protein L22 OS=Homo sapiens OX=9606 GN=RPL22 PE=1 SV=2
NaN	NaN	NaN	26.9075	26.9584	26.8531						5	5	5	24.1	24.1	24.1	28.048	0	25.756	605900000	18	0	0.706507	NaN	0	sp|P35270|SPRE_HUMAN;REV__sp|Q16649|NFIL3_HUMAN	sp|P35270|SPRE_HUMAN	967	sp|P35270|SPRE_HUMAN Sepiapterin reductase OS=Homo sapiens OX=9606 GN=SPR PE=1 SV=1
NaN	NaN	NaN	NaN	NaN	NaN						10	9	9	11	9.8	9.8	129.99	0	22.512	1944800000	30	NaN	1	0	NaN	sp|P35442|TSP2_HUMAN	sp|P35442|TSP2_HUMAN	968	sp|P35442|TSP2_HUMAN Thrombospondin-2 OS=Homo sapiens OX=9606 GN=THBS2 PE=1 SV=2
NaN	NaN	NaN	28.13	28.0291	28.193						13	13	13	5.1	5.1	5.1	312.24	0	39.794	6409500000	91	0	0.707057	NaN	0	sp|P35555|FBN1_HUMAN;sp|P35556|FBN2_HUMAN	sp|P35555|FBN1_HUMAN	970	sp|P35555|FBN1_HUMAN Fibrillin-1 OS=Homo sapiens OX=9606 GN=FBN1 PE=1 SV=3
NaN	NaN	NaN	33.7764	33.7039	33.7038						135	120	116	53.9	49	47.4	226.53	0	323.31	253250000000	1256	0	0.707607	NaN	0	sp|P35579|MYH9_HUMAN;REV__sp|Q9UKV3|ACINU_HUMAN	sp|P35579|MYH9_HUMAN	971	sp|P35579|MYH9_HUMAN Myosin-9 OS=Homo sapiens OX=9606 GN=MYH9 PE=1 SV=4
NaN	NaN	NaN	29.0133	29.1353	28.6337						54	37	37	30.3	22.6	22.6	229	0	323.31	7758600000	161	0	0.708159	NaN	0	sp|P35580|MYH10_HUMAN	sp|P35580|MYH10_HUMAN	972	sp|P35580|MYH10_HUMAN Myosin-10 OS=Homo sapiens OX=9606 GN=MYH10 PE=1 SV=3
NaN	NaN	NaN	27.4329	27.0594	27.07						6	6	6	9.8	9.8	9.8	102.49	0	22.678	1300900000	24	0	0.708711	NaN	0	sp|P35606|COPB2_HUMAN	sp|P35606|COPB2_HUMAN	973	sp|P35606|COPB2_HUMAN Coatomer subunit beta OS=Homo sapiens OX=9606 GN=COPB2 PE=1 SV=2
NaN	NaN	NaN	23.9835	23.4142	NaN						2	2	2	5.5	5.5	5.5	64.734	0	7.0518	54090000	7	0	0.709265	NaN	0	sp|P35610|SOAT1_HUMAN	sp|P35610|SOAT1_HUMAN	974	sp|P35610|SOAT1_HUMAN Sterol O-acyltransferase 1 OS=Homo sapiens OX=9606 GN=SOAT1 PE=1 SV=3
NaN	NaN	NaN	27.4873	27.9013	27.7535						9	9	9	15.7	15.7	15.7	80.954	0	22.442	1927200000	39	0	0.709819	NaN	0	sp|P35611|ADDA_HUMAN;sp|P35612|ADDB_HUMAN	sp|P35611|ADDA_HUMAN	975	sp|P35611|ADDA_HUMAN Alpha-adducin OS=Homo sapiens OX=9606 GN=ADD1 PE=1 SV=2
NaN	NaN	NaN	26.3742	26.3725	26.3941						4	4	4	12.5	12.5	12.5	42.2	0	10.238	1726700000	41	0	0.710374	NaN	0	sp|P35613|BASI_HUMAN	sp|P35613|BASI_HUMAN	976	sp|P35613|BASI_HUMAN Basigin OS=Homo sapiens OX=9606 GN=BSG PE=1 SV=2
NaN	NaN	NaN	NaN	NaN	NaN						4	4	2	10.5	10.5	7.8	53.425	0	67.437	1998100000	45	NaN	1	0	NaN	sp|P35637|FUS_HUMAN	sp|P35637|FUS_HUMAN	977	sp|P35637|FUS_HUMAN RNA-binding protein FUS OS=Homo sapiens OX=9606 GN=FUS PE=1 SV=1
NaN	NaN	NaN	NaN	23.5161	NaN						2	2	2	1.5	1.5	1.5	213.62	0.0012903	2.6931	28196000	2	0	0.71093	NaN	0	sp|P35658|NU214_HUMAN	sp|P35658|NU214_HUMAN	978	sp|P35658|NU214_HUMAN Nuclear pore complex protein Nup214 OS=Homo sapiens OX=9606 GN=NUP214 PE=1 SV=2
NaN	NaN	NaN	NaN	NaN	NaN						9	9	9	25.1	25.1	25.1	42.674	0	323.31	391620000	50	NaN	1	0	NaN	sp|P35659|DEK_HUMAN	sp|P35659|DEK_HUMAN	979	sp|P35659|DEK_HUMAN Protein DEK OS=Homo sapiens OX=9606 GN=DEK PE=1 SV=1
NaN	NaN	NaN	30.9286	29.8854	29.962						202	202	181	66.3	66.3	60.7	227.34	0	323.31	832680000000	2201	0	0.711486	NaN	0	sp|P35749|MYH11_HUMAN	sp|P35749|MYH11_HUMAN	980	sp|P35749|MYH11_HUMAN Myosin-11 OS=Homo sapiens OX=9606 GN=MYH11 PE=1 SV=3
NaN	NaN	NaN	NaN	NaN	24.5224						2	2	2	5.2	5.2	5.2	42.447	0.0012799	2.6267	29322000	3	0	0.712044	NaN	0	sp|P35813|PPM1A_HUMAN	sp|P35813|PPM1A_HUMAN	981	sp|P35813|PPM1A_HUMAN Protein phosphatase 1A OS=Homo sapiens OX=9606 GN=PPM1A PE=1 SV=1
NaN	NaN	NaN	NaN	NaN	26.1337						5	5	5	14.3	14.3	14.3	48.633	0	10.894	110570000	10	0	0.712602	NaN	0	sp|P35998|PRS7_HUMAN	sp|P35998|PRS7_HUMAN	982	sp|P35998|PRS7_HUMAN 26S proteasome regulatory subunit 7 OS=Homo sapiens OX=9606 GN=PSMC2 PE=1 SV=3
NaN	NaN	NaN	NaN	NaN	NaN						2	2	2	6.3	6.3	6.3	42.625	0	6.3906	160080000	6	NaN	1	0	NaN	sp|P36222|CH3L1_HUMAN	sp|P36222|CH3L1_HUMAN	983	sp|P36222|CH3L1_HUMAN Chitinase-3-like protein 1 OS=Homo sapiens OX=9606 GN=CHI3L1 PE=1 SV=2
NaN	NaN	NaN	26.0232	26.6202	25.8459						4	4	4	9.2	9.2	9.2	62.26	0	8.809	369540000	10	0	0.713162	NaN	0	sp|P36269|GGT5_HUMAN	sp|P36269|GGT5_HUMAN	984	sp|P36269|GGT5_HUMAN Glutathione hydrolase 5 proenzyme OS=Homo sapiens OX=9606 GN=GGT5 PE=1 SV=2
NaN	NaN	NaN	26.6158	26.5751	26.2392						4	4	3	16.8	16.8	14.8	44.424	0	46.436	447670000	14	0	0.777218	NaN	0	sp|P36507|MP2K2_HUMAN	sp|P36507|MP2K2_HUMAN	985	sp|P36507|MP2K2_HUMAN Dual specificity mitogen-activated protein kinase kinase 2 OS=Homo sapiens OX=9606 GN=MAP2K2 PE=1 SV=1
NaN	NaN	NaN	NaN	NaN	NaN						2	2	2	9.1	9.1	9.1	32.996	0	6.8499	250470000	7	NaN	1	0	NaN	sp|P36542|ATPG_HUMAN	sp|P36542|ATPG_HUMAN	986	sp|P36542|ATPG_HUMAN ATP synthase subunit gamma, mitochondrial OS=Homo sapiens OX=9606 GN=ATP5F1C PE=1 SV=1
NaN	NaN	NaN	NaN	NaN	24.9947						2	2	2	9.7	9.7	9.7	26.145	0	6.4375	286700000	7	0	0.703226	NaN	0	sp|P36543|VATE1_HUMAN	sp|P36543|VATE1_HUMAN	987	sp|P36543|VATE1_HUMAN V-type proton ATPase subunit E 1 OS=Homo sapiens OX=9606 GN=ATP6V1E1 PE=1 SV=1
NaN	NaN	NaN	29.9166	31.4507	30.7937						21	21	21	34.7	34.7	34.7	47.697	0	106.59	14996000000	131	0	0.777884	NaN	0	sp|P36578|RL4_HUMAN	sp|P36578|RL4_HUMAN	988	sp|P36578|RL4_HUMAN 60S ribosomal protein L4 OS=Homo sapiens OX=9606 GN=RPL4 PE=1 SV=5
NaN	NaN	NaN	29.6046	29.8523	29.3555						17	17	17	38.3	38.3	38.3	61.448	0	96.672	4031000000	59	0	0.807616	NaN	0	sp|P36871|PGM1_HUMAN	sp|P36871|PGM1_HUMAN	989	sp|P36871|PGM1_HUMAN Phosphoglucomutase-1 OS=Homo sapiens OX=9606 GN=PGM1 PE=1 SV=3
NaN	NaN	NaN	NaN	23.096	NaN						5	5	5	10	10	10	68.66	0	7.7851	42871000	8	0	0.85714	NaN	0	sp|P36915|GNL1_HUMAN	sp|P36915|GNL1_HUMAN	991	sp|P36915|GNL1_HUMAN Guanine nucleotide-binding protein-like 1 OS=Homo sapiens OX=9606 GN=GNL1 PE=1 SV=2
NaN	NaN	NaN	26.0907	NaN	NaN						3	3	3	7.5	7.5	7.5	48.755	0	24.434	627670000	17	0	0.857949	NaN	0	sp|P36957|ODO2_HUMAN	sp|P36957|ODO2_HUMAN	993	sp|P36957|ODO2_HUMAN Dihydrolipoyllysine-residue succinyltransferase component of 2-oxoglutarate dehydrogenase complex, mitochondrial OS=Homo sapiens OX=9606 GN=DLST PE=1 SV=4
NaN	NaN	NaN	NaN	NaN	NaN						3	3	3	9.8	9.8	9.8	22.427	0	6.4946	35948000	7	NaN	1	0	NaN	sp|P84074|HPCA_HUMAN;sp|P61601|NCALD_HUMAN;sp|P37235|HPCL1_HUMAN	sp|P84074|HPCA_HUMAN;sp|P61601|NCALD_HUMAN;sp|P37235|HPCL1_HUMAN	995	sp|P84074|HPCA_HUMAN Neuron-specific calcium-binding protein hippocalcin OS=Homo sapiens OX=9606 GN=HPCA PE=1 SV=2;sp|P61601|NCALD_HUMAN Neurocalcin-delta OS=Homo sapiens OX=9606 GN=NCALD PE=1 SV=2;sp|P37235|HPCL1_HUMAN Hippocalcin-like protein 1 OS=Homo s
NaN	NaN	NaN	28.5677	28.4606	29.0585						8	8	7	41.2	41.2	34.2	22.391	0	38.88	3642900000	49	0	0.85876	NaN	0	sp|P37802|TAGL2_HUMAN	sp|P37802|TAGL2_HUMAN	997	sp|P37802|TAGL2_HUMAN Transgelin-2 OS=Homo sapiens OX=9606 GN=TAGLN2 PE=1 SV=3
NaN	NaN	NaN	28.7525	28.4527	29.7901						7	7	7	21.7	21.7	21.7	37.54	0	21.962	3265400000	41	0	0.859572	NaN	0	sp|P37837|TALDO_HUMAN	sp|P37837|TALDO_HUMAN	998	sp|P37837|TALDO_HUMAN Transaldolase OS=Homo sapiens OX=9606 GN=TALDO1 PE=1 SV=2
NaN	NaN	NaN	28.7857	28.3028	29.1025						10	10	10	35.3	35.3	35.3	27.843	0	19.59	2607700000	42	0	0.860386	NaN	0	sp|P38117|ETFB_HUMAN	sp|P38117|ETFB_HUMAN	999	sp|P38117|ETFB_HUMAN Electron transfer flavoprotein subunit beta OS=Homo sapiens OX=9606 GN=ETFB PE=1 SV=3
NaN	NaN	NaN	NaN	NaN	25.9071						9	9	9	24.3	24.3	24.3	42.331	0	20.579	691580000	40	0	0.861202	NaN	0	sp|P38159|RBMX_HUMAN;sp|Q96E39|RMXL1_HUMAN;sp|O75526|RMXL2_HUMAN;sp|Q8N7X1|RMXL3_HUMAN	sp|P38159|RBMX_HUMAN;sp|Q96E39|RMXL1_HUMAN	1000	sp|P38159|RBMX_HUMAN RNA-binding motif protein, X chromosome OS=Homo sapiens OX=9606 GN=RBMX PE=1 SV=3;sp|Q96E39|RMXL1_HUMAN RNA binding motif protein, X-linked-like-1 OS=Homo sapiens OX=9606 GN=RBMXL1 PE=1 SV=1
NaN	NaN	NaN	25.8148	25.9998	25.7333						5	5	5	12	12	12	68.303	0	28.073	304400000	12	0	0.862019	NaN	0	sp|P38606|VATA_HUMAN	sp|P38606|VATA_HUMAN	1001	sp|P38606|VATA_HUMAN V-type proton ATPase catalytic subunit A OS=Homo sapiens OX=9606 GN=ATP6V1A PE=1 SV=2
NaN	NaN	NaN	29.7767	29.9655	30.0806						22	22	22	39	39	39	73.68	0	127.05	8170100000	106	0	0.862838	NaN	0	sp|P38646|GRP75_HUMAN	sp|P38646|GRP75_HUMAN	1002	sp|P38646|GRP75_HUMAN Stress-70 protein, mitochondrial OS=Homo sapiens OX=9606 GN=HSPA9 PE=1 SV=2
NaN	NaN	NaN	24.8608	NaN	NaN						7	4	4	18	12.4	12.4	46.871	0	10.903	435480000	24	0	0.863658	NaN	0	sp|P38919|IF4A3_HUMAN	sp|P38919|IF4A3_HUMAN	1003	sp|P38919|IF4A3_HUMAN Eukaryotic initiation factor 4A-III OS=Homo sapiens OX=9606 GN=EIF4A3 PE=1 SV=4
NaN	NaN	NaN	29.2174	29.4236	29.9573						9	9	9	42.1	42.1	42.1	16.06	0	56.661	7313500000	73	0	0.86448	NaN	0	sp|P39019|RS19_HUMAN	sp|P39019|RS19_HUMAN	1004	sp|P39019|RS19_HUMAN 40S ribosomal protein S19 OS=Homo sapiens OX=9606 GN=RPS19 PE=1 SV=2
NaN	NaN	NaN	28.6416	29.2965	28.1799						8	8	8	22.6	22.6	22.6	46.108	0	41.631	4367600000	61	0	0.865303	NaN	0	sp|P39023|RL3_HUMAN	sp|P39023|RL3_HUMAN	1005	sp|P39023|RL3_HUMAN 60S ribosomal protein L3 OS=Homo sapiens OX=9606 GN=RPL3 PE=1 SV=2
NaN	NaN	NaN	NaN	NaN	NaN						7	7	7	6.2	6.2	6.2	141.72	0	33.072	767200000	23	NaN	1	0	NaN	sp|P39059|COFA1_HUMAN	sp|P39059|COFA1_HUMAN	1006	sp|P39059|COFA1_HUMAN Collagen alpha-1(XV) chain OS=Homo sapiens OX=9606 GN=COL15A1 PE=1 SV=2
NaN	NaN	NaN	29.8683	30.1132	29.8758						14	14	14	11.2	11.2	11.2	178.19	0	318.38	9664600000	115	0	0.866128	NaN	0	sp|P39060|COIA1_HUMAN	sp|P39060|COIA1_HUMAN	1007	sp|P39060|COIA1_HUMAN Collagen alpha-1(XVIII) chain OS=Homo sapiens OX=9606 GN=COL18A1 PE=1 SV=5
NaN	NaN	NaN	29.1551	29.2925	28.7066						8	8	8	27.4	27.4	27.4	50.8	0	58.224	3774800000	35	0	0.866954	NaN	0	sp|P39656|OST48_HUMAN	sp|P39656|OST48_HUMAN	1008	sp|P39656|OST48_HUMAN Dolichyl-diphosphooligosaccharide--protein glycosyltransferase 48 kDa subunit OS=Homo sapiens OX=9606 GN=DDOST PE=1 SV=4
NaN	NaN	NaN	NaN	NaN	NaN						3	3	3	12.4	12.4	12.4	42.592	0	39.787	429260000	9	NaN	1	0	NaN	sp|P39748|FEN1_HUMAN	sp|P39748|FEN1_HUMAN	1009	sp|P39748|FEN1_HUMAN Flap endonuclease 1 OS=Homo sapiens OX=9606 GN=FEN1 PE=1 SV=1
NaN	NaN	NaN	25.6257	25.6858	NaN						9	9	9	41.7	41.7	41.7	38.498	0	45.236	1192000000	28	0	0.867782	NaN	0	sp|P40121|CAPG_HUMAN	sp|P40121|CAPG_HUMAN	1010	sp|P40121|CAPG_HUMAN Macrophage-capping protein OS=Homo sapiens OX=9606 GN=CAPG PE=1 SV=2
NaN	NaN	NaN	NaN	NaN	NaN						3	3	3	11.7	11.7	11.7	52.823	0	15.85	524580000	8	NaN	1	0	NaN	sp|P40123|CAP2_HUMAN	sp|P40123|CAP2_HUMAN	1011	sp|P40123|CAP2_HUMAN Adenylyl cyclase-associated protein 2 OS=Homo sapiens OX=9606 GN=CAP2 PE=1 SV=1
NaN	NaN	NaN	27.0462	26.9297	27.1675						9	9	9	19.4	19.4	19.4	58.024	0	18.726	1611200000	42	0	0.868612	NaN	0	sp|P40227|TCPZ_HUMAN;sp|Q92526|TCPW_HUMAN	sp|P40227|TCPZ_HUMAN	1012	sp|P40227|TCPZ_HUMAN T-complex protein 1 subunit zeta OS=Homo sapiens OX=9606 GN=CCT6A PE=1 SV=3
NaN	NaN	NaN	29.4759	29.7671	29.5455						4	4	4	22.7	22.7	22.7	28.002	0	33.118	3639100000	19	0	0.869443	NaN	0	sp|P40313|CTRL_HUMAN	sp|P40313|CTRL_HUMAN	1013	sp|P40313|CTRL_HUMAN Chymotrypsin-like protease CTRL-1 OS=Homo sapiens OX=9606 GN=CTRL PE=2 SV=1
NaN	NaN	NaN	NaN	NaN	NaN						2	2	1	10.2	10.2	6.7	46.625	0	58.256	1001600000	21	NaN	1	0	NaN	sp|P40424|PBX1_HUMAN	sp|P40424|PBX1_HUMAN	1014	sp|P40424|PBX1_HUMAN Pre-B-cell leukemia transcription factor 1 OS=Homo sapiens OX=9606 GN=PBX1 PE=1 SV=1
NaN	NaN	NaN	28.1471	28.5208	27.6046						7	7	7	30	30	30	23.577	0	10.519	2910100000	35	0	0.870276	NaN	0	sp|P40429|RL13A_HUMAN;sp|Q6NVV1|R13P3_HUMAN	sp|P40429|RL13A_HUMAN;sp|Q6NVV1|R13P3_HUMAN	1016	sp|P40429|RL13A_HUMAN 60S ribosomal protein L13a OS=Homo sapiens OX=9606 GN=RPL13A PE=1 SV=2;sp|Q6NVV1|R13P3_HUMAN Putative 60S ribosomal protein L13a protein RPL13AP3 OS=Homo sapiens OX=9606 GN=RPL13AP3 PE=5 SV=1
NaN	NaN	NaN	26.0189	26.0774	25.7221						4	4	4	6.8	6.8	6.8	88.067	0	66.126	550050000	23	0	0.856332	NaN	0	sp|P40763|STAT3_HUMAN	sp|P40763|STAT3_HUMAN	1017	sp|P40763|STAT3_HUMAN Signal transducer and activator of transcription 3 OS=Homo sapiens OX=9606 GN=STAT3 PE=1 SV=2
NaN	NaN	NaN	29.6076	29.6506	29.4929						12	12	12	40.1	40.1	40.1	36.426	0	76.556	8686400000	84	0	0.854721	NaN	0	sp|P40925|MDHC_HUMAN	sp|P40925|MDHC_HUMAN	1018	sp|P40925|MDHC_HUMAN Malate dehydrogenase, cytoplasmic OS=Homo sapiens OX=9606 GN=MDH1 PE=1 SV=4
NaN	NaN	NaN	30.8994	30.7213	30.8769						13	13	13	51.2	51.2	51.2	35.503	0	194.28	15547000000	110	0	0.839712	NaN	0	sp|P40926|MDHM_HUMAN	sp|P40926|MDHM_HUMAN	1019	sp|P40926|MDHM_HUMAN Malate dehydrogenase, mitochondrial OS=Homo sapiens OX=9606 GN=MDH2 PE=1 SV=3
NaN	NaN	NaN	28.377	28.0668	27.9509						9	9	9	18.1	18.1	18.1	82.999	0	41.653	2835200000	43	0	0.853917	NaN	0	sp|P40939|ECHA_HUMAN	sp|P40939|ECHA_HUMAN	1020	sp|P40939|ECHA_HUMAN Trifunctional enzyme subunit alpha, mitochondrial OS=Homo sapiens OX=9606 GN=HADHA PE=1 SV=2
NaN	NaN	NaN	28.3998	28.2532	28.2555						5	5	5	16.1	16.1	16.1	51.109	0	125.1	2455400000	43	0	0.840488	NaN	0	sp|P41091|IF2G_HUMAN;sp|Q2VIR3|IF2GL_HUMAN	sp|P41091|IF2G_HUMAN;sp|Q2VIR3|IF2GL_HUMAN	1021	sp|P41091|IF2G_HUMAN Eukaryotic translation initiation factor 2 subunit 3 OS=Homo sapiens OX=9606 GN=EIF2S3 PE=1 SV=3;sp|Q2VIR3|IF2GL_HUMAN Eukaryotic translation initiation factor 2 subunit 3B OS=Homo sapiens OX=9606 GN=EIF2S3B PE=2 SV=2
NaN	NaN	NaN	NaN	NaN	NaN						12	9	9	27.7	23.4	23.4	53.65	0	25.009	655910000	32	NaN	1	0	NaN	sp|P41219|PERI_HUMAN	sp|P41219|PERI_HUMAN	1024	sp|P41219|PERI_HUMAN Peripherin OS=Homo sapiens OX=9606 GN=PRPH PE=1 SV=2
NaN	NaN	NaN	23.0638	NaN	NaN						2	2	2	10.6	10.6	10.6	26.458	0.00049358	3.89	37912000	1	0	0.841267	NaN	0	sp|P41227|NAA10_HUMAN	sp|P41227|NAA10_HUMAN	1026	sp|P41227|NAA10_HUMAN N-alpha-acetyltransferase 10 OS=Homo sapiens OX=9606 GN=NAA10 PE=1 SV=1
NaN	NaN	NaN	NaN	NaN	NaN						3	3	3	22	22	22	23.106	0	103.61	60338000	8	NaN	1	0	NaN	sp|Q6NXS1|IPP2B_HUMAN;sp|P41236|IPP2_HUMAN	sp|Q6NXS1|IPP2B_HUMAN;sp|P41236|IPP2_HUMAN	1027	sp|Q6NXS1|IPP2B_HUMAN Protein phosphatase inhibitor 2 family member B OS=Homo sapiens OX=9606 GN=PPP1R2B PE=1 SV=2;sp|P41236|IPP2_HUMAN Protein phosphatase inhibitor 2 OS=Homo sapiens OX=9606 GN=PPP1R2 PE=1 SV=2
NaN	NaN	NaN	27.2522	26.8825	26.8298						7	7	7	12.3	12.3	12.3	83.165	0	18.532	651460000	17	0	0.842046	NaN	0	sp|P41250|GARS_HUMAN	sp|P41250|GARS_HUMAN	1029	sp|P41250|GARS_HUMAN Glycine--tRNA ligase OS=Homo sapiens OX=9606 GN=GARS PE=1 SV=3
NaN	NaN	NaN	26.267	26.33	26.1454						5	5	5	5.7	5.7	5.7	144.5	0	45.628	541090000	16	0	0.842827	NaN	0	sp|P41252|SYIC_HUMAN	sp|P41252|SYIC_HUMAN	1030	sp|P41252|SYIC_HUMAN Isoleucine--tRNA ligase, cytoplasmic OS=Homo sapiens OX=9606 GN=IARS PE=1 SV=2
NaN	NaN	NaN	NaN	NaN	NaN						2	2	2	5.4	5.4	5.4	68.262	0	4.8697	32191000	2	NaN	1	0	NaN	sp|P41743|KPCI_HUMAN	sp|P41743|KPCI_HUMAN	1032	sp|P41743|KPCI_HUMAN Protein kinase C iota type OS=Homo sapiens OX=9606 GN=PRKCI PE=1 SV=2
NaN	NaN	NaN	NaN	25.2381	NaN						5	2	2	19.1	8.5	8.5	42.293	0	6.607	160800000	5	0	0.84361	NaN	0	sp|P42025|ACTY_HUMAN	sp|P42025|ACTY_HUMAN	1033	sp|P42025|ACTY_HUMAN Beta-centractin OS=Homo sapiens OX=9606 GN=ACTR1B PE=1 SV=1
NaN	NaN	NaN	26.689	26.684	26.8726						4	4	4	13.6	13.6	13.6	32.816	0	10.414	563690000	14	0	0.844394	NaN	0	sp|P42126|ECI1_HUMAN	sp|P42126|ECI1_HUMAN	1034	sp|P42126|ECI1_HUMAN Enoyl-CoA delta isomerase 1, mitochondrial OS=Homo sapiens OX=9606 GN=ECI1 PE=1 SV=1
NaN	NaN	NaN	28.7412	28.8979	29.1282						14	14	6	41	41	17.4	50.67	0	149.5	8364700000	101	0	0.84518	NaN	0	sp|P42167|LAP2B_HUMAN	sp|P42167|LAP2B_HUMAN	1036	sp|P42167|LAP2B_HUMAN Lamina-associated polypeptide 2, isoforms beta/gamma OS=Homo sapiens OX=9606 GN=TMPO PE=1 SV=2
NaN	NaN	NaN	25.3805	26.1488	25.865						12	12	12	21.2	21.2	21.2	87.334	0	34.585	2134800000	52	0	0.845966	NaN	0	sp|P42224|STAT1_HUMAN	sp|P42224|STAT1_HUMAN	1037	sp|P42224|STAT1_HUMAN Signal transducer and activator of transcription 1-alpha/beta OS=Homo sapiens OX=9606 GN=STAT1 PE=1 SV=2
NaN	NaN	NaN	NaN	NaN	25.3511						4	4	2	19.8	19.8	13.6	36.853	0	17.415	174380000	9	0	0.846755	NaN	0	sp|P42330|AK1C3_HUMAN;sp|P17516|AK1C4_HUMAN	sp|P42330|AK1C3_HUMAN;sp|P17516|AK1C4_HUMAN	1039	sp|P42330|AK1C3_HUMAN Aldo-keto reductase family 1 member C3 OS=Homo sapiens OX=9606 GN=AKR1C3 PE=1 SV=4;sp|P17516|AK1C4_HUMAN Aldo-keto reductase family 1 member C4 OS=Homo sapiens OX=9606 GN=AKR1C4 PE=1 SV=3
NaN	NaN	NaN	29.0318	29.0996	29.4091						4	4	2	39.3	39.3	14.3	9.461	0	33.766	4991700000	28	0	0.847545	NaN	0	sp|P42677|RS27_HUMAN	sp|P42677|RS27_HUMAN	1040	sp|P42677|RS27_HUMAN 40S ribosomal protein S27 OS=Homo sapiens OX=9606 GN=RPS27 PE=1 SV=3
NaN	NaN	NaN	NaN	NaN	NaN						4	4	4	2.7	2.7	2.7	157.9	0	7.263	169730000	8	NaN	1	0	NaN	sp|P42704|LPPRC_HUMAN	sp|P42704|LPPRC_HUMAN	1041	sp|P42704|LPPRC_HUMAN Leucine-rich PPR motif-containing protein, mitochondrial OS=Homo sapiens OX=9606 GN=LRPPRC PE=1 SV=3
NaN	NaN	NaN	27.9185	27.956	27.6761						7	7	7	25.4	25.4	25.4	41.924	0	65.946	1738500000	35	0	0.848336	NaN	0	sp|P42765|THIM_HUMAN	sp|P42765|THIM_HUMAN	1042	sp|P42765|THIM_HUMAN 3-ketoacyl-CoA thiolase, mitochondrial OS=Homo sapiens OX=9606 GN=ACAA2 PE=1 SV=2
NaN	NaN	NaN	NaN	NaN	NaN						3	3	3	21.1	21.1	21.1	14.551	0.00048948	3.7914	407100000	10	NaN	1	0	NaN	sp|P42766|RL35_HUMAN	sp|P42766|RL35_HUMAN	1043	sp|P42766|RL35_HUMAN 60S ribosomal protein L35 OS=Homo sapiens OX=9606 GN=RPL35 PE=1 SV=2
NaN	NaN	NaN	NaN	22.697	NaN						2	2	2	1.1	1.1	1.1	347.6	0.0020585	2.3777	38949000	2	0	0.849129	NaN	0	sp|P42858|HD_HUMAN	sp|P42858|HD_HUMAN	1044	sp|P42858|HD_HUMAN Huntingtin OS=Homo sapiens OX=9606 GN=HTT PE=1 SV=2
NaN	NaN	NaN	26.2515	NaN	NaN						4	4	4	11.2	11.2	11.2	46.637	0	6.8658	362590000	16	0	0.849923	NaN	0	sp|P43034|LIS1_HUMAN	sp|P43034|LIS1_HUMAN	1046	sp|P43034|LIS1_HUMAN Platelet-activating factor acetylhydrolase IB subunit alpha OS=Homo sapiens OX=9606 GN=PAFAH1B1 PE=1 SV=2
NaN	NaN	NaN	26.2536	25.8783	NaN						18	18	18	28.3	28.3	28.3	71.607	0	323.31	4583500000	97	0	0.850719	NaN	0	sp|P43121|MUC18_HUMAN	sp|P43121|MUC18_HUMAN	1047	sp|P43121|MUC18_HUMAN Cell surface glycoprotein MUC18 OS=Homo sapiens OX=9606 GN=MCAM PE=1 SV=2
NaN	NaN	NaN	28.358	28.2986	28.041						5	5	5	10.2	10.2	10.2	70.857	0	20.379	1912300000	26	0	0.851516	NaN	0	sp|P43155|CACP_HUMAN	sp|P43155|CACP_HUMAN	1048	sp|P43155|CACP_HUMAN Carnitine O-acetyltransferase OS=Homo sapiens OX=9606 GN=CRAT PE=1 SV=5
NaN	NaN	NaN	29.1198	28.7394	29.6649						16	16	16	27	27	27	94.622	0	148.46	5722300000	112	0	0.852315	NaN	0	sp|P43243|MATR3_HUMAN	sp|P43243|MATR3_HUMAN	1049	sp|P43243|MATR3_HUMAN Matrin-3 OS=Homo sapiens OX=9606 GN=MATR3 PE=1 SV=2
NaN	NaN	NaN	NaN	NaN	NaN						7	7	7	11.4	11.4	11.4	80.852	0	22.235	272850000	13	NaN	1	0	NaN	sp|P43304|GPDM_HUMAN	sp|P43304|GPDM_HUMAN	1050	sp|P43304|GPDM_HUMAN Glycerol-3-phosphate dehydrogenase, mitochondrial OS=Homo sapiens OX=9606 GN=GPD2 PE=1 SV=3
NaN	NaN	NaN	NaN	25.9992	NaN						2	2	2	11.9	11.9	11.9	32.235	0	6.6688	161680000	5	0	0.853115	NaN	0	sp|P43307|SSRA_HUMAN	sp|P43307|SSRA_HUMAN	1051	sp|P43307|SSRA_HUMAN Translocon-associated protein subunit alpha OS=Homo sapiens OX=9606 GN=SSR1 PE=1 SV=3
NaN	NaN	NaN	28.7197	28.4802	28.36						11	11	11	27.5	27.5	27.5	55.52	0	105.3	1987200000	45	0	0.87111	NaN	0	sp|P43490|NAMPT_HUMAN	sp|P43490|NAMPT_HUMAN	1053	sp|P43490|NAMPT_HUMAN Nicotinamide phosphoribosyltransferase OS=Homo sapiens OX=9606 GN=NAMPT PE=1 SV=1
NaN	NaN	NaN	25.561	NaN	NaN						6	6	6	12.9	12.9	12.9	47.366	0	10.282	174880000	11	0	0.871946	NaN	0	sp|P43686|PRS6B_HUMAN	sp|P43686|PRS6B_HUMAN	1054	sp|P43686|PRS6B_HUMAN 26S proteasome regulatory subunit 6B OS=Homo sapiens OX=9606 GN=PSMC4 PE=1 SV=2
NaN	NaN	NaN	NaN	23.7789	NaN						2	2	2	13.5	13.5	13.5	35.39	0	7.6814	65815000	4	0	0.872784	NaN	0	sp|P43897|EFTS_HUMAN	sp|P43897|EFTS_HUMAN	1055	sp|P43897|EFTS_HUMAN Elongation factor Ts, mitochondrial OS=Homo sapiens OX=9606 GN=TSFM PE=1 SV=2
NaN	NaN	NaN	26.8266	26.9327	27.0964						8	8	8	33.7	33.7	33.7	31.566	0	20.029	1939400000	30	0	0.873623	NaN	0	sp|P45880|VDAC2_HUMAN	sp|P45880|VDAC2_HUMAN	1056	sp|P45880|VDAC2_HUMAN Voltage-dependent anion-selective channel protein 2 OS=Homo sapiens OX=9606 GN=VDAC2 PE=1 SV=2
NaN	NaN	NaN	NaN	NaN	23.5905						2	2	2	8.3	8.3	8.3	47.485	0	4.8209	36045000	2	0	0.892503	NaN	0	sp|P45954|ACDSB_HUMAN	sp|P45954|ACDSB_HUMAN	1057	sp|P45954|ACDSB_HUMAN Short/branched chain specific acyl-CoA dehydrogenase, mitochondrial OS=Homo sapiens OX=9606 GN=ACADSB PE=1 SV=1
NaN	NaN	NaN	27.3602	27.5785	26.5303						14	14	14	19.5	19.5	19.5	95.785	0	67.544	908480000	37	0	0.893381	NaN	0	sp|P45974|UBP5_HUMAN	sp|P45974|UBP5_HUMAN	1058	sp|P45974|UBP5_HUMAN Ubiquitin carboxyl-terminal hydrolase 5 OS=Homo sapiens OX=9606 GN=USP5 PE=1 SV=2
NaN	NaN	NaN	25.1195	25.3765	25.3269						2	2	2	9.8	9.8	9.8	44.287	0	7.783	185730000	7	0	0.89426	NaN	0	sp|P45985|MP2K4_HUMAN	sp|P45985|MP2K4_HUMAN	1059	sp|P45985|MP2K4_HUMAN Dual specificity mitogen-activated protein kinase kinase 4 OS=Homo sapiens OX=9606 GN=MAP2K4 PE=1 SV=1
NaN	NaN	NaN	NaN	NaN	NaN						8	8	8	6.3	6.3	6.3	358.69	0	15.593	345910000	18	NaN	1	0	NaN	sp|P46013|KI67_HUMAN	sp|P46013|KI67_HUMAN	1060	sp|P46013|KI67_HUMAN Proliferation marker protein Ki-67 OS=Homo sapiens OX=9606 GN=MKI67 PE=1 SV=2
NaN	NaN	NaN	NaN	24.3377	NaN						2	2	2	3.7	3.7	3.7	63.541	0.00046751	3.3399	66833000	5	0	0.895141	NaN	0	sp|P46060|RAGP1_HUMAN	sp|P46060|RAGP1_HUMAN	1061	sp|P46060|RAGP1_HUMAN Ran GTPase-activating protein 1 OS=Homo sapiens OX=9606 GN=RANGAP1 PE=1 SV=1
NaN	NaN	NaN	NaN	NaN	NaN						5	5	5	6.5	6.5	6.5	89.301	0	8.1369	188880000	14	NaN	1	0	NaN	sp|P46087|NOP2_HUMAN	sp|P46087|NOP2_HUMAN	1062	sp|P46087|NOP2_HUMAN Probable 28S rRNA (cytosine(4447)-C(5))-methyltransferase OS=Homo sapiens OX=9606 GN=NOP2 PE=1 SV=2
NaN	NaN	NaN	NaN	NaN	NaN						3	3	3	8.9	8.9	8.9	33.83	0	4.6529	70676000	6	NaN	1	0	NaN	sp|P46108|CRK_HUMAN	sp|P46108|CRK_HUMAN	1063	sp|P46108|CRK_HUMAN Adapter molecule crk OS=Homo sapiens OX=9606 GN=CRK PE=1 SV=2
NaN	NaN	NaN	NaN	NaN	24.506						3	3	3	5.3	5.3	5.3	119.41	0.00049925	4.0262	62215000	5	0	0.896024	NaN	0	sp|P46379|BAG6_HUMAN	sp|P46379|BAG6_HUMAN	1064	sp|P46379|BAG6_HUMAN Large proline-rich protein BAG6 OS=Homo sapiens OX=9606 GN=BAG6 PE=1 SV=2
NaN	NaN	NaN	27.7113	27.5092	27.0806						14	14	14	21.9	21.9	21.9	82.593	0	38.853	1400200000	41	0	0.896908	NaN	0	sp|P46459|NSF_HUMAN	sp|P46459|NSF_HUMAN	1065	sp|P46459|NSF_HUMAN Vesicle-fusing ATPase OS=Homo sapiens OX=9606 GN=NSF PE=1 SV=3
NaN	NaN	NaN	NaN	NaN	NaN						2	2	2	16.7	16.7	16.7	22.073	0	20.949	6406000	2	NaN	1	0	NaN	sp|P46527|CDN1B_HUMAN	sp|P46527|CDN1B_HUMAN	1066	sp|P46527|CDN1B_HUMAN Cyclin-dependent kinase inhibitor 1B OS=Homo sapiens OX=9606 GN=CDKN1B PE=1 SV=1
NaN	NaN	NaN	28.9743	29.4659	29.5927						3	3	3	17.6	17.6	17.6	16.561	0	7.09	5770500000	28	0	0.897794	NaN	0	sp|P46776|RL27A_HUMAN	sp|P46776|RL27A_HUMAN	1067	sp|P46776|RL27A_HUMAN 60S ribosomal protein L27a OS=Homo sapiens OX=9606 GN=RPL27A PE=1 SV=2
NaN	NaN	NaN	26.6228	NaN	NaN						6	6	6	20.9	20.9	20.9	34.362	0	15.183	920300000	38	0	0.891627	NaN	0	sp|P46777|RL5_HUMAN	sp|P46777|RL5_HUMAN	1068	sp|P46777|RL5_HUMAN 60S ribosomal protein L5 OS=Homo sapiens OX=9606 GN=RPL5 PE=1 SV=3
NaN	NaN	NaN	28.1548	28.3371	28.3124						4	4	4	35.6	35.6	35.6	18.565	0	17.337	3000500000	29	0	0.898682	NaN	0	sp|P46778|RL21_HUMAN	sp|P46778|RL21_HUMAN	1069	sp|P46778|RL21_HUMAN 60S ribosomal protein L21 OS=Homo sapiens OX=9606 GN=RPL21 PE=1 SV=2
NaN	NaN	NaN	NaN	NaN	26.9514						3	3	3	21.2	21.2	21.2	15.747	0	16.904	926100000	25	0	0.900464	NaN	0	sp|P46779|RL28_HUMAN	sp|P46779|RL28_HUMAN	1070	sp|P46779|RL28_HUMAN 60S ribosomal protein L28 OS=Homo sapiens OX=9606 GN=RPL28 PE=1 SV=3
NaN	NaN	NaN	NaN	27.6692	27.3886						4	4	4	16.5	16.5	16.5	22.591	0	6.9201	1098800000	18	0	0.901357	NaN	0	sp|P46781|RS9_HUMAN	sp|P46781|RS9_HUMAN	1071	sp|P46781|RS9_HUMAN 40S ribosomal protein S9 OS=Homo sapiens OX=9606 GN=RPS9 PE=1 SV=3
NaN	NaN	NaN	27.6523	27.7391	27.3704						6	6	6	35.8	35.8	35.8	22.876	0	31.434	1143500000	20	0	0.902252	NaN	0	sp|P46782|RS5_HUMAN	sp|P46782|RS5_HUMAN	1072	sp|P46782|RS5_HUMAN 40S ribosomal protein S5 OS=Homo sapiens OX=9606 GN=RPS5 PE=1 SV=4
NaN	NaN	NaN	28.1171	27.4615	28.5139						3	3	3	14.5	14.5	14.5	18.898	0	36.848	2653200000	41	0	0.903149	NaN	0	sp|P46783|RS10_HUMAN;sp|Q9NQ39|RS10L_HUMAN	sp|P46783|RS10_HUMAN;sp|Q9NQ39|RS10L_HUMAN	1073	sp|P46783|RS10_HUMAN 40S ribosomal protein S10 OS=Homo sapiens OX=9606 GN=RPS10 PE=1 SV=1;sp|Q9NQ39|RS10L_HUMAN Putative 40S ribosomal protein S10-like OS=Homo sapiens OX=9606 GN=RPS10P5 PE=5 SV=1
NaN	NaN	NaN	NaN	NaN	NaN						10	10	9	6.1	6.1	5.7	270.63	0	82.523	682040000	33	NaN	1	0	NaN	sp|P46821|MAP1B_HUMAN	sp|P46821|MAP1B_HUMAN	1074	sp|P46821|MAP1B_HUMAN Microtubule-associated protein 1B OS=Homo sapiens OX=9606 GN=MAP1B PE=1 SV=2
NaN	NaN	NaN	NaN	NaN	NaN						2	2	2	5.8	5.8	5.8	54.461	0	11.054	8196900	4	NaN	1	0	NaN	sp|P46937|YAP1_HUMAN	sp|P46937|YAP1_HUMAN	1075	sp|P46937|YAP1_HUMAN Transcriptional coactivator YAP1 OS=Homo sapiens OX=9606 GN=YAP1 PE=1 SV=2
NaN	NaN	NaN	28.9417	29.0604	29.0527						27	27	27	9.5	9.5	9.5	394.46	0	99.264	2730300000	72	0	0.904048	NaN	0	sp|P46939|UTRO_HUMAN	sp|P46939|UTRO_HUMAN	1076	sp|P46939|UTRO_HUMAN Utrophin OS=Homo sapiens OX=9606 GN=UTRN PE=1 SV=2
NaN	NaN	NaN	29.75	29.7896	29.5902						29	29	27	19.7	19.7	18.8	189.25	0	137.84	11690000000	193	0	0.904948	NaN	0	sp|P46940|IQGA1_HUMAN;sp|Q86VI3|IQGA3_HUMAN	sp|P46940|IQGA1_HUMAN	1077	sp|P46940|IQGA1_HUMAN Ras GTPase-activating-like protein IQGAP1 OS=Homo sapiens OX=9606 GN=IQGAP1 PE=1 SV=1
NaN	NaN	NaN	25.9312	26.195	NaN						6	6	6	14.6	14.6	14.6	39.383	0	46.764	1233700000	37	0	0.90585	NaN	0	sp|P46976|GLYG_HUMAN	sp|P46976|GLYG_HUMAN	1078	sp|P46976|GLYG_HUMAN Glycogenin-1 OS=Homo sapiens OX=9606 GN=GYG1 PE=1 SV=4
NaN	NaN	NaN	26.6384	26.9764	26.4712						4	4	4	5	5	5	80.529	0	5.4525	692490000	18	0	0.899572	NaN	0	sp|P46977|STT3A_HUMAN	sp|P46977|STT3A_HUMAN	1079	sp|P46977|STT3A_HUMAN Dolichyl-diphosphooligosaccharide--protein glycosyltransferase subunit STT3A OS=Homo sapiens OX=9606 GN=STT3A PE=1 SV=2
NaN	NaN	NaN	25.8386	26.0238	25.9948						6	6	4	31.8	31.8	24.1	32.949	0	18.096	1047100000	32	0	0.890753	NaN	0	sp|P47755|CAZA2_HUMAN	sp|P47755|CAZA2_HUMAN	1080	sp|P47755|CAZA2_HUMAN F-actin-capping protein subunit alpha-2 OS=Homo sapiens OX=9606 GN=CAPZA2 PE=1 SV=3
NaN	NaN	NaN	26.9902	27.0918	26.7052						5	5	5	23.8	23.8	23.8	31.35	0	28.135	2205100000	40	0	0.889881	NaN	0	sp|P47756|CAPZB_HUMAN	sp|P47756|CAPZB_HUMAN	1081	sp|P47756|CAPZB_HUMAN F-actin-capping protein subunit beta OS=Homo sapiens OX=9606 GN=CAPZB PE=1 SV=4
NaN	NaN	NaN	26.6174	26.7176	26.0687						9	9	9	15.1	15.1	15.1	87.798	0	29.744	652210000	20	0	0.88901	NaN	0	sp|P47897|SYQ_HUMAN	sp|P47897|SYQ_HUMAN	1082	sp|P47897|SYQ_HUMAN Glutamine--tRNA ligase OS=Homo sapiens OX=9606 GN=QARS PE=1 SV=1
NaN	NaN	NaN	26.8321	26.9902	27.0605						5	5	5	25.2	25.2	25.2	29.668	0	21.734	1241500000	26	0	0.874464	NaN	0	sp|P47985|UCRI_HUMAN;sp|P0C7P4|UCRIL_HUMAN	sp|P47985|UCRI_HUMAN;sp|P0C7P4|UCRIL_HUMAN	1084	sp|P47985|UCRI_HUMAN Cytochrome b-c1 complex subunit Rieske, mitochondrial OS=Homo sapiens OX=9606 GN=UQCRFS1 PE=1 SV=2;sp|P0C7P4|UCRIL_HUMAN Putative cytochrome b-c1 complex subunit Rieske-like protein 1 OS=Homo sapiens OX=9606 GN=UQCRFS1P1 PE=5 SV=1
NaN	NaN	NaN	28.2485	28.2474	28.0983						5	5	5	30.5	30.5	30.5	23.277	0	25.415	3329700000	35	0	0.875306	NaN	0	sp|P48047|ATPO_HUMAN	sp|P48047|ATPO_HUMAN	1085	sp|P48047|ATPO_HUMAN ATP synthase subunit O, mitochondrial OS=Homo sapiens OX=9606 GN=ATP5PO PE=1 SV=1
NaN	NaN	NaN	32.6568	32.6287	32.9296						14	14	14	51.3	51.3	51.3	47.03	0	230	33106000000	71	0	0.87615	NaN	0	sp|P48052|CBPA2_HUMAN	sp|P48052|CBPA2_HUMAN	1086	sp|P48052|CBPA2_HUMAN Carboxypeptidase A2 OS=Homo sapiens OX=9606 GN=CPA2 PE=1 SV=3
NaN	NaN	NaN	28.0041	27.6919	28.2845						9	9	9	22.7	22.7	22.7	57.21	0	48.093	1960800000	41	0	0.876996	NaN	0	sp|P48444|COPD_HUMAN	sp|P48444|COPD_HUMAN	1088	sp|P48444|COPD_HUMAN Coatomer subunit delta OS=Homo sapiens OX=9606 GN=ARCN1 PE=1 SV=1
NaN	NaN	NaN	25.4814	25.0828	25.457						4	4	4	6.9	6.9	6.9	72.765	0	15.891	216460000	11	0	0.877843	NaN	0	sp|P48506|GSH1_HUMAN	sp|P48506|GSH1_HUMAN	1089	sp|P48506|GSH1_HUMAN Glutamate--cysteine ligase catalytic subunit OS=Homo sapiens OX=9606 GN=GCLC PE=1 SV=2
NaN	NaN	NaN	NaN	NaN	NaN						2	2	2	27.4	27.4	27.4	6.7913	0	7.9708	21757000	4	NaN	1	0	NaN	sp|P48539|PCP4_HUMAN	sp|P48539|PCP4_HUMAN	1090	sp|P48539|PCP4_HUMAN Calmodulin regulator protein PCP4 OS=Homo sapiens OX=9606 GN=PCP4 PE=1 SV=3
NaN	NaN	NaN	25.3952	25.7291	25.3219						4	4	4	12.9	12.9	12.9	52.384	0	9.3092	221930000	11	0	0.878692	NaN	0	sp|P48637|GSHB_HUMAN	sp|P48637|GSHB_HUMAN	1093	sp|P48637|GSHB_HUMAN Glutathione synthetase OS=Homo sapiens OX=9606 GN=GSS PE=1 SV=1
NaN	NaN	NaN	NaN	27.6774	27.2286						11	11	11	25.5	25.5	25.5	59.67	0	25.713	1083800000	30	0	0.879543	NaN	0	sp|P48643|TCPE_HUMAN	sp|P48643|TCPE_HUMAN	1094	sp|P48643|TCPE_HUMAN T-complex protein 1 subunit epsilon OS=Homo sapiens OX=9606 GN=CCT5 PE=1 SV=1
NaN	NaN	NaN	NaN	NaN	NaN						10	10	10	8.1	8.1	8.1	177.44	0	37.57	298180000	37	NaN	1	0	NaN	sp|P48681|NEST_HUMAN	sp|P48681|NEST_HUMAN	1095	sp|P48681|NEST_HUMAN Nestin OS=Homo sapiens OX=9606 GN=NES PE=1 SV=2
NaN	NaN	NaN	30.0757	30.1117	30.1672						16	16	15	40.3	40.3	38.3	50.909	0	140.43	7410300000	84	0	0.880395	NaN	0	sp|P48735|IDHP_HUMAN	sp|P48735|IDHP_HUMAN	1097	sp|P48735|IDHP_HUMAN Isocitrate dehydrogenase [NADP], mitochondrial OS=Homo sapiens OX=9606 GN=IDH2 PE=1 SV=2
NaN	NaN	NaN	NaN	NaN	NaN						5	5	4	21.4	21.4	18.5	31.54	0	11.635	259980000	14	NaN	1	0	NaN	sp|P48739|PIPNB_HUMAN	sp|P48739|PIPNB_HUMAN	1098	sp|P48739|PIPNB_HUMAN Phosphatidylinositol transfer protein beta isoform OS=Homo sapiens OX=9606 GN=PITPNB PE=1 SV=2
NaN	NaN	NaN	NaN	NaN	NaN						3	3	3	8.1	8.1	8.1	64.505	0	5.2649	20282000	5	NaN	1	0	NaN	sp|P49023|PAXI_HUMAN	sp|P49023|PAXI_HUMAN	1100	sp|P49023|PAXI_HUMAN Paxillin OS=Homo sapiens OX=9606 GN=PXN PE=1 SV=3
NaN	NaN	NaN	27.5748	27.5846	27.7586						9	9	9	18.4	18.4	18.4	53.801	0	134.29	1580900000	34	0	0.881249	NaN	0	sp|P49189|AL9A1_HUMAN	sp|P49189|AL9A1_HUMAN	1101	sp|P49189|AL9A1_HUMAN 4-trimethylaminobutyraldehyde dehydrogenase OS=Homo sapiens OX=9606 GN=ALDH9A1 PE=1 SV=3
NaN	NaN	NaN	NaN	NaN	25.0424						2	2	2	12.8	12.8	12.8	13.293	0.00044307	2.9613	223450000	6	0	0.882105	NaN	0	sp|P49207|RL34_HUMAN	sp|P49207|RL34_HUMAN	1102	sp|P49207|RL34_HUMAN 60S ribosomal protein L34 OS=Homo sapiens OX=9606 GN=RPL34 PE=1 SV=3
NaN	NaN	NaN	30.4315	30.3238	30.338						14	14	14	29.2	29.2	29.2	57.548	0	125.5	9408600000	97	0	0.882962	NaN	0	sp|P49257|LMAN1_HUMAN	sp|P49257|LMAN1_HUMAN	1103	sp|P49257|LMAN1_HUMAN Protein ERGIC-53 OS=Homo sapiens OX=9606 GN=LMAN1 PE=1 SV=2
NaN	NaN	NaN	28.353	27.7573	28.206						21	21	21	11.4	11.4	11.4	273.42	0	54.811	1825600000	50	0	0.883821	NaN	0	sp|P49327|FAS_HUMAN	sp|P49327|FAS_HUMAN	1105	sp|P49327|FAS_HUMAN Fatty acid synthase OS=Homo sapiens OX=9606 GN=FASN PE=1 SV=3
NaN	NaN	NaN	NaN	NaN	NaN						2	2	2	12.7	12.7	12.7	44.408	0.002061	2.38	0	3	NaN	1	0	NaN	sp|P49354|FNTA_HUMAN	sp|P49354|FNTA_HUMAN	1106	sp|P49354|FNTA_HUMAN Protein farnesyltransferase/geranylgeranyltransferase type-1 subunit alpha OS=Homo sapiens OX=9606 GN=FNTA PE=1 SV=1
NaN	NaN	NaN	28.8776	28.7471	28.9292						10	10	10	21.3	21.3	21.3	60.533	0	25.511	3856400000	50	0	0.884682	NaN	0	sp|P49368|TCPG_HUMAN	sp|P49368|TCPG_HUMAN	1107	sp|P49368|TCPG_HUMAN T-complex protein 1 subunit gamma OS=Homo sapiens OX=9606 GN=CCT3 PE=1 SV=4
NaN	NaN	NaN	29.7771	28.9933	28.8373						11	11	11	33.8	33.8	33.8	49.541	0	122.47	5886300000	77	0	0.885544	NaN	0	sp|P49411|EFTU_HUMAN	sp|P49411|EFTU_HUMAN	1109	sp|P49411|EFTU_HUMAN Elongation factor Tu, mitochondrial OS=Homo sapiens OX=9606 GN=TUFM PE=1 SV=2
NaN	NaN	NaN	27.7391	27.7027	27.7381						11	11	11	24.9	24.9	24.9	58.486	0	25.951	1011200000	33	0	0.886408	NaN	0	sp|P49419|AL7A1_HUMAN	sp|P49419|AL7A1_HUMAN	1110	sp|P49419|AL7A1_HUMAN Alpha-aminoadipic semialdehyde dehydrogenase OS=Homo sapiens OX=9606 GN=ALDH7A1 PE=1 SV=5
NaN	NaN	NaN	NaN	NaN	NaN						2	2	2	22.1	22.1	22.1	10.112	0	4.3305	573060000	8	NaN	1	0	NaN	sp|P49458|SRP09_HUMAN	sp|P49458|SRP09_HUMAN	1111	sp|P49458|SRP09_HUMAN Signal recognition particle 9 kDa protein OS=Homo sapiens OX=9606 GN=SRP9 PE=1 SV=2
NaN	NaN	NaN	28.4077	28.7349	28.498						13	13	13	16	16	16	106.81	0	68.597	1866700000	32	0	0.887273	NaN	0	sp|P49588|SYAC_HUMAN	sp|P49588|SYAC_HUMAN	1113	sp|P49588|SYAC_HUMAN Alanine--tRNA ligase, cytoplasmic OS=Homo sapiens OX=9606 GN=AARS PE=1 SV=2
NaN	NaN	NaN	26.8784	27.2965	26.9173						7	7	7	11.6	11.6	11.6	85.472	0	26.501	860750000	27	0	0.888141	NaN	0	sp|P49589|SYCC_HUMAN	sp|P49589|SYCC_HUMAN	1114	sp|P49589|SYCC_HUMAN Cysteine--tRNA ligase, cytoplasmic OS=Homo sapiens OX=9606 GN=CARS PE=1 SV=3
NaN	NaN	NaN	NaN	NaN	26.7223						2	2	2	3.9	3.9	3.9	58.777	0	6.5092	531990000	20	0	0.855525	NaN	0	sp|P49591|SYSC_HUMAN	sp|P49591|SYSC_HUMAN	1115	sp|P49591|SYSC_HUMAN Serine--tRNA ligase, cytoplasmic OS=Homo sapiens OX=9606 GN=SARS PE=1 SV=3
NaN	NaN	NaN	NaN	23.4424	NaN						2	2	2	8.1	8.1	8.1	49.83	0.00045746	3.1991	18384000	3	0	0.838936	NaN	0	sp|P49593|PPM1F_HUMAN	sp|P49593|PPM1F_HUMAN	1116	sp|P49593|PPM1F_HUMAN Protein phosphatase 1F OS=Homo sapiens OX=9606 GN=PPM1F PE=1 SV=3
NaN	NaN	NaN	26.7946	26.6246	NaN						3	3	3	15.9	15.9	15.9	22.836	0	9.0384	538300000	16	0	0.838162	NaN	0	sp|P49721|PSB2_HUMAN	sp|P49721|PSB2_HUMAN	1118	sp|P49721|PSB2_HUMAN Proteasome subunit beta type-2 OS=Homo sapiens OX=9606 GN=PSMB2 PE=1 SV=1
NaN	NaN	NaN	NaN	NaN	NaN						5	5	5	9.1	9.1	9.1	101.89	0	23.977	232260000	9	NaN	1	0	NaN	sp|P49736|MCM2_HUMAN	sp|P49736|MCM2_HUMAN	1119	sp|P49736|MCM2_HUMAN DNA replication licensing factor MCM2 OS=Homo sapiens OX=9606 GN=MCM2 PE=1 SV=4
NaN	NaN	NaN	27.6927	27.3313	27.9665						11	11	11	20.9	20.9	20.9	70.389	0	62.32	1834300000	45	0	0.83739	NaN	0	sp|P49748|ACADV_HUMAN	sp|P49748|ACADV_HUMAN	1120	sp|P49748|ACADV_HUMAN Very long-chain specific acyl-CoA dehydrogenase, mitochondrial OS=Homo sapiens OX=9606 GN=ACADVL PE=1 SV=1
NaN	NaN	NaN	NaN	NaN	NaN						2	2	2	1.4	1.4	1.4	241.64	0.0016842	2.5464	11561000	2	NaN	1	0	NaN	sp|P49750|YLPM1_HUMAN	sp|P49750|YLPM1_HUMAN	1121	sp|P49750|YLPM1_HUMAN YLP motif-containing protein 1 OS=Homo sapiens OX=9606 GN=YLPM1 PE=1 SV=4
NaN	NaN	NaN	28.2243	28.5788	27.7195						8	8	8	34.7	34.7	34.7	24.976	0	21.711	2459300000	30	0	0.794203	NaN	0	sp|P49755|TMEDA_HUMAN	sp|P49755|TMEDA_HUMAN	1122	sp|P49755|TMEDA_HUMAN Transmembrane emp24 domain-containing protein 10 OS=Homo sapiens OX=9606 GN=TMED10 PE=1 SV=2
NaN	NaN	NaN	NaN	NaN	NaN						6	6	6	10	10	10	100.18	0	12.92	390370000	15	NaN	1	0	NaN	sp|P49756|RBM25_HUMAN	sp|P49756|RBM25_HUMAN	1123	sp|P49756|RBM25_HUMAN RNA-binding protein 25 OS=Homo sapiens OX=9606 GN=RBM25 PE=1 SV=3
NaN	NaN	NaN	NaN	NaN	24.9602						3	3	3	7.4	7.4	7.4	38.989	0	13.987	130300000	4	0	0.794898	NaN	0	sp|P49770|EI2BB_HUMAN	sp|P49770|EI2BB_HUMAN	1124	sp|P49770|EI2BB_HUMAN Translation initiation factor eIF-2B subunit beta OS=Homo sapiens OX=9606 GN=EIF2B2 PE=1 SV=3
NaN	NaN	NaN	NaN	NaN	NaN						5	5	5	56.3	56.3	56.3	13.802	0	26.137	193140000	9	NaN	1	0	NaN	sp|P49773|HINT1_HUMAN	sp|P49773|HINT1_HUMAN	1125	sp|P49773|HINT1_HUMAN Histidine triad nucleotide-binding protein 1 OS=Homo sapiens OX=9606 GN=HINT1 PE=1 SV=2
NaN	NaN	NaN	NaN	NaN	NaN						11	11	11	11.1	11.1	11.1	153.94	0	25.703	414800000	26	NaN	1	0	NaN	sp|P49790|NU153_HUMAN	sp|P49790|NU153_HUMAN	1126	sp|P49790|NU153_HUMAN Nuclear pore complex protein Nup153 OS=Homo sapiens OX=9606 GN=NUP153 PE=1 SV=2
NaN	NaN	NaN	26.067	26.7295	27.2705						16	16	16	8	8	8	358.2	0	29.096	769360000	32	0	0.795594	NaN	0	sp|P49792|RBP2_HUMAN;sp|Q7Z3J3|RGPD4_HUMAN;sp|A6NKT7|RGPD3_HUMAN;sp|P0DJD0|RGPD1_HUMAN;sp|P0DJD1|RGPD2_HUMAN;sp|Q99666|RGPD5_HUMAN;sp|O14715|RGPD8_HUMAN	sp|P49792|RBP2_HUMAN	1127	sp|P49792|RBP2_HUMAN E3 SUMO-protein ligase RanBP2 OS=Homo sapiens OX=9606 GN=RANBP2 PE=1 SV=2
NaN	NaN	NaN	26.2092	25.7346	25.486						7	7	7	14.2	14.2	14.2	50.817	0	11.596	370700000	19	0	0.796291	NaN	0	sp|P49821|NDUV1_HUMAN	sp|P49821|NDUV1_HUMAN	1128	sp|P49821|NDUV1_HUMAN NADH dehydrogenase [ubiquinone] flavoprotein 1, mitochondrial OS=Homo sapiens OX=9606 GN=NDUFV1 PE=1 SV=4
NaN	NaN	NaN	NaN	NaN	NaN						2	2	2	3.8	3.8	3.8	42.91	0.0098187	1.8301	66657000	3	NaN	1	0	NaN	sp|P49903|SPS1_HUMAN	sp|P49903|SPS1_HUMAN	1130	sp|P49903|SPS1_HUMAN Selenide, water dikinase 1 OS=Homo sapiens OX=9606 GN=SEPHS1 PE=1 SV=2
NaN	NaN	NaN	23.8961	NaN	24.4379						3	3	3	4.9	4.9	4.9	80.592	0	6.8948	152960000	11	0	0.796989	NaN	0	sp|P49959|MRE11_HUMAN	sp|P49959|MRE11_HUMAN	1131	sp|P49959|MRE11_HUMAN Double-strand break repair protein MRE11 OS=Homo sapiens OX=9606 GN=MRE11 PE=1 SV=3
NaN	NaN	NaN	NaN	NaN	NaN						3	3	3	10.9	10.9	10.9	42.142	0	7.3651	296370000	11	NaN	1	0	NaN	sp|P50148|GNAQ_HUMAN;sp|O95837|GNA14_HUMAN;sp|P29992|GNA11_HUMAN	sp|P50148|GNAQ_HUMAN	1133	sp|P50148|GNAQ_HUMAN Guanine nucleotide-binding protein G(q) subunit alpha OS=Homo sapiens OX=9606 GN=GNAQ PE=1 SV=4
NaN	NaN	NaN	25.5875	NaN	NaN						3	3	3	8.5	8.5	8.5	39.591	0	4.5275	171950000	9	0	0.797689	NaN	0	sp|P50213|IDH3A_HUMAN	sp|P50213|IDH3A_HUMAN	1134	sp|P50213|IDH3A_HUMAN Isocitrate dehydrogenase [NAD] subunit alpha, mitochondrial OS=Homo sapiens OX=9606 GN=IDH3A PE=1 SV=1
NaN	NaN	NaN	NaN	NaN	25.8301						3	3	3	15.9	15.9	15.9	34.165	0	12.441	350870000	9	0	0.79839	NaN	0	sp|P50225|ST1A1_HUMAN;sp|P0DMN0|ST1A4_HUMAN;sp|P0DMM9|ST1A3_HUMAN;sp|P50226|ST1A2_HUMAN	sp|P50225|ST1A1_HUMAN;sp|P0DMN0|ST1A4_HUMAN;sp|P0DMM9|ST1A3_HUMAN	1135	sp|P50225|ST1A1_HUMAN Sulfotransferase 1A1 OS=Homo sapiens OX=9606 GN=SULT1A1 PE=1 SV=3;sp|P0DMN0|ST1A4_HUMAN Sulfotransferase 1A4 OS=Homo sapiens OX=9606 GN=SULT1A4 PE=1 SV=1;sp|P0DMM9|ST1A3_HUMAN Sulfotransferase 1A3 OS=Homo sapiens OX=9606 GN=SULT1A3 PE
NaN	NaN	NaN	NaN	NaN	NaN						4	4	4	8.4	8.4	8.4	65.893	0.00045683	3.1842	97330000	5	NaN	1	0	NaN	sp|P50281|MMP14_HUMAN	sp|P50281|MMP14_HUMAN	1136	sp|P50281|MMP14_HUMAN Matrix metalloproteinase-14 OS=Homo sapiens OX=9606 GN=MMP14 PE=1 SV=3
NaN	NaN	NaN	29.7177	29.7661	29.6352						18	18	12	39.1	39.1	25.6	50.663	0	168.41	6497500000	99	0	0.799092	NaN	0	sp|P50395|GDIB_HUMAN	sp|P50395|GDIB_HUMAN	1137	sp|P50395|GDIB_HUMAN Rab GDP dissociation inhibitor beta OS=Homo sapiens OX=9606 GN=GDI2 PE=1 SV=2
NaN	NaN	NaN	27.3142	26.847	26.8522						7	7	7	37.8	37.8	37.8	28.994	0	22.278	2965800000	57	0	0.799796	NaN	0	sp|P50402|EMD_HUMAN	sp|P50402|EMD_HUMAN	1138	sp|P50402|EMD_HUMAN Emerin OS=Homo sapiens OX=9606 GN=EMD PE=1 SV=1
NaN	NaN	NaN	NaN	NaN	NaN						2	2	2	3.6	3.6	3.6	88.367	0	17.18	500870000	13	NaN	1	0	NaN	sp|P50416|CPT1A_HUMAN	sp|P50416|CPT1A_HUMAN	1139	sp|P50416|CPT1A_HUMAN Carnitine O-palmitoyltransferase 1, liver isoform OS=Homo sapiens OX=9606 GN=CPT1A PE=1 SV=2
NaN	NaN	NaN	31.3339	31.5416	31.4049						17	17	17	40.7	40.7	40.7	48.455	0	190.02	13685000000	75	0	0.8005	NaN	0	sp|P50440|GATM_HUMAN	sp|P50440|GATM_HUMAN	1140	sp|P50440|GATM_HUMAN Glycine amidinotransferase, mitochondrial OS=Homo sapiens OX=9606 GN=GATM PE=1 SV=1
NaN	NaN	NaN	28.2639	27.8353	27.8745						21	21	21	50.2	50.2	50.2	46.44	0	228.8	20099000000	152	0	0.801206	NaN	0	sp|P50454|SERPH_HUMAN	sp|P50454|SERPH_HUMAN	1141	sp|P50454|SERPH_HUMAN Serpin H1 OS=Homo sapiens OX=9606 GN=SERPINH1 PE=1 SV=2
NaN	NaN	NaN	NaN	NaN	NaN						8	8	8	25.5	25.5	25.5	35.398	0	27.901	337270000	17	NaN	1	0	NaN	sp|P50479|PDLI4_HUMAN	sp|P50479|PDLI4_HUMAN	1142	sp|P50479|PDLI4_HUMAN PDZ and LIM domain protein 4 OS=Homo sapiens OX=9606 GN=PDLIM4 PE=1 SV=2
NaN	NaN	NaN	NaN	NaN	25.4154						5	5	5	14.6	14.6	14.6	41.331	0	18.601	422680000	14	0	0.801914	NaN	0	sp|P50502|F10A1_HUMAN;sp|Q8NFI4|F10A5_HUMAN;sp|Q8IZP2|ST134_HUMAN	sp|P50502|F10A1_HUMAN;sp|Q8NFI4|F10A5_HUMAN	1143	sp|P50502|F10A1_HUMAN Hsc70-interacting protein OS=Homo sapiens OX=9606 GN=ST13 PE=1 SV=2;sp|Q8NFI4|F10A5_HUMAN Putative protein FAM10A5 OS=Homo sapiens OX=9606 GN=ST13P5 PE=5 SV=1
NaN	NaN	NaN	NaN	NaN	25.6033						8	8	8	27.4	27.4	27.4	39.829	0	51.64	1014300000	46	0	0.802622	NaN	0	sp|P50552|VASP_HUMAN	sp|P50552|VASP_HUMAN	1144	sp|P50552|VASP_HUMAN Vasodilator-stimulated phosphoprotein OS=Homo sapiens OX=9606 GN=VASP PE=1 SV=3
NaN	NaN	NaN	26.4806	26.3898	26.1089						11	11	6	12.4	12.4	7.4	98.063	0	21.431	854600000	41	0	0.803332	NaN	0	sp|P50570|DYN2_HUMAN;sp|Q9UQ16|DYN3_HUMAN	sp|P50570|DYN2_HUMAN	1145	sp|P50570|DYN2_HUMAN Dynamin-2 OS=Homo sapiens OX=9606 GN=DNM2 PE=1 SV=2
NaN	NaN	NaN	27.0619	27.1535	27.2809						7	7	7	21.8	21.8	21.8	52.891	0	144.78	1145800000	29	0	0.804042	NaN	0	sp|P50579|MAP2_HUMAN	sp|P50579|MAP2_HUMAN	1146	sp|P50579|MAP2_HUMAN Methionine aminopeptidase 2 OS=Homo sapiens OX=9606 GN=METAP2 PE=1 SV=1
NaN	NaN	NaN	NaN	26.4307	NaN						5	5	5	2.7	2.7	2.7	319.1	0	13.614	394850000	9	0	0.804755	NaN	0	sp|P50851|LRBA_HUMAN	sp|P50851|LRBA_HUMAN	1147	sp|P50851|LRBA_HUMAN Lipopolysaccharide-responsive and beige-like anchor protein OS=Homo sapiens OX=9606 GN=LRBA PE=1 SV=4
NaN	NaN	NaN	27.764	27.3497	27.6371						10	10	10	22.6	22.6	22.6	67.404	0	52.112	3984900000	54	0	0.805468	NaN	0	sp|P50895|BCAM_HUMAN	sp|P50895|BCAM_HUMAN	1148	sp|P50895|BCAM_HUMAN Basal cell adhesion molecule OS=Homo sapiens OX=9606 GN=BCAM PE=1 SV=2
NaN	NaN	NaN	NaN	NaN	23.6724						2	2	2	11.4	11.4	11.4	34.193	0	6.2299	32416000	2	0	0.793509	NaN	0	sp|P50897|PPT1_HUMAN	sp|P50897|PPT1_HUMAN	1149	sp|P50897|PPT1_HUMAN Palmitoyl-protein thioesterase 1 OS=Homo sapiens OX=9606 GN=PPT1 PE=1 SV=1
NaN	NaN	NaN	28.7978	28.8264	28.7575						12	12	12	26.1	26.1	26.1	59.62	0	30.896	3514000000	57	0	0.792126	NaN	0	sp|P50990|TCPQ_HUMAN	sp|P50990|TCPQ_HUMAN	1150	sp|P50990|TCPQ_HUMAN T-complex protein 1 subunit theta OS=Homo sapiens OX=9606 GN=CCT8 PE=1 SV=4
NaN	NaN	NaN	27.3157	27.1225	27.0579						8	8	8	17.4	17.4	17.4	57.924	0	38.461	1241200000	35	0	0.779218	NaN	0	sp|P50991|TCPD_HUMAN	sp|P50991|TCPD_HUMAN	1151	sp|P50991|TCPD_HUMAN T-complex protein 1 subunit delta OS=Homo sapiens OX=9606 GN=CCT4 PE=1 SV=4
NaN	NaN	NaN	27.4146	27.6283	27.3517						8	8	8	17.8	17.8	17.8	54.389	0	26.247	2165100000	37	0	0.791436	NaN	0	sp|P50995|ANX11_HUMAN	sp|P50995|ANX11_HUMAN	1153	sp|P50995|ANX11_HUMAN Annexin A11 OS=Homo sapiens OX=9606 GN=ANXA11 PE=1 SV=1
NaN	NaN	NaN	NaN	NaN	NaN						3	2	2	6.6	5.3	5.3	69.72	0	6.5559	55428000	4	NaN	1	0	NaN	sp|P51114|FXR1_HUMAN	sp|P51114|FXR1_HUMAN	1154	sp|P51114|FXR1_HUMAN Fragile X mental retardation syndrome-related protein 1 OS=Homo sapiens OX=9606 GN=FXR1 PE=1 SV=3
NaN	NaN	NaN	NaN	NaN	NaN						5	5	3	27.3	27.3	17.6	23.482	0	13.548	901400000	22	NaN	1	0	NaN	sp|P51148|RAB5C_HUMAN	sp|P51148|RAB5C_HUMAN	1156	sp|P51148|RAB5C_HUMAN Ras-related protein Rab-5C OS=Homo sapiens OX=9606 GN=RAB5C PE=1 SV=2
NaN	NaN	NaN	27.847	28.0065	27.4849						10	10	10	53.1	53.1	53.1	23.489	0	157.64	2580100000	56	0	0.779887	NaN	0	sp|P51149|RAB7A_HUMAN	sp|P51149|RAB7A_HUMAN	1157	sp|P51149|RAB7A_HUMAN Ras-related protein Rab-7a OS=Homo sapiens OX=9606 GN=RAB7A PE=1 SV=1
NaN	NaN	NaN	NaN	NaN	NaN						3	3	3	21.1	21.1	21.1	20.478	0	9.848	192210000	14	NaN	1	0	NaN	sp|P51452|DUS3_HUMAN	sp|P51452|DUS3_HUMAN	1161	sp|P51452|DUS3_HUMAN Dual specificity protein phosphatase 3 OS=Homo sapiens OX=9606 GN=DUSP3 PE=1 SV=1
NaN	NaN	NaN	NaN	NaN	NaN						7	2	2	5.9	1.8	1.8	181.28	0	5.2209	66136000	3	NaN	1	0	NaN	sp|P51531|SMCA2_HUMAN	sp|P51531|SMCA2_HUMAN	1162	sp|P51531|SMCA2_HUMAN Probable global transcription activator SNF2L2 OS=Homo sapiens OX=9606 GN=SMARCA2 PE=1 SV=2
NaN	NaN	NaN	NaN	NaN	NaN						11	11	6	9.3	9.3	5.3	184.64	0	51.072	438700000	23	NaN	1	0	NaN	sp|P51532|SMCA4_HUMAN	sp|P51532|SMCA4_HUMAN	1163	sp|P51532|SMCA4_HUMAN Transcription activator BRG1 OS=Homo sapiens OX=9606 GN=SMARCA4 PE=1 SV=2
NaN	NaN	NaN	27.3083	27.5552	27.1371						5	5	5	16.3	16.3	16.3	42.272	0	15.174	796720000	10	0	0.780557	NaN	0	sp|P51570|GALK1_HUMAN	sp|P51570|GALK1_HUMAN	1164	sp|P51570|GALK1_HUMAN Galactokinase OS=Homo sapiens OX=9606 GN=GALK1 PE=1 SV=1
NaN	NaN	NaN	28.3446	28.4392	28.3356						6	6	6	34.7	34.7	34.7	18.998	0	38.408	1900200000	26	0	0.781228	NaN	0	sp|P51571|SSRD_HUMAN	sp|P51571|SSRD_HUMAN	1165	sp|P51571|SSRD_HUMAN Translocon-associated protein subunit delta OS=Homo sapiens OX=9606 GN=SSR4 PE=1 SV=1
NaN	NaN	NaN	29.3729	28.6601	30.0162						9	9	9	26	26	26	27.991	0	22.634	5480200000	46	0	0.7819	NaN	0	sp|P51572|BAP31_HUMAN	sp|P51572|BAP31_HUMAN	1166	sp|P51572|BAP31_HUMAN B-cell receptor-associated protein 31 OS=Homo sapiens OX=9606 GN=BCAP31 PE=1 SV=3
NaN	NaN	NaN	27.7897	27.8375	28.5346						16	16	16	36.2	36.2	36.2	52.44	0	54.468	2165400000	71	0	0.782574	NaN	0	sp|P51608|MECP2_HUMAN	sp|P51608|MECP2_HUMAN	1167	sp|P51608|MECP2_HUMAN Methyl-CpG-binding protein 2 OS=Homo sapiens OX=9606 GN=MECP2 PE=1 SV=1
NaN	NaN	NaN	26.4431	26.411	26.5565						9	9	9	8.4	8.4	8.4	208.73	0	21.643	833680000	20	0	0.783248	NaN	0	sp|P51610|HCFC1_HUMAN	sp|P51610|HCFC1_HUMAN	1168	sp|P51610|HCFC1_HUMAN Host cell factor 1 OS=Homo sapiens OX=9606 GN=HCFC1 PE=1 SV=2
NaN	NaN	NaN	25.3896	25.4591	NaN						2	2	2	5.2	5.2	5.2	54.847	0.0005071	4.2342	301710000	8	0	0.783924	NaN	0	sp|P51648|AL3A2_HUMAN	sp|P51648|AL3A2_HUMAN	1169	sp|P51648|AL3A2_HUMAN Fatty aldehyde dehydrogenase OS=Homo sapiens OX=9606 GN=ALDH3A2 PE=1 SV=1
NaN	NaN	NaN	NaN	NaN	23.6905						2	2	2	5.2	5.2	5.2	57.214	0	6.2615	135070000	2	0	0.784601	NaN	0	sp|P51649|SSDH_HUMAN	sp|P51649|SSDH_HUMAN	1170	sp|P51649|SSDH_HUMAN Succinate-semialdehyde dehydrogenase, mitochondrial OS=Homo sapiens OX=9606 GN=ALDH5A1 PE=1 SV=2
NaN	NaN	NaN	NaN	NaN	NaN						7	7	7	13	13	13	79.685	0	36.483	130880000	18	NaN	1	0	NaN	sp|P51659|DHB4_HUMAN	sp|P51659|DHB4_HUMAN	1171	sp|P51659|DHB4_HUMAN Peroxisomal multifunctional enzyme type 2 OS=Homo sapiens OX=9606 GN=HSD17B4 PE=1 SV=3
NaN	NaN	NaN	24.5631	25.0698	NaN						2	2	2	12.7	12.7	12.7	37.025	0	97.236	177660000	10	0	0.785279	NaN	0	sp|P51665|PSMD7_HUMAN	sp|P51665|PSMD7_HUMAN	1172	sp|P51665|PSMD7_HUMAN 26S proteasome non-ATPase regulatory subunit 7 OS=Homo sapiens OX=9606 GN=PSMD7 PE=1 SV=2
NaN	NaN	NaN	NaN	NaN	NaN						4	4	4	22.9	22.9	22.9	26.788	0	68.905	111890000	13	NaN	1	0	NaN	sp|P51858|HDGF_HUMAN	sp|P51858|HDGF_HUMAN	1177	sp|P51858|HDGF_HUMAN Hepatoma-derived growth factor OS=Homo sapiens OX=9606 GN=HDGF PE=1 SV=1
NaN	NaN	NaN	28.2764	27.9833	28.1334						16	16	16	43.2	43.2	43.2	38.429	0	281.06	12270000000	127	0	0.785958	NaN	0	sp|P51884|LUM_HUMAN;CON__Q05443	sp|P51884|LUM_HUMAN	1178	sp|P51884|LUM_HUMAN Lumican OS=Homo sapiens OX=9606 GN=LUM PE=1 SV=2
NaN	NaN	NaN	28.4432	28.0632	27.6506						18	18	18	42.4	42.4	42.4	43.809	0	98.692	11855000000	164	0	0.786639	NaN	0	sp|P51888|PRELP_HUMAN	sp|P51888|PRELP_HUMAN	1179	sp|P51888|PRELP_HUMAN Prolargin OS=Homo sapiens OX=9606 GN=PRELP PE=1 SV=1
NaN	NaN	NaN	28.1266	24.2233	25.1686						44	44	44	88.9	88.9	88.9	33.17	0	323.31	403040000000	700	0	0.787321	NaN	0	sp|P51911|CNN1_HUMAN	sp|P51911|CNN1_HUMAN	1180	sp|P51911|CNN1_HUMAN Calponin-1 OS=Homo sapiens OX=9606 GN=CNN1 PE=1 SV=2
NaN	NaN	NaN	NaN	NaN	NaN						4	4	4	37.8	37.8	37.8	20.105	0	36.133	96116000	7	NaN	1	0	NaN	sp|P51970|NDUA8_HUMAN	sp|P51970|NDUA8_HUMAN	1181	sp|P51970|NDUA8_HUMAN NADH dehydrogenase [ubiquinone] 1 alpha subcomplex subunit 8 OS=Homo sapiens OX=9606 GN=NDUFA8 PE=1 SV=3
NaN	NaN	NaN	26.6518	26.8633	NaN						7	7	7	26.2	26.2	26.2	39.594	0	34.544	1462100000	28	0	0.788003	NaN	0	sp|P51991|ROA3_HUMAN	sp|P51991|ROA3_HUMAN	1182	sp|P51991|ROA3_HUMAN Heterogeneous nuclear ribonucleoprotein A3 OS=Homo sapiens OX=9606 GN=HNRNPA3 PE=1 SV=2
NaN	NaN	NaN	26.7787	27.0042	27.1647						5	5	5	16.6	16.6	16.6	53.139	0	10.538	871410000	17	0	0.788688	NaN	0	sp|P52209|6PGD_HUMAN	sp|P52209|6PGD_HUMAN	1183	sp|P52209|6PGD_HUMAN 6-phosphogluconate dehydrogenase, decarboxylating OS=Homo sapiens OX=9606 GN=PGD PE=1 SV=3
NaN	NaN	NaN	30.9249	31.0074	31.4016						24	24	24	41	41	41	77.515	0	310.85	18513000000	198	0	0.789373	NaN	0	sp|P52272|HNRPM_HUMAN	sp|P52272|HNRPM_HUMAN	1184	sp|P52272|HNRPM_HUMAN Heterogeneous nuclear ribonucleoprotein M OS=Homo sapiens OX=9606 GN=HNRNPM PE=1 SV=3
NaN	NaN	NaN	27.1587	NaN	27.4244						7	7	7	38.2	38.2	38.2	23.207	0	80.103	2596300000	49	0	0.790059	NaN	0	sp|P52565|GDIR1_HUMAN	sp|P52565|GDIR1_HUMAN	1187	sp|P52565|GDIR1_HUMAN Rho GDP-dissociation inhibitor 1 OS=Homo sapiens OX=9606 GN=ARHGDIA PE=1 SV=3
NaN	NaN	NaN	NaN	NaN	NaN						2	2	2	15.4	15.4	15.4	22.988	0	50.778	77174000	7	NaN	1	0	NaN	sp|P52566|GDIR2_HUMAN	sp|P52566|GDIR2_HUMAN	1188	sp|P52566|GDIR2_HUMAN Rho GDP-dissociation inhibitor 2 OS=Homo sapiens OX=9606 GN=ARHGDIB PE=1 SV=3
NaN	NaN	NaN	NaN	NaN	NaN						3	2	2	11.3	7.2	7.2	45.671	0.00045269	3.1225	44712000	4	NaN	1	0	NaN	sp|P52597|HNRPF_HUMAN	sp|P52597|HNRPF_HUMAN	1190	sp|P52597|HNRPF_HUMAN Heterogeneous nuclear ribonucleoprotein F OS=Homo sapiens OX=9606 GN=HNRNPF PE=1 SV=3
NaN	NaN	NaN	NaN	NaN	22.9274						2	2	2	3	3	3	101.29	0.0083587	1.864	17156000	3	0	0.790747	NaN	0	sp|P52735|VAV2_HUMAN	sp|P52735|VAV2_HUMAN	1191	sp|P52735|VAV2_HUMAN Guanine nucleotide exchange factor VAV2 OS=Homo sapiens OX=9606 GN=VAV2 PE=1 SV=2
NaN	NaN	NaN	NaN	25.4709	NaN						5	3	3	23.4	15.7	15.7	32.922	0	8.9616	418880000	19	0	0.806183	NaN	0	sp|P52907|CAZA1_HUMAN	sp|P52907|CAZA1_HUMAN	1193	sp|P52907|CAZA1_HUMAN F-actin-capping protein subunit alpha-1 OS=Homo sapiens OX=9606 GN=CAPZA1 PE=1 SV=3
NaN	NaN	NaN	NaN	NaN	NaN						4	4	4	49.5	49.5	49.5	11.832	0	97.112	519690000	16	NaN	1	0	NaN	sp|P52926|HMGA2_HUMAN	sp|P52926|HMGA2_HUMAN	1194	sp|P52926|HMGA2_HUMAN High mobility group protein HMGI-C OS=Homo sapiens OX=9606 GN=HMGA2 PE=1 SV=1
NaN	NaN	NaN	27.4062	NaN	NaN						4	4	4	32.2	32.2	32.2	22.492	0	50.495	6671200000	62	0	0.792817	NaN	0	sp|P52943|CRIP2_HUMAN	sp|P52943|CRIP2_HUMAN	1195	sp|P52943|CRIP2_HUMAN Cysteine-rich protein 2 OS=Homo sapiens OX=9606 GN=CRIP2 PE=1 SV=1
NaN	NaN	NaN	NaN	23.9658	NaN						2	2	2	1.3	1.3	1.3	197.58	0	11.864	153610000	6	0	0.806899	NaN	0	sp|P52948|NUP98_HUMAN	sp|P52948|NUP98_HUMAN	1196	sp|P52948|NUP98_HUMAN Nuclear pore complex protein Nup98-Nup96 OS=Homo sapiens OX=9606 GN=NUP98 PE=1 SV=4
NaN	NaN	NaN	NaN	NaN	NaN						3	3	3	10.8	10.8	10.8	33.428	0	4.6459	44634000	6	NaN	1	0	NaN	sp|P53004|BIEA_HUMAN	sp|P53004|BIEA_HUMAN	1197	sp|P53004|BIEA_HUMAN Biliverdin reductase A OS=Homo sapiens OX=9606 GN=BLVRA PE=1 SV=2
NaN	NaN	NaN	NaN	NaN	NaN						2	2	2	7.7	7.7	7.7	34.012	0	9.6019	37108000	3	NaN	1	0	NaN	sp|P53007|TXTP_HUMAN	sp|P53007|TXTP_HUMAN	1198	sp|P53007|TXTP_HUMAN Tricarboxylate transport protein, mitochondrial OS=Homo sapiens OX=9606 GN=SLC25A1 PE=1 SV=2
NaN	NaN	NaN	26.2993	NaN	NaN						4	4	4	18.2	18.2	18.2	41.738	0	66.582	209580000	11	0	0.822978	NaN	0	sp|P53367|ARFP1_HUMAN	sp|P53367|ARFP1_HUMAN	1201	sp|P53367|ARFP1_HUMAN Arfaptin-1 OS=Homo sapiens OX=9606 GN=ARFIP1 PE=1 SV=2
NaN	NaN	NaN	27.3482	28.333	27.8062						13	13	13	15.8	15.8	15.8	120.84	0	35.47	1379400000	30	0	0.824472	NaN	0	sp|P53396|ACLY_HUMAN	sp|P53396|ACLY_HUMAN	1202	sp|P53396|ACLY_HUMAN ATP-citrate synthase OS=Homo sapiens OX=9606 GN=ACLY PE=1 SV=3
NaN	NaN	NaN	28.5573	28.303	28.6206						5	5	5	25.1	25.1	25.1	36.249	0	21.484	1972800000	24	0	0.825221	NaN	0	sp|P53597|SUCA_HUMAN	sp|P53597|SUCA_HUMAN	1203	sp|P53597|SUCA_HUMAN Succinate--CoA ligase [ADP/GDP-forming] subunit alpha, mitochondrial OS=Homo sapiens OX=9606 GN=SUCLG1 PE=1 SV=4
NaN	NaN	NaN	28.3499	28.2242	27.7207						7	7	7	8.6	8.6	8.6	107.14	0	78.279	2576000000	41	0	0.825971	NaN	0	sp|P53618|COPB_HUMAN	sp|P53618|COPB_HUMAN	1204	sp|P53618|COPB_HUMAN Coatomer subunit beta OS=Homo sapiens OX=9606 GN=COPB1 PE=1 SV=3
NaN	NaN	NaN	29.3316	29.1603	29.2746						18	18	18	19.4	19.4	19.4	138.34	0	164.4	5562500000	85	0	0.826722	NaN	0	sp|P53621|COPA_HUMAN	sp|P53621|COPA_HUMAN	1205	sp|P53621|COPA_HUMAN Coatomer subunit alpha OS=Homo sapiens OX=9606 GN=COPA PE=1 SV=2
NaN	NaN	NaN	NaN	NaN	NaN						37	37	37	37.6	37.6	37.6	99.058	0	323.31	22100000000	190	NaN	1	0	NaN	sp|P53814|SMTN_HUMAN	sp|P53814|SMTN_HUMAN	1207	sp|P53814|SMTN_HUMAN Smoothelin OS=Homo sapiens OX=9606 GN=SMTN PE=1 SV=7
NaN	NaN	NaN	NaN	NaN	NaN						3	3	3	6.4	6.4	6.4	53.944	0	5.9696	84333000	8	NaN	1	0	NaN	sp|P53985|MOT1_HUMAN	sp|P53985|MOT1_HUMAN	1208	sp|P53985|MOT1_HUMAN Monocarboxylate transporter 1 OS=Homo sapiens OX=9606 GN=SLC16A1 PE=1 SV=3
NaN	NaN	NaN	27.0053	26.8289	26.7347						5	5	5	8	8	8	118.32	0	13.749	916040000	22	0	0.827475	NaN	0	sp|P53992|SC24C_HUMAN	sp|P53992|SC24C_HUMAN	1209	sp|P53992|SC24C_HUMAN Protein transport protein Sec24C OS=Homo sapiens OX=9606 GN=SEC24C PE=1 SV=3
NaN	NaN	NaN	NaN	NaN	NaN						2	2	2	18.9	18.9	18.9	14.395	0	6.1282	160320000	13	NaN	1	0	NaN	sp|P53999|TCP4_HUMAN	sp|P53999|TCP4_HUMAN	1210	sp|P53999|TCP4_HUMAN Activated RNA polymerase II transcriptional coactivator p15 OS=Homo sapiens OX=9606 GN=SUB1 PE=1 SV=3
NaN	NaN	NaN	26.4971	26.5364	NaN						8	8	8	15.2	15.2	15.2	75.378	0	15.596	482980000	14	0	0.82823	NaN	0	sp|P54136|SYRC_HUMAN	sp|P54136|SYRC_HUMAN	1211	sp|P54136|SYRC_HUMAN Arginine--tRNA ligase, cytoplasmic OS=Homo sapiens OX=9606 GN=RARS PE=1 SV=2
NaN	NaN	NaN	26.902	27.2926	27.2409						5	5	5	15	15	15	51.847	0	108.03	692090000	17	0	0.828985	NaN	0	sp|P54315|LIPR1_HUMAN	sp|P54315|LIPR1_HUMAN	1214	sp|P54315|LIPR1_HUMAN Inactive pancreatic lipase-related protein 1 OS=Homo sapiens OX=9606 GN=PNLIPRP1 PE=1 SV=1
NaN	NaN	NaN	27.3324	27.7449	28.654						4	4	4	8.7	8.7	8.7	51.96	0	8.4242	1333500000	20	0	0.829742	NaN	0	sp|P54317|LIPR2_HUMAN	sp|P54317|LIPR2_HUMAN	1215	sp|P54317|LIPR2_HUMAN Pancreatic lipase-related protein 2 OS=Homo sapiens OX=9606 GN=PNLIPRP2 PE=1 SV=2
NaN	NaN	NaN	28.6263	28.2696	28.3502						15	15	15	28.6	28.6	28.6	59.143	0	38.625	1821800000	34	0	0.830501	NaN	0	sp|P54577|SYYC_HUMAN	sp|P54577|SYYC_HUMAN	1216	sp|P54577|SYYC_HUMAN Tyrosine--tRNA ligase, cytoplasmic OS=Homo sapiens OX=9606 GN=YARS PE=1 SV=4
NaN	NaN	NaN	NaN	25.4701	NaN						3	3	3	8.9	8.9	8.9	56.068	0	9.1953	104430000	6	0	0.831261	NaN	0	sp|P54578|UBP14_HUMAN	sp|P54578|UBP14_HUMAN	1217	sp|P54578|UBP14_HUMAN Ubiquitin carboxyl-terminal hydrolase 14 OS=Homo sapiens OX=9606 GN=USP14 PE=1 SV=3
NaN	NaN	NaN	NaN	26.6915	25.8628						22	14	14	29.1	18	18	70.02	0	65.809	3617400000	66	0	0.832022	NaN	0	sp|P54652|HSP72_HUMAN	sp|P54652|HSP72_HUMAN	1218	sp|P54652|HSP72_HUMAN Heat shock-related 70 kDa protein 2 OS=Homo sapiens OX=9606 GN=HSPA2 PE=1 SV=1
NaN	NaN	NaN	NaN	NaN	26.2326						2	2	2	5.4	5.4	5.4	42.966	0.00048591	3.6874	166210000	4	0	0.832785	NaN	0	sp|P54687|BCAT1_HUMAN	sp|P54687|BCAT1_HUMAN	1219	sp|P54687|BCAT1_HUMAN Branched-chain-amino-acid aminotransferase, cytosolic OS=Homo sapiens OX=9606 GN=BCAT1 PE=1 SV=3
NaN	NaN	NaN	25.1552	NaN	NaN						2	2	2	9.3	9.3	9.3	31.512	0	5.9809	244430000	9	0	0.833549	NaN	0	sp|P54709|AT1B3_HUMAN	sp|P54709|AT1B3_HUMAN	1220	sp|P54709|AT1B3_HUMAN Sodium/potassium-transporting ATPase subunit beta-3 OS=Homo sapiens OX=9606 GN=ATP1B3 PE=1 SV=1
NaN	NaN	NaN	NaN	NaN	NaN						2	2	2	8.3	8.3	8.3	39.609	0	33.078	26485000	5	NaN	1	0	NaN	sp|P54725|RD23A_HUMAN	sp|P54725|RD23A_HUMAN	1221	sp|P54725|RD23A_HUMAN UV excision repair protein RAD23 homolog A OS=Homo sapiens OX=9606 GN=RAD23A PE=1 SV=1
NaN	NaN	NaN	26.155	NaN	25.557						3	3	3	12.2	12.2	12.2	43.171	0	22.873	434680000	19	0	0.834314	NaN	0	sp|P54727|RD23B_HUMAN	sp|P54727|RD23B_HUMAN	1222	sp|P54727|RD23B_HUMAN UV excision repair protein RAD23 homolog B OS=Homo sapiens OX=9606 GN=RAD23B PE=1 SV=1
NaN	NaN	NaN	27.9489	27.9638	27.7296						7	7	7	41	41	41	26.477	0	60.113	2548200000	41	0	0.835081	NaN	0	sp|P54819|KAD2_HUMAN	sp|P54819|KAD2_HUMAN	1223	sp|P54819|KAD2_HUMAN Adenylate kinase 2, mitochondrial OS=Homo sapiens OX=9606 GN=AK2 PE=1 SV=2
NaN	NaN	NaN	NaN	NaN	NaN						7	7	7	12.7	12.7	12.7	87.301	0	36.142	291610000	13	NaN	1	0	NaN	sp|P54886|P5CS_HUMAN	sp|P54886|P5CS_HUMAN	1224	sp|P54886|P5CS_HUMAN Delta-1-pyrroline-5-carboxylate synthase OS=Homo sapiens OX=9606 GN=ALDH18A1 PE=1 SV=2
NaN	NaN	NaN	25.5984	NaN	NaN						4	4	4	10.4	10.4	10.4	49.222	0	5.3807	176290000	9	0	0.835849	NaN	0	sp|P55010|IF5_HUMAN	sp|P55010|IF5_HUMAN	1226	sp|P55010|IF5_HUMAN Eukaryotic translation initiation factor 5 OS=Homo sapiens OX=9606 GN=EIF5 PE=1 SV=2
NaN	NaN	NaN	24.0357	24.1315	NaN						5	5	5	6.3	6.3	6.3	131.45	0	46.12	162560000	14	0	0.836619	NaN	0	sp|P55011|S12A2_HUMAN	sp|P55011|S12A2_HUMAN	1227	sp|P55011|S12A2_HUMAN Solute carrier family 12 member 2 OS=Homo sapiens OX=9606 GN=SLC12A2 PE=1 SV=1
NaN	NaN	NaN	NaN	NaN	25.1309						2	2	2	9.3	9.3	9.3	40.736	0	21.165	85603000	9	0	0.823724	NaN	0	sp|P55036|PSMD4_HUMAN	sp|P55036|PSMD4_HUMAN	1228	sp|P55036|PSMD4_HUMAN 26S proteasome non-ATPase regulatory subunit 4 OS=Homo sapiens OX=9606 GN=PSMD4 PE=1 SV=1
NaN	NaN	NaN	NaN	33.8784	NaN						4	4	4	4.8	4.8	4.8	110.42	0	5.9086	29386000000	10	0	0.822233	NaN	0	sp|P55060|XPO2_HUMAN	sp|P55060|XPO2_HUMAN	1229	sp|P55060|XPO2_HUMAN Exportin-2 OS=Homo sapiens OX=9606 GN=CSE1L PE=1 SV=3
NaN	NaN	NaN	30.7595	30.7865	30.6658						34	34	34	41.9	41.9	41.9	89.321	0	323.31	17308000000	269	0	0.808335	NaN	0	sp|P55072|TERA_HUMAN	sp|P55072|TERA_HUMAN	1230	sp|P55072|TERA_HUMAN Transitional endoplasmic reticulum ATPase OS=Homo sapiens OX=9606 GN=VCP PE=1 SV=4
NaN	NaN	NaN	28.3393	28.0667	28.4348						19	19	19	44.5	44.5	44.5	51.294	0	45.257	2882000000	65	0	0.82149	NaN	0	sp|P55084|ECHB_HUMAN	sp|P55084|ECHB_HUMAN	1233	sp|P55084|ECHB_HUMAN Trifunctional enzyme subunit beta, mitochondrial OS=Homo sapiens OX=9606 GN=HADHB PE=1 SV=3
NaN	NaN	NaN	26.6521	27.006	26.3806						4	4	4	24.7	24.7	24.7	20.7	0	7.7705	633520000	10	0	0.809054	NaN	0	sp|P55145|MANF_HUMAN	sp|P55145|MANF_HUMAN	1234	sp|P55145|MANF_HUMAN Mesencephalic astrocyte-derived neurotrophic factor OS=Homo sapiens OX=9606 GN=MANF PE=1 SV=3
NaN	NaN	NaN	NaN	NaN	NaN						3	3	3	2.7	2.7	2.7	206.8	0	16.265	175020000	7	NaN	1	0	NaN	sp|P55196|AFAD_HUMAN	sp|P55196|AFAD_HUMAN	1235	sp|P55196|AFAD_HUMAN Afadin OS=Homo sapiens OX=9606 GN=AFDN PE=1 SV=3
NaN	NaN	NaN	31.6989	31.9402	31.9148						10	10	10	18.4	18.4	18.4	59.48	0	38.998	17986000000	36	0	0.809775	NaN	0	sp|P55259|GP2_HUMAN	sp|P55259|GP2_HUMAN	1237	sp|P55259|GP2_HUMAN Pancreatic secretory granule membrane major glycoprotein GP2 OS=Homo sapiens OX=9606 GN=GP2 PE=2 SV=3
NaN	NaN	NaN	25.9289	26.0763	26.6024						10	10	10	11.4	11.4	11.4	136.06	0	35.162	1158700000	37	0	0.810498	NaN	0	sp|P55265|DSRAD_HUMAN	sp|P55265|DSRAD_HUMAN	1238	sp|P55265|DSRAD_HUMAN Double-stranded RNA-specific adenosine deaminase OS=Homo sapiens OX=9606 GN=ADAR PE=1 SV=4
NaN	NaN	NaN	29.6184	28.5885	29.1357						29	29	29	20.9	20.9	20.9	195.98	0	323.31	15724000000	189	0	0.811221	NaN	0	sp|P55268|LAMB2_HUMAN	sp|P55268|LAMB2_HUMAN	1239	sp|P55268|LAMB2_HUMAN Laminin subunit beta-2 OS=Homo sapiens OX=9606 GN=LAMB2 PE=1 SV=2
NaN	NaN	NaN	NaN	NaN	27.0553						2	2	2	11.5	11.5	11.5	35.54	0	23.711	1206700000	13	0	0.811946	NaN	0	sp|P55735|SEC13_HUMAN	sp|P55735|SEC13_HUMAN	1240	sp|P55735|SEC13_HUMAN Protein SEC13 homolog OS=Homo sapiens OX=9606 GN=SEC13 PE=1 SV=3
NaN	NaN	NaN	NaN	24.9862	25.3259						3	3	3	24.2	24.2	24.2	14.173	0	7.5502	327760000	11	0	0.812673	NaN	0	sp|P55769|NH2L1_HUMAN	sp|P55769|NH2L1_HUMAN	1241	sp|P55769|NH2L1_HUMAN NHP2-like protein 1 OS=Homo sapiens OX=9606 GN=SNU13 PE=1 SV=3
NaN	NaN	NaN	26.8902	26.7242	26.3591						8	8	8	13.1	13.1	13.1	103.28	0	16.018	715160000	26	0	0.8134	NaN	0	sp|P55786|PSA_HUMAN;sp|A6NEC2|PSAL_HUMAN	sp|P55786|PSA_HUMAN	1242	sp|P55786|PSA_HUMAN Puromycin-sensitive aminopeptidase OS=Homo sapiens OX=9606 GN=NPEPPS PE=1 SV=2
NaN	NaN	NaN	25.8293	NaN	NaN						5	3	3	20	12.7	12.7	49.263	0	10.46	224320000	7	0	0.814129	NaN	0	sp|P55795|HNRH2_HUMAN	sp|P55795|HNRH2_HUMAN	1243	sp|P55795|HNRH2_HUMAN Heterogeneous nuclear ribonucleoprotein H2 OS=Homo sapiens OX=9606 GN=HNRNPH2 PE=1 SV=1
NaN	NaN	NaN	27.2603	27.3284	26.934						7	7	7	17	17	17	92.48	0	44.096	993690000	39	0	0.814859	NaN	0	sp|P55884|EIF3B_HUMAN	sp|P55884|EIF3B_HUMAN	1245	sp|P55884|EIF3B_HUMAN Eukaryotic translation initiation factor 3 subunit B OS=Homo sapiens OX=9606 GN=EIF3B PE=1 SV=3
NaN	NaN	NaN	NaN	NaN	NaN						2	2	2	25.5	25.5	25.5	10.918	0	4.7343	353350000	6	NaN	1	0	NaN	sp|P56134|ATPK_HUMAN	sp|P56134|ATPK_HUMAN	1246	sp|P56134|ATPK_HUMAN ATP synthase subunit f, mitochondrial OS=Homo sapiens OX=9606 GN=ATP5MF PE=1 SV=3
NaN	NaN	NaN	28.8852	28.9541	27.5905						12	12	12	17.6	17.6	17.6	101.11	0	75.679	2112400000	35	0	0.815591	NaN	0	sp|P56192|SYMC_HUMAN	sp|P56192|SYMC_HUMAN	1247	sp|P56192|SYMC_HUMAN Methionine--tRNA ligase, cytoplasmic OS=Homo sapiens OX=9606 GN=MARS PE=1 SV=2
NaN	NaN	NaN	NaN	NaN	NaN						7	7	7	6.4	6.4	6.4	130.85	0	33.039	261910000	20	NaN	1	0	NaN	sp|P56199|ITA1_HUMAN	sp|P56199|ITA1_HUMAN	1248	sp|P56199|ITA1_HUMAN Integrin alpha-1 OS=Homo sapiens OX=9606 GN=ITGA1 PE=1 SV=2
NaN	NaN	NaN	NaN	NaN	NaN						2	2	2	27.7	27.7	27.7	12.323	0	4.7084	103340000	4	NaN	1	0	NaN	sp|P56211|ARP19_HUMAN	sp|P56211|ARP19_HUMAN	1249	sp|P56211|ARP19_HUMAN cAMP-regulated phosphoprotein 19 OS=Homo sapiens OX=9606 GN=ARPP19 PE=1 SV=2
NaN	NaN	NaN	28.3033	28.5279	28.1579						7	7	7	21.1	21.1	21.1	35.941	0	41.992	1588300000	20	0	0.816323	NaN	0	sp|P56470|LEG4_HUMAN	sp|P56470|LEG4_HUMAN	1251	sp|P56470|LEG4_HUMAN Galectin-4 OS=Homo sapiens OX=9606 GN=LGALS4 PE=1 SV=1
NaN	NaN	NaN	NaN	NaN	24.0764						2	2	2	4.7	4.7	4.7	65.304	0.001292	2.6944	104410000	4	0	0.817058	NaN	0	sp|P57772|SELB_HUMAN	sp|P57772|SELB_HUMAN	1256	sp|P57772|SELB_HUMAN Selenocysteine-specific elongation factor OS=Homo sapiens OX=9606 GN=EEFSEC PE=1 SV=4
NaN	NaN	NaN	NaN	NaN	NaN						7	3	3	6.1	3	3	555.65	0	27.229	275270000	6	NaN	1	0	NaN	sp|P58107|EPIPL_HUMAN	sp|P58107|EPIPL_HUMAN	1257	sp|P58107|EPIPL_HUMAN Epiplakin OS=Homo sapiens OX=9606 GN=EPPK1 PE=1 SV=3
NaN	NaN	NaN	25.8345	25.5807	25.8467						3	3	3	18.5	18.5	18.5	19.667	0	9.883	792030000	18	0	0.817793	NaN	0	sp|P59998|ARPC4_HUMAN	sp|P59998|ARPC4_HUMAN	1259	sp|P59998|ARPC4_HUMAN Actin-related protein 2/3 complex subunit 4 OS=Homo sapiens OX=9606 GN=ARPC4 PE=1 SV=3
NaN	NaN	NaN	30.9721	30.9892	31.1131						17	17	17	73.1	73.1	73.1	30.791	0	323.31	18734000000	134	0	0.81853	NaN	0	sp|P60174|TPIS_HUMAN	sp|P60174|TPIS_HUMAN	1262	sp|P60174|TPIS_HUMAN Triosephosphate isomerase OS=Homo sapiens OX=9606 GN=TPI1 PE=1 SV=3
NaN	NaN	NaN	26.7872	26.4682	26.1156						5	5	5	13	13	13	52.22	0	13.122	547890000	14	0	0.819268	NaN	0	sp|P60228|EIF3E_HUMAN	sp|P60228|EIF3E_HUMAN	1263	sp|P60228|EIF3E_HUMAN Eukaryotic translation initiation factor 3 subunit E OS=Homo sapiens OX=9606 GN=EIF3E PE=1 SV=1
NaN	NaN	NaN	27.1903	NaN	27.6913						4	4	4	41.7	41.7	41.7	9.9743	0	22.987	944600000	15	0	0.820007	NaN	0	sp|P60468|SC61B_HUMAN	sp|P60468|SC61B_HUMAN	1264	sp|P60468|SC61B_HUMAN Protein transport protein Sec61 subunit beta OS=Homo sapiens OX=9606 GN=SEC61B PE=1 SV=2
NaN	NaN	NaN	27.3419	27.6634	26.7676						12	12	12	70.2	70.2	70.2	16.93	0	118.57	26086000000	109	0	0.820748	NaN	0	sp|P60660|MYL6_HUMAN;sp|P14649|MYL6B_HUMAN	sp|P60660|MYL6_HUMAN	1265	sp|P60660|MYL6_HUMAN Myosin light polypeptide 6 OS=Homo sapiens OX=9606 GN=MYL6 PE=1 SV=2
NaN	NaN	NaN	30.3657	30.4602	29.8857						13	13	6	30	30	13.5	46.153	0	89.256	8996000000	93	0	1	NaN	0	sp|P60842|IF4A1_HUMAN	sp|P60842|IF4A1_HUMAN	1267	sp|P60842|IF4A1_HUMAN Eukaryotic initiation factor 4A-I OS=Homo sapiens OX=9606 GN=EIF4A1 PE=1 SV=1
NaN	NaN	NaN	26.8406	26.1695	26.6165						4	4	4	25.2	25.2	25.2	13.373	0	26.488	1340500000	35	0	0.77855	NaN	0	sp|P60866|RS20_HUMAN	sp|P60866|RS20_HUMAN	1268	sp|P60866|RS20_HUMAN 40S ribosomal protein S20 OS=Homo sapiens OX=9606 GN=RPS20 PE=1 SV=1
NaN	NaN	NaN	NaN	NaN	23.1376						2	2	2	8.9	8.9	8.9	27.399	0	4.2584	11229000	2	0	1	NaN	0	sp|P60900|PSA6_HUMAN	sp|P60900|PSA6_HUMAN	1269	sp|P60900|PSA6_HUMAN Proteasome subunit alpha type-6 OS=Homo sapiens OX=9606 GN=PSMA6 PE=1 SV=1
NaN	NaN	NaN	NaN	26.5491	25.623						2	2	2	35.1	35.1	35.1	11.203	0	42.279	984390000	22	0	1	NaN	0	sp|P60903|S10AA_HUMAN	sp|P60903|S10AA_HUMAN	1270	sp|P60903|S10AA_HUMAN Protein S100-A10 OS=Homo sapiens OX=9606 GN=S100A10 PE=1 SV=2
NaN	NaN	NaN	26.4104	27.3248	26.3663						5	5	5	27.2	27.2	27.2	21.258	0	30.636	1808900000	38	0	1	NaN	0	sp|P60953|CDC42_HUMAN	sp|P60953|CDC42_HUMAN	1271	sp|P60953|CDC42_HUMAN Cell division control protein 42 homolog OS=Homo sapiens OX=9606 GN=CDC42 PE=1 SV=2
NaN	NaN	NaN	26.1901	26.4368	NaN						7	7	7	42.4	42.4	42.4	18.506	0	86.229	3028600000	38	0	1	NaN	0	sp|P60981|DEST_HUMAN	sp|P60981|DEST_HUMAN	1272	sp|P60981|DEST_HUMAN Destrin OS=Homo sapiens OX=9606 GN=DSTN PE=1 SV=3
NaN	NaN	NaN	26.1229	25.7197	25.8625						4	4	4	23.2	23.2	23.2	23.668	0	85.764	689650000	28	0	1	NaN	0	sp|P61006|RAB8A_HUMAN	sp|P61006|RAB8A_HUMAN	1273	sp|P61006|RAB8A_HUMAN Ras-related protein Rab-8A OS=Homo sapiens OX=9606 GN=RAB8A PE=1 SV=1
NaN	NaN	NaN	27.5389	27.3537	26.9468						6	6	6	17.5	17.5	17.5	55.704	0	143.5	730530000	14	0	1	NaN	0	sp|P61011|SRP54_HUMAN	sp|P61011|SRP54_HUMAN	1275	sp|P61011|SRP54_HUMAN Signal recognition particle 54 kDa protein OS=Homo sapiens OX=9606 GN=SRP54 PE=1 SV=1
NaN	NaN	NaN	27.5601	27.7047	27.4663						4	4	4	22.2	22.2	22.2	23.545	0	72.286	1929600000	31	0	1	NaN	0	sp|P61019|RAB2A_HUMAN;sp|Q8WUD1|RAB2B_HUMAN	sp|P61019|RAB2A_HUMAN	1276	sp|P61019|RAB2A_HUMAN Ras-related protein Rab-2A OS=Homo sapiens OX=9606 GN=RAB2A PE=1 SV=1
NaN	NaN	NaN	NaN	NaN	NaN						4	4	4	15.5	15.5	15.5	22.541	0	12.009	1002900000	21	NaN	1	0	NaN	sp|P61026|RAB10_HUMAN	sp|P61026|RAB10_HUMAN	1278	sp|P61026|RAB10_HUMAN Ras-related protein Rab-10 OS=Homo sapiens OX=9606 GN=RAB10 PE=1 SV=1
NaN	NaN	NaN	NaN	26.3874	26.2783						2	2	2	9.3	9.3	9.3	20.9	0	6.2027	290110000	11	0	1	NaN	0	sp|P61081|UBC12_HUMAN	sp|P61081|UBC12_HUMAN	1279	sp|P61081|UBC12_HUMAN NEDD8-conjugating enzyme Ubc12 OS=Homo sapiens OX=9606 GN=UBE2M PE=1 SV=1
NaN	NaN	NaN	NaN	24.35	NaN						2	2	2	13.5	13.5	13.5	22.406	0.00046816	3.3574	51959000	3	0	1	NaN	0	sp|P61086|UBE2K_HUMAN	sp|P61086|UBE2K_HUMAN	1280	sp|P61086|UBE2K_HUMAN Ubiquitin-conjugating enzyme E2 K OS=Homo sapiens OX=9606 GN=UBE2K PE=1 SV=3
NaN	NaN	NaN	NaN	NaN	26.7641						2	2	2	13.8	13.8	13.8	17.138	0	4.4751	967100000	12	0	1	NaN	0	sp|P61088|UBE2N_HUMAN;sp|Q5JXB2|UE2NL_HUMAN	sp|P61088|UBE2N_HUMAN;sp|Q5JXB2|UE2NL_HUMAN	1281	sp|P61088|UBE2N_HUMAN Ubiquitin-conjugating enzyme E2 N OS=Homo sapiens OX=9606 GN=UBE2N PE=1 SV=1;sp|Q5JXB2|UE2NL_HUMAN Putative ubiquitin-conjugating enzyme E2 N-like OS=Homo sapiens OX=9606 GN=UBE2NL PE=1 SV=1
NaN	NaN	NaN	27.9159	28.0876	27.3044						6	6	6	45.1	45.1	45.1	23.897	0	38.142	2601600000	29	0	1	NaN	0	sp|P61106|RAB14_HUMAN	sp|P61106|RAB14_HUMAN	1282	sp|P61106|RAB14_HUMAN Ras-related protein Rab-14 OS=Homo sapiens OX=9606 GN=RAB14 PE=1 SV=4
NaN	NaN	NaN	27.3944	27.5845	26.4956						8	8	8	21.8	21.8	21.8	47.371	0	150.69	2158100000	41	0	1	NaN	0	sp|P61158|ARP3_HUMAN;sp|Q9P1U1|ARP3B_HUMAN;sp|Q9C0K3|ARP3C_HUMAN	sp|P61158|ARP3_HUMAN	1283	sp|P61158|ARP3_HUMAN Actin-related protein 3 OS=Homo sapiens OX=9606 GN=ACTR3 PE=1 SV=3
NaN	NaN	NaN	27.3167	27.207	27.2325						7	7	7	21.6	21.6	21.6	44.76	0	42.24	2144200000	38	0	1	NaN	0	sp|P61160|ARP2_HUMAN	sp|P61160|ARP2_HUMAN	1284	sp|P61160|ARP2_HUMAN Actin-related protein 2 OS=Homo sapiens OX=9606 GN=ACTR2 PE=1 SV=1
NaN	NaN	NaN	NaN	27.3689	27.0792						6	6	3	26.9	26.9	16.2	42.613	0	37.188	1067300000	19	0	1	NaN	0	sp|P61163|ACTZ_HUMAN	sp|P61163|ACTZ_HUMAN	1285	sp|P61163|ACTZ_HUMAN Alpha-centractin OS=Homo sapiens OX=9606 GN=ACTR1A PE=1 SV=1
NaN	NaN	NaN	NaN	25.9794	25.3862						3	3	3	10.2	10.2	10.2	51.596	0	27.408	271950000	9	0	1	NaN	0	sp|P61201|CSN2_HUMAN	sp|P61201|CSN2_HUMAN	1287	sp|P61201|CSN2_HUMAN COP9 signalosome complex subunit 2 OS=Homo sapiens OX=9606 GN=COPS2 PE=1 SV=1
NaN	NaN	NaN	NaN	25.451	25.1925						5	5	5	11.5	11.5	11.5	67.314	0	8.9931	278730000	11	0	1	NaN	0	sp|P61221|ABCE1_HUMAN	sp|P61221|ABCE1_HUMAN	1288	sp|P61221|ABCE1_HUMAN ATP-binding cassette sub-family E member 1 OS=Homo sapiens OX=9606 GN=ABCE1 PE=1 SV=1
NaN	NaN	NaN	27.6523	27.8782	28.3832						13	13	13	42.4	42.4	42.4	29.945	0	41.421	1926800000	52	0	1	NaN	0	sp|P61247|RS3A_HUMAN	sp|P61247|RS3A_HUMAN	1291	sp|P61247|RS3A_HUMAN 40S ribosomal protein S3a OS=Homo sapiens OX=9606 GN=RPS3A PE=1 SV=2
NaN	NaN	NaN	28.57	28.976	29.0129						4	4	4	13.1	13.1	13.1	17.256	0	6.3892	4104700000	21	0	1	NaN	0	sp|Q9UNX3|RL26L_HUMAN;sp|P61254|RL26_HUMAN	sp|Q9UNX3|RL26L_HUMAN;sp|P61254|RL26_HUMAN	1292	sp|Q9UNX3|RL26L_HUMAN 60S ribosomal protein L26-like 1 OS=Homo sapiens OX=9606 GN=RPL26L1 PE=1 SV=1;sp|P61254|RL26_HUMAN 60S ribosomal protein L26 OS=Homo sapiens OX=9606 GN=RPL26 PE=1 SV=1
NaN	NaN	NaN	26.9618	27.6224	26.9449						6	6	6	24.5	24.5	24.5	24.146	0	12.641	1351300000	33	0	1	NaN	0	sp|P61313|RL15_HUMAN	sp|P61313|RL15_HUMAN	1293	sp|P61313|RL15_HUMAN 60S ribosomal protein L15 OS=Homo sapiens OX=9606 GN=RPL15 PE=1 SV=2
NaN	NaN	NaN	29.2433	29.1103	29.8396						8	8	8	49.3	49.3	49.3	15.798	0	19.463	6221500000	66	0	1	NaN	0	sp|P61353|RL27_HUMAN	sp|P61353|RL27_HUMAN	1294	sp|P61353|RL27_HUMAN 60S ribosomal protein L27 OS=Homo sapiens OX=9606 GN=RPL27 PE=1 SV=2
NaN	NaN	NaN	NaN	NaN	NaN						3	3	3	30.8	30.8	30.8	11.999	0	6.1085	432340000	15	NaN	1	0	NaN	sp|P61457|PHS_HUMAN	sp|P61457|PHS_HUMAN	1296	sp|P61457|PHS_HUMAN Pterin-4-alpha-carbinolamine dehydratase OS=Homo sapiens OX=9606 GN=PCBD1 PE=1 SV=2
NaN	NaN	NaN	NaN	NaN	26.9176						3	3	3	18.1	18.1	18.1	21.768	0	7.9203	868480000	13	0	1	NaN	0	sp|P61586|RHOA_HUMAN;sp|P08134|RHOC_HUMAN	sp|P61586|RHOA_HUMAN;sp|P08134|RHOC_HUMAN	1298	sp|P61586|RHOA_HUMAN Transforming protein RhoA OS=Homo sapiens OX=9606 GN=RHOA PE=1 SV=1;sp|P08134|RHOC_HUMAN Rho-related GTP-binding protein RhoC OS=Homo sapiens OX=9606 GN=RHOC PE=1 SV=1
NaN	NaN	NaN	NaN	26.3239	NaN						6	6	6	56.9	56.9	56.9	10.932	0	15.481	840180000	30	0	1	NaN	0	sp|P61604|CH10_HUMAN	sp|P61604|CH10_HUMAN	1299	sp|P61604|CH10_HUMAN 10 kDa heat shock protein, mitochondrial OS=Homo sapiens OX=9606 GN=HSPE1 PE=1 SV=2
NaN	NaN	NaN	NaN	23.8185	NaN						2	2	2	19.5	19.5	19.5	12.497	0	13.286	31146000	4	0	1	NaN	0	sp|P61803|DAD1_HUMAN	sp|P61803|DAD1_HUMAN	1301	sp|P61803|DAD1_HUMAN Dolichyl-diphosphooligosaccharide--protein glycosyltransferase subunit DAD1 OS=Homo sapiens OX=9606 GN=DAD1 PE=1 SV=3
NaN	NaN	NaN	26.461	26.6516	25.7659						2	2	2	13	13	13	20.198	0	83.344	607410000	17	0	1	NaN	0	sp|P61923|COPZ1_HUMAN	sp|P61923|COPZ1_HUMAN	1302	sp|P61923|COPZ1_HUMAN Coatomer subunit zeta-1 OS=Homo sapiens OX=9606 GN=COPZ1 PE=1 SV=1
NaN	NaN	NaN	NaN	NaN	24.3989						2	2	2	27.1	27.1	27.1	9.1175	0.00048403	3.6648	128390000	4	0	1	NaN	0	sp|P61960|UFM1_HUMAN	sp|P61960|UFM1_HUMAN	1304	sp|P61960|UFM1_HUMAN Ubiquitin-fold modifier 1 OS=Homo sapiens OX=9606 GN=UFM1 PE=1 SV=1
NaN	NaN	NaN	29.7002	29.8078	29.8704						16	16	16	32	32	32	50.976	0	259.61	11424000000	185	0	1	NaN	0	sp|P61978|HNRPK_HUMAN	sp|P61978|HNRPK_HUMAN	1306	sp|P61978|HNRPK_HUMAN Heterogeneous nuclear ribonucleoprotein K OS=Homo sapiens OX=9606 GN=HNRNPK PE=1 SV=1
NaN	NaN	NaN	28.7104	27.8962	28.9499						7	4	2	21.5	15.8	9.3	28.302	0	84.231	2481800000	25	0	1	NaN	0	sp|P61981|1433G_HUMAN	sp|P61981|1433G_HUMAN	1307	sp|P61981|1433G_HUMAN 14-3-3 protein gamma OS=Homo sapiens OX=9606 GN=YWHAG PE=1 SV=2
NaN	NaN	NaN	28.9482	29.3043	29.4758						9	9	9	51	51	51	22.127	0	57.045	4930600000	33	0	1	NaN	0	sp|P62081|RS7_HUMAN	sp|P62081|RS7_HUMAN	1309	sp|P62081|RS7_HUMAN 40S ribosomal protein S7 OS=Homo sapiens OX=9606 GN=RPS7 PE=1 SV=1
NaN	NaN	NaN	NaN	NaN	24.7472						2	2	2	9.7	9.7	9.7	37.512	0	4.2849	184760000	6	0	1	NaN	0	sp|P62136|PP1A_HUMAN	sp|P62136|PP1A_HUMAN	1310	sp|P62136|PP1A_HUMAN Serine/threonine-protein phosphatase PP1-alpha catalytic subunit OS=Homo sapiens OX=9606 GN=PPP1CA PE=1 SV=1
NaN	NaN	NaN	26.6509	26.4707	26.0386						8	8	8	24.1	24.1	24.1	49.184	0	64.706	956430000	26	0	1	NaN	0	sp|P62191|PRS4_HUMAN	sp|P62191|PRS4_HUMAN	1311	sp|P62191|PRS4_HUMAN 26S proteasome regulatory subunit 4 OS=Homo sapiens OX=9606 GN=PSMC1 PE=1 SV=1
NaN	NaN	NaN	24.9461	25.0616	NaN						2	2	2	8.9	8.9	8.9	45.626	0	4.4102	116010000	4	0	1	NaN	0	sp|P62195|PRS8_HUMAN	sp|P62195|PRS8_HUMAN	1312	sp|P62195|PRS8_HUMAN 26S proteasome regulatory subunit 8 OS=Homo sapiens OX=9606 GN=PSMC5 PE=1 SV=1
NaN	NaN	NaN	28.7805	29.2869	28.7243						8	8	8	34.6	34.6	34.6	24.205	0	62.474	7293200000	75	0	1	NaN	0	sp|P62241|RS8_HUMAN	sp|P62241|RS8_HUMAN	1313	sp|P62241|RS8_HUMAN 40S ribosomal protein S8 OS=Homo sapiens OX=9606 GN=RPS8 PE=1 SV=2
NaN	NaN	NaN	NaN	28.5771	NaN						4	4	4	21.5	21.5	21.5	14.839	0	5.5453	1534400000	21	0	1	NaN	0	sp|P62244|RS15A_HUMAN	sp|P62244|RS15A_HUMAN	1314	sp|P62244|RS15A_HUMAN 40S ribosomal protein S15a OS=Homo sapiens OX=9606 GN=RPS15A PE=1 SV=2
NaN	NaN	NaN	28.8549	29.0771	29.2399						8	8	8	37	37	37	16.445	0	40.753	4788300000	75	0	1	NaN	0	sp|P62249|RS16_HUMAN	sp|P62249|RS16_HUMAN	1315	sp|P62249|RS16_HUMAN 40S ribosomal protein S16 OS=Homo sapiens OX=9606 GN=RPS16 PE=1 SV=2
NaN	NaN	NaN	29.8367	29.5909	29.7025						8	6	6	27.1	23.9	23.9	29.174	0	15.07	6000500000	44	0	1	NaN	0	sp|P62258|1433E_HUMAN	sp|P62258|1433E_HUMAN	1316	sp|P62258|1433E_HUMAN 14-3-3 protein epsilon OS=Homo sapiens OX=9606 GN=YWHAE PE=1 SV=1
NaN	NaN	NaN	28.8431	28.7173	28.9733						7	7	7	38.4	38.4	38.4	16.273	0	65.987	4537500000	57	0	1	NaN	0	sp|P62263|RS14_HUMAN	sp|P62263|RS14_HUMAN	1317	sp|P62263|RS14_HUMAN 40S ribosomal protein S14 OS=Homo sapiens OX=9606 GN=RPS14 PE=1 SV=3
NaN	NaN	NaN	29.7541	29.4558	30.5067						14	14	14	61.8	61.8	61.8	17.718	0	42.389	9295400000	76	0	1	NaN	0	sp|P62269|RS18_HUMAN	sp|P62269|RS18_HUMAN	1318	sp|P62269|RS18_HUMAN 40S ribosomal protein S18 OS=Homo sapiens OX=9606 GN=RPS18 PE=1 SV=3
NaN	NaN	NaN	28.2752	28.4512	28.18						12	12	12	46.4	46.4	46.4	17.222	0	47.61	4256400000	81	0	1	NaN	0	sp|P62277|RS13_HUMAN	sp|P62277|RS13_HUMAN	1319	sp|P62277|RS13_HUMAN 40S ribosomal protein S13 OS=Homo sapiens OX=9606 GN=RPS13 PE=1 SV=2
NaN	NaN	NaN	NaN	26.4138	28.0647						6	6	6	33.5	33.5	33.5	18.431	0	13.782	767070000	19	0	1	NaN	0	sp|P62280|RS11_HUMAN	sp|P62280|RS11_HUMAN	1320	sp|P62280|RS11_HUMAN 40S ribosomal protein S11 OS=Homo sapiens OX=9606 GN=RPS11 PE=1 SV=3
NaN	NaN	NaN	NaN	NaN	NaN						5	5	5	18	18	18	44.172	0	9.5924	270290000	13	NaN	1	0	NaN	sp|P62333|PRS10_HUMAN	sp|P62333|PRS10_HUMAN	1324	sp|P62333|PRS10_HUMAN 26S proteasome regulatory subunit 10B OS=Homo sapiens OX=9606 GN=PSMC6 PE=1 SV=1
NaN	NaN	NaN	29.2854	29.8807	29.7083						10	10	10	32.7	32.7	32.7	29.995	0	83.17	7659300000	65	0	1	NaN	0	sp|P62424|RL7A_HUMAN	sp|P62424|RL7A_HUMAN	1325	sp|P62424|RL7A_HUMAN 60S ribosomal protein L7a OS=Homo sapiens OX=9606 GN=RPL7A PE=1 SV=2
NaN	NaN	NaN	NaN	24.824	NaN						3	3	3	14.4	14.4	14.4	24.393	0	5.1673	126440000	11	0	1	NaN	0	sp|P62491|RB11A_HUMAN;sp|Q15907|RB11B_HUMAN	sp|P62491|RB11A_HUMAN;sp|Q15907|RB11B_HUMAN	1326	sp|P62491|RB11A_HUMAN Ras-related protein Rab-11A OS=Homo sapiens OX=9606 GN=RAB11A PE=1 SV=3;sp|Q15907|RB11B_HUMAN Ras-related protein Rab-11B OS=Homo sapiens OX=9606 GN=RAB11B PE=1 SV=4
NaN	NaN	NaN	25.9306	26.1111	26.2678						5	5	5	13	13	13	49.03	0	12.813	395450000	19	0	1	NaN	0	sp|P62495|ERF1_HUMAN	sp|P62495|ERF1_HUMAN	1327	sp|P62495|ERF1_HUMAN Eukaryotic peptide chain release factor subunit 1 OS=Homo sapiens OX=9606 GN=ETF1 PE=1 SV=3
NaN	NaN	NaN	28.7518	28.2634	29.3944						10	10	5	29.3	29.3	13.7	29.597	0	22.486	4664000000	62	0	1	NaN	0	sp|P62701|RS4X_HUMAN;sp|Q8TD47|RS4Y2_HUMAN	sp|P62701|RS4X_HUMAN;sp|Q8TD47|RS4Y2_HUMAN	1328	sp|P62701|RS4X_HUMAN 40S ribosomal protein S4, X isoform OS=Homo sapiens OX=9606 GN=RPS4X PE=1 SV=2;sp|Q8TD47|RS4Y2_HUMAN 40S ribosomal protein S4, Y isoform 2 OS=Homo sapiens OX=9606 GN=RPS4Y2 PE=2 SV=3
NaN	NaN	NaN	29.0596	29.5392	29.066						6	6	6	33.3	33.3	33.3	17.695	0	15.931	6154200000	36	0	1	NaN	0	sp|P62750|RL23A_HUMAN	sp|P62750|RL23A_HUMAN	1330	sp|P62750|RL23A_HUMAN 60S ribosomal protein L23a OS=Homo sapiens OX=9606 GN=RPL23A PE=1 SV=1
NaN	NaN	NaN	28.1458	28.4994	28.5718						7	7	7	25.7	25.7	25.7	28.68	0	160.74	3949200000	59	0	1	NaN	0	sp|P62753|RS6_HUMAN	sp|P62753|RS6_HUMAN	1331	sp|P62753|RS6_HUMAN 40S ribosomal protein S6 OS=Homo sapiens OX=9606 GN=RPS6 PE=1 SV=1
NaN	24.7321	NaN	34.4256	34.2863	34.8035						18	18	18	65	65	65	11.367	0	182.65	309250000000	515	0	1	9.77304	0	sp|P62805|H4_HUMAN	sp|P62805|H4_HUMAN	1332	sp|P62805|H4_HUMAN Histone H4 OS=Homo sapiens OX=9606 GN=HIST1H4A PE=1 SV=2
NaN	NaN	NaN	28.3901	28.2248	28.7804						3	2	2	16.6	8.8	8.8	22.677	0	54.63	2573500000	24	0	1	NaN	0	sp|P62820|RAB1A_HUMAN	sp|P62820|RAB1A_HUMAN	1333	sp|P62820|RAB1A_HUMAN Ras-related protein Rab-1A OS=Homo sapiens OX=9606 GN=RAB1A PE=1 SV=3
NaN	NaN	NaN	27.5307	27.2524	27.7301						6	6	6	28.2	28.2	28.2	24.423	0	16.031	1604400000	55	0	1	NaN	0	sp|P62826|RAN_HUMAN	sp|P62826|RAN_HUMAN	1334	sp|P62826|RAN_HUMAN GTP-binding nuclear protein Ran OS=Homo sapiens OX=9606 GN=RAN PE=1 SV=3
NaN	NaN	NaN	27.5363	27.5423	27.7004						5	5	5	33.6	33.6	33.6	14.865	0	25.705	1667300000	26	0	1	NaN	0	sp|P62829|RL23_HUMAN	sp|P62829|RL23_HUMAN	1335	sp|P62829|RL23_HUMAN 60S ribosomal protein L23 OS=Homo sapiens OX=9606 GN=RPL23 PE=1 SV=1
NaN	NaN	NaN	NaN	25.9646	NaN						6	6	1	26.6	26.6	7.1	20.987	0	58.436	2417000000	30	0	1	NaN	0	sp|P62834|RAP1A_HUMAN	sp|P62834|RAP1A_HUMAN	1336	sp|P62834|RAP1A_HUMAN Ras-related protein Rap-1A OS=Homo sapiens OX=9606 GN=RAP1A PE=1 SV=1
NaN	NaN	NaN	28.2386	28.269	28.1292						5	5	5	43.4	43.4	43.4	17.04	0	25.686	2476800000	38	0	1	NaN	0	sp|P62841|RS15_HUMAN	sp|P62841|RS15_HUMAN	1337	sp|P62841|RS15_HUMAN 40S ribosomal protein S15 OS=Homo sapiens OX=9606 GN=RPS15 PE=1 SV=2
NaN	NaN	NaN	26.4446	26.7851	26.1247						4	4	4	26.3	26.3	26.3	15.423	0	8.158	849590000	20	0	1	NaN	0	sp|P62847|RS24_HUMAN	sp|P62847|RS24_HUMAN	1338	sp|P62847|RS24_HUMAN 40S ribosomal protein S24 OS=Homo sapiens OX=9606 GN=RPS24 PE=1 SV=1
NaN	NaN	NaN	28.7768	29.435	29.4855						5	5	5	29.6	29.6	29.6	13.742	0	25.233	5400300000	41	0	1	NaN	0	sp|P62851|RS25_HUMAN	sp|P62851|RS25_HUMAN	1339	sp|P62851|RS25_HUMAN 40S ribosomal protein S25 OS=Homo sapiens OX=9606 GN=RPS25 PE=1 SV=1
NaN	NaN	NaN	NaN	NaN	NaN						2	2	2	30.4	30.4	30.4	7.8409	0	13.089	595600000	9	NaN	1	0	NaN	sp|P62857|RS28_HUMAN	sp|P62857|RS28_HUMAN	1341	sp|P62857|RS28_HUMAN 40S ribosomal protein S28 OS=Homo sapiens OX=9606 GN=RPS28 PE=1 SV=1
NaN	NaN	NaN	NaN	NaN	27.2285						2	2	2	18.6	18.6	18.6	6.6478	0.00046533	3.3061	1318400000	14	0	1	NaN	0	sp|P62861|RS30_HUMAN	sp|P62861|RS30_HUMAN	1342	sp|P62861|RS30_HUMAN 40S ribosomal protein S30 OS=Homo sapiens OX=9606 GN=FAU PE=1 SV=1
NaN	NaN	NaN	27.6179	27.4585	27.2837						5	5	3	11.8	11.8	5.3	37.377	0	135.75	2560700000	43	0	1	NaN	0	sp|P62873|GBB1_HUMAN	sp|P62873|GBB1_HUMAN	1343	sp|P62873|GBB1_HUMAN Guanine nucleotide-binding protein G(I)/G(S)/G(T) subunit beta-1 OS=Homo sapiens OX=9606 GN=GNB1 PE=1 SV=3
NaN	NaN	NaN	26.7596	NaN	27.5609						5	3	3	11.8	5.3	5.3	37.331	0	9.5621	1329700000	16	0	1	NaN	0	sp|P62879|GBB2_HUMAN;sp|Q9HAV0|GBB4_HUMAN	sp|P62879|GBB2_HUMAN;sp|Q9HAV0|GBB4_HUMAN	1345	sp|P62879|GBB2_HUMAN Guanine nucleotide-binding protein G(I)/G(S)/G(T) subunit beta-2 OS=Homo sapiens OX=9606 GN=GNB2 PE=1 SV=3;sp|Q9HAV0|GBB4_HUMAN Guanine nucleotide-binding protein subunit beta-4 OS=Homo sapiens OX=9606 GN=GNB4 PE=1 SV=3
NaN	NaN	NaN	27.5228	28.6052	27.162						5	5	5	32.8	32.8	32.8	14.463	0	29.129	2502600000	25	0	1	NaN	0	sp|P62899|RL31_HUMAN	sp|P62899|RL31_HUMAN	1347	sp|P62899|RL31_HUMAN 60S ribosomal protein L31 OS=Homo sapiens OX=9606 GN=RPL31 PE=1 SV=1
NaN	NaN	NaN	29.6362	29.4202	29.535						9	9	9	29	29	29	24.831	0	101.69	6913900000	69	0	1	NaN	0	sp|P62906|RL10A_HUMAN	sp|P62906|RL10A_HUMAN	1348	sp|P62906|RL10A_HUMAN 60S ribosomal protein L10a OS=Homo sapiens OX=9606 GN=RPL10A PE=1 SV=2
NaN	NaN	NaN	27.6005	27.9461	27.1698						5	5	5	20	20	20	15.86	0	14.101	1581100000	33	0	1	NaN	0	sp|P62910|RL32_HUMAN	sp|P62910|RL32_HUMAN	1349	sp|P62910|RL32_HUMAN 60S ribosomal protein L32 OS=Homo sapiens OX=9606 GN=RPL32 PE=1 SV=2
NaN	NaN	NaN	NaN	27.6319	NaN						4	4	4	22.5	22.5	22.5	20.252	0	9.8752	1266400000	27	0	1	NaN	0	sp|P62913|RL11_HUMAN	sp|P62913|RL11_HUMAN	1350	sp|P62913|RL11_HUMAN 60S ribosomal protein L11 OS=Homo sapiens OX=9606 GN=RPL11 PE=1 SV=2
NaN	NaN	NaN	28.6341	29.2002	28.7565						5	5	5	28.8	28.8	28.8	28.024	0	14.435	4786400000	57	0	1	NaN	0	sp|P62917|RL8_HUMAN	sp|P62917|RL8_HUMAN	1351	sp|P62917|RL8_HUMAN 60S ribosomal protein L8 OS=Homo sapiens OX=9606 GN=RPL8 PE=1 SV=2
NaN	NaN	NaN	30.4654	30.6365	30.8105						16	16	16	89.7	89.7	89.7	18.012	0	171.8	18311000000	126	0	1	NaN	0	sp|P62937|PPIA_HUMAN;sp|Q9Y536|PAL4A_HUMAN;sp|P0DN26|PAL4F_HUMAN;sp|F5H284|PAL4D_HUMAN;sp|A0A0B4J2A2|PAL4C_HUMAN;sp|A0A075B759|PAL4E_HUMAN;sp|P0DN37|PAL4G_HUMAN	sp|P62937|PPIA_HUMAN	1352	sp|P62937|PPIA_HUMAN Peptidyl-prolyl cis-trans isomerase A OS=Homo sapiens OX=9606 GN=PPIA PE=1 SV=2
NaN	NaN	NaN	25.4527	NaN	NaN						2	2	2	25	25	25	11.951	0	9.3156	446090000	11	0	1	NaN	0	sp|P62942|FKB1A_HUMAN	sp|P62942|FKB1A_HUMAN	1353	sp|P62942|FKB1A_HUMAN Peptidyl-prolyl cis-trans isomerase FKBP1A OS=Homo sapiens OX=9606 GN=FKBP1A PE=1 SV=2
NaN	NaN	NaN	27.3921	27.9895	27.9951						5	5	2	23.4	23.4	7.8	21.45	0	8.6235	2380700000	21	0	1	NaN	0	sp|P63000|RAC1_HUMAN	sp|P63000|RAC1_HUMAN	1354	sp|P63000|RAC1_HUMAN Ras-related C3 botulinum toxin substrate 1 OS=Homo sapiens OX=9606 GN=RAC1 PE=1 SV=1
NaN	NaN	NaN	26.0018	NaN	NaN						5	2	2	59.5	38.8	38.8	12.663	0	57.138	508390000	8	0	1	NaN	0	sp|P63027|VAMP2_HUMAN	sp|P63027|VAMP2_HUMAN	1355	sp|P63027|VAMP2_HUMAN Vesicle-associated membrane protein 2 OS=Homo sapiens OX=9606 GN=VAMP2 PE=1 SV=3
NaN	NaN	NaN	25.6194	25.4866	25.1945						4	3	3	11.4	8.6	8.6	45.664	0	6.66	379990000	18	0	1	NaN	0	sp|P63092|GNAS2_HUMAN;sp|Q5JWF2|GNAS1_HUMAN;sp|P11488|GNAT1_HUMAN;sp|P63096|GNAI1_HUMAN;sp|P19087|GNAT2_HUMAN;sp|A8MTJ3|GNAT3_HUMAN;sp|P38405|GNAL_HUMAN	sp|P63092|GNAS2_HUMAN;sp|Q5JWF2|GNAS1_HUMAN	1356	sp|P63092|GNAS2_HUMAN Guanine nucleotide-binding protein G(s) subunit alpha isoforms short OS=Homo sapiens OX=9606 GN=GNAS PE=1 SV=1;sp|Q5JWF2|GNAS1_HUMAN Guanine nucleotide-binding protein G(s) subunit alpha isoforms XLas OS=Homo sapiens OX=9606 GN=GNAS P
NaN	NaN	NaN	29.7956	29.8573	29.815						11	11	8	39.2	39.2	30.6	27.745	0	246.82	12199000000	87	0	1	NaN	0	sp|P63104|1433Z_HUMAN	sp|P63104|1433Z_HUMAN	1357	sp|P63104|1433Z_HUMAN 14-3-3 protein zeta/delta OS=Homo sapiens OX=9606 GN=YWHAZ PE=1 SV=1
NaN	NaN	NaN	NaN	NaN	24.0072						2	2	2	5.6	5.6	5.6	51.691	0.00047393	3.5063	52032000	3	0	1	NaN	0	sp|P63151|2ABA_HUMAN;sp|Q66LE6|2ABD_HUMAN	sp|P63151|2ABA_HUMAN;sp|Q66LE6|2ABD_HUMAN	1358	sp|P63151|2ABA_HUMAN Serine/threonine-protein phosphatase 2A 55 kDa regulatory subunit B alpha isoform OS=Homo sapiens OX=9606 GN=PPP2R2A PE=1 SV=1;sp|Q66LE6|2ABD_HUMAN Serine/threonine-protein phosphatase 2A 55 kDa regulatory subunit B delta isoform OS=Ho
NaN	NaN	NaN	NaN	NaN	NaN						2	2	2	15.8	15.8	15.8	11.557	0.00047551	3.5382	15492000	2	NaN	1	0	NaN	sp|P63165|SUMO1_HUMAN	sp|P63165|SUMO1_HUMAN	1359	sp|P63165|SUMO1_HUMAN Small ubiquitin-related modifier 1 OS=Homo sapiens OX=9606 GN=SUMO1 PE=1 SV=1
NaN	NaN	NaN	NaN	NaN	NaN						2	2	2	37.1	37.1	37.1	10.366	0	83.964	77605000	5	NaN	1	0	NaN	sp|P63167|DYL1_HUMAN;sp|Q96FJ2|DYL2_HUMAN	sp|P63167|DYL1_HUMAN;sp|Q96FJ2|DYL2_HUMAN	1360	sp|P63167|DYL1_HUMAN Dynein light chain 1, cytoplasmic OS=Homo sapiens OX=9606 GN=DYNLL1 PE=1 SV=1;sp|Q96FJ2|DYL2_HUMAN Dynein light chain 2, cytoplasmic OS=Homo sapiens OX=9606 GN=DYNLL2 PE=1 SV=1
NaN	NaN	NaN	28.0108	28.2122	27.8011						5	5	5	50	50	50	8.2178	0	14.571	2196800000	43	0	1	NaN	0	sp|P63173|RL38_HUMAN	sp|P63173|RL38_HUMAN	1361	sp|P63173|RL38_HUMAN 60S ribosomal protein L38 OS=Homo sapiens OX=9606 GN=RPL38 PE=1 SV=2
NaN	NaN	NaN	NaN	NaN	NaN						3	3	3	30.1	30.1	30.1	9.1113	0	29.786	510660000	11	NaN	1	0	NaN	sp|P63220|RS21_HUMAN	sp|P63220|RS21_HUMAN	1363	sp|P63220|RS21_HUMAN 40S ribosomal protein S21 OS=Homo sapiens OX=9606 GN=RPS21 PE=1 SV=1
NaN	NaN	NaN	NaN	NaN	NaN						3	3	3	16.2	16.2	16.2	16.832	0	8.7884	152980000	9	NaN	1	0	NaN	sp|P63241|IF5A1_HUMAN;sp|Q9GZV4|IF5A2_HUMAN;sp|Q6IS14|IF5AL_HUMAN	sp|P63241|IF5A1_HUMAN;sp|Q9GZV4|IF5A2_HUMAN;sp|Q6IS14|IF5AL_HUMAN	1364	sp|P63241|IF5A1_HUMAN Eukaryotic translation initiation factor 5A-1 OS=Homo sapiens OX=9606 GN=EIF5A PE=1 SV=2;sp|Q9GZV4|IF5A2_HUMAN Eukaryotic translation initiation factor 5A-2 OS=Homo sapiens OX=9606 GN=EIF5A2 PE=1 SV=3;sp|Q6IS14|IF5AL_HUMAN Eukaryotic
NaN	NaN	NaN	28.3263	28.2454	28.0287						5	5	5	20.2	20.2	20.2	35.076	0	27.854	2173400000	33	0	1	NaN	0	sp|P63244|RACK1_HUMAN	sp|P63244|RACK1_HUMAN	1365	sp|P63244|RACK1_HUMAN Receptor of activated protein C kinase 1 OS=Homo sapiens OX=9606 GN=RACK1 PE=1 SV=3
NaN	NaN	NaN	33.5309	33.5818	33.4335						30	9	1	68	37.1	4.5	41.792	0	323.31	206460000000	337	0	1	NaN	0	sp|P63261|ACTG_HUMAN	sp|P63261|ACTG_HUMAN	1366	sp|P63261|ACTG_HUMAN Actin, cytoplasmic 2 OS=Homo sapiens OX=9606 GN=ACTG1 PE=1 SV=1
NaN	NaN	NaN	26.8932	NaN	NaN						42	5	3	91.5	18.6	9.8	41.876	0	26.894	21466000000	56	0	1	NaN	0	sp|P63267|ACTH_HUMAN	sp|P63267|ACTH_HUMAN	1367	sp|P63267|ACTH_HUMAN Actin, gamma-enteric smooth muscle OS=Homo sapiens OX=9606 GN=ACTG2 PE=1 SV=1
NaN	NaN	NaN	26.0281	25.8078	25.7394						4	4	4	22.8	22.8	22.8	18.007	0	9.8283	605800000	19	0	1	NaN	0	sp|P63279|UBC9_HUMAN	sp|P63279|UBC9_HUMAN	1368	sp|P63279|UBC9_HUMAN SUMO-conjugating enzyme UBC9 OS=Homo sapiens OX=9606 GN=UBE2I PE=1 SV=1
NaN	NaN	NaN	NaN	NaN	NaN						10	10	9	40.1	40.1	37.7	35.924	0	323.31	891240000	74	NaN	1	0	NaN	sp|P67809|YBOX1_HUMAN;sp|Q9Y2T7|YBOX2_HUMAN	sp|P67809|YBOX1_HUMAN	1370	sp|P67809|YBOX1_HUMAN Nuclease-sensitive element-binding protein 1 OS=Homo sapiens OX=9606 GN=YBX1 PE=1 SV=3
NaN	NaN	NaN	NaN	NaN	NaN						13	3	3	32.3	10.1	10.1	28.521	0	24.684	144360000	14	NaN	1	0	NaN	sp|P67936|TPM4_HUMAN	sp|P67936|TPM4_HUMAN	1372	sp|P67936|TPM4_HUMAN Tropomyosin alpha-4 chain OS=Homo sapiens OX=9606 GN=TPM4 PE=1 SV=3
NaN	NaN	NaN	34.7506	34.5353	34.5549						42	42	2	85.4	85.4	8.8	42.019	0	323.31	1843200000000	1917	0	1	NaN	0	sp|P68032|ACTC_HUMAN;sp|P68133|ACTS_HUMAN	sp|P68032|ACTC_HUMAN;sp|P68133|ACTS_HUMAN	1373	sp|P68032|ACTC_HUMAN Actin, alpha cardiac muscle 1 OS=Homo sapiens OX=9606 GN=ACTC1 PE=1 SV=1;sp|P68133|ACTS_HUMAN Actin, alpha skeletal muscle OS=Homo sapiens OX=9606 GN=ACTA1 PE=1 SV=1
NaN	NaN	NaN	25.7405	NaN	26.0135						4	4	4	35.7	35.7	35.7	17.861	0	8.0523	459680000	9	0	1	NaN	0	sp|P68036|UB2L3_HUMAN;sp|A0A1B0GUS4|UB2L5_HUMAN	sp|P68036|UB2L3_HUMAN;sp|A0A1B0GUS4|UB2L5_HUMAN	1374	sp|P68036|UB2L3_HUMAN Ubiquitin-conjugating enzyme E2 L3 OS=Homo sapiens OX=9606 GN=UBE2L3 PE=1 SV=1;sp|A0A1B0GUS4|UB2L5_HUMAN Ubiquitin-conjugating enzyme E2 L5 OS=Homo sapiens OX=9606 GN=UBE2L5 PE=2 SV=1
NaN	NaN	NaN	33.959	33.9131	33.7381						18	18	8	51.9	51.9	32.9	50.14	0	233.44	136660000000	285	0	1	NaN	0	sp|P68104|EF1A1_HUMAN;sp|Q5VTE0|EF1A3_HUMAN	sp|P68104|EF1A1_HUMAN;sp|Q5VTE0|EF1A3_HUMAN	1375	sp|P68104|EF1A1_HUMAN Elongation factor 1-alpha 1 OS=Homo sapiens OX=9606 GN=EEF1A1 PE=1 SV=1;sp|Q5VTE0|EF1A3_HUMAN Putative elongation factor 1-alpha-like 3 OS=Homo sapiens OX=9606 GN=EEF1A1P5 PE=5 SV=1
NaN	NaN	NaN	27.7668	27.7062	27.2256						15	4	4	41.1	8.7	8.7	49.924	0	36.969	2241200000	30	0	1	NaN	0	sp|P68366|TBA4A_HUMAN	sp|P68366|TBA4A_HUMAN	1377	sp|P68366|TBA4A_HUMAN Tubulin alpha-4A chain OS=Homo sapiens OX=9606 GN=TUBA4A PE=1 SV=1
NaN	NaN	NaN	32.6187	32.7365	32.553						25	25	2	60	60	3.6	49.83	0	323.31	95789000000	409	0	1	NaN	0	sp|P68371|TBB4B_HUMAN;sp|A6NNZ2|TBB8L_HUMAN;CON__ENSEMBL:ENSBTAP00000025008	sp|P68371|TBB4B_HUMAN	1378	sp|P68371|TBB4B_HUMAN Tubulin beta-4B chain OS=Homo sapiens OX=9606 GN=TUBB4B PE=1 SV=1
NaN	NaN	NaN	NaN	NaN	NaN						5	5	5	18.4	18.4	18.4	45.219	0	13.877	306250000	13	NaN	1	0	NaN	sp|Q8NEV1|CSK23_HUMAN;sp|P68400|CSK21_HUMAN	sp|Q8NEV1|CSK23_HUMAN;sp|P68400|CSK21_HUMAN	1379	sp|Q8NEV1|CSK23_HUMAN Casein kinase II subunit alpha 3 OS=Homo sapiens OX=9606 GN=CSNK2A3 PE=1 SV=2;sp|P68400|CSK21_HUMAN Casein kinase II subunit alpha OS=Homo sapiens OX=9606 GN=CSNK2A1 PE=1 SV=1
NaN	NaN	NaN	NaN	NaN	NaN						2	2	2	13.5	13.5	13.5	25.569	0	74.954	21350000	5	NaN	1	0	NaN	sp|P68402|PA1B2_HUMAN	sp|P68402|PA1B2_HUMAN	1380	sp|P68402|PA1B2_HUMAN Platelet-activating factor acetylhydrolase IB subunit beta OS=Homo sapiens OX=9606 GN=PAFAH1B2 PE=1 SV=1
NaN	NaN	NaN	33.6746	32.0745	32.3789						18	18	11	95.2	95.2	77.6	15.998	0	323.31	309510000000	448	0	1	NaN	0	sp|P68871|HBB_HUMAN	sp|P68871|HBB_HUMAN	1381	sp|P68871|HBB_HUMAN Hemoglobin subunit beta OS=Homo sapiens OX=9606 GN=HBB PE=1 SV=2
NaN	NaN	NaN	26.7506	26.7323	26.4095						4	4	4	5.1	5.1	5.1	139.44	0	8.7494	522570000	11	0	1	NaN	0	sp|Q5JPE7|NOMO2_HUMAN;sp|P69849|NOMO3_HUMAN;sp|Q15155|NOMO1_HUMAN	sp|Q5JPE7|NOMO2_HUMAN;sp|P69849|NOMO3_HUMAN;sp|Q15155|NOMO1_HUMAN	1382	sp|Q5JPE7|NOMO2_HUMAN Nodal modulator 2 OS=Homo sapiens OX=9606 GN=NOMO2 PE=1 SV=1;sp|P69849|NOMO3_HUMAN Nodal modulator 3 OS=Homo sapiens OX=9606 GN=NOMO3 PE=3 SV=2;sp|Q15155|NOMO1_HUMAN Nodal modulator 1 OS=Homo sapiens OX=9606 GN=NOMO1 PE=1 SV=5
NaN	NaN	NaN	34.5623	32.9654	33.7412						18	18	13	79.6	79.6	74.6	15.257	0	298.12	553310000000	702	0	1	NaN	0	sp|P69905|HBA_HUMAN;sp|P02008|HBAZ_HUMAN	sp|P69905|HBA_HUMAN	1384	sp|P69905|HBA_HUMAN Hemoglobin subunit alpha OS=Homo sapiens OX=9606 GN=HBA1 PE=1 SV=2
NaN	NaN	NaN	26.2066	26.39	27.2473						11	11	11	20.1	20.1	20.1	102.36	0	120.25	820750000	31	0	1	NaN	0	sp|P78344|IF4G2_HUMAN	sp|P78344|IF4G2_HUMAN	1385	sp|P78344|IF4G2_HUMAN Eukaryotic translation initiation factor 4 gamma 2 OS=Homo sapiens OX=9606 GN=EIF4G2 PE=1 SV=1
NaN	NaN	NaN	26.8695	27.3179	26.9946						15	15	15	20.6	20.6	20.6	112.42	0	87.899	2379600000	55	0	1	NaN	0	sp|P78347|GTF2I_HUMAN;sp|Q86UP8|GTD2A_HUMAN;sp|Q6EKJ0|GTD2B_HUMAN	sp|P78347|GTF2I_HUMAN	1386	sp|P78347|GTF2I_HUMAN General transcription factor II-I OS=Homo sapiens OX=9606 GN=GTF2I PE=1 SV=2
NaN	NaN	NaN	28.6808	28.4643	27.9961						13	13	13	32.9	32.9	32.9	57.488	0	81.093	3060100000	55	0	1	NaN	0	sp|P78371|TCPB_HUMAN	sp|P78371|TCPB_HUMAN	1387	sp|P78371|TCPB_HUMAN T-complex protein 1 subunit beta OS=Homo sapiens OX=9606 GN=CCT2 PE=1 SV=4
NaN	NaN	NaN	NaN	NaN	NaN						2	2	2	13.3	13.3	13.3	40.968	0	10.416	72220000	3	NaN	1	0	NaN	sp|P78406|RAE1L_HUMAN	sp|P78406|RAE1L_HUMAN	1388	sp|P78406|RAE1L_HUMAN mRNA export factor OS=Homo sapiens OX=9606 GN=RAE1 PE=1 SV=1
NaN	NaN	NaN	NaN	NaN	NaN						4	4	4	17	17	17	27.566	0	6.0187	285350000	7	NaN	1	0	NaN	sp|P78417|GSTO1_HUMAN	sp|P78417|GSTO1_HUMAN	1389	sp|P78417|GSTO1_HUMAN Glutathione S-transferase omega-1 OS=Homo sapiens OX=9606 GN=GSTO1 PE=1 SV=2
NaN	NaN	NaN	28.431	28.3802	28.6096						24	24	24	6.9	6.9	6.9	469.08	0	158.4	4610900000	103	0	1	NaN	0	sp|P78527|PRKDC_HUMAN	sp|P78527|PRKDC_HUMAN	1390	sp|P78527|PRKDC_HUMAN DNA-dependent protein kinase catalytic subunit OS=Homo sapiens OX=9606 GN=PRKDC PE=1 SV=3
NaN	NaN	NaN	NaN	NaN	NaN						10	9	9	5.3	5	5	305.48	0	25.411	87426000	12	NaN	1	0	NaN	sp|P78559|MAP1A_HUMAN	sp|P78559|MAP1A_HUMAN	1392	sp|P78559|MAP1A_HUMAN Microtubule-associated protein 1A OS=Homo sapiens OX=9606 GN=MAP1A PE=1 SV=6
NaN	29.0065	NaN	28.7808	28.7645	28.1103						9	9	9	23.6	23.6	23.6	56.438	0	128.52	2194200000	33	0	1	-0.454597	0	sp|P80404|GABT_HUMAN	sp|P80404|GABT_HUMAN	1393	sp|P80404|GABT_HUMAN 4-aminobutyrate aminotransferase, mitochondrial OS=Homo sapiens OX=9606 GN=ABAT PE=1 SV=3
NaN	NaN	NaN	NaN	NaN	NaN						2	2	2	22.8	22.8	22.8	10.575	0.0004931	3.886	299730000	10	NaN	1	0	NaN	sp|P80511|S10AC_HUMAN	sp|P80511|S10AC_HUMAN	1394	sp|P80511|S10AC_HUMAN Protein S100-A12 OS=Homo sapiens OX=9606 GN=S100A12 PE=1 SV=2
NaN	NaN	NaN	NaN	NaN	NaN						7	7	7	44.1	44.1	44.1	22.693	0	235.1	258140000	30	NaN	1	0	NaN	sp|P80723|BASP1_HUMAN	sp|P80723|BASP1_HUMAN	1395	sp|P80723|BASP1_HUMAN Brain acid soluble protein 1 OS=Homo sapiens OX=9606 GN=BASP1 PE=1 SV=2
NaN	NaN	NaN	NaN	NaN	24.544						2	2	2	7.5	7.5	7.5	41.28	0	5.8763	29766000	2	0	1	NaN	0	sp|P82650|RT22_HUMAN	sp|P82650|RT22_HUMAN	1396	sp|P82650|RT22_HUMAN 28S ribosomal protein S22, mitochondrial OS=Homo sapiens OX=9606 GN=MRPS22 PE=1 SV=1
NaN	NaN	NaN	NaN	NaN	23.2862						3	3	3	39.8	39.8	39.8	11.466	0	5.4289	12447000	4	0	1	NaN	0	sp|P82909|RT36_HUMAN	sp|P82909|RT36_HUMAN	1398	sp|P82909|RT36_HUMAN 28S ribosomal protein S36, mitochondrial OS=Homo sapiens OX=9606 GN=MRPS36 PE=1 SV=2
NaN	NaN	NaN	NaN	24.8632	NaN						3	3	3	19.3	19.3	19.3	25.65	0	6.3342	98956000	8	0	1	NaN	0	sp|P82930|RT34_HUMAN	sp|P82930|RT34_HUMAN	1399	sp|P82930|RT34_HUMAN 28S ribosomal protein S34, mitochondrial OS=Homo sapiens OX=9606 GN=MRPS34 PE=1 SV=2
NaN	NaN	NaN	NaN	NaN	NaN						4	4	4	22.4	22.4	22.4	23.671	0	8.6823	234900000	9	NaN	1	0	NaN	sp|P82979|SARNP_HUMAN	sp|P82979|SARNP_HUMAN	1401	sp|P82979|SARNP_HUMAN SAP domain-containing ribonucleoprotein OS=Homo sapiens OX=9606 GN=SARNP PE=1 SV=3
NaN	NaN	NaN	28.4422	29.052	29.1931						5	5	5	20.4	20.4	20.4	17.779	0	16.071	4484500000	44	0	1	NaN	0	sp|P83731|RL24_HUMAN	sp|P83731|RL24_HUMAN	1402	sp|P83731|RL24_HUMAN 60S ribosomal protein L24 OS=Homo sapiens OX=9606 GN=RPL24 PE=1 SV=1
NaN	NaN	NaN	28.1714	28.281	28.451						3	3	3	13.8	13.8	13.8	23.466	0	77.762	3176200000	42	0	1	NaN	0	sp|P84098|RL19_HUMAN	sp|P84098|RL19_HUMAN	1404	sp|P84098|RL19_HUMAN 60S ribosomal protein L19 OS=Homo sapiens OX=9606 GN=RPL19 PE=1 SV=1
NaN	NaN	NaN	NaN	NaN	NaN						3	3	2	24.4	24.4	15.9	19.329	0	19.797	610490000	17	NaN	1	0	NaN	sp|P84103|SRSF3_HUMAN	sp|P84103|SRSF3_HUMAN	1405	sp|P84103|SRSF3_HUMAN Serine/arginine-rich splicing factor 3 OS=Homo sapiens OX=9606 GN=SRSF3 PE=1 SV=1
NaN	NaN	NaN	NaN	NaN	NaN						4	4	4	20.1	20.1	20.1	21.466	0	66.989	174930000	9	NaN	1	0	NaN	sp|P84157|MXRA7_HUMAN	sp|P84157|MXRA7_HUMAN	1406	sp|P84157|MXRA7_HUMAN Matrix-remodeling-associated protein 7 OS=Homo sapiens OX=9606 GN=MXRA7 PE=1 SV=1
NaN	NaN	NaN	29.7578	29.408	31.0718						7	7	7	52.9	52.9	52.9	15.328	0	13.969	16404000000	64	0	1	NaN	0	sp|P84243|H33_HUMAN;sp|Q71DI3|H32_HUMAN;sp|Q16695|H31T_HUMAN;sp|P68431|H31_HUMAN;sp|Q6NXT2|H3C_HUMAN	sp|P84243|H33_HUMAN;sp|Q71DI3|H32_HUMAN;sp|Q16695|H31T_HUMAN;sp|P68431|H31_HUMAN;sp|Q6NXT2|H3C_HUMAN	1407	sp|P84243|H33_HUMAN Histone H3.3 OS=Homo sapiens OX=9606 GN=H3F3A PE=1 SV=2;sp|Q71DI3|H32_HUMAN Histone H3.2 OS=Homo sapiens OX=9606 GN=HIST2H3A PE=1 SV=3;sp|Q16695|H31T_HUMAN Histone H3.1t OS=Homo sapiens OX=9606 GN=HIST3H3 PE=1 SV=3;sp|P68431|H31_HUMAN H
NaN	NaN	NaN	NaN	NaN	NaN						3	3	3	3	3	3	126.57	0	227.81	74024000	11	NaN	1	0	NaN	sp|P98095|FBLN2_HUMAN	sp|P98095|FBLN2_HUMAN	1408	sp|P98095|FBLN2_HUMAN Fibulin-2 OS=Homo sapiens OX=9606 GN=FBLN2 PE=1 SV=2
NaN	NaN	NaN	31.953	31.5479	31.818						97	97	97	30.5	30.5	30.5	468.83	0	323.31	64253000000	836	0	1	NaN	0	sp|P98160|PGBM_HUMAN	sp|P98160|PGBM_HUMAN	1409	sp|P98160|PGBM_HUMAN Basement membrane-specific heparan sulfate proteoglycan core protein OS=Homo sapiens OX=9606 GN=HSPG2 PE=1 SV=4
NaN	NaN	NaN	NaN	NaN	NaN						2	2	2	17.2	17.2	17.2	17.17	0	4.5386	55598000	7	NaN	1	0	NaN	sp|P98179|RBM3_HUMAN	sp|P98179|RBM3_HUMAN	1410	sp|P98179|RBM3_HUMAN RNA-binding protein 3 OS=Homo sapiens OX=9606 GN=RBM3 PE=1 SV=1
NaN	NaN	NaN	28.5938	28.5575	28.6281						4	4	4	48.6	48.6	48.6	11.749	0	6.4083	5441800000	36	0	1	NaN	0	sp|P99999|CYC_HUMAN;CON__P62894	sp|P99999|CYC_HUMAN	1411	sp|P99999|CYC_HUMAN Cytochrome c OS=Homo sapiens OX=9606 GN=CYCS PE=1 SV=2
NaN	NaN	NaN	NaN	NaN	NaN						2	2	2	8.6	8.6	8.6	52.296	0	4.6227	65565000	3	NaN	1	0	NaN	sp|Q00013|EM55_HUMAN	sp|Q00013|EM55_HUMAN	1412	sp|Q00013|EM55_HUMAN 55 kDa erythrocyte membrane protein OS=Homo sapiens OX=9606 GN=MPP1 PE=1 SV=2
NaN	NaN	NaN	NaN	NaN	NaN						5	5	5	15.9	15.9	15.9	29.096	0	10.468	454970000	11	NaN	1	0	NaN	sp|Q00059|TFAM_HUMAN	sp|Q00059|TFAM_HUMAN	1413	sp|Q00059|TFAM_HUMAN Transcription factor A, mitochondrial OS=Homo sapiens OX=9606 GN=TFAM PE=1 SV=1
NaN	NaN	NaN	NaN	NaN	25.4136						3	2	2	14.8	11.9	11.9	31.806	0.00047733	3.5839	178500000	10	0	1	NaN	0	sp|Q00169|PIPNA_HUMAN	sp|Q00169|PIPNA_HUMAN	1414	sp|Q00169|PIPNA_HUMAN Phosphatidylinositol transfer protein alpha isoform OS=Homo sapiens OX=9606 GN=PITPNA PE=1 SV=2
NaN	NaN	NaN	26.4028	26.4163	26.7953						6	3	3	18.7	9.9	9.9	43.647	0	7.5258	442770000	10	0	1	NaN	0	sp|Q00266|METK1_HUMAN	sp|Q00266|METK1_HUMAN	1415	sp|Q00266|METK1_HUMAN S-adenosylmethionine synthase isoform type-1 OS=Homo sapiens OX=9606 GN=MAT1A PE=1 SV=2
NaN	NaN	NaN	27.0944	26.667	27.1347						2	2	2	5.5	5.5	5.5	40.094	0	6.5566	2458700000	20	0	1	NaN	0	sp|Q00325|MPCP_HUMAN	sp|Q00325|MPCP_HUMAN	1416	sp|Q00325|MPCP_HUMAN Phosphate carrier protein, mitochondrial OS=Homo sapiens OX=9606 GN=SLC25A3 PE=1 SV=2
NaN	NaN	NaN	30.213	30.5607	30.214						33	33	33	32	32	32	141.45	0	323.31	7912900000	136	0	1	NaN	0	sp|Q00341|VIGLN_HUMAN	sp|Q00341|VIGLN_HUMAN	1417	sp|Q00341|VIGLN_HUMAN Vigilin OS=Homo sapiens OX=9606 GN=HDLBP PE=1 SV=2
NaN	NaN	NaN	25.261	25.8615	NaN						2	2	2	15.2	15.2	15.2	34.91	0	47.978	184490000	7	0	1	NaN	0	sp|Q00577|PURA_HUMAN	sp|Q00577|PURA_HUMAN	1420	sp|Q00577|PURA_HUMAN Transcriptional activator protein Pur-alpha OS=Homo sapiens OX=9606 GN=PURA PE=1 SV=2
NaN	NaN	NaN	29.3912	28.7599	28.7072						20	20	20	14.7	14.7	14.7	191.61	0	162.61	6842300000	127	0	1	NaN	0	sp|Q00610|CLH1_HUMAN;sp|P53675|CLH2_HUMAN	sp|Q00610|CLH1_HUMAN	1421	sp|Q00610|CLH1_HUMAN Clathrin heavy chain 1 OS=Homo sapiens OX=9606 GN=CLTC PE=1 SV=5
NaN	NaN	NaN	NaN	22.6909	NaN						2	2	2	3.3	3.3	3.3	96.748	0	34.867	67052000	7	0	1	NaN	0	sp|Q00653|NFKB2_HUMAN	sp|Q00653|NFKB2_HUMAN	1422	sp|Q00653|NFKB2_HUMAN Nuclear factor NF-kappa-B p100 subunit OS=Homo sapiens OX=9606 GN=NFKB2 PE=1 SV=4
NaN	NaN	NaN	26.22	27.0144	26.6387						9	9	9	37.5	37.5	37.5	25.177	0	31.06	981580000	30	0	1	NaN	0	sp|Q00688|FKBP3_HUMAN	sp|Q00688|FKBP3_HUMAN	1423	sp|Q00688|FKBP3_HUMAN Peptidyl-prolyl cis-trans isomerase FKBP3 OS=Homo sapiens OX=9606 GN=FKBP3 PE=1 SV=1
NaN	NaN	NaN	28.7845	NaN	29.7418						3	3	3	10.1	10.1	10.1	21.493	0	6.1025	4082700000	16	0	1	NaN	0	sp|Q00765|REEP5_HUMAN	sp|Q00765|REEP5_HUMAN	1424	sp|Q00765|REEP5_HUMAN Receptor expression-enhancing protein 5 OS=Homo sapiens OX=9606 GN=REEP5 PE=1 SV=3
NaN	NaN	NaN	NaN	27.4887	NaN						2	2	2	8.1	8.1	8.1	38.324	0	7.2307	1250900000	9	0	1	NaN	0	sp|Q00796|DHSO_HUMAN	sp|Q00796|DHSO_HUMAN	1425	sp|Q00796|DHSO_HUMAN Sorbitol dehydrogenase OS=Homo sapiens OX=9606 GN=SORD PE=1 SV=4
NaN	NaN	NaN	30.8431	30.3943	31.434						20	20	20	29.5	29.5	29.5	90.583	0	187.04	26898000000	174	0	1	NaN	0	sp|Q00839|HNRPU_HUMAN	sp|Q00839|HNRPU_HUMAN	1426	sp|Q00839|HNRPU_HUMAN Heterogeneous nuclear ribonucleoprotein U OS=Homo sapiens OX=9606 GN=HNRNPU PE=1 SV=6
NaN	NaN	NaN	31.3792	31.2406	31.2461						62	62	60	33.8	33.8	33	274.61	0	323.31	17370000000	351	0	1	NaN	0	sp|Q01082|SPTB2_HUMAN	sp|Q01082|SPTB2_HUMAN	1427	sp|Q01082|SPTB2_HUMAN Spectrin beta chain, non-erythrocytic 1 OS=Homo sapiens OX=9606 GN=SPTBN1 PE=1 SV=2
NaN	NaN	NaN	NaN	NaN	NaN						3	3	3	14.5	14.5	14.5	33.488	0	26.238	273590000	19	NaN	1	0	NaN	sp|Q01105|SET_HUMAN;sp|P0DME0|SETLP_HUMAN	sp|Q01105|SET_HUMAN;sp|P0DME0|SETLP_HUMAN	1428	sp|Q01105|SET_HUMAN Protein SET OS=Homo sapiens OX=9606 GN=SET PE=1 SV=3;sp|P0DME0|SETLP_HUMAN Protein SETSIP OS=Homo sapiens OX=9606 GN=SETSIP PE=1 SV=1
NaN	NaN	NaN	NaN	NaN	NaN						2	2	2	1.1	1.1	1.1	193.49	0	14.729	0	4	NaN	1	0	NaN	sp|Q01118|SCN7A_HUMAN	sp|Q01118|SCN7A_HUMAN	1429	sp|Q01118|SCN7A_HUMAN Sodium channel protein type 7 subunit alpha OS=Homo sapiens OX=9606 GN=SCN7A PE=1 SV=2
NaN	NaN	NaN	NaN	NaN	NaN						5	5	5	23.1	23.1	23.1	25.476	0	18.174	223140000	12	NaN	1	0	NaN	sp|Q01130|SRSF2_HUMAN;sp|Q9BRL6|SRSF8_HUMAN	sp|Q01130|SRSF2_HUMAN	1430	sp|Q01130|SRSF2_HUMAN Serine/arginine-rich splicing factor 2 OS=Homo sapiens OX=9606 GN=SRSF2 PE=1 SV=4
NaN	NaN	NaN	NaN	NaN	26.6078						2	2	2	13.3	13.3	13.3	15.164	0	4.8884	383750000	9	0	1	NaN	0	sp|Q01469|FABP5_HUMAN	sp|Q01469|FABP5_HUMAN	1434	sp|Q01469|FABP5_HUMAN Fatty acid-binding protein 5 OS=Homo sapiens OX=9606 GN=FABP5 PE=1 SV=3
NaN	NaN	NaN	NaN	NaN	NaN						4	3	3	1.2	1	1	433.71	0	8.9518	0	3	NaN	1	0	NaN	sp|Q01484|ANK2_HUMAN	sp|Q01484|ANK2_HUMAN	1435	sp|Q01484|ANK2_HUMAN Ankyrin-2 OS=Homo sapiens OX=9606 GN=ANK2 PE=1 SV=4
NaN	NaN	NaN	28.092	28.2226	27.7405						10	10	10	26.5	26.5	26.5	51.901	0	53.418	3714800000	66	0	1	NaN	0	sp|Q01518|CAP1_HUMAN	sp|Q01518|CAP1_HUMAN	1436	sp|Q01518|CAP1_HUMAN Adenylyl cyclase-associated protein 1 OS=Homo sapiens OX=9606 GN=CAP1 PE=1 SV=5
NaN	NaN	NaN	NaN	NaN	NaN						2	2	2	36.8	36.8	36.8	14.632	0	21.474	319760000	6	NaN	1	0	NaN	sp|Q01628|IFM3_HUMAN;sp|C9JQL5|DSA2D_HUMAN	sp|Q01628|IFM3_HUMAN;sp|C9JQL5|DSA2D_HUMAN	1438	sp|Q01628|IFM3_HUMAN Interferon-induced transmembrane protein 3 OS=Homo sapiens OX=9606 GN=IFITM3 PE=1 SV=2;sp|C9JQL5|DSA2D_HUMAN Putative dispanin subfamily A member 2d OS=Homo sapiens OX=9606 PE=5 SV=1
NaN	NaN	NaN	NaN	NaN	23.1966						4	4	4	7.2	7.2	7.2	100.83	0	4.3811	31665000	3	0	1	NaN	0	sp|Q01780|EXOSX_HUMAN	sp|Q01780|EXOSX_HUMAN	1441	sp|Q01780|EXOSX_HUMAN Exosome component 10 OS=Homo sapiens OX=9606 GN=EXOSC10 PE=1 SV=2
NaN	NaN	NaN	NaN	NaN	NaN						9	9	7	15.3	15.3	11.7	85.595	0	13.359	398820000	18	NaN	1	0	NaN	sp|Q01813|PFKAP_HUMAN	sp|Q01813|PFKAP_HUMAN	1442	sp|Q01813|PFKAP_HUMAN ATP-dependent 6-phosphofructokinase, platelet type OS=Homo sapiens OX=9606 GN=PFKP PE=1 SV=2
NaN	NaN	NaN	NaN	NaN	NaN						4	4	4	8.1	8.1	8.1	68.477	0	29.159	379340000	18	NaN	1	0	NaN	sp|Q01844|EWS_HUMAN	sp|Q01844|EWS_HUMAN	1443	sp|Q01844|EWS_HUMAN RNA-binding protein EWS OS=Homo sapiens OX=9606 GN=EWSR1 PE=1 SV=1
NaN	NaN	NaN	29.8092	26.401	NaN						37	37	36	97.5	97.5	97.5	22.611	0	323.31	330210000000	662	0	1	NaN	0	sp|Q01995|TAGL_HUMAN	sp|Q01995|TAGL_HUMAN	1444	sp|Q01995|TAGL_HUMAN Transgelin OS=Homo sapiens OX=9606 GN=TAGLN PE=1 SV=4
NaN	NaN	NaN	NaN	NaN	NaN						4	4	4	5.2	5.2	5.2	115.93	0	7.5971	190770000	8	NaN	1	0	NaN	sp|Q02218|ODO1_HUMAN;sp|Q9ULD0|OGDHL_HUMAN	sp|Q02218|ODO1_HUMAN	1445	sp|Q02218|ODO1_HUMAN 2-oxoglutarate dehydrogenase, mitochondrial OS=Homo sapiens OX=9606 GN=OGDH PE=1 SV=3
NaN	NaN	NaN	28.1915	28.0949	28.2495						10	10	10	23.7	23.7	23.7	57.839	0	55.148	1567300000	40	0	1	NaN	0	sp|Q02252|MMSA_HUMAN	sp|Q02252|MMSA_HUMAN	1446	sp|Q02252|MMSA_HUMAN Methylmalonate-semialdehyde dehydrogenase [acylating], mitochondrial OS=Homo sapiens OX=9606 GN=ALDH6A1 PE=1 SV=2
NaN	NaN	NaN	NaN	NaN	NaN						8	3	3	36.3	19.1	19.1	21.842	0	10.48	1136900000	15	NaN	1	0	NaN	sp|Q02539|H11_HUMAN	sp|Q02539|H11_HUMAN	1447	sp|Q02539|H11_HUMAN Histone H1.1 OS=Homo sapiens OX=9606 GN=HIST1H1A PE=1 SV=3
NaN	NaN	NaN	NaN	25.3979	25.1485						5	5	5	24.4	24.4	24.4	20.762	0	6.0565	202910000	12	0	1	NaN	0	sp|Q02543|RL18A_HUMAN	sp|Q02543|RL18A_HUMAN	1448	sp|Q02543|RL18A_HUMAN 60S ribosomal protein L18a OS=Homo sapiens OX=9606 GN=RPL18A PE=1 SV=2
NaN	NaN	NaN	25.3763	NaN	NaN						3	2	2	13	10.9	10.9	43.439	0	110.21	146300000	8	0	1	NaN	0	sp|Q02750|MP2K1_HUMAN	sp|Q02750|MP2K1_HUMAN	1449	sp|Q02750|MP2K1_HUMAN Dual specificity mitogen-activated protein kinase kinase 1 OS=Homo sapiens OX=9606 GN=MAP2K1 PE=1 SV=2
NaN	NaN	NaN	27.1361	27.4091	27.3025						4	4	4	16.6	16.6	16.6	51.804	0	24.466	823350000	15	0	1	NaN	0	sp|Q02790|FKBP4_HUMAN	sp|Q02790|FKBP4_HUMAN	1450	sp|Q02790|FKBP4_HUMAN Peptidyl-prolyl cis-trans isomerase FKBP4 OS=Homo sapiens OX=9606 GN=FKBP4 PE=1 SV=3
NaN	NaN	NaN	NaN	NaN	NaN						3	3	3	6.2	6.2	6.2	83.549	0	8.614	312650000	6	NaN	1	0	NaN	sp|Q02809|PLOD1_HUMAN	sp|Q02809|PLOD1_HUMAN	1451	sp|Q02809|PLOD1_HUMAN Procollagen-lysine,2-oxoglutarate 5-dioxygenase 1 OS=Homo sapiens OX=9606 GN=PLOD1 PE=1 SV=2
NaN	NaN	NaN	29.892	30.0923	30.2304						16	16	16	38.5	38.5	38.5	32.728	0	102.96	11908000000	122	0	1	NaN	0	sp|Q02878|RL6_HUMAN	sp|Q02878|RL6_HUMAN	1452	sp|Q02878|RL6_HUMAN 60S ribosomal protein L6 OS=Homo sapiens OX=9606 GN=RPL6 PE=1 SV=3
NaN	NaN	NaN	NaN	25.544	25.8953						9	9	7	6.5	6.5	5.4	183.26	0	39.262	1089300000	27	0	1	NaN	0	sp|Q02880|TOP2B_HUMAN	sp|Q02880|TOP2B_HUMAN	1453	sp|Q02880|TOP2B_HUMAN DNA topoisomerase 2-beta OS=Homo sapiens OX=9606 GN=TOP2B PE=1 SV=3
NaN	NaN	NaN	NaN	NaN	NaN						39	39	39	31.8	31.8	31.8	191.48	0	323.31	3136700000	154	NaN	1	0	NaN	sp|Q02952|AKA12_HUMAN	sp|Q02952|AKA12_HUMAN	1454	sp|Q02952|AKA12_HUMAN A-kinase anchor protein 12 OS=Homo sapiens OX=9606 GN=AKAP12 PE=1 SV=4
NaN	NaN	NaN	27.732	26.1913	27.9051						8	8	8	43.3	43.3	43.3	20.471	0	86.553	14420000000	107	0	1	NaN	0	sp|Q03135|CAV1_HUMAN;sp|P56539|CAV3_HUMAN	sp|Q03135|CAV1_HUMAN	1457	sp|Q03135|CAV1_HUMAN Caveolin-1 OS=Homo sapiens OX=9606 GN=CAV1 PE=1 SV=4
NaN	NaN	NaN	NaN	NaN	NaN						9	9	9	19.6	19.6	19.6	72.66	0	28.638	340320000	21	NaN	1	0	NaN	sp|Q03169|TNAP2_HUMAN	sp|Q03169|TNAP2_HUMAN	1458	sp|Q03169|TNAP2_HUMAN Tumor necrosis factor alpha-induced protein 2 OS=Homo sapiens OX=9606 GN=TNFAIP2 PE=2 SV=2
NaN	NaN	NaN	NaN	NaN	NaN						15	14	14	22.3	21	21	69.948	0	29.766	1043500000	46	NaN	1	0	NaN	sp|Q03252|LMNB2_HUMAN	sp|Q03252|LMNB2_HUMAN	1459	sp|Q03252|LMNB2_HUMAN Lamin-B2 OS=Homo sapiens OX=9606 GN=LMNB2 PE=1 SV=4
NaN	NaN	NaN	NaN	NaN	NaN						2	2	2	4	4	4	87.217	0.00088339	2.9443	79905000	2	NaN	1	0	NaN	sp|Q03518|TAP1_HUMAN	sp|Q03518|TAP1_HUMAN	1460	sp|Q03518|TAP1_HUMAN Antigen peptide transporter 1 OS=Homo sapiens OX=9606 GN=TAP1 PE=1 SV=2
NaN	NaN	NaN	NaN	NaN	NaN						2	2	2	5.8	5.8	5.8	75.663	0	7.8425	149770000	6	NaN	1	0	NaN	sp|Q03519|TAP2_HUMAN	sp|Q03519|TAP2_HUMAN	1461	sp|Q03519|TAP2_HUMAN Antigen peptide transporter 2 OS=Homo sapiens OX=9606 GN=TAP2 PE=1 SV=1
NaN	NaN	NaN	NaN	NaN	NaN						3	3	3	7.3	7.3	7.3	60.218	0	7.3832	45707000	5	NaN	1	0	NaN	sp|Q04206|TF65_HUMAN	sp|Q04206|TF65_HUMAN	1462	sp|Q04206|TF65_HUMAN Transcription factor p65 OS=Homo sapiens OX=9606 GN=RELA PE=1 SV=2
NaN	NaN	NaN	NaN	NaN	NaN						2	2	2	13.8	13.8	13.8	33.325	0	20.752	46638000	6	NaN	1	0	NaN	sp|Q04323|UBXN1_HUMAN	sp|Q04323|UBXN1_HUMAN	1463	sp|Q04323|UBXN1_HUMAN UBX domain-containing protein 1 OS=Homo sapiens OX=9606 GN=UBXN1 PE=1 SV=2
NaN	NaN	NaN	NaN	NaN	25.695						2	2	2	4.4	4.4	4.4	80.473	0	5.2632	231920000	5	0	1	NaN	0	sp|Q04446|GLGB_HUMAN	sp|Q04446|GLGB_HUMAN	1464	sp|Q04446|GLGB_HUMAN 1,4-alpha-glucan-branching enzyme OS=Homo sapiens OX=9606 GN=GBE1 PE=1 SV=3
NaN	NaN	NaN	29.4223	29.2551	29.281						19	19	19	15.4	15.4	15.4	175.49	0	71.187	6148800000	100	0	1	NaN	0	sp|Q04637|IF4G1_HUMAN;sp|O43432|IF4G3_HUMAN	sp|Q04637|IF4G1_HUMAN	1465	sp|Q04637|IF4G1_HUMAN Eukaryotic translation initiation factor 4 gamma 1 OS=Homo sapiens OX=9606 GN=EIF4G1 PE=1 SV=4
NaN	NaN	NaN	NaN	NaN	NaN						2	2	2	18.5	18.5	18.5	20.777	0.0012804	2.6318	52106000	5	NaN	1	0	NaN	sp|Q04760|LGUL_HUMAN	sp|Q04760|LGUL_HUMAN	1466	sp|Q04760|LGUL_HUMAN Lactoylglutathione lyase OS=Homo sapiens OX=9606 GN=GLO1 PE=1 SV=4
NaN	NaN	NaN	28.0844	26.882	28.2117						7	4	4	23.6	15	15	28.218	0	7.47	1570700000	17	0	1	NaN	0	sp|Q04917|1433F_HUMAN	sp|Q04917|1433F_HUMAN	1469	sp|Q04917|1433F_HUMAN 14-3-3 protein eta OS=Homo sapiens OX=9606 GN=YWHAH PE=1 SV=4
NaN	NaN	NaN	NaN	NaN	NaN						2	2	2	4.3	4.3	4.3	77.504	0.00048709	3.6945	94631000	5	NaN	1	0	NaN	sp|Q05655|KPCD_HUMAN	sp|Q05655|KPCD_HUMAN	1473	sp|Q05655|KPCD_HUMAN Protein kinase C delta type OS=Homo sapiens OX=9606 GN=PRKCD PE=1 SV=2
NaN	NaN	NaN	26.7949	26.2182	26.3763						56	56	56	48.4	48.4	48.4	93.23	0	323.31	65964000000	450	0	1	NaN	0	sp|Q05682|CALD1_HUMAN;REV__sp|Q13136|LIPA1_HUMAN;REV__sp|O75334|LIPA2_HUMAN	sp|Q05682|CALD1_HUMAN	1474	sp|Q05682|CALD1_HUMAN Caldesmon OS=Homo sapiens OX=9606 GN=CALD1 PE=1 SV=3
NaN	NaN	NaN	27.2945	27.3501	27.1861						26	26	26	16.2	16.2	16.2	193.51	0	90.476	6034200000	151	0	1	NaN	0	sp|Q05707|COEA1_HUMAN	sp|Q05707|COEA1_HUMAN	1475	sp|Q05707|COEA1_HUMAN Collagen alpha-1(XIV) chain OS=Homo sapiens OX=9606 GN=COL14A1 PE=1 SV=3
NaN	NaN	NaN	25.3802	NaN	NaN						4	4	4	8.7	8.7	8.7	68.436	0	9.3101	343380000	13	0	1	NaN	0	sp|Q06124|PTN11_HUMAN	sp|Q06124|PTN11_HUMAN	1477	sp|Q06124|PTN11_HUMAN Tyrosine-protein phosphatase non-receptor type 11 OS=Homo sapiens OX=9606 GN=PTPN11 PE=1 SV=2
NaN	NaN	NaN	27.2843	28.271	27.8517						4	4	4	36.6	36.6	36.6	19.395	0	30.148	1122700000	22	0	1	NaN	0	sp|Q06141|REG3A_HUMAN	sp|Q06141|REG3A_HUMAN	1478	sp|Q06141|REG3A_HUMAN Regenerating islet-derived protein 3-alpha OS=Homo sapiens OX=9606 GN=REG3A PE=1 SV=1
NaN	NaN	NaN	28.0242	27.5488	27.3908						7	7	7	12.9	12.9	12.9	78.806	0	40.928	1066800000	22	0	1	NaN	0	sp|Q06210|GFPT1_HUMAN;sp|O94808|GFPT2_HUMAN	sp|Q06210|GFPT1_HUMAN	1479	sp|Q06210|GFPT1_HUMAN Glutamine--fructose-6-phosphate aminotransferase [isomerizing] 1 OS=Homo sapiens OX=9606 GN=GFPT1 PE=1 SV=3
NaN	NaN	NaN	28.0247	27.8046	27.6876						9	9	9	9	9	9	147.92	0	22.577	1160000000	19	0	1	NaN	0	sp|Q06278|AOXA_HUMAN	sp|Q06278|AOXA_HUMAN	1480	sp|Q06278|AOXA_HUMAN Aldehyde oxidase OS=Homo sapiens OX=9606 GN=AOX1 PE=1 SV=2
NaN	NaN	NaN	NaN	NaN	NaN						6	6	6	24.5	24.5	24.5	28.723	0	13.265	191710000	14	NaN	1	0	NaN	sp|Q06323|PSME1_HUMAN	sp|Q06323|PSME1_HUMAN	1481	sp|Q06323|PSME1_HUMAN Proteasome activator complex subunit 1 OS=Homo sapiens OX=9606 GN=PSME1 PE=1 SV=1
NaN	NaN	NaN	NaN	NaN	NaN						3	3	1	5.5	5.5	1.3	71.174	0	20.686	114920000	6	NaN	1	0	NaN	sp|Q06787|FMR1_HUMAN	sp|Q06787|FMR1_HUMAN	1483	sp|Q06787|FMR1_HUMAN Synaptic functional regulator FMR1 OS=Homo sapiens OX=9606 GN=FMR1 PE=1 SV=1
NaN	NaN	NaN	28.6678	28.929	28.9242						13	13	10	51.3	51.3	51.3	22.11	0	45.86	7184100000	116	0	1	NaN	0	sp|Q06830|PRDX1_HUMAN	sp|Q06830|PRDX1_HUMAN	1485	sp|Q06830|PRDX1_HUMAN Peroxiredoxin-1 OS=Homo sapiens OX=9606 GN=PRDX1 PE=1 SV=1
NaN	NaN	NaN	28.1189	28.2223	27.6962						6	6	6	35.6	35.6	35.6	21.634	0	113.46	2713500000	42	0	1	NaN	0	sp|Q07020|RL18_HUMAN	sp|Q07020|RL18_HUMAN	1486	sp|Q07020|RL18_HUMAN 60S ribosomal protein L18 OS=Homo sapiens OX=9606 GN=RPL18 PE=1 SV=2
NaN	NaN	NaN	30.5862	30.6826	30.3559						27	27	27	53.3	53.3	53.3	66.022	0	323.31	21633000000	213	0	1	NaN	0	sp|Q07065|CKAP4_HUMAN	sp|Q07065|CKAP4_HUMAN	1488	sp|Q07065|CKAP4_HUMAN Cytoskeleton-associated protein 4 OS=Homo sapiens OX=9606 GN=CKAP4 PE=1 SV=2
NaN	NaN	NaN	22.8433	NaN	24.1606						10	10	10	8.5	8.5	8.5	195.46	0	21.781	113520000	22	0	1	NaN	0	sp|Q07157|ZO1_HUMAN	sp|Q07157|ZO1_HUMAN	1489	sp|Q07157|ZO1_HUMAN Tight junction protein ZO-1 OS=Homo sapiens OX=9606 GN=TJP1 PE=1 SV=3
NaN	NaN	NaN	26.2638	26.0351	28.0774						11	11	11	30.2	30.2	30.2	48.227	0	56.058	2687800000	57	0	1	NaN	0	sp|Q07666|KHDR1_HUMAN;sp|Q5VWX1|KHDR2_HUMAN;sp|O75525|KHDR3_HUMAN	sp|Q07666|KHDR1_HUMAN	1490	sp|Q07666|KHDR1_HUMAN KH domain-containing, RNA-binding, signal transduction-associated protein 1 OS=Homo sapiens OX=9606 GN=KHDRBS1 PE=1 SV=1
NaN	NaN	NaN	NaN	NaN	NaN						3	3	3	21.9	21.9	21.9	21.184	0	18.358	356530000	13	NaN	1	0	NaN	sp|Q07812|BAX_HUMAN	sp|Q07812|BAX_HUMAN	1491	sp|Q07812|BAX_HUMAN Apoptosis regulator BAX OS=Homo sapiens OX=9606 GN=BAX PE=1 SV=1
NaN	NaN	NaN	26.1097	26.2797	26.752						7	7	7	2.3	2.3	2.3	504.6	0	20.911	947040000	27	0	1	NaN	0	sp|Q07954|LRP1_HUMAN	sp|Q07954|LRP1_HUMAN	1492	sp|Q07954|LRP1_HUMAN Prolow-density lipoprotein receptor-related protein 1 OS=Homo sapiens OX=9606 GN=LRP1 PE=1 SV=2
NaN	NaN	NaN	NaN	NaN	NaN						4	4	4	12.5	12.5	12.5	27.744	0	5.4467	33594000	6	NaN	1	0	NaN	sp|Q07955|SRSF1_HUMAN	sp|Q07955|SRSF1_HUMAN	1493	sp|Q07955|SRSF1_HUMAN Serine/arginine-rich splicing factor 1 OS=Homo sapiens OX=9606 GN=SRSF1 PE=1 SV=2
NaN	NaN	NaN	25.8196	NaN	NaN						8	8	8	23.2	23.2	23.2	50.435	0	15.574	305130000	22	0	1	NaN	0	sp|Q07960|RHG01_HUMAN	sp|Q07960|RHG01_HUMAN	1494	sp|Q07960|RHG01_HUMAN Rho GTPase-activating protein 1 OS=Homo sapiens OX=9606 GN=ARHGAP1 PE=1 SV=1
NaN	NaN	NaN	28.4115	28.4835	28.5519						17	17	17	21.2	21.2	21.2	140.96	0	239.22	5106300000	89	0	1	NaN	0	sp|Q08211|DHX9_HUMAN	sp|Q08211|DHX9_HUMAN	1495	sp|Q08211|DHX9_HUMAN ATP-dependent RNA helicase A OS=Homo sapiens OX=9606 GN=DHX9 PE=1 SV=4
NaN	NaN	NaN	28.0962	27.9609	28.5145						6	6	6	24	24	24	35.206	0	86.933	1442100000	15	0	1	NaN	0	sp|Q08257|QOR_HUMAN	sp|Q08257|QOR_HUMAN	1496	sp|Q08257|QOR_HUMAN Quinone oxidoreductase OS=Homo sapiens OX=9606 GN=CRYZ PE=1 SV=1
NaN	NaN	NaN	NaN	NaN	NaN						4	4	4	5.5	5.5	5.5	113.08	0	8.494	138910000	7	NaN	1	0	NaN	sp|Q08379|GOGA2_HUMAN	sp|Q08379|GOGA2_HUMAN	1497	sp|Q08379|GOGA2_HUMAN Golgin subfamily A member 2 OS=Homo sapiens OX=9606 GN=GOLGA2 PE=1 SV=3
NaN	NaN	NaN	NaN	NaN	NaN						2	2	2	5.6	5.6	5.6	35.213	0	6.3717	822860000	13	NaN	1	0	NaN	sp|Q08722|CD47_HUMAN	sp|Q08722|CD47_HUMAN	1501	sp|Q08722|CD47_HUMAN Leukocyte surface antigen CD47 OS=Homo sapiens OX=9606 GN=CD47 PE=1 SV=1
NaN	NaN	24.9719	NaN	NaN	NaN						2	2	2	7.3	7.3	7.3	40.763	0.00049213	3.8525	16331000	6	0	1	NaN	0	sp|Q08752|PPID_HUMAN	sp|Q08752|PPID_HUMAN	1502	sp|Q08752|PPID_HUMAN Peptidyl-prolyl cis-trans isomerase D OS=Homo sapiens OX=9606 GN=PPID PE=1 SV=3
NaN	NaN	NaN	25.5945	26.6464	26.048						7	7	7	10.2	10.2	10.2	81.074	0	53.413	1362500000	25	0	1	NaN	0	sp|Q08945|SSRP1_HUMAN	sp|Q08945|SSRP1_HUMAN	1503	sp|Q08945|SSRP1_HUMAN FACT complex subunit SSRP1 OS=Homo sapiens OX=9606 GN=SSRP1 PE=1 SV=1
NaN	NaN	NaN	NaN	NaN	NaN						3	3	3	4	4	4	101.05	0	5.0828	79585000	5	NaN	1	0	NaN	sp|Q08AF3|SLFN5_HUMAN	sp|Q08AF3|SLFN5_HUMAN	1504	sp|Q08AF3|SLFN5_HUMAN Schlafen family member 5 OS=Homo sapiens OX=9606 GN=SLFN5 PE=1 SV=1
NaN	NaN	NaN	NaN	25.5537	NaN						2	2	2	4.3	4.3	4.3	87.972	0	6.6684	266980000	7	0	1	NaN	0	sp|Q08AM6|VAC14_HUMAN	sp|Q08AM6|VAC14_HUMAN	1505	sp|Q08AM6|VAC14_HUMAN Protein VAC14 homolog OS=Homo sapiens OX=9606 GN=VAC14 PE=1 SV=1
NaN	NaN	NaN	24.9642	25.1885	24.3723						4	4	4	8.9	8.9	8.9	86.47	0	9.0096	207810000	12	0	1	NaN	0	sp|Q08J23|NSUN2_HUMAN	sp|Q08J23|NSUN2_HUMAN	1506	sp|Q08J23|NSUN2_HUMAN tRNA (cytosine(34)-C(5))-methyltransferase OS=Homo sapiens OX=9606 GN=NSUN2 PE=1 SV=2
NaN	NaN	NaN	26.4167	26.3958	26.3249						6	6	3	16.2	16.2	9.6	47.655	0	28.04	1223700000	32	0	1	NaN	0	sp|Q09028|RBBP4_HUMAN	sp|Q09028|RBBP4_HUMAN	1507	sp|Q09028|RBBP4_HUMAN Histone-binding protein RBBP4 OS=Homo sapiens OX=9606 GN=RBBP4 PE=1 SV=3
NaN	NaN	NaN	NaN	NaN	NaN						2	2	2	2.5	2.5	2.5	91.838	0.00044643	3.0188	105870000	6	NaN	1	0	NaN	sp|Q09161|NCBP1_HUMAN	sp|Q09161|NCBP1_HUMAN	1508	sp|Q09161|NCBP1_HUMAN Nuclear cap-binding protein subunit 1 OS=Homo sapiens OX=9606 GN=NCBP1 PE=1 SV=1
NaN	NaN	NaN	31.3253	31.1651	31.6531						334	334	333	75.6	75.6	75.6	629.09	0	323.31	172620000000	2338	0	1	NaN	0	sp|Q09666|AHNK_HUMAN	sp|Q09666|AHNK_HUMAN	1509	sp|Q09666|AHNK_HUMAN Neuroblast differentiation-associated protein AHNAK OS=Homo sapiens OX=9606 GN=AHNAK PE=1 SV=2
NaN	NaN	NaN	NaN	NaN	NaN						9	9	9	12.9	12.9	12.9	80.657	0	15.267	291870000	17	NaN	1	0	NaN	sp|Q0ZGT2|NEXN_HUMAN	sp|Q0ZGT2|NEXN_HUMAN	1510	sp|Q0ZGT2|NEXN_HUMAN Nexilin OS=Homo sapiens OX=9606 GN=NEXN PE=1 SV=1
NaN	NaN	NaN	25.6394	25.8848	NaN						3	3	2	6.5	6.5	4.7	64.732	0	16.663	360860000	12	0	1	NaN	0	sp|Q10471|GALT2_HUMAN	sp|Q10471|GALT2_HUMAN	1512	sp|Q10471|GALT2_HUMAN Polypeptide N-acetylgalactosaminyltransferase 2 OS=Homo sapiens OX=9606 GN=GALNT2 PE=1 SV=1
NaN	NaN	NaN	25.3548	25.1789	NaN						4	4	4	4.4	4.4	4.4	104.64	0	6.3476	176030000	8	0	1	NaN	0	sp|Q10567|AP1B1_HUMAN	sp|Q10567|AP1B1_HUMAN	1513	sp|Q10567|AP1B1_HUMAN AP-1 complex subunit beta-1 OS=Homo sapiens OX=9606 GN=AP1B1 PE=1 SV=2
NaN	NaN	NaN	NaN	NaN	NaN						3	3	3	13.9	13.9	13.9	19.769	0	23.364	1832100000	18	NaN	1	0	NaN	sp|Q10589|BST2_HUMAN	sp|Q10589|BST2_HUMAN	1514	sp|Q10589|BST2_HUMAN Bone marrow stromal antigen 2 OS=Homo sapiens OX=9606 GN=BST2 PE=1 SV=1
NaN	NaN	NaN	25.2835	25.784	25.4738						3	3	3	6.8	6.8	6.8	46.382	0	9.9458	424070000	15	0	1	NaN	0	sp|Q12765|SCRN1_HUMAN	sp|Q12765|SCRN1_HUMAN	1516	sp|Q12765|SCRN1_HUMAN Secernin-1 OS=Homo sapiens OX=9606 GN=SCRN1 PE=1 SV=2
NaN	NaN	NaN	NaN	NaN	NaN						2	2	2	2.7	2.7	2.7	89.034	0	6.3847	0	2	NaN	1	0	NaN	sp|Q12788|TBL3_HUMAN	sp|Q12788|TBL3_HUMAN	1517	sp|Q12788|TBL3_HUMAN Transducin beta-like protein 3 OS=Homo sapiens OX=9606 GN=TBL3 PE=1 SV=2
NaN	NaN	NaN	25.6947	26.0067	NaN						4	4	4	16.6	16.6	16.6	40.282	0	63.374	315930000	17	0	1	NaN	0	sp|Q12792|TWF1_HUMAN	sp|Q12792|TWF1_HUMAN	1518	sp|Q12792|TWF1_HUMAN Twinfilin-1 OS=Homo sapiens OX=9606 GN=TWF1 PE=1 SV=3
NaN	NaN	NaN	NaN	NaN	NaN						8	8	8	15.3	15.3	15.3	85.862	0	15.021	497480000	18	NaN	1	0	NaN	sp|Q12797|ASPH_HUMAN	sp|Q12797|ASPH_HUMAN	1519	sp|Q12797|ASPH_HUMAN Aspartyl/asparaginyl beta-hydroxylase OS=Homo sapiens OX=9606 GN=ASPH PE=1 SV=3
NaN	NaN	NaN	24.7834	NaN	NaN						3	3	3	1.6	1.6	1.6	307.55	0	10.85	54200000	5	0	1	NaN	0	sp|Q12802|AKP13_HUMAN	sp|Q12802|AKP13_HUMAN	1520	sp|Q12802|AKP13_HUMAN A-kinase anchor protein 13 OS=Homo sapiens OX=9606 GN=AKAP13 PE=1 SV=2
NaN	NaN	NaN	NaN	NaN	26.2159						3	3	3	9.4	9.4	9.4	58.848	0	20.555	307530000	9	0	1	NaN	0	sp|Q12874|SF3A3_HUMAN	sp|Q12874|SF3A3_HUMAN	1523	sp|Q12874|SF3A3_HUMAN Splicing factor 3A subunit 3 OS=Homo sapiens OX=9606 GN=SF3A3 PE=1 SV=1
NaN	NaN	NaN	NaN	23.2684	NaN						2	2	2	3.1	3.1	3.1	111.4	0.00088456	2.9472	34683000	2	0	1	NaN	0	sp|Q12882|DPYD_HUMAN	sp|Q12882|DPYD_HUMAN	1524	sp|Q12882|DPYD_HUMAN Dihydropyrimidine dehydrogenase [NADP(+)] OS=Homo sapiens OX=9606 GN=DPYD PE=1 SV=2
NaN	NaN	NaN	NaN	NaN	NaN						2	2	2	3.7	3.7	3.7	87.711	0	7.818	9439600	2	NaN	1	0	NaN	sp|Q12884|SEPR_HUMAN	sp|Q12884|SEPR_HUMAN	1525	sp|Q12884|SEPR_HUMAN Prolyl endopeptidase FAP OS=Homo sapiens OX=9606 GN=FAP PE=1 SV=5
NaN	NaN	NaN	NaN	NaN	NaN						8	8	8	7.9	7.9	7.9	213.57	0	23.091	218230000	15	NaN	1	0	NaN	sp|Q12888|TP53B_HUMAN	sp|Q12888|TP53B_HUMAN	1526	sp|Q12888|TP53B_HUMAN TP53-binding protein 1 OS=Homo sapiens OX=9606 GN=TP53BP1 PE=1 SV=2
NaN	NaN	NaN	27.0385	26.7951	26.2675						7	7	7	30.1	30.1	30.1	34.352	0	15.921	567500000	17	0	1	NaN	0	sp|Q12904|AIMP1_HUMAN	sp|Q12904|AIMP1_HUMAN	1527	sp|Q12904|AIMP1_HUMAN Aminoacyl tRNA synthase complex-interacting multifunctional protein 1 OS=Homo sapiens OX=9606 GN=AIMP1 PE=1 SV=2
NaN	NaN	NaN	NaN	26.3588	26.8565						2	2	2	9.2	9.2	9.2	43.062	0	5.352	1369800000	16	0	1	NaN	0	sp|Q12905|ILF2_HUMAN	sp|Q12905|ILF2_HUMAN	1528	sp|Q12905|ILF2_HUMAN Interleukin enhancer-binding factor 2 OS=Homo sapiens OX=9606 GN=ILF2 PE=1 SV=2
NaN	NaN	NaN	29.8551	29.7942	30.1744						25	25	25	39	39	39	95.337	0	218.34	13443000000	188	0	1	NaN	0	sp|Q12906|ILF3_HUMAN;sp|Q96SI9|STRBP_HUMAN	sp|Q12906|ILF3_HUMAN	1529	sp|Q12906|ILF3_HUMAN Interleukin enhancer-binding factor 3 OS=Homo sapiens OX=9606 GN=ILF3 PE=1 SV=3
NaN	NaN	NaN	28.5108	28.5448	27.7825						6	6	6	27.8	27.8	27.8	40.228	0	46.576	2524100000	35	0	1	NaN	0	sp|Q12907|LMAN2_HUMAN	sp|Q12907|LMAN2_HUMAN	1530	sp|Q12907|LMAN2_HUMAN Vesicular integral-membrane protein VIP36 OS=Homo sapiens OX=9606 GN=LMAN2 PE=1 SV=1
NaN	NaN	NaN	NaN	NaN	24.1914						2	2	2	3.6	3.6	3.6	80.109	0	12.836	115100000	6	0	1	NaN	0	sp|Q12931|TRAP1_HUMAN	sp|Q12931|TRAP1_HUMAN	1531	sp|Q12931|TRAP1_HUMAN Heat shock protein 75 kDa, mitochondrial OS=Homo sapiens OX=9606 GN=TRAP1 PE=1 SV=3
NaN	NaN	NaN	27.0993	26.6891	NaN						9	9	8	3.3	3.3	3	480.4	0	17.462	635860000	20	0	1	NaN	0	sp|Q12955|ANK3_HUMAN	sp|Q12955|ANK3_HUMAN	1532	sp|Q12955|ANK3_HUMAN Ankyrin-3 OS=Homo sapiens OX=9606 GN=ANK3 PE=1 SV=3
NaN	NaN	NaN	NaN	NaN	NaN						3	3	3	6.1	6.1	6.1	82.921	0	5.1006	80951000	6	NaN	1	0	NaN	sp|Q12996|CSTF3_HUMAN	sp|Q12996|CSTF3_HUMAN	1535	sp|Q12996|CSTF3_HUMAN Cleavage stimulation factor subunit 3 OS=Homo sapiens OX=9606 GN=CSTF3 PE=1 SV=1
NaN	NaN	NaN	NaN	NaN	26.2245						2	2	2	9.1	9.1	9.1	35.816	0	59.314	376940000	12	0	1	NaN	0	sp|Q13011|ECH1_HUMAN	sp|Q13011|ECH1_HUMAN	1536	sp|Q13011|ECH1_HUMAN Delta(3,5)-Delta(2,4)-dienoyl-CoA isomerase, mitochondrial OS=Homo sapiens OX=9606 GN=ECH1 PE=1 SV=2
NaN	NaN	NaN	NaN	23.342	NaN						2	2	2	1.9	1.9	1.9	144.75	0	19.879	99169000	9	0	1	NaN	0	sp|Q13045|FLII_HUMAN	sp|Q13045|FLII_HUMAN	1537	sp|Q13045|FLII_HUMAN Protein flightless-1 homolog OS=Homo sapiens OX=9606 GN=FLII PE=1 SV=2
NaN	NaN	NaN	26.6385	25.8795	26.3503						6	6	6	16.7	16.7	16.7	62.328	0	13.258	519250000	10	0	1	NaN	0	sp|Q13057|COASY_HUMAN	sp|Q13057|COASY_HUMAN	1538	sp|Q13057|COASY_HUMAN Bifunctional coenzyme A synthase OS=Homo sapiens OX=9606 GN=COASY PE=1 SV=4
NaN	NaN	NaN	31.5474	31.5637	31.5337						22	22	22	38.3	38.3	38.3	58.206	0	315.6	18446000000	88	0	1	NaN	0	sp|Q13087|PDIA2_HUMAN	sp|Q13087|PDIA2_HUMAN	1539	sp|Q13087|PDIA2_HUMAN Protein disulfide-isomerase A2 OS=Homo sapiens OX=9606 GN=PDIA2 PE=1 SV=2
NaN	NaN	NaN	25.7631	25.5107	NaN						2	2	2	12.4	12.4	12.4	31.236	0	11.661	343830000	9	0	1	NaN	0	sp|Q13126|MTAP_HUMAN	sp|Q13126|MTAP_HUMAN	1543	sp|Q13126|MTAP_HUMAN S-methyl-5-thioadenosine phosphorylase OS=Homo sapiens OX=9606 GN=MTAP PE=1 SV=2
NaN	NaN	NaN	NaN	25.1392	NaN						2	2	2	4.8	4.8	4.8	64.009	0	4.7381	227430000	11	0	1	NaN	0	sp|Q13131|AAPK1_HUMAN	sp|Q13131|AAPK1_HUMAN	1544	sp|Q13131|AAPK1_HUMAN 5-AMP-activated protein kinase catalytic subunit alpha-1 OS=Homo sapiens OX=9606 GN=PRKAA1 PE=1 SV=4
NaN	NaN	NaN	NaN	NaN	NaN						2	2	2	2.8	2.8	2.8	135.78	0.00046447	3.2941	104080000	4	NaN	1	0	NaN	sp|Q13136|LIPA1_HUMAN	sp|Q13136|LIPA1_HUMAN	1545	sp|Q13136|LIPA1_HUMAN Liprin-alpha-1 OS=Homo sapiens OX=9606 GN=PPFIA1 PE=1 SV=1
NaN	NaN	NaN	25.9405	NaN	25.7978						3	3	3	6.7	6.7	6.7	80.379	0	6.4819	244290000	9	0	1	NaN	0	sp|Q13144|EI2BE_HUMAN	sp|Q13144|EI2BE_HUMAN	1546	sp|Q13144|EI2BE_HUMAN Translation initiation factor eIF-2B subunit epsilon OS=Homo sapiens OX=9606 GN=EIF2B5 PE=1 SV=3
NaN	NaN	NaN	NaN	NaN	26.8653						2	2	2	7	7	7	44.739	0	134.02	910090000	12	0	1	NaN	0	sp|Q13148|TADBP_HUMAN	sp|Q13148|TADBP_HUMAN	1547	sp|Q13148|TADBP_HUMAN TAR DNA-binding protein 43 OS=Homo sapiens OX=9606 GN=TARDBP PE=1 SV=1
NaN	NaN	NaN	26.4022	26.7205	26.2841						4	4	4	19.3	19.3	19.3	30.84	0	33.33	1154800000	27	0	1	NaN	0	sp|Q13151|ROA0_HUMAN	sp|Q13151|ROA0_HUMAN	1548	sp|Q13151|ROA0_HUMAN Heterogeneous nuclear ribonucleoprotein A0 OS=Homo sapiens OX=9606 GN=HNRNPA0 PE=1 SV=1
NaN	NaN	NaN	NaN	24.1433	NaN						4	2	2	9.5	4.8	4.8	60.646	0.00049727	3.9869	73149000	8	0	1	NaN	0	sp|Q13153|PAK1_HUMAN	sp|Q13153|PAK1_HUMAN	1549	sp|Q13153|PAK1_HUMAN Serine/threonine-protein kinase PAK 1 OS=Homo sapiens OX=9606 GN=PAK1 PE=1 SV=2
NaN	NaN	NaN	29.3876	29.6097	29.9624						10	8	8	45	40.6	40.6	30.54	0	31.798	3882300000	24	0	1	NaN	0	sp|Q13162|PRDX4_HUMAN	sp|Q13162|PRDX4_HUMAN	1551	sp|Q13162|PRDX4_HUMAN Peroxiredoxin-4 OS=Homo sapiens OX=9606 GN=PRDX4 PE=1 SV=1
NaN	NaN	NaN	26.6796	26.5763	26.7498						9	9	6	26.3	26.3	19.5	58.042	0	47.977	604070000	22	0	1	NaN	0	sp|Q13177|PAK2_HUMAN	sp|Q13177|PAK2_HUMAN	1552	sp|Q13177|PAK2_HUMAN Serine/threonine-protein kinase PAK 2 OS=Homo sapiens OX=9606 GN=PAK2 PE=1 SV=3
NaN	NaN	NaN	NaN	NaN	26.1764						2	2	2	10.7	10.7	10.7	39.672	0	10.518	457250000	8	0	1	NaN	0	sp|Q13190|STX5_HUMAN	sp|Q13190|STX5_HUMAN	1554	sp|Q13190|STX5_HUMAN Syntaxin-5 OS=Homo sapiens OX=9606 GN=STX5 PE=1 SV=2
NaN	NaN	NaN	27.9456	27.3285	27.4583						7	7	7	8.7	8.7	8.7	100.2	0	27.919	2267100000	38	0	1	NaN	0	sp|Q13200|PSMD2_HUMAN	sp|Q13200|PSMD2_HUMAN	1555	sp|Q13200|PSMD2_HUMAN 26S proteasome non-ATPase regulatory subunit 2 OS=Homo sapiens OX=9606 GN=PSMD2 PE=1 SV=3
NaN	NaN	NaN	NaN	NaN	NaN						3	3	3	3.3	3.3	3.3	138.11	0	4.2794	41535000	3	NaN	1	0	NaN	sp|Q13201|MMRN1_HUMAN	sp|Q13201|MMRN1_HUMAN	1556	sp|Q13201|MMRN1_HUMAN Multimerin-1 OS=Homo sapiens OX=9606 GN=MMRN1 PE=1 SV=3
NaN	NaN	NaN	NaN	27.1569	26.5928						6	6	6	15.9	15.9	15.9	57.579	0	34.954	611600000	20	0	1	NaN	0	sp|Q13217|DNJC3_HUMAN	sp|Q13217|DNJC3_HUMAN	1558	sp|Q13217|DNJC3_HUMAN DnaJ homolog subfamily C member 3 OS=Homo sapiens OX=9606 GN=DNAJC3 PE=1 SV=1
NaN	NaN	NaN	27.5405	27.4293	27.4837						12	12	12	34.1	34.1	34.1	52.39	0	62.882	3017500000	65	0	1	NaN	0	sp|Q13228|SBP1_HUMAN	sp|Q13228|SBP1_HUMAN	1560	sp|Q13228|SBP1_HUMAN Methanethiol oxidase OS=Homo sapiens OX=9606 GN=SELENBP1 PE=1 SV=2
NaN	NaN	NaN	NaN	NaN	NaN						2	2	2	9.2	9.2	9.2	31.263	0.00087413	2.8581	6526700	2	NaN	1	0	NaN	sp|Q13243|SRSF5_HUMAN	sp|Q13243|SRSF5_HUMAN	1561	sp|Q13243|SRSF5_HUMAN Serine/arginine-rich splicing factor 5 OS=Homo sapiens OX=9606 GN=SRSF5 PE=1 SV=1
NaN	NaN	NaN	NaN	NaN	NaN						2	2	2	6.4	6.4	6.4	39.586	0.00047037	3.3951	19715000	5	NaN	1	0	NaN	sp|Q13247|SRSF6_HUMAN	sp|Q13247|SRSF6_HUMAN	1562	sp|Q13247|SRSF6_HUMAN Serine/arginine-rich splicing factor 6 OS=Homo sapiens OX=9606 GN=SRSF6 PE=1 SV=2
NaN	NaN	NaN	29.7252	29.2064	29.5204						17	17	17	32.7	32.7	32.7	88.549	0	323.31	10845000000	168	0	1	NaN	0	sp|Q13263|TIF1B_HUMAN	sp|Q13263|TIF1B_HUMAN	1563	sp|Q13263|TIF1B_HUMAN Transcription intermediary factor 1-beta OS=Homo sapiens OX=9606 GN=TRIM28 PE=1 SV=5
NaN	NaN	NaN	NaN	NaN	23.5694						2	2	2	6.2	6.2	6.2	52.164	0	5.4965	145320000	4	0	1	NaN	0	sp|Q13283|G3BP1_HUMAN	sp|Q13283|G3BP1_HUMAN	1564	sp|Q13283|G3BP1_HUMAN Ras GTPase-activating protein-binding protein 1 OS=Homo sapiens OX=9606 GN=G3BP1 PE=1 SV=1
NaN	NaN	NaN	NaN	NaN	NaN						4	4	4	5.6	5.6	5.6	118.39	0	55.96	339030000	9	NaN	1	0	NaN	sp|Q13308|PTK7_HUMAN	sp|Q13308|PTK7_HUMAN	1566	sp|Q13308|PTK7_HUMAN Inactive tyrosine-protein kinase 7 OS=Homo sapiens OX=9606 GN=PTK7 PE=1 SV=2
NaN	NaN	NaN	28.8823	28.9731	28.9637						12	12	9	20.2	20.2	14.4	70.782	0	75.969	2767000000	47	0	1	NaN	0	sp|Q13310|PABP4_HUMAN;sp|Q5JQF8|PAP1M_HUMAN;sp|P0CB38|PAB4L_HUMAN	sp|Q13310|PABP4_HUMAN	1567	sp|Q13310|PABP4_HUMAN Polyadenylate-binding protein 4 OS=Homo sapiens OX=9606 GN=PABPC4 PE=1 SV=1
NaN	NaN	NaN	NaN	NaN	NaN						7	7	7	13.1	13.1	13.1	80.785	0	17.925	2124700000	15	NaN	1	0	NaN	sp|Q13330|MTA1_HUMAN;sp|Q9BTC8|MTA3_HUMAN	sp|Q13330|MTA1_HUMAN	1568	sp|Q13330|MTA1_HUMAN Metastasis-associated protein MTA1 OS=Homo sapiens OX=9606 GN=MTA1 PE=1 SV=2
NaN	NaN	NaN	NaN	NaN	NaN						5	2	2	43.5	19	19	16.495	0	4.9754	150270000	11	NaN	1	0	NaN	sp|Q13404|UB2V1_HUMAN	sp|Q13404|UB2V1_HUMAN	1569	sp|Q13404|UB2V1_HUMAN Ubiquitin-conjugating enzyme E2 variant 1 OS=Homo sapiens OX=9606 GN=UBE2V1 PE=1 SV=2
NaN	NaN	NaN	NaN	27.9275	28.0774						7	7	7	15.5	15.5	15.5	71.456	0	121.72	2639800000	47	0	1	NaN	0	sp|Q13409|DC1I2_HUMAN	sp|Q13409|DC1I2_HUMAN	1570	sp|Q13409|DC1I2_HUMAN Cytoplasmic dynein 1 intermediate chain 2 OS=Homo sapiens OX=9606 GN=DYNC1I2 PE=1 SV=3
NaN	NaN	NaN	26.0583	26.4029	NaN						16	16	16	38.3	38.3	38.3	51.419	0	77.478	4229100000	74	0	1	NaN	0	sp|Q13418|ILK_HUMAN	sp|Q13418|ILK_HUMAN	1571	sp|Q13418|ILK_HUMAN Integrin-linked protein kinase OS=Homo sapiens OX=9606 GN=ILK PE=1 SV=2
NaN	NaN	NaN	NaN	NaN	NaN						8	8	8	9.6	9.6	9.6	113.89	0	21.775	878220000	28	NaN	1	0	NaN	sp|Q13423|NNTM_HUMAN	sp|Q13423|NNTM_HUMAN	1573	sp|Q13423|NNTM_HUMAN NAD(P) transhydrogenase, mitochondrial OS=Homo sapiens OX=9606 GN=NNT PE=1 SV=3
NaN	NaN	NaN	26.0248	25.5811	NaN						5	5	5	11.3	11.3	11.3	57.949	0	10.317	479160000	22	0	1	NaN	0	sp|Q13425|SNTB2_HUMAN	sp|Q13425|SNTB2_HUMAN	1574	sp|Q13425|SNTB2_HUMAN Beta-2-syntrophin OS=Homo sapiens OX=9606 GN=SNTB2 PE=1 SV=1
NaN	NaN	NaN	NaN	NaN	NaN						2	2	2	1.9	1.9	1.9	152.1	0	4.3376	6135000	4	NaN	1	0	NaN	sp|Q13428|TCOF_HUMAN	sp|Q13428|TCOF_HUMAN	1575	sp|Q13428|TCOF_HUMAN Treacle protein OS=Homo sapiens OX=9606 GN=TCOF1 PE=1 SV=3
NaN	NaN	NaN	NaN	NaN	23.9286						8	8	8	10.4	10.4	10.4	100.23	0	15.403	351910000	23	0	1	NaN	0	sp|Q13435|SF3B2_HUMAN	sp|Q13435|SF3B2_HUMAN	1576	sp|Q13435|SF3B2_HUMAN Splicing factor 3B subunit 2 OS=Homo sapiens OX=9606 GN=SF3B2 PE=1 SV=2
NaN	NaN	NaN	NaN	25.4286	NaN						3	3	3	6.9	6.9	6.9	75.561	0	7.5952	141820000	5	0	1	NaN	0	sp|Q13438|OS9_HUMAN	sp|Q13438|OS9_HUMAN	1577	sp|Q13438|OS9_HUMAN Protein OS-9 OS=Homo sapiens OX=9606 GN=OS9 PE=1 SV=1
NaN	NaN	NaN	NaN	NaN	NaN						4	4	4	2	2	2	261.14	0	5.0332	21336000	6	NaN	1	0	NaN	sp|Q13439|GOGA4_HUMAN	sp|Q13439|GOGA4_HUMAN	1578	sp|Q13439|GOGA4_HUMAN Golgin subfamily A member 4 OS=Homo sapiens OX=9606 GN=GOLGA4 PE=1 SV=1
NaN	NaN	NaN	NaN	NaN	NaN						4	4	4	19.3	19.3	19.3	20.63	0	323.31	237190000	19	NaN	1	0	NaN	sp|Q13442|HAP28_HUMAN	sp|Q13442|HAP28_HUMAN	1579	sp|Q13442|HAP28_HUMAN 28 kDa heat- and acid-stable phosphoprotein OS=Homo sapiens OX=9606 GN=PDAP1 PE=1 SV=1
[truncated: 794 more rows]
