# Supplementary material for: Thermal Denaturation of Fresh Frozen Tissue Enhances Mass Spectrometry Detection of Peptides
Source: Anal Chem. 2024 Oct 11;96(42):16861–70. doi: 10.1021/acs.analchem.4c03625 (PMC11503521; doi:10.1021/acs.analchem.4c03625)
Supplement: Supplementary file 3 — ac4c03625_si_003.xlsx [file ac4c03625_si_003.xlsx]

## Sheet: colon
LFQ intensity TD1	LFQ intensity TD2	LFQ intensity TD3	LFQ intensity X1	LFQ intensity X2	LFQ intensity X3	Only identified by site	Reverse	Potential contaminant	Phospho (STY) site IDs	Phospho (STY) site positions	Welch's T-test Significant TD_X	Welch's T-test significant	Peptides	Razor + unique peptides	Unique peptides	Sequence coverage [%]	Unique + razor sequence coverage [%]	Unique sequence coverage [%]	Mol. weight [kDa]	Q-value	Score	Intensity	MS/MS count	-Log Welch's T-test p-value TD_X	Welch's T-test q-value TD_X	Welch's T-test Difference TD_X	Welch's T-test Test statistic TD_X	Protein IDs	Majority protein IDs	id
22.8966	23.5281	23.3601	23.5312	23.8093	23.7431				503	8			13	13	13	17.6	17.6	17.6	114.54	0	34.003	142500000	43	0.869651	0.0853611	-0.432936	-2.09531	sp|P08648|ITA5_HUMAN	sp|P08648|ITA5_HUMAN	674
21.0655	NaN	NaN	NaN	NaN	NaN				797	9			2	2	2	2.4	2.4	2.4	290.49	0.0096238	2.0259	6227700	2	0	1	NaN	0	sp|Q99973|TEP1_HUMAN	sp|Q99973|TEP1_HUMAN	1594
NaN	NaN	25.6168	NaN	NaN	NaN				1254	11			5	5	5	10	10	10	83.9	0	8.3205	164190000	8	0	1	NaN	0	sp|Q9Y4J8|DTNA_HUMAN;sp|O60941|DTNB_HUMAN	sp|Q9Y4J8|DTNA_HUMAN	1772
25.3973	25.691	25.0481	29.3893	29.1682	29.3588				496	15	+	TD_X	19	19	19	90.7	90.7	90.7	22.782	0	262.52	2296000000	139	3.12819	0	-3.92666	-19.8021	sp|P04792|HSPB1_HUMAN	sp|P04792|HSPB1_HUMAN	614
25.3234	25.5126	25.4847	24.6362	24.7911	24.7058				858	15	+	TD_X	6	6	6	13.3	13.3	13.3	129.93	0	51.767	592910000	93	3.07819	0	0.729209	9.84993	sp|Q9NQC3|RTN4_HUMAN	sp|Q9NQC3|RTN4_HUMAN	1664
NaN	NaN	NaN	27.2178	27.28	27.5342				448	16			12	12	12	79.4	79.4	79.4	17.135	0	68.085	562450000	92	0	1	NaN	0	sp|O14558|HSPB6_HUMAN	sp|O14558|HSPB6_HUMAN	417
NaN	NaN	NaN	22.2311	22.7536	NaN				454	19			8	2	2	50.9	12.3	12.3	19.794	0	4.7989	14766000	7	0	0.965064	NaN	0	sp|P19105|ML12A_HUMAN;sp|O14950|ML12B_HUMAN	sp|P19105|ML12A_HUMAN;sp|O14950|ML12B_HUMAN	424
24.3253	25.0675	24.8397	27.2873	27.4406	27.831				454	20	+	TD_X	10	10	4	51.2	51.2	18	19.827	0	66.543	805430000	70	3.09905	0	-2.77546	-10.1762	sp|P24844|MYL9_HUMAN	sp|P24844|MYL9_HUMAN	848
22.6859	22.3183	22.8698	NaN	NaN	NaN				478	32			5	5	5	30.6	30.6	30.6	23.693	0	31.225	62472000	12	0	0.936376	NaN	0	sp|O94811|TPPP_HUMAN	sp|O94811|TPPP_HUMAN	509
25.0288	24.6839	25.0935	24.1319	23.3504	25.0739				777	159			17	17	17	32.2	32.2	32.2	77.86	0	71.926	362820000	71	0.571342	0.202	0.75001	1.45861	sp|Q96AC1|FERM2_HUMAN	sp|Q96AC1|FERM2_HUMAN	1544
21.3567	NaN	NaN	NaN	NaN	NaN				502	177			8	2	2	18.1	4.5	4.5	44.348	0.0013228	4.5553	19377000	8	0	1	NaN	0	sp|Q58FF8|H90B2_HUMAN	sp|Q58FF8|H90B2_HUMAN	1379
NaN	NaN	NaN	23.5157	23.717	24.0658				558	188			7	7	7	22.7	22.7	22.7	35.398	0	15.924	165030000	15	0	0.828939	NaN	0	sp|P50479|PDLI4_HUMAN	sp|P50479|PDLI4_HUMAN	1022
30.2983	30.749	30.7568	29.9014	29.7793	29.5674				521	192	+	TD_X	8	8	8	37.8	37.8	37.8	20.567	0	246.74	19280000000	108	1.87539	0.0133333	0.852043	4.72695	sp|P21291|CSRP1_HUMAN	sp|P21291|CSRP1_HUMAN	810
29.6492	29.3759	29.571	29.6064	29.3476	29.3014				584	202			55	55	55	47.8	47.8	47.8	93.23	0	323.31	9226300000	406	0.381007	0.383918	0.113579	0.909006	sp|Q05682|CALD1_HUMAN;REV__sp|Q13136|LIPA1_HUMAN;REV__sp|O75334|LIPA2_HUMAN	sp|Q05682|CALD1_HUMAN	1227
NaN	26.0803	NaN	NaN	NaN	NaN				1217	219			2	2	2	3.2	3.2	3.2	98.795	0.002	2.5665	227490000	2	0	1	NaN	0	sp|Q9H501|ESF1_HUMAN	sp|Q9H501|ESF1_HUMAN	1645
24.9694	24.7685	24.9244	25.2002	24.1555	24.4833				502	255			25	15	11	31.9	17.8	13.8	83.263	0	216.78	366670000	54	0.328815	0.47401	0.274424	0.872827	sp|P08238|HS90B_HUMAN;sp|Q58FF7|H90B3_HUMAN	sp|P08238|HS90B_HUMAN	670
25.4877	25.6369	25.4623	26.2747	25.9306	25.9982				501	263	+	TD_X	30	30	20	36.2	36.2	22.3	84.659	0	184.23	668940000	108	1.70068	0.016	-0.538905	-4.54816	sp|P07900|HS90A_HUMAN;sp|Q58FG0|HS905_HUMAN;sp|Q14568|HS902_HUMAN;sp|Q58FF6|H90B4_HUMAN;sp|Q58FG1|HS904_HUMAN	sp|P07900|HS90A_HUMAN	661
20.3698	NaN	NaN	NaN	NaN	NaN				1547	292			4	4	4	12.6	12.6	12.6	57.563	0	8.6899	5848800	7	0	1	NaN	0	sp|Q9Y285|SYFA_HUMAN	sp|Q9Y285|SYFA_HUMAN	1753
NaN	NaN	NaN	NaN	NaN	19.2343				532	302			2	2	2	2.3	2.3	2.3	138.35	0.0020597	2.7498	616740	1	0	0.738047	NaN	0	sp|P29144|TPP2_HUMAN	sp|P29144|TPP2_HUMAN	877
24.3623	24.8271	24.8551	NaN	22.9015	23.2909				1155	307	+	TD_X	11	11	11	31.8	31.8	31.8	51.901	0	93.243	279590000	40	1.75947	0.0147222	1.58525	6.29296	sp|Q01518|CAP1_HUMAN	sp|Q01518|CAP1_HUMAN	1208
25.7966	25.7595	26.1804	NaN	NaN	NaN				555	312			7	7	7	19.2	19.2	19.2	49.541	0	28.661	582810000	17	0	0.797864	NaN	0	sp|P49411|EFTU_HUMAN	sp|P49411|EFTU_HUMAN	1006
25.334	24.9603	24.7618	26.9682	26.6626	26.8027				493	365	+	TD_X	20	20	20	32.4	32.4	32.4	94.972	0	323.31	698580000	118	2.61817	0.0064	-1.79246	-9.45498	sp|P02671|FIBA_HUMAN	sp|P02671|FIBA_HUMAN	582
21.4481	21.5444	21.5329	NaN	NaN	NaN				1437	464			4	4	4	6.8	6.8	6.8	67.93	0	53.12	28694000	13	0	0.859707	NaN	0	sp|P32455|GBP1_HUMAN;sp|Q9H0R5|GBP3_HUMAN	sp|P32455|GBP1_HUMAN;sp|Q9H0R5|GBP3_HUMAN	915
NaN	NaN	NaN	NaN	NaN	19.3216				1495	493			2	2	2	0.8	0.8	0.8	541.97	0.0096491	2.0389	655230	1	0	1	NaN	0	sp|Q8NDA2|HMCN2_HUMAN	sp|Q8NDA2|HMCN2_HUMAN	1494
NaN	NaN	18.517	NaN	NaN	NaN				1445	563			3	3	3	2.8	2.8	2.8	98.063	0.0013158	4.5347	3137900	5	0	0.83865	NaN	0	sp|P50570|DYN2_HUMAN;sp|Q9UQ16|DYN3_HUMAN;sp|Q05193|DYN1_HUMAN	sp|P50570|DYN2_HUMAN;sp|Q9UQ16|DYN3_HUMAN;sp|Q05193|DYN1_HUMAN	1025
23.0308	NaN	NaN	23.5392	NaN	22.8276				511	570			5	5	5	10.5	10.5	10.5	81.537	0	25.989	77468000	13	0	0.789074	-0.152586	0	sp|P16070|CD44_HUMAN	sp|P16070|CD44_HUMAN	767
23.9071	23.8485	23.6289	23.9018	23.6604	23.9356				531	583			17	17	17	28.7	28.7	28.7	67.567	0	279.54	201750000	57	0.112956	0.886367	-0.0377445	-0.311509	sp|P27824|CALX_HUMAN	sp|P27824|CALX_HUMAN	872
NaN	NaN	NaN	20.579	NaN	NaN				574	803			6	6	6	3	3	3	469.08	0	7.6628	10770000	5	0	1	NaN	0	sp|P78527|PRKDC_HUMAN	sp|P78527|PRKDC_HUMAN	1182
23.4825	23.0722	23.4596	NaN	24.0249	NaN				703	842			22	22	22	17.5	17.5	17.5	616.62	0	50.496	142140000	46	0	1	-0.686767	0	sp|Q8IVF2|AHNK2_HUMAN	sp|Q8IVF2|AHNK2_HUMAN	1465
NaN	20.7689	NaN	NaN	NaN	NaN				1545	1011			3	3	3	3.6	3.6	3.6	141.54	0.0012469	4.1198	5729300	3	0	1	NaN	0	sp|Q9UQE7|SMC3_HUMAN	sp|Q9UQE7|SMC3_HUMAN	1749
29.0148	28.5397	28.5546	NaN	NaN	NaN				492	1125			13	13	13	12.4	12.4	12.4	138.94	0	82.807	4073600000	52	0	1	NaN	0	sp|P02452|CO1A1_HUMAN	sp|P02452|CO1A1_HUMAN	573
27.5643	27.7593	27.7972	24.7148	25.0954	25.2947				546	1943	+	TD_X	75	63	61	36.9	32.2	31.1	226.53	0	323.31	2100600000	253	2.90713	0.00417391	2.67196	14.46	sp|P35579|MYH9_HUMAN	sp|P35579|MYH9_HUMAN	932
NaN	NaN	NaN	20.338	NaN	NaN				1511	2089			2	2	2	0.8	0.8	0.8	249.53	0.0073327	2.21	1219100	2	0	1	NaN	0	sp|Q96BY6|DOC10_HUMAN	sp|Q96BY6|DOC10_HUMAN	1551
29.5386	29.9987	29.8479	28.9854	29.3164	29.2639				599	2233	+	TD_X	105	94	92	44.7	43.5	42.9	291.02	0	323.31	11692000000	670	1.57959	0.0140659	0.606507	3.56815	sp|Q14315|FLNC_HUMAN	sp|Q14315|FLNC_HUMAN	1308
NaN	NaN	NaN	21.7472	NaN	NaN				1180	2254			2	2	2	1.2	1.2	1.2	279.04	0.0010684	2.9583	3740800	3	0	1	NaN	0	sp|Q7Z2Y8|GVIN1_HUMAN	sp|Q7Z2Y8|GVIN1_HUMAN	1433
NaN	21.1326	NaN	NaN	NaN	NaN				543;544	10;7			2	2	2	4.4	4.4	4.4	69.689	0.0020182	2.607	7371900	2	0	0.850423	NaN	0	sp|P35240|MERL_HUMAN	sp|P35240|MERL_HUMAN	926
NaN	NaN	21.7402	NaN	NaN	NaN				626;627	1020;1024			1	1	1	0.9	0.9	0.9	216.04	0.0019743	2.4933	22445000	3	0	1	NaN	0	sp|Q3V6T2|GRDN_HUMAN	sp|Q3V6T2|GRDN_HUMAN	1367
29.3061	29.4818	29.3648	28.5775	28.717	28.8184				1118;1119;455;456;457;458	1044;1049;1106;1107;1109;386	+	TD_X	82	82	82	57.6	57.6	57.6	172.77	0	323.31	7785400000	585	2.69785	0.00768	0.67994	7.82691	sp|O15061|SYNEM_HUMAN;REV__sp|Q9Y2K3|MYH15_HUMAN;REV__rev_sp|O15230|LAMA5_HUMAN	sp|O15061|SYNEM_HUMAN	426
NaN	NaN	NaN	23.7496	NaN	NaN				1184;711;712;713	108;117;443;452			3	3	3	12.3	12.3	12.3	55.735	0.0011468	3.3599	47965000	6	0	1	NaN	0	sp|Q8N5S9|KKCC1_HUMAN	sp|Q8N5S9|KKCC1_HUMAN	1481
28.1349	28.0165	28.0709	28.0055	27.9196	27.6586				1220;1221;1222;1223;1224;1523;1524;838;839;840;841;842;843;844;845;846;847;848;849;850;851;852;853;854	1105;1134;1135;1145;1167;1177;1266;1271;1297;1299;1340;1349;1350;1359;1360;338;619;621;681;701;854;858;860;899			64	64	63	57.8	57.8	57	185.7	0	323.31	3784300000	515	0.771615	0.117752	0.212883	1.93945	sp|Q9HBL0|TENS1_HUMAN;sp|Q68CZ2|TENS3_HUMAN	sp|Q9HBL0|TENS1_HUMAN	1657
27.0907	27.0803	27.1158	27.1611	27.0708	27.1121				754;755;756;757	1118;763;766;893			28	28	28	27.8	27.8	27.8	150.56	0	172.6	1825800000	175	0.256879	0.612039	-0.019022	-0.676052	sp|Q8WX93|PALLD_HUMAN	sp|Q8WX93|PALLD_HUMAN	1515
21.1269	20.9526	20.927	NaN	NaN	NaN				688;689;690;691	1180;1181;1184;1185			6	6	6	8	8	8	156.27	0	15.125	24147000	17	0	1	NaN	0	sp|Q86UP2|KTN1_HUMAN	sp|Q86UP2|KTN1_HUMAN	1447
NaN	NaN	NaN	NaN	NaN	NaN				1499;742;743;744;745;746	1184;1190;1195;338;344;346			2	2	2	3.7	3.7	3.7	132.49	0.0088261	2.0652	0	2	NaN	1	0	NaN	sp|Q8TEW8|PAR3L_HUMAN	sp|Q8TEW8|PAR3L_HUMAN	1508
22.04	21.589	21.6954	NaN	NaN	NaN				607;608	1278;1280			10	10	10	7.2	7.2	7.2	238.26	0	21.121	34690000	20	0	1	NaN	0	sp|Q14980|NUMA1_HUMAN	sp|Q14980|NUMA1_HUMAN	1319
NaN	NaN	25.2853	NaN	NaN	NaN				1240;1241;891	132;133;134			1	1	1	4.2	4.2	4.2	55.799	0.0081227	2.1368	278240000	2	0	1	NaN	0	sp|Q9UJA5|TRM6_HUMAN	sp|Q9UJA5|TRM6_HUMAN	1722
NaN	NaN	NaN	27.0842	NaN	NaN				1453;578	15;3			3	3	3	18.1	18.1	18.1	25.476	0	7.2938	131850000	4	0	1	NaN	0	sp|Q01130|SRSF2_HUMAN	sp|Q01130|SRSF2_HUMAN	1206
31.226	31.2906	31.0636	30.9983	31.0247	31.2284				1137;512;513;514	17;28;31;32			65	65	59	87	87	84.5	53.535	0	323.31	30038000000	620	0.4793	0.278573	0.109592	1.10448	sp|P17661|DESM_HUMAN;sp|P07197|NFM_HUMAN;sp|P07196|NFL_HUMAN;sp|P12036|NFH_HUMAN	sp|P17661|DESM_HUMAN	780
28.0068	28.3438	28.2426	27.8287	27.824	27.7705				1165;620;621;622;623	1772;1773;1774;1776;1779	+	TD_X	35	35	35	19.8	19.8	19.8	210.71	0	279.54	4278500000	289	1.25716	0.0307965	0.38998	3.8395	sp|Q15746|MYLK_HUMAN	sp|Q15746|MYLK_HUMAN	1339
31.8627	31.894	31.8613	32.2749	32.1801	32.3624				580;581	181;186	+	TD_X	40	40	39	88.6	88.6	88.6	22.611	0	323.31	55195000000	600	1.85153	0.013125	-0.39979	-7.4441	sp|Q01995|TAGL_HUMAN	sp|Q01995|TAGL_HUMAN	1212
23.9821	24.5082	24.5306	23.8842	23.5931	24.042				652;653	19;375	+	TD_X	15	15	15	26	26	26	91.173	0	68.363	263220000	41	1.02913	0.0465481	0.500528	2.25175	sp|Q63ZY3|KANK2_HUMAN	sp|Q63ZY3|KANK2_HUMAN	1399
33.1043	33.3151	33.344	31.4925	31.4026	31.8072				547;548;549	1954;23;8	+	TD_X	224	224	206	66.3	66.3	62.1	227.34	0	323.31	114290000000	2663	3.09204	0	1.68706	11.7122	sp|P35749|MYH11_HUMAN	sp|P35749|MYH11_HUMAN	938
NaN	NaN	20.9041	NaN	NaN	NaN				1125;1126;494;495	20;22;26;28			4	4	2	19.5	19.5	11	40.936	0	37.631	23988000	9	0	1	NaN	0	sp|P13746|1A11_HUMAN;sp|P04439|1A03_HUMAN;sp|P30455|1A36_HUMAN;sp|P30443|1A01_HUMAN;sp|P30459|1A74_HUMAN;sp|Q09160|1A80_HUMAN;sp|P10314|1A32_HUMAN	sp|P13746|1A11_HUMAN;sp|P04439|1A03_HUMAN;sp|P30455|1A36_HUMAN;sp|P30443|1A01_HUMAN;sp|P30459|1A74_HUMAN;sp|Q09160|1A80_HUMAN;sp|P10314|1A32_HUMAN	612
NaN	22.284	NaN	NaN	NaN	NaN				1190;1191;739;740;741	213;217;223;226;568			2	2	2	6.4	6.4	6.4	96.724	0.0019763	2.4949	16768000	2	0	1	NaN	0	sp|Q8TBZ0|CC110_HUMAN	sp|Q8TBZ0|CC110_HUMAN	1504
25.2964	25.3351	25.3655	25.051	25.0259	25.168				1127;1128;1129;1130;1426	214;215;218;220;494	+	TD_X	17	17	17	40.5	40.5	40.5	63.146	0	107.26	535780000	99	1.78736	0.0137647	0.250714	5.20744	sp|P06744|G6PI_HUMAN;sp|Q8N196|SIX5_HUMAN	sp|P06744|G6PI_HUMAN	642
28.1858	28.2631	28.3571	26.9269	26.916	26.9085				1225;1226;859;860	214;217;219;220	+	TD_X	15	15	15	40.5	40.5	40.5	49.844	0	312.89	3604200000	181	2.92144	0.00436364	1.35151	27.1323	sp|Q9NR12|PDLI7_HUMAN	sp|Q9NR12|PDLI7_HUMAN	1666
33.3262	33.47	33.3548	32.1473	32.1817	32.2003				522;523;524	2180;2327;966	+	TD_X	172	172	160	56.3	56.3	55.2	280.74	0	323.31	125760000000	2054	3.36738	0	1.20719	25.8964	sp|P21333|FLNA_HUMAN	sp|P21333|FLNA_HUMAN	811
NaN	18.4729	NaN	NaN	NaN	NaN				1438;539	230;232			2	2	2	5.2	5.2	5.2	77.942	0	4.968	1166600	3	0	0.856901	NaN	0	sp|P33121|ACSL1_HUMAN	sp|P33121|ACSL1_HUMAN	918
NaN	NaN	NaN	21.4211	NaN	NaN				1201;1508;775	2336;2349;2352			3	3	3	2.4	2.4	2.4	292.28	0.00123	3.9462	8375700	5	0	1	NaN	0	sp|Q93008|USP9X_HUMAN	sp|Q93008|USP9X_HUMAN	1537
27.2456	27.201	27.1636	27.5972	27.5987	27.2882				1214;809;810;811;812;813;814;815	240;242;349;350;943;944;945;947			47	47	47	35.9	35.9	35.9	142.51	0	323.31	1879600000	283	1.00298	0.057	-0.291286	-2.74924	sp|Q9BX66|SRBS1_HUMAN	sp|Q9BX66|SRBS1_HUMAN	1613
25.5207	NaN	NaN	NaN	NaN	NaN				1195;1196;1502;759;760;761;762;763;764;765	25427;25437;25441;25442;25444;265;270;30854;30855;30871			4	4	4	0.2	0.2	0.2	3816	0.0012987	4.4219	138560000	4	0	1	NaN	0	sp|Q8WZ42|TITIN_HUMAN	sp|Q8WZ42|TITIN_HUMAN	1519
NaN	23.0855	NaN	NaN	NaN	NaN				1192;1500	287;303			1	1	1	1.5	1.5	1.5	169.84	0.0095735	2.0132	72955000	2	0	1	NaN	0	sp|Q8WWN8|ARAP3_HUMAN	sp|Q8WWN8|ARAP3_HUMAN	1514
NaN	NaN	21.6487	NaN	NaN	NaN				1198;1504;772	297;300;301			2	2	2	4.3	4.3	4.3	94.103	0.0088652	2.075	9870100	1	0	1	NaN	0	sp|Q92738|US6NL_HUMAN	sp|Q92738|US6NL_HUMAN	1528
NaN	NaN	18.9193	NaN	NaN	NaN				1138;1139;518	304;312;318			2	2	2	4.3	4.3	4.3	53.594	0.0089127	2.0882	1488300	2	0	0.769791	NaN	0	sp|Q8N1C3|GBRG1_HUMAN;sp|P18507|GBRG2_HUMAN	sp|Q8N1C3|GBRG1_HUMAN;sp|P18507|GBRG2_HUMAN	788
NaN	NaN	NaN	NaN	NaN	20.4019				1458;587;588;589;590	31;42;43;46;48			2	2	2	10	10	10	40.282	0	7.0728	2751500	3	0	1	NaN	0	sp|Q12792|TWF1_HUMAN	sp|Q12792|TWF1_HUMAN	1255
NaN	NaN	20.0667	NaN	NaN	NaN				1218;1219;833;834	348;353;361;362			1	1	1	3	3	3	127.59	0.0010718	2.9966	11586000	3	0	1	NaN	0	sp|Q9H6R4|NOL6_HUMAN	sp|Q9H6R4|NOL6_HUMAN	1647
22.49	NaN	NaN	NaN	NaN	NaN				1162;1459	351;364			2	2	2	5.1	5.1	5.1	70.782	0.0020725	2.7736	18265000	3	0	1	NaN	0	sp|Q13310|PABP4_HUMAN;sp|P11940|PABP1_HUMAN	sp|Q13310|PABP4_HUMAN;sp|P11940|PABP1_HUMAN	1272
NaN	NaN	NaN	NaN	NaN	NaN				1110;432	404;405			1	1	1	0.5	0.5	0.5	237.27	0.001224	3.9245	0	1	NaN	1	0	NaN	sp|A6NKB5|PCX2_HUMAN	sp|A6NKB5|PCX2_HUMAN	381
NaN	NaN	NaN	NaN	21.5139	NaN				876;877	4091;4093			2	2	2	1	1	1	521.12	0.0038168	2.3711	4990800	2	0	1	NaN	0	sp|Q9NZJ4|SACS_HUMAN	sp|Q9NZJ4|SACS_HUMAN	1686
27.5566	27.4554	27.603	24.0186	25.0554	24.7894				609;610;611	4384;4385;4386	+	TD_X	112	112	109	27.6	27.6	27.3	531.78	0	323.31	1852600000	358	1.99764	0.0155556	2.91721	9.29214	sp|Q15149|PLEC_HUMAN	sp|Q15149|PLEC_HUMAN	1328
NaN	NaN	20.0024	NaN	NaN	NaN				1417;452;453	465;467;475			2	2	2	5.6	5.6	5.6	105.12	0.007326	2.2064	3153100	2	0	1	NaN	0	sp|O14936|CSKP_HUMAN	sp|O14936|CSKP_HUMAN	422
NaN	19.4904	NaN	NaN	NaN	NaN				873;874;875	491;494;495			1	1	1	5.1	5.1	5.1	64.191	0.0095986	2.0195	2361800	1	0	1	NaN	0	sp|Q9NXS3|KLH28_HUMAN	sp|Q9NXS3|KLH28_HUMAN	1683
25.7706	25.347	25.7095	25.9923	25.4377	25.6729				533;534	516;520			13	13	13	21.8	21.8	21.8	67.029	0	114.74	859210000	111	0.166056	0.790009	-0.0919374	-0.441829	sp|P29536|LMOD1_HUMAN;REV__sp|Q5JV73|FRPD3_HUMAN	sp|P29536|LMOD1_HUMAN	879
28.2782	28.2263	28.4267	27.3579	26.9788	27.4246				1149;563	523;525	+	TD_X	36	36	36	39	39	39	99.058	0	323.31	4255800000	234	2.0865	0.0171429	1.05661	6.98513	sp|P53814|SMTN_HUMAN	sp|P53814|SMTN_HUMAN	1055
26.0321	26.0627	26.1422	23.6647	23.2371	23.6378				480;481	547;968	+	TD_X	32	32	32	20.4	20.4	20.4	247.74	0	209.36	684950000	112	2.73098	0.008	2.56582	18.0555	sp|O95425|SVIL_HUMAN	sp|O95425|SVIL_HUMAN	518
NaN	NaN	NaN	21.0244	NaN	NaN				1140;1141;1433	586;588;601			3	3	3	5.3	5.3	5.3	106.46	0	7.1744	37024000	9	0	0.774332	NaN	0	sp|P19823|ITIH2_HUMAN	sp|P19823|ITIH2_HUMAN	796
25.3005	24.4697	24.506	24.8357	25.1081	24.656				1465;598	587;601			46	46	46	25.9	25.9	25.9	284.54	0	146.38	359030000	130	0.127923	0.866131	-0.107864	-0.358022	sp|Q13813|SPTN1_HUMAN	sp|Q13813|SPTN1_HUMAN	1292
23.4395	23.6114	23.7265	NaN	22.4378	NaN				461;462	6;7			5	5	5	18	18	18	20.546	0	12.655	120650000	19	0	0.928646	1.15464	0	sp|O15145|ARPC3_HUMAN	sp|O15145|ARPC3_HUMAN	429
NaN	NaN	21.1338	NaN	NaN	NaN				1164;601;602;603;604;605;606	603;629;630;699;702;706;711			2	2	2	6.6	6.6	6.6	84.427	0.0020141	2.5894	39597000	3	0	1	NaN	0	sp|Q14684|RRP1B_HUMAN	sp|Q14684|RRP1B_HUMAN	1312
29.4655	29.0725	29.4872	27.275	27.5312	27.7178				1246;1247;1248;1541;1542;896;897;898;899;900;901;902;903;904;905;906;907;908	604;606;610;611;622;623;637;638;767;768;769;770;774;781;902;906;925;930	+	TD_X	46	46	46	48.5	48.5	48.5	117.51	0	323.31	7829300000	503	3.22036	0	1.83375	9.85348	sp|Q9UMS6|SYNP2_HUMAN	sp|Q9UMS6|SYNP2_HUMAN	1738
NaN	NaN	NaN	NaN	21.0661	NaN				1174;646	621;622			1	1	1	1.4	1.4	1.4	113.96	0.0020284	2.6444	3920500	2	0	1	NaN	0	sp|Q5TCX8|M3K21_HUMAN	sp|Q5TCX8|M3K21_HUMAN	1392
33.0396	32.9797	32.3612	32.289	33.0009	32.6528				1154;1450	71;79			41	5	2	71.4	12.5	8.8	42.019	0	33.294	121280000000	151	0.18651	0.754212	0.145929	0.488459	sp|P68032|ACTC_HUMAN;sp|P68133|ACTS_HUMAN	sp|P68032|ACTC_HUMAN;sp|P68133|ACTS_HUMAN	1168
NaN	21.9545	NaN	NaN	NaN	NaN				559;560	725;737			2	2	2	5.6	5.6	5.6	85.664	0.0065299	2.2584	13031000	2	0	0.834208	NaN	0	sp|P51178|PLCD1_HUMAN	sp|P51178|PLCD1_HUMAN	1031
21.4883	21.6996	21.4425	NaN	NaN	NaN				1428;1429;505	74;82;86			4	4	4	15.2	15.2	15.2	47.578	0	8.0284	29523000	9	0	1	NaN	0	sp|P09543|CN37_HUMAN	sp|P09543|CN37_HUMAN	690
NaN	NaN	NaN	NaN	20.9978	NaN				564;565;566	835;836;838			3	3	3	3.7	3.7	3.7	111.99	0.0010753	3.0164	47218000	2	0	1	NaN	0	sp|P57679|EVC_HUMAN	sp|P57679|EVC_HUMAN	1075
NaN	20.1471	NaN	NaN	NaN	NaN				1543;916	959;962			3	3	3	0.8	0.8	0.8	838.3	0.0011416	3.3167	3723100	3	0	1	NaN	0	sp|Q9UPN3|MACF1_HUMAN	sp|Q9UPN3|MACF1_HUMAN	1746
NaN	NaN	20.7658	NaN	NaN	NaN								1	1	1	9.3	9.3	9.3	28.17	0	8.9035	19944000	3	0	1	NaN	0	sp|P0DPI2|GAL3A_HUMAN;sp|A0A0B4J2D5|GAL3B_HUMAN	sp|P0DPI2|GAL3A_HUMAN;sp|A0A0B4J2D5|GAL3B_HUMAN	373
NaN	NaN	NaN	NaN	21.2861	NaN								1	1	1	1.2	1.2	1.2	97.8	0.0038241	2.3798	2524900	0	0	1	NaN	0	sp|A4D1B5|GSAP_HUMAN	sp|A4D1B5|GSAP_HUMAN	376
NaN	NaN	NaN	NaN	NaN	19.5185								2	2	2	48.5	48.5	48.5	7.4762	0	8.2027	2350100	4	0	1	NaN	0	sp|A6NKN8|PC4L1_HUMAN	sp|A6NKN8|PC4L1_HUMAN	382
NaN	17.8965	NaN	NaN	NaN	NaN								2	2	2	2.1	2.1	2.1	105.34	0	4.8908	2297800	2	0	1	NaN	0	sp|Q99613|EIF3C_HUMAN;sp|B5ME19|EIFCL_HUMAN	sp|Q99613|EIF3C_HUMAN;sp|B5ME19|EIFCL_HUMAN	386
NaN	NaN	NaN	NaN	NaN	18.9443								1	1	1	6	6	6	23.384	0.0073126	2.2027	1745300	4	0	1	NaN	0	sp|Q13765|NACA_HUMAN;sp|E9PAV3|NACAM_HUMAN	sp|Q13765|NACA_HUMAN;sp|E9PAV3|NACAM_HUMAN	389
NaN	NaN	NaN	NaN	20.139	NaN								2	2	2	4.9	4.9	4.9	49.129	0	5.402	1942000	5	0	1	NaN	0	sp|O00148|DX39A_HUMAN;sp|Q13838|DX39B_HUMAN	sp|O00148|DX39A_HUMAN;sp|Q13838|DX39B_HUMAN	392
NaN	NaN	NaN	NaN	21.0255	NaN								2	2	2	13.4	13.4	13.4	36.071	0	13.945	3810000	9	0	1	NaN	0	sp|O00151|PDLI1_HUMAN	sp|O00151|PDLI1_HUMAN	393
24.6498	25.3527	25.0803	23.8135	23.9088	24.0315						+	TD_X	27	27	27	27.8	27.8	27.8	121.68	0	123.94	380920000	105	1.61603	0.0150588	1.10963	5.18245	sp|O00159|MYO1C_HUMAN	sp|O00159|MYO1C_HUMAN	394
NaN	NaN	NaN	22.5552	NaN	22.1276								2	2	2	21.3	21.3	21.3	20.332	0	107.66	11849000	10	0	1	NaN	0	sp|O00193|SMAP_HUMAN	sp|O00193|SMAP_HUMAN	395
NaN	NaN	NaN	NaN	20.0194	NaN								1	1	1	7.2	7.2	7.2	21.671	0.0011299	3.2759	14819000	6	0	1	NaN	0	sp|O00264|PGRC1_HUMAN	sp|O00264|PGRC1_HUMAN	396
NaN	NaN	NaN	NaN	20.1722	NaN								4	4	4	27	27	27	26.922	0	11.077	24090000	11	0	1	NaN	0	sp|O00299|CLIC1_HUMAN	sp|O00299|CLIC1_HUMAN	398
NaN	NaN	17.9663	NaN	NaN	NaN								1	1	1	4.2	4.2	4.2	37.563	0.0012788	4.2786	1982900	3	0	1	NaN	0	sp|O00303|EIF3F_HUMAN	sp|O00303|EIF3F_HUMAN	399
NaN	NaN	20.1205	NaN	NaN	NaN								2	2	2	2.7	2.7	2.7	106.84	0	47.707	12377000	5	0	1	NaN	0	sp|O00339|MATN2_HUMAN	sp|O00339|MATN2_HUMAN	400
19.2429	NaN	NaN	NaN	NaN	NaN								2	2	2	2.4	2.4	2.4	123.63	0	4.9623	2718300	2	0	1	NaN	0	sp|O00410|IPO5_HUMAN	sp|O00410|IPO5_HUMAN	401
22.221	21.8636	22.2625	NaN	NaN	NaN								7	7	7	10.1	10.1	10.1	89.86	0	18.754	46844000	15	0	1	NaN	0	sp|O00423|EMAL1_HUMAN	sp|O00423|EMAL1_HUMAN	402
NaN	20.6284	NaN	NaN	NaN	NaN								2	2	2	3.4	3.4	3.4	81.876	0	5.8169	9539100	4	0	1	NaN	0	sp|O00429|DNM1L_HUMAN	sp|O00429|DNM1L_HUMAN	403
NaN	NaN	NaN	NaN	NaN	NaN								1	1	1	1	1	1	217.32	0.0020325	2.6606	0	2	NaN	1	0	NaN	sp|O00468|AGRIN_HUMAN	sp|O00468|AGRIN_HUMAN	404
NaN	NaN	20.4361	NaN	NaN	NaN								1	1	1	12.3	12.3	12.3	9.3697	0.0064875	2.2485	9862200	2	0	1	NaN	0	sp|O00483|NDUA4_HUMAN	sp|O00483|NDUA4_HUMAN	405
NaN	NaN	NaN	NaN	NaN	NaN								1	1	1	1.9	1.9	1.9	57.81	0.0073193	2.2042	0	1	NaN	1	0	NaN	sp|O00505|IMA4_HUMAN	sp|O00505|IMA4_HUMAN	406
NaN	NaN	NaN	NaN	20.1552	NaN								2	2	2	1.9	1.9	1.9	135.07	0.0011161	3.2161	2143600	3	0	1	NaN	0	sp|O00533|NCHL1_HUMAN	sp|O00533|NCHL1_HUMAN	408
NaN	NaN	NaN	NaN	NaN	20.012								1	1	1	3.4	3.4	3.4	32.444	0.0056285	2.2867	2791000	4	0	1	NaN	0	sp|O00560|SDCB1_HUMAN	sp|O00560|SDCB1_HUMAN	410
21.4567	22.0163	21.7368	NaN	NaN	NaN								7	7	2	18.4	18.4	7.3	73.243	0	71.2	32711000	19	0	1	NaN	0	sp|O00571|DDX3X_HUMAN	sp|O00571|DDX3X_HUMAN	411
NaN	NaN	19.4927	NaN	NaN	NaN								1	1	1	5.6	5.6	5.6	57.886	0	13.862	4047500	3	0	1	NaN	0	sp|O00629|IMA3_HUMAN	sp|O00629|IMA3_HUMAN	412
20.1534	NaN	NaN	NaN	NaN	NaN								1	1	1	6.7	6.7	6.7	35.102	0.0020555	2.7359	3309400	1	0	1	NaN	0	sp|O00764|PDXK_HUMAN	sp|O00764|PDXK_HUMAN	414
NaN	NaN	NaN	23.4051	23.167	23.0108								4	4	4	30.4	30.4	30.4	14.285	0	8.3779	27855000	9	0	1	NaN	0	sp|O14737|PDCD5_HUMAN	sp|O14737|PDCD5_HUMAN	419
NaN	20.3055	21.1191	NaN	21.7425	21.0205								3	3	3	12.9	12.9	12.9	27.887	0	8.3785	17995000	10	0.462061	0.289702	-0.669212	-1.23049	sp|O14818|PSA7_HUMAN;sp|Q8TAA3|PSMA8_HUMAN	sp|O14818|PSA7_HUMAN;sp|Q8TAA3|PSMA8_HUMAN	420
NaN	NaN	20.5124	NaN	NaN	NaN								1	1	1	15.9	15.9	15.9	9.9062	0	6.4568	4490300	3	0	1	NaN	0	sp|O14949|QCR8_HUMAN	sp|O14949|QCR8_HUMAN	423
22.7768	NaN	22.4055	NaN	NaN	NaN								10	10	10	14.9	14.9	14.9	115.28	0	169	56538000	19	0	0.931943	NaN	0	sp|O14974|MYPT1_HUMAN	sp|O14974|MYPT1_HUMAN	425
NaN	NaN	20.8704	NaN	NaN	NaN								1	1	1	3.5	3.5	3.5	40.949	0.0020877	2.8188	11891000	3	0	0.963882	NaN	0	sp|O15143|ARC1B_HUMAN	sp|O15143|ARC1B_HUMAN	428
NaN	NaN	20.3664	NaN	NaN	NaN								2	2	2	9.9	9.9	9.9	23.818	0.0011862	3.6819	6896100	4	0	0.927552	NaN	0	sp|O15173|PGRC2_HUMAN	sp|O15173|PGRC2_HUMAN	431
25.7929	25.8054	26.5808	23.6136	23.9431	24.4449						+	TD_X	32	32	32	13.8	13.8	13.8	399.73	0	230.67	729440000	123	2.34781	0.0104615	2.05913	5.79359	sp|O15230|LAMA5_HUMAN;REV__rev_sp|P02675|FIBB_HUMAN	sp|O15230|LAMA5_HUMAN	434
NaN	NaN	NaN	NaN	NaN	NaN								2	2	2	3.6	3.6	3.6	75.25	0.001992	2.5553	0	2	NaN	1	0	NaN	sp|O15344|TRI18_HUMAN;sp|Q9UJV3|TRIM1_HUMAN	sp|O15344|TRI18_HUMAN;sp|Q9UJV3|TRIM1_HUMAN	436
NaN	NaN	NaN	NaN	NaN	17.6412								1	1	1	5.4	5.4	5.4	39.93	0.0020855	2.8151	1655400	5	0	0.926461	NaN	0	sp|O15372|EIF3H_HUMAN	sp|O15372|EIF3H_HUMAN	437
NaN	NaN	NaN	NaN	NaN	20.6793								2	2	2	11.1	11.1	11.1	29.815	0	5.2328	3545600	4	0	0.925373	NaN	0	sp|O15400|STX7_HUMAN	sp|O15400|STX7_HUMAN	438
NaN	19.6352	NaN	NaN	NaN	NaN								7	2	2	16.7	5.5	5.5	73.153	0.0011186	3.2243	4541200	4	0	0.924286	NaN	0	sp|O15523|DDX3Y_HUMAN	sp|O15523|DDX3Y_HUMAN	439
21.2524	NaN	NaN	NaN	NaN	NaN								4	4	4	8.8	8.8	8.8	56.65	0	10.602	13232000	8	0	0.923203	NaN	0	sp|O43175|SERA_HUMAN	sp|O43175|SERA_HUMAN	440
22.3991	NaN	22.9608	NaN	NaN	NaN								4	4	4	10.2	10.2	10.2	54.099	0	12.92	48627000	11	0	0.922122	NaN	0	sp|O43237|DC1L2_HUMAN	sp|O43237|DC1L2_HUMAN	441
NaN	NaN	NaN	NaN	NaN	NaN								1	1	1	2.1	2.1	2.1	60.977	0.0056232	2.2812	0	1	NaN	1	0	NaN	sp|O43242|PSMD3_HUMAN	sp|O43242|PSMD3_HUMAN	442
NaN	23.0108	22.8912	24.3885	24.9043	25.4749						+	TD_X	7	7	7	14.8	14.8	14.8	49.814	0	137.42	150890000	29	1.67104	0.0156098	-1.9716	-6.17284	sp|O43294|TGFI1_HUMAN	sp|O43294|TGFI1_HUMAN	443
NaN	NaN	NaN	NaN	18.6415	NaN								1	1	1	6.3	6.3	6.3	19.81	0.0010741	3.0143	3793800	4	0	0.921043	NaN	0	sp|O43324|MCA3_HUMAN	sp|O43324|MCA3_HUMAN	444
NaN	NaN	NaN	NaN	NaN	19.0025								2	2	2	4.1	4.1	4.1	70.942	0.0011111	3.1652	2322400	3	0	0.919967	NaN	0	sp|O43390|HNRPR_HUMAN	sp|O43390|HNRPR_HUMAN	445
NaN	NaN	NaN	NaN	NaN	20.5741								1	1	1	5.2	5.2	5.2	32.251	0.0056444	2.2953	2749400	2	0	0.918894	NaN	0	sp|O43396|TXNL1_HUMAN	sp|O43396|TXNL1_HUMAN	446
21.4195	NaN	21.6609	NaN	NaN	NaN								2	2	2	7.5	7.5	7.5	39.589	0	8.3445	23224000	8	0	0.917823	NaN	0	sp|O43488|ARK72_HUMAN;sp|Q8NHP1|ARK74_HUMAN	sp|O43488|ARK72_HUMAN;sp|Q8NHP1|ARK74_HUMAN	447
NaN	NaN	NaN	22.8622	22.3558	22.7748								13	13	13	18.4	18.4	18.4	112.59	0	74.918	60726000	23	0	0.916754	NaN	0	sp|O43491|E41L2_HUMAN	sp|O43491|E41L2_HUMAN	448
20.0398	NaN	NaN	NaN	NaN	NaN								2	2	2	14.5	14.5	14.5	51.258	0	6.4694	4140300	2	0	0.914625	NaN	0	sp|O43516|WIPF1_HUMAN	sp|O43516|WIPF1_HUMAN	449
NaN	NaN	NaN	NaN	NaN	NaN								1	1	1	9.1	9.1	9.1	22.092	0	73.097	0	1	NaN	1	0	NaN	sp|O43583|DENR_HUMAN	sp|O43583|DENR_HUMAN	450
NaN	NaN	NaN	NaN	NaN	NaN								2	2	2	5.8	5.8	5.8	51.355	0	5.7488	0	2	NaN	1	0	NaN	sp|O43615|TIM44_HUMAN	sp|O43615|TIM44_HUMAN	451
NaN	NaN	NaN	21.3163	NaN	NaN								1	1	1	8.1	8.1	8.1	25.104	0.0011261	3.2543	2402000	2	0	0.901021	NaN	0	sp|O43633|CHM2A_HUMAN	sp|O43633|CHM2A_HUMAN	453
NaN	NaN	19.9155	NaN	NaN	NaN								1	1	1	6.3	6.3	6.3	38.792	0.0012887	4.3359	10616000	4	0	0.913564	NaN	0	sp|O43681|ASNA_HUMAN	sp|O43681|ASNA_HUMAN	454
25.0876	25.5048	25.3467	23.7052	23.6684	22.8069						+	TD_X	29	16	16	38.1	25.4	25.4	104.85	0	110.35	423230000	67	1.89835	0.0135484	1.91953	6.04183	sp|O43707|ACTN4_HUMAN	sp|O43707|ACTN4_HUMAN	455
NaN	NaN	NaN	23.2438	NaN	NaN								3	3	3	24	24	24	13.389	0	48.546	18364000	5	0	0.912505	NaN	0	sp|O43768|ENSA_HUMAN	sp|O43768|ENSA_HUMAN	456
NaN	20.0383	NaN	NaN	NaN	NaN								4	4	4	7.8	7.8	7.8	62.942	0	7.7446	6750700	7	0	0.911449	NaN	0	sp|O43776|SYNC_HUMAN	sp|O43776|SYNC_HUMAN	457
NaN	NaN	NaN	NaN	NaN	21.5592								2	2	2	5.8	5.8	5.8	45.283	0.0010941	3.0977	16245000	2	0	0.910395	NaN	0	sp|O43813|LANC1_HUMAN	sp|O43813|LANC1_HUMAN	458
NaN	NaN	NaN	NaN	21.8398	NaN								4	4	4	20.3	20.3	20.3	37.106	0	8.1001	8379500	4	0	0.909344	NaN	0	sp|O43852|CALU_HUMAN	sp|O43852|CALU_HUMAN	459
22.9901	NaN	NaN	NaN	NaN	NaN								4	4	4	4.1	4.1	4.1	110.4	0	46.661	57997000	10	0	0.908295	NaN	0	sp|O60237|MYPT2_HUMAN	sp|O60237|MYPT2_HUMAN	460
NaN	19.4385	NaN	NaN	NaN	NaN								2	2	2	6.1	6.1	6.1	73.259	0	7.5425	2278300	2	0	0.907249	NaN	0	sp|O60331|PI51C_HUMAN	sp|O60331|PI51C_HUMAN	461
NaN	NaN	NaN	NaN	21.2069	NaN								1	1	1	3.6	3.6	3.6	75.34	0.0029441	2.4587	2390100	1	0	0.906205	NaN	0	sp|O60504|VINEX_HUMAN	sp|O60504|VINEX_HUMAN	464
NaN	NaN	NaN	NaN	19.8345	NaN								1	1	1	2.9	2.9	2.9	69.602	0.0038462	2.3941	14538000	3	0	0.905163	NaN	0	sp|O60506|HNRPQ_HUMAN	sp|O60506|HNRPQ_HUMAN	465
NaN	NaN	NaN	NaN	NaN	NaN								1	1	1	3.2	3.2	3.2	47.074	0.0073394	2.2187	0	2	NaN	1	0	NaN	sp|O60664|PLIN3_HUMAN	sp|O60664|PLIN3_HUMAN	467
NaN	NaN	18.2321	NaN	NaN	NaN								1	1	1	1.5	1.5	1.5	108.17	0	8.0323	4000100	3	0	0.904124	NaN	0	sp|O60716|CTND1_HUMAN	sp|O60716|CTND1_HUMAN	468
NaN	NaN	NaN	NaN	20.2333	NaN								3	3	3	9.2	9.2	9.2	58.47	0	7.0459	2431300	5	0	0.903087	NaN	0	sp|O60749|SNX2_HUMAN	sp|O60749|SNX2_HUMAN	469
NaN	NaN	19.5713	NaN	NaN	NaN								1	1	1	6.2	6.2	6.2	19.258	0.0020367	2.6672	4974000	3	0	0.902053	NaN	0	sp|O60831|PRAF2_HUMAN	sp|O60831|PRAF2_HUMAN	472
21.5803	20.979	21.1389	21.8631	22.6926	23.0673						+	TD_X	3	3	3	18.9	18.9	18.9	16.368	0	12.044	42168000	17	1.32523	0.0264865	-1.30825	-3.2818	sp|O60869|EDF1_HUMAN	sp|O60869|EDF1_HUMAN	473
NaN	NaN	NaN	NaN	NaN	19.9326								1	1	1	3.6	3.6	3.6	45.745	0.0011136	3.1912	2711400	4	0	0.929743	NaN	0	sp|O60884|DNJA2_HUMAN	sp|O60884|DNJA2_HUMAN	474
NaN	NaN	NaN	NaN	NaN	19.8285								1	1	1	9.1	9.1	9.1	22.629	0.0021277	2.9303	3628600	3	0	0.915688	NaN	0	sp|O60936|NOL3_HUMAN	sp|O60936|NOL3_HUMAN	476
24.9387	25.0743	25.0385	25.3628	25.3804	25.1789						+	TD_X	18	18	18	35.3	35.3	35.3	66.193	0	77.978	495850000	85	1.58777	0.0145455	-0.290237	-3.8114	sp|O75083|WDR1_HUMAN	sp|O75083|WDR1_HUMAN	478
23.7299	24.4692	24.3441	NaN	NaN	NaN								11	11	11	22.8	22.8	22.8	77.134	0	63.248	181980000	28	0	0.930842	NaN	0	sp|O75112|LDB3_HUMAN	sp|O75112|LDB3_HUMAN	479
19.414	NaN	NaN	NaN	NaN	NaN								3	2	2	3.4	2.2	2.2	160.9	0	7.9459	3041600	5	0	0.948786	NaN	0	sp|O75116|ROCK2_HUMAN	sp|O75116|ROCK2_HUMAN	480
NaN	NaN	NaN	NaN	NaN	19.6488								2	2	2	3.7	3.7	3.7	60.13	0.0012771	4.2687	8446700	5	0	0.962704	NaN	0	sp|O75131|CPNE3_HUMAN;sp|Q96FN4|CPNE2_HUMAN;sp|Q8IYJ1|CPNE9_HUMAN;sp|Q96A23|CPNE4_HUMAN;sp|O95741|CPNE6_HUMAN;sp|Q86YQ8|CPNE8_HUMAN;sp|Q9HCH3|CPNE5_HUMAN;sp|Q9UBL6|CPNE7_HUMAN	sp|O75131|CPNE3_HUMAN;sp|Q96FN4|CPNE2_HUMAN;sp|Q8IYJ1|CPNE9_HUMAN;sp|Q96A23|CPNE4_HUMAN;sp|O95741|CPNE6_HUMAN;sp|Q86YQ8|CPNE8_HUMAN;sp|Q9HCH3|CPNE5_HUMAN;sp|Q9UBL6|CPNE7_HUMAN	482
NaN	NaN	17.6549	NaN	NaN	NaN								2	2	2	2.2	2.2	2.2	135.25	0	7.7948	619540	4	0	0.961529	NaN	0	sp|O75155|CAND2_HUMAN	sp|O75155|CAND2_HUMAN	483
NaN	19.3126	NaN	NaN	NaN	NaN								2	2	2	8	8	8	36.087	0.0020243	2.6226	4235100	3	0	0.960356	NaN	0	sp|O75190|DNJB6_HUMAN	sp|O75190|DNJB6_HUMAN	484
NaN	NaN	NaN	NaN	NaN	20.5765								1	1	1	6.6	6.6	6.6	35.509	0.0012755	4.2685	1563700	1	0	0.959186	NaN	0	sp|O75208|COQ9_HUMAN	sp|O75208|COQ9_HUMAN	485
21.6258	NaN	NaN	NaN	NaN	NaN								2	2	2	23	23	23	21.868	0	19.34	10270000	6	0	0.958019	NaN	0	sp|O75340|PDCD6_HUMAN	sp|O75340|PDCD6_HUMAN	486
NaN	NaN	NaN	NaN	24.3736	24.6107								7	7	7	42.6	42.6	42.6	12.855	0	13.861	54643000	13	0	0.956855	NaN	0	sp|O75347|TBCA_HUMAN	sp|O75347|TBCA_HUMAN	487
20.0451	NaN	NaN	NaN	NaN	NaN								1	1	1	12.7	12.7	12.7	13.604	0	29.271	3070100	6	0	0.955694	NaN	0	sp|O95670|VATG2_HUMAN;sp|O75348|VATG1_HUMAN	sp|O95670|VATG2_HUMAN;sp|O75348|VATG1_HUMAN	488
NaN	NaN	19.794	NaN	NaN	NaN								2	2	2	7.3	7.3	7.3	48.897	0.001105	3.149	4217000	2	0	0.954536	NaN	0	sp|Q9UN37|VPS4A_HUMAN;sp|O75351|VPS4B_HUMAN;sp|Q6PIW4|FIGL1_HUMAN	sp|Q9UN37|VPS4A_HUMAN;sp|O75351|VPS4B_HUMAN;sp|Q6PIW4|FIGL1_HUMAN	489
22.9619	23.4228	23.0704	NaN	NaN	NaN								8	8	8	27.7	27.7	27.7	39.617	0	29.424	108230000	29	0	0.95338	NaN	0	sp|O75367|H2AY_HUMAN;sp|Q9P0M6|H2AW_HUMAN	sp|O75367|H2AY_HUMAN	490
NaN	20.1628	19.8407	25.4696	26.0841	25.6635						+	TD_X	10	10	10	78.9	78.9	78.9	12.774	0	22.343	173640000	42	3.63452	0	-5.73734	-23.6553	sp|O75368|SH3L1_HUMAN	sp|O75368|SH3L1_HUMAN	491
NaN	21.9761	NaN	NaN	NaN	NaN								4	4	4	10.1	10.1	10.1	51.712	0	7.3685	27817000	13	0	0.952227	NaN	0	sp|O75390|CISY_HUMAN	sp|O75390|CISY_HUMAN	492
NaN	NaN	NaN	21.124	NaN	NaN								4	4	4	10.9	10.9	10.9	60.103	0	15.449	11944000	9	0	0.951077	NaN	0	sp|O75475|PSIP1_HUMAN	sp|O75475|PSIP1_HUMAN	493
NaN	20.2947	NaN	NaN	NaN	NaN								2	2	2	10.6	10.6	10.6	30.241	0	5.7008	7311100	6	0	0.94993	NaN	0	sp|O75489|NDUS3_HUMAN	sp|O75489|NDUS3_HUMAN	494
NaN	NaN	NaN	NaN	NaN	20.8763								1	1	1	27	27	27	10.058	0.0010953	3.1028	6623400	6	0	0.947644	NaN	0	sp|O75531|BAF_HUMAN	sp|O75531|BAF_HUMAN	495
NaN	NaN	19.7778	NaN	NaN	NaN								1	1	1	1.6	1.6	1.6	145.83	0.0012837	4.3194	2698600	2	0	0.933047	NaN	0	sp|O75533|SF3B1_HUMAN	sp|O75533|SF3B1_HUMAN	496
NaN	NaN	19.9275	NaN	NaN	NaN								1	1	1	6.1	6.1	6.1	34.404	0.0011494	3.3902	5473600	3	0	0.946505	NaN	0	sp|O75569|PRKRA_HUMAN	sp|O75569|PRKRA_HUMAN	497
NaN	NaN	19.5415	NaN	NaN	NaN								3	1	1	21.3	10.8	10.8	30.85	0	13.524	6296400	11	0	0.945369	NaN	0	sp|O75828|CBR3_HUMAN	sp|O75828|CBR3_HUMAN	499
20.4333	20.6569	20.5846	NaN	NaN	NaN								3	3	3	8.7	8.7	8.7	46.659	0	7.8094	18382000	12	0	0.944235	NaN	0	sp|O75874|IDHC_HUMAN	sp|O75874|IDHC_HUMAN	501
NaN	NaN	NaN	NaN	19.6863	NaN								1	1	1	11.8	11.8	11.8	21	0.0080573	2.1079	833060	2	0	0.943104	NaN	0	sp|O75884|RBBP9_HUMAN	sp|O75884|RBBP9_HUMAN	502
22.7185	23.3489	23.1649	NaN	NaN	NaN								4	4	4	21.3	21.3	21.3	21.614	0	150.43	83911000	12	0	0.941976	NaN	0	sp|O75915|PRAF3_HUMAN	sp|O75915|PRAF3_HUMAN	503
NaN	18.6748	NaN	NaN	NaN	NaN								2	2	2	1.1	1.1	1.1	237.29	0	4.7618	1850300	4	0	0.940851	NaN	0	sp|O75923|DYSF_HUMAN	sp|O75923|DYSF_HUMAN	504
NaN	NaN	NaN	NaN	21.9076	NaN								1	1	1	12.6	12.6	12.6	13.331	0	37.206	6154400	2	0	0.939728	NaN	0	sp|O76070|SYUG_HUMAN	sp|O76070|SYUG_HUMAN	506
NaN	NaN	20.8416	NaN	NaN	NaN								2	2	2	3.2	3.2	3.2	99.984	0.0039139	2.4453	7546700	4	0	0.938608	NaN	0	sp|O76074|PDE5A_HUMAN	sp|O76074|PDE5A_HUMAN	507
NaN	NaN	NaN	NaN	21.5476	NaN								1	1	1	3.9	3.9	3.9	31.121	0.0064815	2.2465	10026000	1	0	0.93749	NaN	0	sp|O94760|DDAH1_HUMAN	sp|O94760|DDAH1_HUMAN	508
25.1416	24.7289	25.1179	24.7059	24.6968	25.5563								20	20	20	26.7	26.7	26.7	124.11	0	47.53	517410000	86	0.0100127	1	0.00980695	0.0311493	sp|O94875|SRBS2_HUMAN	sp|O94875|SRBS2_HUMAN	510
NaN	17.9735	NaN	NaN	NaN	NaN								1	1	1	4.7	4.7	4.7	30.344	0.0065238	2.2577	825250	1	0	0.935264	NaN	0	sp|O94903|PLPHP_HUMAN	sp|O94903|PLPHP_HUMAN	511
NaN	19.4132	NaN	NaN	NaN	NaN								2	2	2	10.3	10.3	10.3	37.839	0	29.337	7365900	4	0	0.934154	NaN	0	sp|O94905|ERLN2_HUMAN;sp|O75477|ERLN1_HUMAN	sp|O94905|ERLN2_HUMAN;sp|O75477|ERLN1_HUMAN	512
NaN	NaN	19.6447	NaN	NaN	NaN								1	1	1	0.7	0.7	0.7	133.01	0.0064755	2.2462	4031800	3	0	1	NaN	0	sp|O94979|SC31A_HUMAN	sp|O94979|SC31A_HUMAN	514
NaN	NaN	20.9178	NaN	NaN	NaN								2	2	2	24.8	24.8	24.8	12.551	0.0011364	3.2978	13553000	3	0	1	NaN	0	sp|O95182|NDUA7_HUMAN	sp|O95182|NDUA7_HUMAN	515
NaN	19.1927	NaN	NaN	NaN	NaN								1	1	1	10.1	10.1	10.1	27.547	0	5.0493	1921400	1	0	1	NaN	0	sp|O95336|6PGL_HUMAN	sp|O95336|6PGL_HUMAN	516
NaN	20.8224	NaN	NaN	NaN	NaN								1	1	1	4.2	4.2	4.2	68.856	0	6.2913	5945600	1	0	1	NaN	0	sp|O95671|ASML_HUMAN	sp|O95671|ASML_HUMAN	520
NaN	20.3797	NaN	NaN	NaN	NaN								1	1	1	4.3	4.3	4.3	51.417	0	8.6177	4374500	3	0	1	NaN	0	sp|O95674|CDS2_HUMAN	sp|O95674|CDS2_HUMAN	521
NaN	NaN	NaN	NaN	NaN	21.1493								1	1	1	7.8	7.8	7.8	28.97	0.0021119	2.9045	5259000	2	0	1	NaN	0	sp|O95721|SNP29_HUMAN	sp|O95721|SNP29_HUMAN	522
18.6285	NaN	NaN	NaN	NaN	NaN								1	1	1	1.5	1.5	1.5	58.022	0.0096661	2.0452	1150000	1	0	1	NaN	0	sp|O95747|OXSR1_HUMAN	sp|O95747|OXSR1_HUMAN	523
NaN	NaN	NaN	24.3081	24.327	24.1317								8	8	8	19.3	19.3	19.3	47.173	0	20.221	57622000	21	0	1	NaN	0	sp|O95810|CAVN2_HUMAN	sp|O95810|CAVN2_HUMAN	526
NaN	NaN	NaN	21.844	22.2322	22.0396								4	4	4	27.5	27.5	27.5	23.772	0	8.4885	12736000	9	0	1	NaN	0	sp|O95816|BAG2_HUMAN	sp|O95816|BAG2_HUMAN	527
NaN	NaN	NaN	24.4548	NaN	NaN								3	3	3	10.3	10.3	10.3	61.594	0	8.3744	34573000	7	0	1	NaN	0	sp|O95817|BAG3_HUMAN	sp|O95817|BAG3_HUMAN	528
NaN	18.069	NaN	NaN	NaN	NaN								2	2	2	5.5	5.5	5.5	66.9	0	11.733	1647800	1	0	1	NaN	0	sp|O95831|AIFM1_HUMAN	sp|O95831|AIFM1_HUMAN	529
19.8924	NaN	NaN	NaN	NaN	NaN								1	1	1	8.1	8.1	8.1	29.644	0.0038314	2.3825	2761700	2	0	1	NaN	0	sp|O95865|DDAH2_HUMAN	sp|O95865|DDAH2_HUMAN	531
NaN	NaN	NaN	NaN	21.9421	22.032								3	3	3	47	47	47	15.33	0	7.2396	10144000	8	0	1	NaN	0	sp|P00167|CYB5_HUMAN	sp|P00167|CYB5_HUMAN	534
23.1307	23.6874	23.8038	24.9982	25.1726	25.6148						+	TD_X	8	8	8	21.6	21.6	21.6	39.854	0	58.373	256040000	49	2.44424	0.00533333	-1.72121	-6.21007	sp|P00325|ADH1B_HUMAN;sp|P07327|ADH1A_HUMAN;sp|P00326|ADH1G_HUMAN	sp|P00325|ADH1B_HUMAN;sp|P07327|ADH1A_HUMAN	535
25.9487	25.9493	26.0457	26.2294	26.7729	26.6195						+	TD_X	18	18	18	41.9	41.9	41.9	36.688	0	200.05	1009600000	61	1.15973	0.0392698	-0.559371	-3.39125	sp|P00338|LDHA_HUMAN	sp|P00338|LDHA_HUMAN	536
25.782	26.3567	26.0004	25.4611	25.726	25.6379								21	21	20	43.7	43.7	43.7	54.861	0	201.51	919770000	144	0.984138	0.0615827	0.438014	2.37113	sp|P00352|AL1A1_HUMAN	sp|P00352|AL1A1_HUMAN	537
21.9714	22.2094	22.0476	NaN	NaN	NaN								5	5	5	13.6	13.6	13.6	61.397	0	11.094	44170000	14	0	1	NaN	0	sp|P00367|DHE3_HUMAN;sp|P00366|DHE3_BOVIN;sp|P49448|DHE4_HUMAN	sp|P00367|DHE3_HUMAN;sp|P00366|DHE3_BOVIN;sp|P49448|DHE4_HUMAN	538
NaN	NaN	NaN	NaN	NaN	18.5732								3	3	3	15.9	15.9	15.9	34.234	0	6.7586	4705700	9	0	1	NaN	0	sp|P00387|NB5R3_HUMAN	sp|P00387|NB5R3_HUMAN	539
21.231	20.4408	20.7789	NaN	NaN	NaN								2	2	2	8.8	8.8	8.8	56.256	0	24.398	16954000	9	0	1	NaN	0	sp|P00390|GSHR_HUMAN	sp|P00390|GSHR_HUMAN	540
NaN	NaN	NaN	NaN	NaN	22.7443								2	2	2	2.7	2.7	2.7	122.2	0.0011641	3.4705	7025900	2	0	1	NaN	0	sp|P00450|CERU_HUMAN	sp|P00450|CERU_HUMAN	541
NaN	NaN	NaN	NaN	23.314	NaN								4	4	4	9.2	9.2	9.2	83.266	0	7.5473	20634000	10	0	1	NaN	0	sp|P00488|F13A_HUMAN	sp|P00488|F13A_HUMAN	542
NaN	21.8402	21.5686	NaN	NaN	NaN								4	4	4	9.3	9.3	9.3	47.517	0	8.3967	27618000	11	0	1	NaN	0	sp|P00505|AATM_HUMAN	sp|P00505|AATM_HUMAN	543
26.3911	26.7738	26.2426	26.2149	26.0908	26.3611								19	19	19	55.2	55.2	55.2	44.614	0	201.26	1241600000	134	0.587401	0.19822	0.246875	1.39907	sp|P00558|PGK1_HUMAN;sp|P07205|PGK2_HUMAN	sp|P00558|PGK1_HUMAN	544
23.6143	24.1087	24.5777	23.2978	23.6157	23.4563								9	9	9	50	50	50	21.635	0	32.891	218190000	36	0.865738	0.0882207	0.643627	2.19735	sp|P00568|KAD1_HUMAN	sp|P00568|KAD1_HUMAN	545
NaN	NaN	NaN	NaN	20.981	NaN								2	2	2	3.7	3.7	3.7	70.036	0	7.8619	3273900	5	0	1	NaN	0	sp|P00734|THRB_HUMAN	sp|P00734|THRB_HUMAN	546
NaN	NaN	NaN	26.2275	26.2456	25.699								9	9	9	18.5	18.5	18.5	45.205	0	39.555	218630000	34	0	1	NaN	0	sp|P00738|HPT_HUMAN;sp|P00739|HPTR_HUMAN	sp|P00738|HPT_HUMAN	547
NaN	20.7662	NaN	NaN	NaN	NaN								2	2	2	15	15	15	27.033	0.0012739	4.2624	9258200	4	0	1	NaN	0	sp|P00746|CFAD_HUMAN	sp|P00746|CFAD_HUMAN	548
21.4074	NaN	21.6272	NaN	NaN	NaN								4	4	4	5.5	5.5	5.5	85.532	0	8.0821	33573000	11	0	1	NaN	0	sp|P00751|CFAB_HUMAN	sp|P00751|CFAB_HUMAN	549
23.8028	NaN	NaN	NaN	NaN	NaN								2	2	2	7.8	7.8	7.8	24.409	0	4.6317	74200000	5	0	1	NaN	0	sp|P00761|TRYP_PIG	sp|P00761|TRYP_PIG	550
22.3521	21.7195	NaN	23.8371	23.8397	23.0347						+	TD_X	7	7	7	37.9	37.9	37.9	28.87	0	14.707	60922000	25	1.28997	0.0292857	-1.53472	-3.7026	sp|P00915|CAH1_HUMAN	sp|P00915|CAH1_HUMAN	551
20.5544	NaN	NaN	NaN	NaN	NaN								2	2	2	16.5	16.5	16.5	29.246	0	7.3981	11094000	6	0	1	NaN	0	sp|P00918|CAH2_HUMAN	sp|P00918|CAH2_HUMAN	552
21.426	NaN	21.0679	NaN	NaN	NaN								5	5	5	12.9	12.9	12.9	46.53	0	10.418	15618000	9	0	1	NaN	0	sp|P00966|ASSY_HUMAN	sp|P00966|ASSY_HUMAN	553
NaN	NaN	NaN	22.6731	NaN	NaN								5	5	5	13.6	13.6	13.6	52.602	0	10.429	13875000	8	0	1	NaN	0	sp|P01008|ANT3_HUMAN	sp|P01008|ANT3_HUMAN	554
26.0964	25.746	25.714	27.4937	27.8527	27.6058						+	TD_X	23	23	23	54.8	54.8	54.8	46.736	0	166.15	1216100000	114	3.37943	0	-1.7986	-11.1025	sp|P01009|A1AT_HUMAN	sp|P01009|A1AT_HUMAN	555
23.7953	23.5974	NaN	NaN	NaN	NaN								4	4	4	9.9	9.9	9.9	47.65	0	24.38	113170000	13	0	1	NaN	0	sp|P01011|AACT_HUMAN	sp|P01011|AACT_HUMAN	556
24.9275	24.7937	24.3302	25.0382	25.3947	25.2179						+	TD_X	24	24	24	22.5	22.5	22.5	163.29	0	86.215	403310000	93	1.10422	0.0428702	-0.533136	-2.56096	sp|P01023|A2MG_HUMAN;sp|P20742|PZP_HUMAN	sp|P01023|A2MG_HUMAN	557
24.9358	24.7943	24.6783	25.0078	25.2096	25.0737						+	TD_X	26	26	26	24.7	24.7	24.7	187.15	0	321.28	388340000	104	1.40848	0.0231456	-0.294251	-3.08908	sp|P01024|CO3_HUMAN	sp|P01024|CO3_HUMAN	558
NaN	NaN	NaN	NaN	NaN	22.5991								2	2	2	4.3	4.3	4.3	71.957	0	5.7133	18147000	4	0	1	NaN	0	sp|P01042|KNG1_HUMAN	sp|P01042|KNG1_HUMAN	559
NaN	NaN	NaN	NaN	21.1172	NaN								1	1	1	6	6	6	30.787	0.001139	3.3124	4864100	2	0	1	NaN	0	sp|P01210|PENK_HUMAN	sp|P01210|PENK_HUMAN	561
NaN	NaN	NaN	NaN	NaN	21.0026								1	1	1	7.5	7.5	7.5	18.098	0.0064635	2.2386	2100900	1	0	1	NaN	0	sp|P01591|IGJ_HUMAN	sp|P01591|IGJ_HUMAN	562
NaN	NaN	NaN	NaN	24.8519	NaN								1	1	1	11.1	11.1	11.1	12.283	0.0011249	3.251	231830000	4	0	1	NaN	0	sp|P01700|LV147_HUMAN	sp|P01700|LV147_HUMAN	563
23.1034	23.905	23.428	24.6728	24.5117	24.7048						+	TD_X	5	5	5	52.3	52.3	52.3	11.765	0	88.598	185230000	54	1.4954	0.0175102	-1.15095	-4.78868	sp|P01834|IGKC_HUMAN;sp|P0DOX7|IGK_HUMAN	sp|P01834|IGKC_HUMAN;sp|P0DOX7|IGK_HUMAN	564
26.3152	26.158	26.1341	26.3361	26.4046	26.5689						+	TD_X	9	9	4	24.5	24.5	14.5	49.328	0	72.295	1143700000	98	1.2137	0.0341538	-0.234125	-2.61829	sp|P0DOX5|IGG1_HUMAN;sp|P01857|IGHG1_HUMAN;sp|P01861|IGHG4_HUMAN	sp|P0DOX5|IGG1_HUMAN;sp|P01857|IGHG1_HUMAN	566
NaN	NaN	NaN	NaN	NaN	19.7107								4	2	1	12	9.8	4.9	35.9	0	49.836	2079400	1	0	1	NaN	0	sp|P01859|IGHG2_HUMAN	sp|P01859|IGHG2_HUMAN	567
NaN	NaN	NaN	21.6427	21.4013	NaN								3	3	3	7.7	7.7	7.7	49.439	0	6.6183	11416000	10	0	1	NaN	0	sp|P01871|IGHM_HUMAN;sp|P0DOX6|IGM_HUMAN	sp|P01871|IGHM_HUMAN;sp|P0DOX6|IGM_HUMAN	568
NaN	NaN	NaN	NaN	20.0179	NaN								2	1	1	6.8	4.8	4.8	37.654	0.0019724	2.4921	1897900	3	0	1	NaN	0	sp|P01876|IGHA1_HUMAN	sp|P01876|IGHA1_HUMAN	569
NaN	NaN	NaN	NaN	NaN	NaN								4	1	0	12.7	3.9	0	40.46	0.0011976	3.7766	0	1	NaN	1	0	NaN	sp|P01889|1B07_HUMAN;sp|P30460|1B08_HUMAN;sp|P30480|1B42_HUMAN;sp|Q95365|1B38_HUMAN;sp|Q29718|1B82_HUMAN;sp|Q31610|1B81_HUMAN;sp|P30486|1B48_HUMAN;sp|P30462|1B14_HUMAN;sp|P30475|1B39_HUMAN;sp|Q29836|1B67_HUMAN;sp|P03989|1B27_HUMAN;sp|P30479|1B41_HUMAN;sp|Q04826|1B40_HUMAN;sp|Q29865|1C18_HUMAN;sp|P30493|1B55_HUMAN;sp|Q29940|1B59_HUMAN;sp|P18463|1B37_HUMAN;sp|P30499|1C01_HUMAN;sp|P30495|1B56_HUMAN;…	sp|P01889|1B07_HUMAN;sp|P30460|1B08_HUMAN;sp|P30480|1B42_HUMAN;sp|Q95365|1B38_HUMAN;sp|Q29718|1B82_HUMAN;sp|Q31610|1B81_HUMAN;sp|P30486|1B48_HUMAN;sp|P30462|1B14_HUMAN;sp|P30475|1B39_HUMAN;sp|Q29836|1B67_HUMAN;sp|P03989|1B27_HUMAN;sp|P30479|1B41_HUMAN;sp|Q04826|1B40_HUMAN;sp|Q29865|1C18_HUMAN;sp|P30493|1B55_HUMAN;sp|Q29940|1B59_HUMAN;sp|P18463|1B37_HUMAN;sp|P30499|1C01_HUMAN;sp|P30495|1B56_HUMAN	570
NaN	NaN	NaN	NaN	NaN	20.2481								3	1	1	13.2	4.7	4.7	40.921	0	13.52	3759100	5	0	1	NaN	0	sp|P01892|1A02_HUMAN;sp|P16189|1A31_HUMAN;sp|P16188|1A30_HUMAN;sp|P18465|1B57_HUMAN;sp|P10319|1B58_HUMAN;sp|P30512|1A29_HUMAN;sp|P30456|1A43_HUMAN;sp|P30447|1A23_HUMAN;sp|P05534|1A24_HUMAN;sp|Q9TNN7|1C05_HUMAN;sp|Q29960|1C16_HUMAN;sp|Q95604|1C17_HUMAN	sp|P01892|1A02_HUMAN;sp|P16189|1A31_HUMAN;sp|P16188|1A30_HUMAN	571
22.6275	NaN	NaN	22.5351	22.6178	NaN								10	3	3	67.3	27.9	27.9	16.055	0	10.29	42073000	13	0	1	0.0510368	0	sp|P02042|HBD_HUMAN;sp|P69892|HBG2_HUMAN;sp|P69891|HBG1_HUMAN;sp|P02100|HBE_HUMAN	sp|P02042|HBD_HUMAN	572
26.5128	27.0319	26.5231	NaN	NaN	NaN								3	3	3	3.1	3.1	3.1	138.56	0	85.003	1002900000	15	0	1	NaN	0	sp|P02461|CO3A1_HUMAN	sp|P02461|CO3A1_HUMAN	574
23.9298	24.206	24.4009	NaN	NaN	NaN								2	2	2	2.8	2.8	2.8	160.61	0	18.026	221810000	12	0	1	NaN	0	sp|P02462|CO4A1_HUMAN	sp|P02462|CO4A1_HUMAN	575
25.0844	25.9404	25.3094	26.9682	26.8109	26.9319						+	TD_X	11	11	11	58.9	58.9	58.9	20.159	0	63.486	815500000	78	1.58207	0.0142222	-1.45892	-5.59884	sp|P02511|CRYAB_HUMAN	sp|P02511|CRYAB_HUMAN	576
27.0051	26.8656	26.6211	28.6256	28.0446	28.3997						+	TD_X	44	44	43	53.5	53.5	52.3	74.139	0	323.31	1989200000	224	2.54119	0.00564706	-1.52605	-7.51979	sp|P02545|LMNA_HUMAN;sp|P20700|LMNB1_HUMAN	sp|P02545|LMNA_HUMAN	577
22.2469	22.1944	21.1745	28.0882	27.9214	27.5785						+	TD_X	28	28	28	69.7	69.7	69.7	30.777	0	146.47	754440000	91	3.02192	0	-5.99075	-15.7684	sp|P02647|APOA1_HUMAN	sp|P02647|APOA1_HUMAN	578
NaN	NaN	NaN	NaN	20.9853	NaN								1	1	1	4.4	4.4	4.4	36.154	0.0012804	4.2978	2049800	2	0	1	NaN	0	sp|P02649|APOE_HUMAN	sp|P02649|APOE_HUMAN	579
NaN	NaN	NaN	NaN	NaN	24.3964								4	4	4	22	22	22	11.175	0	5.0764	37927000	7	0	1	NaN	0	sp|P02652|APOA2_HUMAN	sp|P02652|APOA2_HUMAN	580
NaN	NaN	NaN	NaN	NaN	21.9665								2	2	2	34.3	34.3	34.3	10.852	0	74.915	12976000	4	0	1	NaN	0	sp|P02656|APOC3_HUMAN	sp|P02656|APOC3_HUMAN	581
24.8547	24.602	24.3919	26.3512	26.4479	26.2763						+	TD_X	19	19	19	45.8	45.8	45.8	55.928	0	69.331	502410000	81	2.59604	0.00619355	-1.74231	-12.2089	sp|P02675|FIBB_HUMAN	sp|P02675|FIBB_HUMAN	583
24.4215	24.02	23.5976	24.8338	25.3976	25.3647						+	TD_X	9	9	9	26.5	26.5	26.5	51.511	0	31.516	215220000	42	1.72152	0.0148205	-1.18567	-3.95342	sp|P02679|FIBG_HUMAN	sp|P02679|FIBG_HUMAN	584
23.5284	23.0782	23.5932	NaN	NaN	NaN								5	5	5	21.5	21.5	21.5	25.387	0	30.178	110930000	17	0	1	NaN	0	sp|P02743|SAMP_HUMAN	sp|P02743|SAMP_HUMAN	585
NaN	20.8506	NaN	NaN	NaN	NaN								4	4	4	8.1	8.1	8.1	63.173	0	28.514	10075000	9	0	1	NaN	0	sp|P02748|CO9_HUMAN	sp|P02748|CO9_HUMAN	586
NaN	NaN	NaN	21.9951	NaN	NaN								2	2	2	10.4	10.4	10.4	38.177	0.0011274	3.267	7858600	4	0	1	NaN	0	sp|P02750|A2GL_HUMAN	sp|P02750|A2GL_HUMAN	587
27.4992	27.6526	27.4573	26.7035	26.6675	26.5119						+	TD_X	51	51	51	29.5	29.5	29.5	262.62	0	323.31	2234900000	279	3.39188	0	0.908775	10.8778	sp|P02751|FINC_HUMAN	sp|P02751|FINC_HUMAN	588
22.4806	22.845	22.6032	NaN	21.9219	21.236								2	2	2	7.7	7.7	7.7	38.999	0	5.8392	68507000	18	0.762362	0.117949	1.06399	2.96172	sp|P02760|AMBP_HUMAN	sp|P02760|AMBP_HUMAN	589
NaN	NaN	NaN	25.2644	25.459	25.4262								3	2	2	16.4	11.9	11.9	23.511	0	4.69	127110000	11	0	1	NaN	0	sp|P02763|A1AG1_HUMAN	sp|P02763|A1AG1_HUMAN	590
NaN	NaN	NaN	NaN	21.2344	NaN								1	1	1	5.4	5.4	5.4	39.34	0.0064338	2.2303	4662800	4	0	1	NaN	0	sp|P02765|FETUA_HUMAN	sp|P02765|FETUA_HUMAN	591
NaN	NaN	NaN	24.3537	24.0744	23.7005								7	7	7	49.7	49.7	49.7	15.887	0	21.799	50526000	29	0	1	NaN	0	sp|P02766|TTHY_HUMAN	sp|P02766|TTHY_HUMAN	592
28.8555	29.1955	28.8516	31.1284	31.6463	30.8999						+	TD_X	35	35	35	33.2	33.2	33.2	69.366	0	161.59	10459000000	267	2.5474	0.00581818	-2.2573	-9.08372	sp|P02768|ALBU_HUMAN;sp|P02769|ALBU_BOVIN	sp|P02768|ALBU_HUMAN	593
NaN	NaN	NaN	NaN	22.143	NaN								4	4	4	11.6	11.6	11.6	52.917	0	10.234	16109000	8	0	1	NaN	0	sp|P02774|VTDB_HUMAN	sp|P02774|VTDB_HUMAN	594
25.4753	25.5451	25.2593	27.5237	27.7037	28.0205						+	TD_X	22	22	22	27.8	27.8	27.8	77.063	0	289.51	1369700000	125	3.26499	0	-2.32272	-13.7604	sp|P02787|TRFE_HUMAN	sp|P02787|TRFE_HUMAN	595
NaN	NaN	NaN	25.5686	25.724	25.7376								6	6	6	12.6	12.6	12.6	51.676	0	18.585	171760000	24	0	1	NaN	0	sp|P02790|HEMO_HUMAN	sp|P02790|HEMO_HUMAN	596
23.092	23.2229	22.9237	NaN	NaN	NaN								6	6	6	37.1	37.1	37.1	20.019	0	92.34	95928000	19	0	1	NaN	0	sp|P02792|FRIL_HUMAN	sp|P02792|FRIL_HUMAN	597
NaN	NaN	NaN	22.9948	22.7824	22.6959								6	6	6	36.1	36.1	36.1	21.225	0	12.039	63343000	19	0	1	NaN	0	sp|P02794|FRIH_HUMAN	sp|P02794|FRIH_HUMAN	598
23.4242	NaN	23.3941	23.6841	23.7931	23.5839						+	TD_X	5	5	5	17.6	17.6	17.6	54.305	0	15.286	94548000	25	1.42249	0.0223137	-0.27789	-4.46443	sp|P04004|VTNC_HUMAN	sp|P04004|VTNC_HUMAN	599
22.6694	NaN	22.5904	NaN	NaN	NaN								3	3	3	11.2	11.2	11.2	59.755	0	8.8986	44383000	10	0	1	NaN	0	sp|P04040|CATA_HUMAN	sp|P04040|CATA_HUMAN	600
27.5913	27.8028	27.9064	27.3131	27.1559	26.7954						+	TD_X	19	19	18	57.4	57.4	55.5	39.42	0	323.31	2504400000	131	1.56238	0.015087	0.678721	3.78916	sp|P04075|ALDOA_HUMAN;sp|P00883|ALDOA_RABIT;sp|P05062|ALDOB_HUMAN	sp|P04075|ALDOA_HUMAN;sp|P00883|ALDOA_RABIT	601
NaN	NaN	NaN	NaN	NaN	22.2766								2	2	2	33.7	33.7	33.7	11.139	0.0021322	2.9311	14309000	3	0	1	NaN	0	sp|P04080|CYTB_HUMAN	sp|P04080|CYTB_HUMAN	602
26.2273	25.93	25.9842	26.4695	26.5642	26.3476						+	TD_X	20	20	20	54.9	54.9	54.9	38.714	0	306.29	956300000	91	1.59804	0.0147126	-0.413239	-3.72827	sp|P04083|ANXA1_HUMAN	sp|P04083|ANXA1_HUMAN	603
NaN	NaN	NaN	NaN	NaN	NaN								1	1	1	0.2	0.2	0.2	515.6	0.0047483	2.3533	0	2	NaN	1	0	NaN	sp|P04114|APOB_HUMAN	sp|P04114|APOB_HUMAN	604
22.6352	22.7914	22.8369	22.7356	22.8721	22.6707								6	6	6	46.4	46.4	46.4	24.75	0	30.336	76854000	32	0.0195072	1	-0.00499026	-0.0586091	sp|P04179|SODM_HUMAN	sp|P04179|SODM_HUMAN	605
NaN	NaN	NaN	NaN	NaN	21.3259								2	2	2	5.5	5.5	5.5	59.578	0.0021164	2.9129	3821400	4	0	1	NaN	0	sp|P04196|HRG_HUMAN	sp|P04196|HRG_HUMAN	606
19.2017	NaN	NaN	NaN	NaN	NaN								1	1	1	2.2	2.2	2.2	66.038	0.0020101	2.5817	1711000	1	0	1	NaN	0	sp|P04264|K2C1_HUMAN	sp|P04264|K2C1_HUMAN	607
NaN	NaN	NaN	NaN	NaN	20.8645								1	1	1	16.3	16.3	16.3	10.713	0.0011751	3.5623	6013300	4	0	1	NaN	0	sp|P04271|S100B_HUMAN	sp|P04271|S100B_HUMAN	608
19.7688	NaN	NaN	NaN	NaN	NaN								2	2	2	1.2	1.2	1.2	309.26	0	5.8718	2534900	3	0	1	NaN	0	sp|P04275|VWF_HUMAN	sp|P04275|VWF_HUMAN	609
21.8731	NaN	NaN	NaN	NaN	NaN								17	2	2	43.2	8.1	8.1	49.585	0.0012376	4.0362	10900000	4	0	1	NaN	0	sp|P04350|TBB4A_HUMAN	sp|P04350|TBB4A_HUMAN	610
28.6815	28.7527	28.9407	29.1897	29.0882	29.3063						+	TD_X	28	28	27	70.1	70.1	70.1	36.053	0	323.31	7107300000	255	1.77266	0.0153623	-0.403106	-4.04115	sp|P04406|G3P_HUMAN	sp|P04406|G3P_HUMAN	611
NaN	NaN	20.4838	NaN	NaN	NaN								2	2	2	22.4	22.4	22.4	28.315	0	76.17	21972000	12	0	1	NaN	0	sp|P04632|CPNS1_HUMAN	sp|P04632|CPNS1_HUMAN	613
NaN	NaN	20.1847	NaN	NaN	NaN								3	3	3	5.8	5.8	5.8	68.569	0	34.109	16296000	6	0	1	NaN	0	sp|P04843|RPN1_HUMAN	sp|P04843|RPN1_HUMAN	615
NaN	NaN	NaN	NaN	NaN	20.2579								3	2	2	12.1	9	9	40.45	0	5.4872	13179000	8	0	1	NaN	0	sp|P04899|GNAI2_HUMAN	sp|P04899|GNAI2_HUMAN	616
24.9269	NaN	NaN	24.6664	24.1432	24.712								8	3	3	36.2	28.5	28.5	14.105	0	11.754	229960000	17	0	1	0.419727	0	sp|Q93077|H2A1C_HUMAN;sp|Q7L7L0|H2A3_HUMAN;sp|P04908|H2A1B_HUMAN	sp|Q93077|H2A1C_HUMAN;sp|Q7L7L0|H2A3_HUMAN;sp|P04908|H2A1B_HUMAN	617
NaN	NaN	19.2014	NaN	NaN	NaN								1	1	1	20.3	20.3	20.3	13.81	0.0020534	2.7338	1809700	1	0	1	NaN	0	sp|P04921|GLPC_HUMAN	sp|P04921|GLPC_HUMAN	618
22.8917	22.8289	22.8599	NaN	NaN	NaN								9	9	6	10.7	10.7	6.4	112.89	0	51.221	71851000	25	0	1	NaN	0	sp|P05023|AT1A1_HUMAN;sp|P13637|AT1A3_HUMAN;sp|P20648|ATP4A_HUMAN	sp|P05023|AT1A1_HUMAN	620
21.4796	NaN	NaN	NaN	NaN	NaN								2	2	2	14.9	14.9	14.9	35.061	0	4.627	10456000	4	0	1	NaN	0	sp|P05026|AT1B1_HUMAN	sp|P05026|AT1B1_HUMAN	621
NaN	23.4054	NaN	NaN	NaN	NaN								10	9	9	19.9	18.6	18.6	56.381	0	16.905	52938000	18	0	1	NaN	0	sp|P05091|ALDH2_HUMAN	sp|P05091|ALDH2_HUMAN	622
NaN	NaN	NaN	NaN	NaN	20.9785								2	2	2	24	24	24	10.659	0	4.6439	6031700	4	0	1	NaN	0	sp|P05114|HMGN1_HUMAN	sp|P05114|HMGN1_HUMAN	623
22.1716	NaN	NaN	22.7125	22.6892	22.7735								4	4	4	10.4	10.4	10.4	55.154	0	9.7286	47931000	12	0	1	-0.553476	0	sp|P05155|IC1_HUMAN	sp|P05155|IC1_HUMAN	624
NaN	NaN	20.0243	NaN	NaN	NaN								1	1	1	3.8	3.8	3.8	36.112	0.0010834	3.0552	6408800	5	0	1	NaN	0	sp|P05198|IF2A_HUMAN	sp|P05198|IF2A_HUMAN	626
NaN	NaN	NaN	NaN	NaN	18.507								2	2	2	16.7	16.7	16.7	9.3926	0.0011062	3.1534	7768400	2	0	1	NaN	0	sp|P05204|HMGN2_HUMAN;sp|Q15651|HMGN3_HUMAN	sp|P05204|HMGN2_HUMAN;sp|Q15651|HMGN3_HUMAN	627
NaN	NaN	NaN	23.7593	NaN	23.7936								3	3	3	31.3	31.3	31.3	11.665	0	7.8583	38284000	9	0	1	NaN	0	sp|P05387|RLA2_HUMAN	sp|P05387|RLA2_HUMAN	628
NaN	NaN	20.7911	NaN	NaN	NaN								2	2	2	13.2	13.2	13.2	34.273	0	20.058	15244000	6	0	1	NaN	0	sp|P05388|RLA0_HUMAN;sp|Q8NHW5|RLA0L_HUMAN	sp|P05388|RLA0_HUMAN;sp|Q8NHW5|RLA0L_HUMAN	629
19.2401	NaN	NaN	NaN	NaN	NaN								1	1	1	6.8	6.8	6.8	14.858	0.0020202	2.6127	1757200	2	0	1	NaN	0	sp|P05413|FABPH_HUMAN	sp|P05413|FABPH_HUMAN	630
NaN	19.8542	NaN	NaN	NaN	NaN								2	2	2	3.7	3.7	3.7	46.836	0	6.0669	7012500	7	0	1	NaN	0	sp|P05455|LA_HUMAN	sp|P05455|LA_HUMAN	631
26.751	26.5676	26.5483	25.3468	25.1544	24.848						+	TD_X	14	14	14	19	19	19	88.414	0	166.75	1112700000	61	2.45897	0.00548571	1.50586	9.47413	sp|P05556|ITB1_HUMAN	sp|P05556|ITB1_HUMAN	632
19.5832	NaN	NaN	NaN	NaN	NaN								4	1	1	11.6	8.3	8.3	53.704	0.0012077	3.8284	2229000	2	0	1	NaN	0	sp|P05787|K2C8_HUMAN	sp|P05787|K2C8_HUMAN	633
NaN	NaN	NaN	NaN	NaN	20.7824								1	1	1	8.2	8.2	8.2	21.145	0	5.8565	14003000	5	0	1	NaN	0	sp|P05976|MYL1_HUMAN;sp|P08590|MYL3_HUMAN	sp|P05976|MYL1_HUMAN;sp|P08590|MYL3_HUMAN	634
23.3038	22.4307	22.7347	NaN	NaN	NaN								2	2	2	1.9	1.9	1.9	144.91	0	5.4894	68439000	10	0	1	NaN	0	sp|P05997|CO5A2_HUMAN	sp|P05997|CO5A2_HUMAN	635
29.0328	29.0111	29.1177	27.9088	28.2616	28.4576						+	TD_X	44	44	44	50.9	50.9	50.9	85.696	0	323.31	7035600000	445	1.52101	0.017875	0.844543	5.15595	sp|P06396|GELS_HUMAN;REV__sp|Q6TDU7|CASC1_HUMAN	sp|P06396|GELS_HUMAN	636
NaN	NaN	NaN	24.8854	24.9554	24.9715								5	5	5	35.1	35.1	35.1	12.203	0	131.09	93617000	17	0	1	NaN	0	sp|P06454|PTMA_HUMAN	sp|P06454|PTMA_HUMAN	637
23.6357	23.9608	23.779	23.4987	23.4778	23.4139						+	TD_X	9	9	9	30.8	30.8	30.8	56.559	0	83.558	180160000	40	1.1911	0.0367	0.328348	3.36803	sp|P06576|ATPB_HUMAN	sp|P06576|ATPB_HUMAN	638
NaN	NaN	NaN	24.9882	24.4787	24.959								2	2	2	16.7	16.7	16.7	10.18	0.0012953	4.4113	86524000	6	0	1	NaN	0	sp|P06703|S10A6_HUMAN	sp|P06703|S10A6_HUMAN	639
NaN	NaN	NaN	24.9221	24.2637	24.0213								9	9	9	25.8	25.8	25.8	45.398	0	21.166	65819000	20	0	1	NaN	0	sp|P06727|APOA4_HUMAN	sp|P06727|APOA4_HUMAN	640
25.9239	26.458	25.8749	27.2351	27.5978	27.4911						+	TD_X	27	27	26	62.9	62.9	62.9	47.168	0	187.28	1257400000	163	2.17384	0.0145116	-1.35573	-6.29017	sp|P06733|ENOA_HUMAN	sp|P06733|ENOA_HUMAN	641
NaN	NaN	NaN	NaN	NaN	22.5131								1	1	1	5.1	5.1	5.1	32.575	0.001073	3.0055	16479000	5	0	1	NaN	0	sp|P06748|NPM_HUMAN	sp|P06748|NPM_HUMAN	643
NaN	NaN	NaN	27.2554	NaN	NaN								16	3	3	35.4	5.6	5.6	32.95	0	12.249	515680000	13	0	1	NaN	0	sp|P06753|TPM3_HUMAN	sp|P06753|TPM3_HUMAN	644
21.1819	20.5334	20.6827	NaN	NaN	NaN								3	3	3	5.2	5.2	5.2	116.04	0	6.8047	17617000	12	0	1	NaN	0	sp|P06756|ITAV_HUMAN	sp|P06756|ITAV_HUMAN	645
NaN	NaN	NaN	NaN	NaN	20.5846								1	1	1	3.1	3.1	3.1	52.948	0.0020812	2.8099	6526400	2	0	1	NaN	0	sp|P07099|HYEP_HUMAN	sp|P07099|HYEP_HUMAN	646
NaN	NaN	NaN	24.7212	25.1808	24.6982								5	5	5	67.8	67.8	67.8	10.044	0	11.313	93099000	14	0	1	NaN	0	sp|P07108|ACBP_HUMAN	sp|P07108|ACBP_HUMAN	647
NaN	NaN	NaN	NaN	NaN	21.0274								2	2	2	16.5	16.5	16.5	14.208	0.0011779	3.5857	4976300	2	0	1	NaN	0	sp|P07148|FABPL_HUMAN	sp|P07148|FABPL_HUMAN	648
25.5307	25.707	25.3929	25.9564	25.2225	24.9715								11	11	11	34.4	34.4	34.4	36.638	0	37.899	719400000	44	0.187843	0.754106	0.160074	0.517786	sp|P07195|LDHB_HUMAN	sp|P07195|LDHB_HUMAN	649
NaN	NaN	21.3236	NaN	NaN	NaN								3	3	3	23.2	23.2	23.2	22.088	0.0013021	4.4558	10024000	4	0	1	NaN	0	sp|P07203|GPX1_HUMAN	sp|P07203|GPX1_HUMAN	650
NaN	21.3626	NaN	NaN	NaN	NaN								4	4	4	8.9	8.9	8.9	57.116	0	12.66	22205000	8	0	1	NaN	0	sp|P07237|PDIA1_HUMAN	sp|P07237|PDIA1_HUMAN	651
26.4825	25.8154	25.7755	26.5756	26.363	26.1757								10	10	10	34	34	34	20.863	0	42.308	832830000	58	0.567428	0.205627	-0.346979	-1.35141	sp|P07305|H10_HUMAN	sp|P07305|H10_HUMAN	652
NaN	18.2518	NaN	NaN	NaN	NaN								1	1	1	2.7	2.7	2.7	44.552	0.0065056	2.2536	1000800	1	0	1	NaN	0	sp|P07339|CATD_HUMAN	sp|P07339|CATD_HUMAN	653
26.1599	25.8122	26.1219	27.2687	27.3027	27.2976						+	TD_X	26	26	26	56	56	56	38.604	0	169.03	1154800000	150	2.14551	0.0138667	-1.25831	-11.3733	sp|P07355|ANXA2_HUMAN;sp|A6NMY6|AXA2L_HUMAN	sp|P07355|ANXA2_HUMAN;sp|A6NMY6|AXA2L_HUMAN	654
22.1671	22.0823	22.0693	NaN	NaN	NaN								5	5	5	10.6	10.6	10.6	81.889	0	10.244	44193000	11	0	1	NaN	0	sp|P07384|CAN1_HUMAN	sp|P07384|CAN1_HUMAN	655
24.6689	24.8151	24.9804	23.7587	23.924	24.2122						+	TD_X	21	4	4	50.2	13.1	13.1	49.67	0	16.575	321660000	55	2.07596	0.0168	0.85652	5.34746	sp|P07437|TBB5_HUMAN	sp|P07437|TBB5_HUMAN	656
27.5514	27.5263	27.2321	27.806	27.5972	27.8887						+	TD_X	19	19	19	38.2	38.2	38.2	39.746	0	151.07	2463200000	137	1.13613	0.0420625	-0.327359	-2.43806	sp|P07585|PGS2_HUMAN	sp|P07585|PGS2_HUMAN	657
26.4532	26.9945	26.9337	26.8246	27.477	27.6412								11	11	11	66.4	66.4	66.4	15.054	0	51.172	1900100000	128	0.77047	0.117032	-0.520432	-1.72045	sp|P07737|PROF1_HUMAN	sp|P07737|PROF1_HUMAN	658
20.8522	21.2163	21.2507	NaN	NaN	20.8806								2	2	2	13.3	13.3	13.3	19.608	0	9.3828	24119000	14	0	1	0.225747	0	sp|P07741|APT_HUMAN	sp|P07741|APT_HUMAN	659
20.8133	20.7976	NaN	NaN	NaN	NaN								2	2	2	1.9	1.9	1.9	170.59	0	6.5479	14930000	7	0	1	NaN	0	sp|P07814|SYEP_HUMAN	sp|P07814|SYEP_HUMAN	660
NaN	19.3909	NaN	NaN	NaN	NaN								1	1	1	4	4	4	43.363	0.0012005	3.7801	2204300	3	0	1	NaN	0	sp|P07902|GALT_HUMAN	sp|P07902|GALT_HUMAN	662
NaN	NaN	NaN	22.1603	NaN	22.2873								3	3	3	11.8	11.8	11.8	33.67	0	5.9462	16222000	10	0	1	NaN	0	sp|P07910|HNRPC_HUMAN	sp|P07910|HNRPC_HUMAN	663
23.2125	23.5236	23.641	NaN	NaN	NaN								12	12	12	7.6	7.6	7.6	198.04	0	113.63	136430000	34	0	1	NaN	0	sp|P07942|LAMB1_HUMAN	sp|P07942|LAMB1_HUMAN	664
21.4111	NaN	23.902	29.1808	28.978	28.9132								28	16	13	53.5	33.8	33.8	32.85	0	169.16	1723500000	100	0.914651	0.0745734	-6.36746	-5.102	sp|P07951|TPM2_HUMAN	sp|P07951|TPM2_HUMAN	665
22.6261	22.4592	22.4691	22.16	NaN	22.2171						+	TD_X	10	10	10	31.8	31.8	31.8	54.636	0	57.028	65650000	30	1.83847	0.0129231	0.329508	5.39001	sp|P07954|FUMH_HUMAN	sp|P07954|FUMH_HUMAN	666
30.308	29.9283	29.8159	22.4892	21.9802	22.7262						+	TD_X	14	14	14	12.7	12.7	12.7	129.31	0	265.5	10038000000	79	4.56627	0	7.61892	28.6745	sp|P08123|CO1A2_HUMAN	sp|P08123|CO1A2_HUMAN	667
26.3102	26.6958	26.3046	27.5419	27.5901	27.4379						+	TD_X	35	35	35	53.3	53.3	53.3	75.872	0	234.62	1426700000	181	2.09205	0.0178723	-1.08643	-7.92756	sp|P08133|ANXA6_HUMAN	sp|P08133|ANXA6_HUMAN	668
NaN	21.4973	NaN	NaN	NaN	NaN								4	4	4	6.7	6.7	6.7	85.182	0	8.204	14001000	8	0	1	NaN	0	sp|P08237|PFKAM_HUMAN	sp|P08237|PFKAM_HUMAN	669
NaN	NaN	NaN	NaN	19.9373	NaN								1	1	1	4.6	4.6	4.6	25.851	0.0038685	2.4167	991370	1	0	1	NaN	0	sp|P08294|SODE_HUMAN	sp|P08294|SODE_HUMAN	671
26.2436	26.1953	26.024	NaN	NaN	NaN								10	10	10	7.2	7.2	7.2	167.55	0	60.169	775280000	61	0	1	NaN	0	sp|P08572|CO4A2_HUMAN	sp|P08572|CO4A2_HUMAN	672
NaN	NaN	NaN	NaN	21.368	NaN								1	1	1	3.3	3.3	3.3	37.65	0	7.0566	5336000	3	0	1	NaN	0	sp|Q03591|FHR1_HUMAN;sp|P08603|CFAH_HUMAN	sp|Q03591|FHR1_HUMAN;sp|P08603|CFAH_HUMAN	673
26.3702	25.742	26.2666	27.7094	27.3004	27.6401						+	TD_X	37	31	28	68.7	63.5	58.8	53.651	0	155.78	1133200000	127	2.23661	0.0152195	-1.42369	-6.13924	sp|P08670|VIME_HUMAN;sp|P08729|K2C7_HUMAN;sp|Q9NSB2|KRT84_HUMAN;sp|P14136|GFAP_HUMAN;sp|O95678|K2C75_HUMAN;sp|P12035|K2C3_HUMAN;sp|P13647|K2C5_HUMAN;sp|P02538|K2C6A_HUMAN;sp|P04259|K2C6B_HUMAN;sp|P48668|K2C6C_HUMAN;sp|Q8N1N4|K2C78_HUMAN;sp|Q5XKE5|K2C79_HUMAN;sp|P78386|KRT85_HUMAN;sp|Q14533|KRT81_HUMAN;sp|P25691|K2M3_SHEEP;sp|P78385|KRT83_HUMAN;sp|P15241|K2M2_SHEEP;sp|O43790|KRT86_HUMAN;sp|Q01546|…	sp|P08670|VIME_HUMAN	675
NaN	NaN	19.9206	NaN	NaN	NaN								1	1	1	16.3	16.3	16.3	15.55	0.0013141	4.5294	5412600	3	0	1	NaN	0	sp|P08708|RS17_HUMAN	sp|P08708|RS17_HUMAN	676
26.067	25.9074	26.1096	26.2547	26.4331	26.3419						+	TD_X	14	14	14	37.2	37.2	37.2	35.936	0	140.16	982450000	53	1.7408	0.0152105	-0.315273	-3.92839	sp|P08758|ANXA5_HUMAN	sp|P08758|ANXA5_HUMAN	677
NaN	NaN	NaN	20.0459	NaN	NaN								2	2	2	6.1	6.1	6.1	32.854	0.0011351	3.293	2985800	3	0	1	NaN	0	sp|P08865|RSSA_HUMAN	sp|P08865|RSSA_HUMAN	678
NaN	NaN	NaN	NaN	21.5916	NaN								1	1	1	6.7	6.7	6.7	31.279	0.0020704	2.7709	5319500	4	0	1	NaN	0	sp|P09012|SNRPA_HUMAN	sp|P09012|SNRPA_HUMAN	680
NaN	NaN	NaN	NaN	19.9095	NaN								4	3	3	18.2	14.1	14.1	47.268	0	11.228	1852000	5	0	1	NaN	0	sp|P09104|ENOG_HUMAN	sp|P09104|ENOG_HUMAN	681
26.4091	26.0135	25.8646	25.3805	25.3262	25.1832						+	TD_X	11	11	11	61.4	61.4	61.4	23.356	0	126.15	739870000	72	1.5573	0.0149247	0.799125	4.62482	sp|P09211|GSTP1_HUMAN	sp|P09211|GSTP1_HUMAN	682
NaN	NaN	NaN	24.9645	NaN	24.2772								4	4	4	34.1	34.1	34.1	14.716	0	7.6257	69758000	10	0	1	NaN	0	sp|P09382|LEG1_HUMAN	sp|P09382|LEG1_HUMAN	683
NaN	NaN	18.9817	NaN	NaN	NaN								1	1	1	9.8	9.8	9.8	25.789	0.0012048	3.7969	1554100	1	0	1	NaN	0	sp|P09417|DHPR_HUMAN	sp|P09417|DHPR_HUMAN	684
NaN	NaN	NaN	23.7892	NaN	23.5808								4	4	4	20	20	20	24.893	0	7.5442	29692000	7	0	1	NaN	0	sp|P09429|HMGB1_HUMAN;sp|P26583|HMGB2_HUMAN;sp|B2RPK0|HGB1A_HUMAN	sp|P09429|HMGB1_HUMAN	685
22.0583	22.3544	22.644	22.3168	22.3789	21.5349								5	5	4	18.4	18.4	15.3	40.05	0	12.162	58216000	21	0.350076	0.427102	0.275365	0.860783	sp|P09471|GNAO_HUMAN;sp|P11488|GNAT1_HUMAN;sp|P19087|GNAT2_HUMAN;sp|P08754|GNAI3_HUMAN;sp|A8MTJ3|GNAT3_HUMAN;sp|P38405|GNAL_HUMAN	sp|P09471|GNAO_HUMAN	686
22.3735	NaN	23.221	30.1287	30.0549	28.9242						+	TD_X	29	29	12	56.7	56.7	25.4	32.708	0	323.31	2793600000	124	2.55377	0.006	-6.90538	-11.9935	sp|P09493|TPM1_HUMAN	sp|P09493|TPM1_HUMAN	687
NaN	NaN	NaN	23.846	NaN	NaN								3	3	3	10.9	10.9	10.9	25.19	0.001261	4.1953	26215000	5	0	1	NaN	0	sp|P09497|CLCB_HUMAN	sp|P09497|CLCB_HUMAN	688
NaN	NaN	22.6837	NaN	NaN	NaN								4	4	4	16.9	16.9	16.9	35.882	0	11.123	47144000	10	0	1	NaN	0	sp|P09525|ANXA4_HUMAN	sp|P09525|ANXA4_HUMAN	689
NaN	NaN	20.4922	NaN	NaN	NaN								3	3	3	6.9	6.9	6.9	54.177	0	9.0013	11146000	5	0	1	NaN	0	sp|P09622|DLDH_HUMAN	sp|P09622|DLDH_HUMAN	691
NaN	21.4615	22.9639	23.7269	23.0148	23.1789								4	4	4	19.6	19.6	19.6	38.746	0	76.875	60623000	16	0.43212	0.313688	-1.09416	-1.40021	sp|P09651|ROA1_HUMAN;sp|Q32P51|RA1L2_HUMAN	sp|P09651|ROA1_HUMAN	692
NaN	NaN	22.1622	NaN	NaN	NaN								3	3	3	36	36	36	8.7813	0	6.1647	18786000	5	0	1	NaN	0	sp|P09669|COX6C_HUMAN	sp|P09669|COX6C_HUMAN	693
19.1423	NaN	NaN	NaN	NaN	NaN								3	3	3	3.6	3.6	3.6	113.08	0	4.733	1642100	3	0	1	NaN	0	sp|P09874|PARP1_HUMAN	sp|P09874|PARP1_HUMAN	695
NaN	NaN	NaN	NaN	21.3286	NaN								2	2	2	11.2	11.2	11.2	24.824	0.0020747	2.7745	12497000	4	0	1	NaN	0	sp|P09936|UCHL1_HUMAN	sp|P09936|UCHL1_HUMAN	696
NaN	23.1309	NaN	NaN	NaN	NaN								2	2	2	4.9	4.9	4.9	69.284	0.0012658	4.2258	62593000	4	0	1	NaN	0	sp|P09960|LKHA4_HUMAN	sp|P09960|LKHA4_HUMAN	697
21.5904	22.2864	22.0161	NaN	NaN	NaN								5	4	4	19	17	17	39.455	0	103.9	37711000	20	0	1	NaN	0	sp|P09972|ALDOC_HUMAN	sp|P09972|ALDOC_HUMAN	698
22.295	NaN	NaN	NaN	NaN	NaN								6	6	6	6.8	6.8	6.8	192.75	0	33.395	25938000	18	0	1	NaN	0	sp|P0C0L5|CO4B_HUMAN;sp|P0C0L4|CO4A_HUMAN	sp|P0C0L5|CO4B_HUMAN;sp|P0C0L4|CO4A_HUMAN	700
NaN	NaN	NaN	24.9435	24.7343	24.429								6	4	4	31.2	24.2	24.2	13.509	0	13.977	110720000	19	0	0.966248	NaN	0	sp|Q71UI9|H2AV_HUMAN;sp|P0C0S5|H2AZ_HUMAN	sp|Q71UI9|H2AV_HUMAN;sp|P0C0S5|H2AZ_HUMAN	701
24.8811	24.8976	24.7952	26.7647	26.5982	26.3297						+	TD_X	8	8	8	53.1	53.1	53.1	14.728	0	64.801	507120000	46	2.44058	0.00518919	-1.70625	-13.0612	sp|P62987|RL40_HUMAN;sp|P62979|RS27A_HUMAN;sp|P0CG47|UBB_HUMAN;sp|P0CG48|UBC_HUMAN	sp|P62987|RL40_HUMAN;sp|P62979|RS27A_HUMAN;sp|P0CG47|UBB_HUMAN;sp|P0CG48|UBC_HUMAN	704
NaN	NaN	NaN	NaN	NaN	21.1035								1	1	1	16.4	16.4	16.4	13.532	0.0011919	3.7138	9440600	3	0	0.899991	NaN	0	sp|P0DJI8|SAA1_HUMAN	sp|P0DJI8|SAA1_HUMAN	705
27.9333	28.1329	27.917	28.1121	28.0017	27.8982								32	32	19	45.2	45.2	25.6	70.051	0	129.04	3709900000	229	0.0350541	1	-0.00963593	-0.103709	sp|P0DMV9|HS71B_HUMAN;sp|P0DMV8|HS71A_HUMAN	sp|P0DMV9|HS71B_HUMAN;sp|P0DMV8|HS71A_HUMAN	706
22.4583	22.2347	21.8971	NaN	24.0527	NaN								3	3	2	9	9	7.5	48.934	0	8.0366	71775000	18	0	0.898963	-1.85605	0	sp|P0DOX2|IGA2_HUMAN;sp|P01877|IGHA2_HUMAN	sp|P0DOX2|IGA2_HUMAN;sp|P01877|IGHA2_HUMAN	707
23.5487	23.6247	23.6708	24.5569	24.8704	24.6141						+	TD_X	3	3	3	28.3	28.3	28.3	11.265	0	11.817	208120000	22	2.41528	0.00505263	-1.06574	-10.3739	sp|P0DOY3|IGLC3_HUMAN;sp|P0DOY2|IGLC2_HUMAN;sp|P0CG04|IGLC1_HUMAN;sp|P0CF74|IGLC6_HUMAN;sp|A0M8Q6|IGLC7_HUMAN;sp|B9A064|IGLL5_HUMAN;sp|P0DOX8|IGL1_HUMAN	sp|P0DOY3|IGLC3_HUMAN;sp|P0DOY2|IGLC2_HUMAN;sp|P0CG04|IGLC1_HUMAN;sp|P0CF74|IGLC6_HUMAN;sp|A0M8Q6|IGLC7_HUMAN;sp|B9A064|IGLL5_HUMAN;sp|P0DOX8|IGL1_HUMAN	708
NaN	NaN	NaN	NaN	21.5438	NaN								1	1	1	8.7	8.7	8.7	16.837	0.0011696	3.5114	4690400	2	0	0.897938	NaN	0	sp|P0DP25|CALM3_HUMAN;sp|P0DP24|CALM2_HUMAN;sp|P0DP23|CALM1_HUMAN	sp|P0DP25|CALM3_HUMAN;sp|P0DP24|CALM2_HUMAN;sp|P0DP23|CALM1_HUMAN	709
21.4355	22.9505	22.0449	25.0366	25.2761	24.2277						+	TD_X	8	8	8	40.4	40.4	40.4	23.48	0	39.983	135080000	46	2.0138	0.0161538	-2.70315	-4.98299	sp|P10301|RRAS_HUMAN;sp|P62070|RRAS2_HUMAN	sp|P10301|RRAS_HUMAN	710
26.7398	26.447	26.5359	26.8094	26.5053	26.5403								10	10	3	27.4	27.4	9.6	21.865	0	24.518	1298700000	38	0.12452	0.867704	-0.0440744	-0.340586	sp|P10412|H14_HUMAN	sp|P10412|H14_HUMAN	711
NaN	NaN	20.2437	NaN	NaN	NaN								1	1	1	2.6	2.6	2.6	68.996	0.0011429	3.321	9453800	3	0	0.766793	NaN	0	sp|P10515|ODP2_HUMAN	sp|P10515|ODP2_HUMAN	712
NaN	NaN	NaN	23.7346	24.0588	24.0336								4	4	4	24.1	24.1	24.1	31.462	0	10.074	111980000	15	0	0.766047	NaN	0	sp|P10768|ESTD_HUMAN	sp|P10768|ESTD_HUMAN	713
23.8094	23.4815	23.9655	23.8981	23.525	24.2611								13	13	13	37	37	37	61.054	0	97.188	208090000	52	0.213915	0.706205	-0.142614	-0.557247	sp|P10809|CH60_HUMAN	sp|P10809|CH60_HUMAN	714
NaN	NaN	NaN	23.883	23.4916	23.5147								5	5	5	14.7	14.7	14.7	52.494	0	11.8	46660000	16	0	0.765302	NaN	0	sp|P10909|CLUS_HUMAN	sp|P10909|CLUS_HUMAN	715
23.9067	23.8601	23.9346	24.3244	23.9668	23.1764								16	15	15	32.3	32.3	32.3	72.332	0	40.445	207440000	54	0.0758967	0.938396	0.0779947	0.229501	sp|P11021|BIP_HUMAN	sp|P11021|BIP_HUMAN	716
26.3547	26.3967	26.4832	25.4553	25.8488	25.744						+	TD_X	31	31	31	21.4	21.4	21.4	177.6	0	323.31	1122600000	150	1.75691	0.0145205	0.728882	5.89801	sp|P11047|LAMC1_HUMAN	sp|P11047|LAMC1_HUMAN	717
25.9759	26.1309	26.0607	24.9655	25.1955	25.2317						+	TD_X	22	14	14	37.2	26.2	26.2	70.897	0	85.198	774770000	105	2.68368	0.00711111	0.924964	9.77436	sp|P11142|HSP7C_HUMAN	sp|P11142|HSP7C_HUMAN	720
NaN	NaN	19.249	NaN	NaN	NaN								1	1	1	4.5	4.5	4.5	39.233	0.001171	3.5115	7740500	7	0	0.764559	NaN	0	sp|P11177|ODPB_HUMAN	sp|P11177|ODPB_HUMAN	721
NaN	NaN	18.9411	NaN	NaN	NaN								2	2	2	6	6	6	53.486	0.0013175	4.5353	3458900	4	0	0.763818	NaN	0	sp|P11182|ODB2_HUMAN	sp|P11182|ODB2_HUMAN	722
NaN	23.8186	23.2441	23.7048	23.4257	23.3617								14	14	14	19.5	19.5	19.5	96.695	0	32.896	114350000	40	0.0331565	1	0.0339514	0.110976	sp|P11216|PYGB_HUMAN;sp|P06737|PYGL_HUMAN;sp|P11217|PYGM_HUMAN	sp|P11216|PYGB_HUMAN	723
NaN	NaN	20.2572	NaN	NaN	NaN								3	3	3	18.9	18.9	18.9	23.567	0	6.3028	13700000	8	0	0.763078	NaN	0	sp|P11233|RALA_HUMAN;sp|P11234|RALB_HUMAN	sp|P11233|RALA_HUMAN	725
NaN	NaN	19.1697	NaN	NaN	NaN								1	1	1	3.9	3.9	3.9	59.256	0.0038132	2.3702	3451900	2	0	0.762339	NaN	0	sp|P11413|G6PD_HUMAN	sp|P11413|G6PD_HUMAN	726
23.4929	23.3596	23.0055	NaN	NaN	NaN								21	21	21	8.4	8.4	8.4	426.74	0	74.398	94320000	47	0	0.761602	NaN	0	sp|P11532|DMD_HUMAN	sp|P11532|DMD_HUMAN	727
NaN	NaN	NaN	NaN	19.4751	NaN								4	4	4	6.1	6.1	6.1	101.56	0	9.3037	2939100	5	0	0.760866	NaN	0	sp|P11586|C1TC_HUMAN	sp|P11586|C1TC_HUMAN	728
23.6356	24.3022	24.3354	24.0883	23.1567	24.5344								12	12	12	25.1	25.1	25.1	39.724	0	28.469	227070000	52	0.127277	0.864986	0.164623	0.353648	sp|P11766|ADHX_HUMAN	sp|P11766|ADHX_HUMAN	729
28.405	28.4486	28.2658	28.1625	28.2493	28.003						+	TD_X	35	35	35	33.9	33.9	33.9	108.53	0	323.31	4198900000	280	1.18693	0.0363967	0.23484	2.58712	sp|P12109|CO6A1_HUMAN	sp|P12109|CO6A1_HUMAN	730
28.8027	28.6396	28.6436	28.9683	29.0472	28.6734								35	35	35	26.4	26.4	26.4	108.58	0	323.31	6131100000	271	0.671471	0.153749	-0.200974	-1.59792	sp|P12110|CO6A2_HUMAN	sp|P12110|CO6A2_HUMAN	731
30.5034	30.3126	30.2764	30.8685	30.9789	30.6493						+	TD_X	144	144	144	38.7	38.7	38.7	343.67	0	323.31	22381000000	1104	1.68458	0.0158025	-0.468108	-3.90924	sp|P12111|CO6A3_HUMAN	sp|P12111|CO6A3_HUMAN	732
NaN	NaN	NaN	NaN	22.6162	NaN								3	3	2	14.4	14.4	10.4	33.064	0	7.7567	80991000	8	0	0.760131	NaN	0	sp|P12235|ADT1_HUMAN;sp|P05141|ADT2_HUMAN	sp|P12235|ADT1_HUMAN	733
28.6475	28.6556	28.446	28.8497	28.7094	28.8359						+	TD_X	20	20	20	58.8	58.8	58.8	42.644	0	323.31	5932000000	267	1.16856	0.0383415	-0.215298	-2.63258	sp|P12277|KCRB_HUMAN	sp|P12277|KCRB_HUMAN	734
NaN	22.0706	22.0681	NaN	22.6499	22.8928								6	6	6	20.1	20.1	20.1	36.375	0	23.086	51131000	24	0.962569	0.0622	-0.702012	-5.78129	sp|P12429|ANXA3_HUMAN	sp|P12429|ANXA3_HUMAN	735
28.3821	28.896	28.7839	27.9738	28.107	28.2326						+	TD_X	50	50	37	55.7	55.7	46.7	103.06	0	323.31	5635000000	357	1.33387	0.0267273	0.582836	3.36936	sp|P12814|ACTN1_HUMAN;sp|P35609|ACTN2_HUMAN;sp|Q08043|ACTN3_HUMAN	sp|P12814|ACTN1_HUMAN	736
NaN	NaN	20.6306	NaN	NaN	NaN								3	3	3	6.7	6.7	6.7	54.548	0	8.9513	5290600	4	0	0.759398	NaN	0	sp|P12955|PEPD_HUMAN	sp|P12955|PEPD_HUMAN	737
22.0357	22.0286	22.0858	NaN	NaN	22.1751								6	6	6	12.8	12.8	12.8	69.842	0	12.491	47455000	21	0	0.758667	-0.125111	0	sp|P12956|XRCC6_HUMAN	sp|P12956|XRCC6_HUMAN	738
21.4496	NaN	21.6238	NaN	NaN	NaN								3	3	3	8.5	8.5	8.5	82.704	0	21.142	27265000	9	0	0.757208	NaN	0	sp|P13010|XRCC5_HUMAN	sp|P13010|XRCC5_HUMAN	739
23.7862	23.8562	23.6058	NaN	NaN	NaN								3	3	3	19.5	19.5	19.5	19.576	0	6.7201	131290000	10	0	0.747859	NaN	0	sp|P13073|COX41_HUMAN	sp|P13073|COX41_HUMAN	740
23.0537	NaN	22.8913	NaN	NaN	NaN								2	2	2	5.6	5.6	5.6	49.973	0	20.738	57736000	7	0	0.75648	NaN	0	sp|P13489|RINI_HUMAN	sp|P13489|RINI_HUMAN	741
NaN	21.2069	NaN	NaN	22.1119	NaN								5	5	5	8.4	8.4	8.4	94.573	0	15.935	25778000	12	0	0.755754	-0.905066	0	sp|P13591|NCAM1_HUMAN	sp|P13591|NCAM1_HUMAN	742
NaN	NaN	NaN	NaN	NaN	22.1564								4	4	4	1.7	1.7	1.7	372.82	0	76.733	17412000	9	0	0.75503	NaN	0	sp|P13611|CSPG2_HUMAN	sp|P13611|CSPG2_HUMAN	743
24.2303	24.3635	24.0584	NaN	NaN	NaN								9	9	9	12.7	12.7	12.7	95.337	0	32.629	197700000	34	0	0.754307	NaN	0	sp|P13639|EF2_HUMAN	sp|P13639|EF2_HUMAN	744
21.5459	21.7512	21.6146	NaN	NaN	NaN								4	4	4	7.6	7.6	7.6	72.932	0	8.514	29923000	9	0	0.753585	NaN	0	sp|P13667|PDIA4_HUMAN	sp|P13667|PDIA4_HUMAN	745
20.7135	NaN	NaN	NaN	NaN	NaN								3	3	3	16.7	16.7	16.7	36.294	0	6.9432	14340000	10	0	0.752864	NaN	0	sp|P13716|HEM2_HUMAN	sp|P13716|HEM2_HUMAN	746
20.2604	NaN	NaN	NaN	NaN	NaN								2	2	2	4.4	4.4	4.4	70.81	0.0012531	4.1643	8343000	3	0	0.752145	NaN	0	sp|P13797|PLST_HUMAN;sp|Q14651|PLSI_HUMAN	sp|P13797|PLST_HUMAN;sp|Q14651|PLSI_HUMAN	747
NaN	NaN	NaN	NaN	NaN	NaN								1	1	1	1.8	1.8	1.8	81.224	0.0038278	2.3803	0	1	NaN	1	0	NaN	sp|P13798|ACPH_HUMAN	sp|P13798|ACPH_HUMAN	748
NaN	21.6182	NaN	NaN	NaN	NaN								5	5	5	22.5	22.5	22.5	35.079	0	11.321	15968000	7	0	0.751427	NaN	0	sp|P13804|ETFA_HUMAN	sp|P13804|ETFA_HUMAN	749
NaN	NaN	19.6746	NaN	NaN	NaN								2	2	2	6.4	6.4	6.4	45.518	0.0012346	4.0066	7244300	3	0	0.750711	NaN	0	sp|P13861|KAP2_HUMAN;sp|P31323|KAP3_HUMAN	sp|P13861|KAP2_HUMAN;sp|P31323|KAP3_HUMAN	750
25.0632	25.0048	NaN	NaN	NaN	NaN								2	2	2	10.4	10.4	10.4	12.476	0	13.637	395070000	19	0	0.749996	NaN	0	sp|P14174|MIF_HUMAN	sp|P14174|MIF_HUMAN	753
NaN	NaN	NaN	20.7446	NaN	NaN								2	2	2	13	13	13	18.848	0.0012484	4.134	2650600	2	0	0.749283	NaN	0	sp|P14209|CD99_HUMAN	sp|P14209|CD99_HUMAN	754
NaN	NaN	NaN	22.418	NaN	NaN								2	2	2	4.4	4.4	4.4	59.425	0.0010787	3.0269	11419000	4	0	0.74857	NaN	0	sp|P14314|GLU2B_HUMAN	sp|P14314|GLU2B_HUMAN	755
26.3409	26.2519	25.9588	24.7965	24.6143	24.3588						+	TD_X	24	24	23	25.3	25.3	25.3	136.38	0	107.47	799530000	86	3.10834	0	1.59398	9.29007	sp|P14543|NID1_HUMAN	sp|P14543|NID1_HUMAN	756
NaN	21.8421	21.73	NaN	21.9471	21.8513								5	5	5	18.2	18.2	18.2	36.573	0	10.296	42820000	18	0.572546	0.201623	-0.113165	-1.53438	sp|P14550|AK1A1_HUMAN	sp|P14550|AK1A1_HUMAN	757
26.1304	26.4762	26.2938	25.5825	25.7678	25.5723						+	TD_X	20	20	20	37.9	37.9	37.9	57.936	0	240.58	963160000	92	2.08704	0.0175	0.659252	5.56921	sp|P14618|KPYM_HUMAN;sp|P30613|KPYR_HUMAN	sp|P14618|KPYM_HUMAN	758
24.1141	24.0716	24.2072	NaN	23.6744	23.2863								19	18	18	24.9	23.4	23.4	92.468	0	231.23	195680000	50	0.763921	0.117529	0.650592	3.28329	sp|P14625|ENPL_HUMAN;sp|Q58FF3|ENPLL_HUMAN	sp|P14625|ENPL_HUMAN	759
NaN	17.4515	NaN	NaN	NaN	NaN								1	1	1	2.6	2.6	2.6	54.787	0.0011338	3.2912	574730	2	0	0.76754	NaN	0	sp|P14672|GLUT4_HUMAN	sp|P14672|GLUT4_HUMAN	760
20.9645	21.4709	21.4239	NaN	NaN	NaN								5	5	5	18.5	18.5	18.5	64.132	0	29.582	29897000	15	0	0.757936	NaN	0	sp|P14866|HNRPL_HUMAN	sp|P14866|HNRPL_HUMAN	761
NaN	NaN	NaN	21.4989	NaN	NaN								3	3	3	27.9	27.9	27.9	13.53	0	5.0942	7403400	5	0	0.768289	NaN	0	sp|P14927|QCR7_HUMAN	sp|P14927|QCR7_HUMAN	762
23.6663	23.0042	23.3357	NaN	NaN	NaN								11	5	5	14.2	7.3	7.3	69.412	0	45.525	100420000	17	0	0.780472	NaN	0	sp|P15311|EZRI_HUMAN	sp|P15311|EZRI_HUMAN	763
24.9006	24.2189	24.3827	NaN	23.9774	23.4079								7	7	7	23.5	23.5	23.5	68.397	0	27.113	278730000	31	0.836477	0.0946486	0.808074	2.30161	sp|P15502|ELN_HUMAN	sp|P15502|ELN_HUMAN	764
NaN	22.0782	21.8124	NaN	NaN	NaN								4	4	4	14.3	14.3	14.3	31.324	0	7.1238	27129000	8	0	0.789866	NaN	0	sp|P15880|RS2_HUMAN	sp|P15880|RS2_HUMAN	765
24.0497	23.4541	23.8074	NaN	NaN	NaN								6	3	1	35.1	28.2	28.2	14.233	0	39.42	128850000	12	0	0.788284	NaN	0	sp|Q96QV6|H2A1A_HUMAN;sp|P16104|H2AX_HUMAN	sp|Q96QV6|H2A1A_HUMAN;sp|P16104|H2AX_HUMAN	768
23.4046	23.6046	23.6375	NaN	23.4034	23.9489								8	8	6	45.1	45.1	34.7	30.375	0	76.948	174820000	30	0.141085	0.846981	-0.127243	-0.450776	sp|P16152|CBR1_HUMAN	sp|P16152|CBR1_HUMAN	769
NaN	NaN	NaN	NaN	21.374	NaN								1	1	1	7.1	7.1	7.1	22.58	0.0011806	3.6421	2683500	3	0	0.787496	NaN	0	sp|P16401|H15_HUMAN	sp|P16401|H15_HUMAN	771
NaN	NaN	NaN	NaN	NaN	23.2822								8	1	1	24.9	7.2	7.2	22.35	0.0020513	2.7286	75142000	9	0	0.786709	NaN	0	sp|P16402|H13_HUMAN	sp|P16402|H13_HUMAN	772
NaN	NaN	NaN	26.0891	24.7063	25.9216								9	3	3	27.7	9.9	9.9	21.364	0	7.2104	227580000	15	0	0.785924	NaN	0	sp|P16403|H12_HUMAN;sp|P22492|H1T_HUMAN;sp|Q02539|H11_HUMAN	sp|P16403|H12_HUMAN	773
NaN	19.0269	NaN	NaN	NaN	NaN								1	1	1	2.2	2.2	2.2	114.76	0	18.539	3713800	4	0	0.785141	NaN	0	sp|P16615|AT2A2_HUMAN	sp|P16615|AT2A2_HUMAN	774
NaN	NaN	NaN	24.0065	NaN	NaN								2	2	2	14.1	14.1	14.1	17.302	0.0011442	3.355	15502000	2	0	0.784359	NaN	0	sp|P16949|STMN1_HUMAN;sp|Q93045|STMN2_HUMAN	sp|P16949|STMN1_HUMAN;sp|Q93045|STMN2_HUMAN	775
NaN	NaN	NaN	NaN	NaN	24.5303								9	2	2	13.2	4.4	4.4	71.027	0.001297	4.4186	68601000	4	0	0.783578	NaN	0	sp|P17066|HSP76_HUMAN;sp|P48741|HSP77_HUMAN	sp|P17066|HSP76_HUMAN	776
NaN	22.5154	22.6232	NaN	NaN	NaN								5	5	5	20.6	20.6	20.6	46.247	0	15.602	65233000	14	0	0.782799	NaN	0	sp|P17174|AATC_HUMAN	sp|P17174|AATC_HUMAN	777
NaN	NaN	22.5368	NaN	NaN	NaN								6	6	6	14.1	14.1	14.1	76.749	0	30.736	53972000	18	0	0.782022	NaN	0	sp|P17252|KPCA_HUMAN;sp|P05129|KPCG_HUMAN	sp|P17252|KPCA_HUMAN	778
NaN	NaN	20.3891	NaN	NaN	NaN								3	3	3	7.3	7.3	7.3	79.994	0	16.96	8700000	7	0	0.781246	NaN	0	sp|P17655|CAN2_HUMAN	sp|P17655|CAN2_HUMAN	779
NaN	NaN	NaN	22.6061	22.3043	22.3675								4	4	4	27.7	27.7	27.7	24.802	0	13.196	16418000	9	0	0.779699	NaN	0	sp|P17677|NEUM_HUMAN	sp|P17677|NEUM_HUMAN	781
22.2969	21.8864	NaN	23.818	24.0889	23.5335						+	TD_X	6	6	6	28.4	28.4	28.4	26.152	0	18.718	79943000	26	1.75563	0.0143243	-1.72187	-6.61069	sp|P17931|LEG3_HUMAN	sp|P17931|LEG3_HUMAN	783
24.583	24.1361	24.3713	24.5456	NaN	24.2454								4	4	4	9	9	9	60.343	0	15.907	330600000	23	0.0534749	0.974583	-0.0320431	-0.161879	sp|P17987|TCPA_HUMAN	sp|P17987|TCPA_HUMAN	784
22.3516	21.9571	21.887	23.3381	23.3802	NaN						+	TD_X	5	5	5	25.8	25.8	25.8	29.225	0	12.988	63713000	20	1.95826	0.0142373	-1.29391	-8.85326	sp|P18124|RL7_HUMAN	sp|P18124|RL7_HUMAN	785
28.2415	28.5629	28.2935	29.098	29.0462	29.1711						+	TD_X	56	56	56	53.8	53.8	53.8	123.8	0	323.31	5807700000	391	1.98217	0.015	-0.739111	-6.97326	sp|P18206|VINC_HUMAN	sp|P18206|VINC_HUMAN	787
NaN	NaN	NaN	NaN	NaN	20.6911								1	1	1	1.1	1.1	1.1	85.935	0.0056764	2.3297	42088000	4	0	0.778928	NaN	0	sp|P18564|ITB6_HUMAN	sp|P18564|ITB6_HUMAN	789
NaN	NaN	NaN	NaN	NaN	18.0481								1	1	1	0.4	0.4	0.4	263.83	0.0088968	2.0823	271040	1	0	0.778158	NaN	0	sp|P18583|SON_HUMAN	sp|P18583|SON_HUMAN	790
NaN	NaN	20.2638	NaN	NaN	NaN								3	3	3	20.1	20.1	20.1	21.397	0	5.02	16043000	8	0	0.77739	NaN	0	sp|P18621|RL17_HUMAN	sp|P18621|RL17_HUMAN	791
24.7646	25.4849	25.4076	25.6368	25.6567	25.2199								9	9	9	48	48	48	28.804	0	24.263	582360000	80	0.444759	0.307577	-0.285464	-1.06093	sp|P18669|PGAM1_HUMAN;sp|P15259|PGAM2_HUMAN;sp|Q8N0Y7|PGAM4_HUMAN	sp|P18669|PGAM1_HUMAN	792
NaN	NaN	NaN	NaN	NaN	22.5683								1	1	1	17.6	17.6	17.6	12.587	0	20.827	18276000	5	0	0.776623	NaN	0	sp|P18859|ATP5J_HUMAN	sp|P18859|ATP5J_HUMAN	793
NaN	NaN	NaN	23.4918	23.2623	23.075								6	6	6	12.5	12.5	12.5	76.613	0	12.834	29192000	12	0	0.775858	NaN	0	sp|P19338|NUCL_HUMAN	sp|P19338|NUCL_HUMAN	794
NaN	NaN	NaN	24.5268	24.4404	24.456								4	4	3	13.9	13.9	13.9	23.602	0	7.3066	67729000	14	0	0.775094	NaN	0	sp|P19652|A1AG2_HUMAN	sp|P19652|A1AG2_HUMAN	795
20.594	NaN	NaN	NaN	NaN	NaN								4	4	4	7.4	7.4	7.4	101.39	0	29.951	23433000	16	0	0.773572	NaN	0	sp|P19827|ITIH1_HUMAN	sp|P19827|ITIH1_HUMAN	797
NaN	NaN	20.7214	NaN	NaN	NaN								1	1	1	3.1	3.1	3.1	49.955	0	13.023	15834000	3	0	0.772813	NaN	0	sp|P19971|TYPH_HUMAN	sp|P19971|TYPH_HUMAN	798
20.5826	NaN	NaN	NaN	NaN	NaN								3	3	3	14.1	14.1	14.1	38.388	0	7.4843	20399000	6	0	0.772055	NaN	0	sp|P20042|IF2B_HUMAN	sp|P20042|IF2B_HUMAN	799
22.6287	22.1374	22.4187	21.6	21.475	NaN						+	TD_X	2	2	2	4.9	4.9	4.9	52.739	0	55.834	60272000	19	1.79156	0.0139701	0.857468	5.51665	sp|P20073|ANXA7_HUMAN	sp|P20073|ANXA7_HUMAN	800
NaN	NaN	NaN	NaN	NaN	21.9418								1	1	1	5.3	5.3	5.3	23.461	0.0096576	2.0448	8283800	2	0	0.771299	NaN	0	sp|Q9NRW1|RAB6B_HUMAN;sp|P20340|RAB6A_HUMAN;sp|Q14964|RB39A_HUMAN	sp|Q9NRW1|RAB6B_HUMAN;sp|P20340|RAB6A_HUMAN;sp|Q14964|RB39A_HUMAN	801
20.7421	NaN	21.3714	NaN	NaN	NaN								1	1	1	8.3	8.3	8.3	26.489	0.0011455	3.3573	19296000	10	0	0.770544	NaN	0	sp|P20618|PSB1_HUMAN	sp|P20618|PSB1_HUMAN	802
NaN	NaN	NaN	20.6379	NaN	20.9969								3	3	3	21.3	21.3	21.3	16.762	0	5.5609	4886300	7	0	0.769039	NaN	0	sp|P20674|COX5A_HUMAN	sp|P20674|COX5A_HUMAN	803
24.5232	25.3906	24.0011	26.2332	25.8804	25.3184						+	TD_X	10	10	10	34.2	34.2	34.2	33.922	0	59.239	375500000	23	1.08081	0.0435224	-1.17242	-2.4177	sp|P20774|MIME_HUMAN	sp|P20774|MIME_HUMAN	805
NaN	NaN	NaN	23.7869	22.5092	22.5688								8	8	8	15.5	15.5	15.5	76.572	0	26.909	25585000	21	0	0.746442	NaN	0	sp|P20810|ICAL_HUMAN	sp|P20810|ICAL_HUMAN	806
NaN	21.1266	NaN	NaN	NaN	NaN								1	1	1	0.6	0.6	0.6	183.56	0.001221	3.9188	7341100	3	0	0.726472	NaN	0	sp|P20908|CO5A1_HUMAN	sp|P20908|CO5A1_HUMAN	807
NaN	NaN	NaN	24.5613	24.5485	24.5857								4	4	4	23.5	23.5	23.5	11.53	0	12.582	72091000	14	0	0.745735	NaN	0	sp|P20962|PTMS_HUMAN	sp|P20962|PTMS_HUMAN	808
NaN	NaN	17.8482	NaN	NaN	NaN								4	4	4	11.2	11.2	11.2	56.5	0	7.166	1111800	6	0	0.724467	NaN	0	sp|P21281|VATB2_HUMAN;sp|P15313|VATB1_HUMAN	sp|P21281|VATB2_HUMAN	809
NaN	NaN	18.3826	NaN	NaN	NaN								1	1	1	2.7	2.7	2.7	59.681	0.0013263	4.5805	2673500	3	0	0.723801	NaN	0	sp|P21397|AOFA_HUMAN	sp|P21397|AOFA_HUMAN	812
22.2621	22.4206	22.118	22.37	22.3802	22.4156								7	7	7	10.8	10.8	10.8	98.398	0	19.317	65108000	34	0.526792	0.235337	-0.121693	-1.37555	sp|P21399|ACOC_HUMAN	sp|P21399|ACOC_HUMAN	813
NaN	21.4389	NaN	NaN	NaN	NaN								1	1	1	2.6	2.6	2.6	63.367	0.0020964	2.8433	9115600	2	0	0.723137	NaN	0	sp|P21589|5NTD_HUMAN	sp|P21589|5NTD_HUMAN	814
24.9157	24.8732	24.6038	24.5014	24.5595	24.55								13	13	13	34.8	34.8	34.8	41.654	0	81.641	377460000	98	0.951246	0.0642254	0.26063	2.62465	sp|P21810|PGS1_HUMAN	sp|P21810|PGS1_HUMAN	816
NaN	20.2591	20.3634	NaN	NaN	NaN								2	2	2	8.2	8.2	8.2	31.629	0	5.0574	9849400	5	0	0.722473	NaN	0	sp|P21912|SDHB_HUMAN	sp|P21912|SDHB_HUMAN	818
NaN	22.0782	NaN	NaN	NaN	NaN								1	1	1	4.4	4.4	4.4	25.416	0.0020619	2.7506	28219000	5	0	0.721811	NaN	0	sp|P21926|CD9_HUMAN	sp|P21926|CD9_HUMAN	819
NaN	NaN	NaN	22.2379	22.2129	21.9694								5	5	5	10.3	10.3	10.3	77.328	0	12.648	39148000	23	0	0.72115	NaN	0	sp|P21980|TGM2_HUMAN	sp|P21980|TGM2_HUMAN	820
NaN	18.6641	NaN	NaN	NaN	NaN								1	1	1	2.3	2.3	2.3	83.134	0.0011876	3.7022	1331900	2	0	0.72049	NaN	0	sp|P22033|MUTA_HUMAN	sp|P22033|MUTA_HUMAN	821
23.1015	22.6908	23.1107	22.598	22.7528	22.8135								8	8	8	48.9	48.9	48.9	24.636	0	32.789	101190000	38	0.676356	0.152892	0.246254	1.61367	sp|P22061|PIMT_HUMAN	sp|P22061|PIMT_HUMAN	822
24.4076	23.8405	24.0701	NaN	24.0558	23.8381								33	33	33	15.8	15.8	15.8	458.38	0	102.55	207530000	77	0.319226	0.493214	0.159109	0.805868	sp|P22105|TENX_HUMAN;sp|Q16473|TENXA_HUMAN	sp|P22105|TENX_HUMAN	823
NaN	NaN	NaN	20.8958	NaN	NaN								1	1	1	2.6	2.6	2.6	47.079	0.0038388	2.3905	1794600	2	0	0.719832	NaN	0	sp|P22234|PUR6_HUMAN	sp|P22234|PUR6_HUMAN	824
24.0185	24.5571	24.5032	22.1154	23.5662	23.0155						+	TD_X	16	16	16	23.3	23.3	23.3	117.85	0	152.79	234840000	72	1.23038	0.0321391	1.46059	3.20166	sp|P22314|UBA1_HUMAN	sp|P22314|UBA1_HUMAN	825
NaN	NaN	NaN	NaN	NaN	19.6882								2	2	2	12.8	12.8	12.8	25.552	0.0020833	2.8102	4618400	2	0	0.719174	NaN	0	sp|P22352|GPX3_HUMAN	sp|P22352|GPX3_HUMAN	826
NaN	21.2326	NaN	NaN	NaN	NaN								3	3	3	20.4	20.4	20.4	17.298	0	4.6722	27454000	8	0	0.718518	NaN	0	sp|P22392|NDKB_HUMAN;sp|P15531|NDKA_HUMAN	sp|P22392|NDKB_HUMAN	827
23.4859	22.7277	22.8905	26.1416	24.6964	25.1252						+	TD_X	10	10	10	44.2	44.2	44.2	37.429	0	119.68	198270000	52	1.76083	0.0151429	-2.28634	-4.69891	sp|P22626|ROA2_HUMAN	sp|P22626|ROA2_HUMAN	828
NaN	NaN	NaN	NaN	NaN	NaN								1	1	1	4.6	4.6	4.6	40.622	0.0020471	2.694	0	2	NaN	1	0	NaN	sp|P22694|KAPCB_HUMAN	sp|P22694|KAPCB_HUMAN	830
NaN	NaN	22.5962	NaN	NaN	NaN								2	2	2	8.4	8.4	8.4	48.442	0.0021142	2.9094	36437000	3	0	0.717863	NaN	0	sp|P22695|QCR2_HUMAN	sp|P22695|QCR2_HUMAN	831
24.1165	24.4072	24.2072	24.1032	23.542	24.009								14	14	14	28.9	28.9	28.9	62.52	0	69.712	256870000	48	0.787406	0.114543	0.358905	1.85405	sp|P23141|EST1_HUMAN	sp|P23141|EST1_HUMAN	833
21.9274	22.657	NaN	23.3037	23.5954	23.3461								5	5	5	11.1	11.1	11.1	77.213	0	234.96	62147000	28	0.738304	0.131094	-1.12284	-2.98652	sp|P23142|FBLN1_HUMAN	sp|P23142|FBLN1_HUMAN	834
NaN	NaN	NaN	NaN	NaN	20.0236								3	3	3	10.2	10.2	10.2	68.686	0	8.8405	11333000	9	0	0.717209	NaN	0	sp|P23219|PGH1_HUMAN	sp|P23219|PGH1_HUMAN	835
22.4084	NaN	NaN	23.1831	22.3476	22.4995								3	3	3	7.2	7.2	7.2	76.149	0	10.2	49017000	15	0	0.715905	-0.26834	0	sp|P23246|SFPQ_HUMAN	sp|P23246|SFPQ_HUMAN	836
22.7642	NaN	22.8187	NaN	NaN	NaN								5	5	5	28.2	28.2	28.2	23.742	0	9.2021	71564000	14	0	0.707544	NaN	0	sp|P23284|PPIB_HUMAN	sp|P23284|PPIB_HUMAN	837
22.3558	22.4598	22.9436	NaN	NaN	NaN								6	6	6	24.2	24.2	24.2	53.165	0	25.594	68766000	18	0	0.715255	NaN	0	sp|P23381|SYWC_HUMAN	sp|P23381|SYWC_HUMAN	838
NaN	NaN	NaN	23.4081	NaN	NaN								4	4	4	22.6	22.6	22.6	26.688	0	8.9863	69718000	9	0	0.714606	NaN	0	sp|P23396|RS3_HUMAN	sp|P23396|RS3_HUMAN	839
NaN	22.0179	21.9507	NaN	NaN	NaN								5	5	5	10.9	10.9	10.9	47.716	0	8.404	35277000	13	0	0.713958	NaN	0	sp|P23526|SAHH_HUMAN	sp|P23526|SAHH_HUMAN	840
28.3924	27.5398	28.4045	28.1644	27.9882	28.0813								13	13	5	64.3	64.3	20.6	13.92	0	76.232	4934900000	113	0.0379511	1	0.034289	0.117936	sp|Q16778|H2B2E_HUMAN;sp|P33778|H2B1B_HUMAN;sp|P23527|H2B1O_HUMAN;sp|P06899|H2B1J_HUMAN;sp|Q8N257|H2B3B_HUMAN;sp|Q6DRA6|H2B2D_HUMAN;sp|Q6DN03|H2B2C_HUMAN	sp|Q16778|H2B2E_HUMAN;sp|P33778|H2B1B_HUMAN;sp|P23527|H2B1O_HUMAN;sp|P06899|H2B1J_HUMAN;sp|Q8N257|H2B3B_HUMAN	841
25.8734	25.9589	26.0607	26.0765	26.807	27.1403								9	9	6	62.7	62.7	37.3	18.502	0	72.472	1259400000	61	0.828072	0.0954631	-0.710273	-2.22808	sp|P23528|COF1_HUMAN	sp|P23528|COF1_HUMAN	842
24.3555	24.7663	24.6451	24.8344	24.7663	24.7588								17	17	17	18	18	18	137.92	0	113.17	351470000	62	0.612763	0.18669	-0.197519	-1.58996	sp|P23634|AT2B4_HUMAN;sp|P20020|AT2B1_HUMAN;sp|Q16720|AT2B3_HUMAN;sp|Q01814|AT2B2_HUMAN	sp|P23634|AT2B4_HUMAN	843
NaN	NaN	19.7403	NaN	NaN	NaN								3	3	3	1.3	1.3	1.3	343.9	0	7.7142	3879000	8	0	0.713312	NaN	0	sp|P24043|LAMA2_HUMAN	sp|P24043|LAMA2_HUMAN	844
NaN	NaN	19.2624	NaN	NaN	NaN								2	2	2	11.7	11.7	11.7	28.908	0	5.076	4287400	3	0	0.712666	NaN	0	sp|P24539|AT5F1_HUMAN	sp|P24539|AT5F1_HUMAN	845
23.3275	23.5578	23.418	23.6139	23.0459	22.8265								8	8	8	23.9	23.9	23.9	45.199	0	87.216	172080000	28	0.436036	0.313916	0.272323	1.11609	sp|P24752|THIL_HUMAN;rev_sp|Q9NVE4|CCD87_HUMAN	sp|P24752|THIL_HUMAN	846
26.682	26.6749	26.6085	26.7534	26.9195	26.679								39	39	39	24.1	24.1	24.1	240.85	0	198.39	1444500000	232	0.688588	0.149202	-0.128782	-1.7207	sp|P24821|TENA_HUMAN	sp|P24821|TENA_HUMAN	847
19.9552	NaN	NaN	NaN	NaN	NaN								2	2	2	10.1	10.1	10.1	27.554	0.0039101	2.4417	2884500	3	0	0.712022	NaN	0	sp|P25189|MYP0_HUMAN	sp|P25189|MYP0_HUMAN	849
NaN	NaN	NaN	NaN	NaN	21.1318								2	2	2	8.7	8.7	8.7	34.258	0.0011628	3.4641	2297800	3	0	0.711379	NaN	0	sp|P25311|ZA2G_HUMAN	sp|P25311|ZA2G_HUMAN	850
NaN	17.7576	NaN	NaN	NaN	NaN								1	1	1	4.4	4.4	4.4	33.178	0.0038911	2.4261	710560	2	0	0.710736	NaN	0	sp|P25325|THTM_HUMAN	sp|P25325|THTM_HUMAN	851
NaN	NaN	18.7166	NaN	NaN	NaN								1	1	1	2.6	2.6	2.6	38.044	0.0073059	2.2017	3633900	4	0	0.710096	NaN	0	sp|P25685|DNJB1_HUMAN	sp|P25685|DNJB1_HUMAN	852
25.2846	25.3544	25.2468	24.3765	23.9497	24.3138						+	TD_X	16	16	16	31.5	31.5	31.5	59.75	0	57.329	441790000	58	1.94354	0.014	1.08196	7.91269	sp|P25705|ATPA_HUMAN	sp|P25705|ATPA_HUMAN	853
NaN	NaN	NaN	22.2022	NaN	NaN								3	3	3	13.3	13.3	13.3	29.555	0	6.0632	13166000	9	0	0.709456	NaN	0	sp|P25786|PSA1_HUMAN	sp|P25786|PSA1_HUMAN	854
NaN	NaN	NaN	NaN	NaN	20.023								1	1	1	7.5	7.5	7.5	28.433	0	5.5268	1756300	4	0	0.708817	NaN	0	sp|P25788|PSA3_HUMAN	sp|P25788|PSA3_HUMAN	855
21.7615	NaN	NaN	NaN	NaN	NaN								1	1	1	0.6	0.6	0.6	172.12	0.0095569	2.0117	10089000	1	0	0.70818	NaN	0	sp|P25940|CO5A3_HUMAN	sp|P25940|CO5A3_HUMAN	856
26.7699	26.4207	26.5334	25.9038	25.8412	25.7249						+	TD_X	22	22	16	31.4	31.4	24.4	67.819	0	171.87	1160800000	112	2.12015	0.0135652	0.75137	6.50686	sp|P26038|MOES_HUMAN	sp|P26038|MOES_HUMAN	857
NaN	21.2786	NaN	NaN	NaN	NaN								3	3	3	17.1	17.1	17.1	24.261	0	5.5053	20216000	6	0	0.725134	NaN	0	sp|P26373|RL13_HUMAN	sp|P26373|RL13_HUMAN	858
NaN	20.5639	NaN	NaN	NaN	NaN								3	3	3	4.9	4.9	4.9	57.221	0	5.8063	8486100	6	0	0.716557	NaN	0	sp|P26599|PTBP1_HUMAN	sp|P26599|PTBP1_HUMAN	860
NaN	NaN	NaN	NaN	19.3142	NaN								2	2	2	3.7	3.7	3.7	140.47	0	5.4238	2978000	7	0	0.725803	NaN	0	sp|P26640|SYVC_HUMAN	sp|P26640|SYVC_HUMAN	861
NaN	NaN	NaN	NaN	21.8606	21.6306								4	4	4	8.5	8.5	8.5	50.118	0	20.414	27973000	12	0	0.736666	NaN	0	sp|P26641|EF1G_HUMAN	sp|P26641|EF1G_HUMAN	862
NaN	NaN	NaN	NaN	NaN	NaN								1	1	1	8.5	8.5	8.5	15.649	0.0088106	2.0596	0	1	NaN	1	0	NaN	sp|P26885|FKBP2_HUMAN	sp|P26885|FKBP2_HUMAN	863
NaN	21.9413	NaN	NaN	NaN	NaN								6	6	6	26.7	26.7	26.7	31.73	0	11.704	37830000	14	0	0.745029	NaN	0	sp|P27105|STOM_HUMAN	sp|P27105|STOM_HUMAN	864
21.0314	21.7778	21.869	NaN	NaN	NaN								4	4	4	33.6	33.6	33.6	25.268	0	20.468	29074000	10	0	0.744325	NaN	0	sp|P27144|KAD4_HUMAN	sp|P27144|KAD4_HUMAN	865
NaN	NaN	NaN	NaN	NaN	20.4193								1	1	1	2.9	2.9	2.9	58.762	0.0038948	2.4262	1402200	2	0	0.743622	NaN	0	sp|P27338|AOFB_HUMAN	sp|P27338|AOFB_HUMAN	866
NaN	23.0546	NaN	NaN	NaN	NaN								4	2	2	20.4	13.1	13.1	27.764	0	9.5921	76013000	8	0	0.742921	NaN	0	sp|P27348|1433T_HUMAN	sp|P27348|1433T_HUMAN	867
20.8661	NaN	NaN	NaN	NaN	NaN								3	3	3	11.7	11.7	11.7	24.604	0	5.9936	8588400	5	0	0.742221	NaN	0	sp|P27635|RL10_HUMAN;sp|Q96L21|RL10L_HUMAN	sp|P27635|RL10_HUMAN	868
NaN	NaN	NaN	20.7213	NaN	NaN								2	2	2	8.8	8.8	8.8	35.554	0.0012361	4.0318	1590200	2	0	0.741522	NaN	0	sp|P27695|APEX1_HUMAN	sp|P27695|APEX1_HUMAN	869
NaN	NaN	NaN	23.2734	23.7877	23.8689								6	6	6	22.3	22.3	22.3	48.141	0	17.326	69938000	24	0	0.740824	NaN	0	sp|P27797|CALR_HUMAN	sp|P27797|CALR_HUMAN	870
25.7509	25.4168	25.7809	25.0336	24.8045	24.648						+	TD_X	28	28	28	30.6	30.6	30.6	121	0	131.31	600310000	115	2.14672	0.0141818	0.820864	5.07593	sp|P27816|MAP4_HUMAN	sp|P27816|MAP4_HUMAN	871
NaN	NaN	NaN	NaN	20.9107	NaN								1	1	1	7.9	7.9	7.9	26.411	0.0072926	2.1859	3741300	3	0	0.740128	NaN	0	sp|P28066|PSA5_HUMAN	sp|P28066|PSA5_HUMAN	873
NaN	NaN	NaN	NaN	NaN	NaN								2	2	2	12.4	12.4	12.4	25.744	0.0088574	2.0746	0	2	NaN	1	0	NaN	sp|P28161|GSTM2_HUMAN	sp|P28161|GSTM2_HUMAN	874
NaN	NaN	20.5219	NaN	NaN	NaN								2	2	2	5.8	5.8	5.8	41.389	0	12.296	13901000	4	0	0.739433	NaN	0	sp|P28482|MK01_HUMAN	sp|P28482|MK01_HUMAN	875
22.3518	21.3574	21.8967	NaN	NaN	NaN								7	7	7	16.2	16.2	16.2	56.166	0	14.284	39327000	15	0	0.738739	NaN	0	sp|P28838|AMPL_HUMAN	sp|P28838|AMPL_HUMAN	876
24.6904	24.552	24.8428	24.9433	24.9264	25.2306						+	TD_X	16	16	16	35.2	35.2	35.2	67.877	0	243.94	370290000	48	1.21542	0.0344483	-0.33835	-2.61086	sp|P29401|TKT_HUMAN	sp|P29401|TKT_HUMAN	878
NaN	NaN	NaN	NaN	NaN	21.9443								1	1	1	8.5	8.5	8.5	31.121	0	5.9781	8794400	4	0	0.737356	NaN	0	sp|P29692|EF1D_HUMAN	sp|P29692|EF1D_HUMAN	880
NaN	NaN	NaN	26.236	26.1166	26.2288								10	10	10	43.7	43.7	43.7	31.554	0	323.31	222420000	45	0	0.735978	NaN	0	sp|P29966|MARCS_HUMAN	sp|P29966|MARCS_HUMAN	881
NaN	21.0173	NaN	NaN	NaN	NaN								1	1	1	7.4	7.4	7.4	28.526	0.0011737	3.5389	6805300	3	0	0.727143	NaN	0	sp|P29972|AQP1_HUMAN	sp|P29972|AQP1_HUMAN	882
NaN	NaN	NaN	NaN	NaN	NaN								2	2	2	5	5	5	61.719	0.0012706	4.2452	0	2	NaN	1	0	NaN	sp|P30038|AL4A1_HUMAN	sp|P30038|AL4A1_HUMAN	883
24.4909	25.3645	25.086	24.4826	24.601	25.2032								7	7	7	41.5	41.5	41.5	25.035	0	156.73	405820000	52	0.253767	0.619588	0.218217	0.640301	sp|P30041|PRDX6_HUMAN	sp|P30041|PRDX6_HUMAN	884
20.5231	22.2778	20.8165	NaN	NaN	NaN								6	6	6	47.1	47.1	47.1	22.119	0	19.852	34753000	38	0	0.73529	NaN	0	sp|P30043|BLVRB_HUMAN	sp|P30043|BLVRB_HUMAN	885
NaN	NaN	22.742	NaN	NaN	NaN								1	1	1	12.1	12.1	12.1	22.086	0	8.453	35892000	2	0	0.734604	NaN	0	sp|P30044|PRDX5_HUMAN	sp|P30044|PRDX5_HUMAN	886
NaN	22.298	NaN	22.4804	22.8924	NaN								3	3	3	26.3	26.3	26.3	12.712	0	16.935	53051000	13	0	0.73392	-0.388425	0	sp|P30046|DOPD_HUMAN;sp|A6NHG4|DDTL_HUMAN	sp|P30046|DOPD_HUMAN;sp|A6NHG4|DDTL_HUMAN	887
NaN	NaN	NaN	NaN	NaN	21.6947								2	2	2	14.5	14.5	14.5	27.692	0	6.3083	4711200	5	0	0.733236	NaN	0	sp|P30048|PRDX3_HUMAN	sp|P30048|PRDX3_HUMAN	888
21.7121	NaN	NaN	NaN	NaN	NaN								2	2	2	14.5	14.5	14.5	17.818	0	13.612	17842000	9	0	0.732554	NaN	0	sp|P30050|RL12_HUMAN	sp|P30050|RL12_HUMAN	889
NaN	NaN	19.8802	NaN	NaN	NaN								1	1	1	4.5	4.5	4.5	31.387	0.0038986	2.4291	5364400	3	0	0.731874	NaN	0	sp|P30084|ECHM_HUMAN	sp|P30084|ECHM_HUMAN	890
18.5999	NaN	NaN	NaN	NaN	NaN								1	1	1	10.2	10.2	10.2	22.222	0.0020161	2.6047	1127500	4	0	0.731194	NaN	0	sp|P30085|KCY_HUMAN	sp|P30085|KCY_HUMAN	891
26.3478	26.3907	26.5362	25.5918	25.7549	25.7754						+	TD_X	11	11	11	72.2	72.2	72.2	21.057	0	61.29	920270000	77	3.03854	0	0.717496	8.81552	sp|P30086|PEBP1_HUMAN	sp|P30086|PEBP1_HUMAN	892
24.5878	24.4028	23.8597	24.883	24.5828	24.4597								19	19	19	45.3	45.3	45.3	56.782	0	90.437	267350000	69	0.610919	0.18707	-0.358409	-1.42188	sp|P30101|PDIA3_HUMAN	sp|P30101|PDIA3_HUMAN	893
NaN	22.233	22.1818	NaN	NaN	NaN								3	3	3	8.5	8.5	8.5	65.308	0	9.1051	34040000	8	0	0.730516	NaN	0	sp|P30153|2AAA_HUMAN	sp|P30153|2AAA_HUMAN	894
NaN	NaN	19.2564	NaN	NaN	NaN								1	1	1	14	14	14	22.04	0.0056872	2.3378	1880000	2	0	0.729839	NaN	0	sp|P30405|PPIF_HUMAN	sp|P30405|PPIF_HUMAN	895
NaN	NaN	20.3862	NaN	NaN	NaN								2	2	2	5.2	5.2	5.2	56.806	0	5.4453	10477000	5	0	0.729163	NaN	0	sp|P30419|NMT1_HUMAN	sp|P30419|NMT1_HUMAN	896
21.8356	NaN	NaN	NaN	NaN	NaN								2	2	2	12.1	12.1	12.1	27.335	0	5.8763	28648000	10	0	0.728488	NaN	0	sp|P30711|GSTT1_HUMAN	sp|P30711|GSTT1_HUMAN	899
NaN	21.3583	NaN	NaN	NaN	NaN								3	3	3	11.6	11.6	11.6	42.741	0	6.0943	13077000	4	0	0.727815	NaN	0	sp|P30740|ILEU_HUMAN	sp|P30740|ILEU_HUMAN	900
23.8851	24.2616	23.5828	24.3984	24.272	23.4308								10	10	10	19.9	19.9	19.9	57.206	0	35.948	192190000	42	0.123865	0.865346	-0.123896	-0.342629	sp|P30837|AL1B1_HUMAN	sp|P30837|AL1B1_HUMAN	901
NaN	NaN	20.4523	NaN	NaN	NaN								2	2	2	6.5	6.5	6.5	72.691	0	10.886	5928600	3	0	0.790659	NaN	0	sp|P31040|SDHA_HUMAN	sp|P31040|SDHA_HUMAN	903
22.9201	23.3481	23.5989	NaN	NaN	NaN								12	5	5	31.3	17.7	17.7	50.582	0	69.654	98567000	12	0	0.74715	NaN	0	sp|P31150|GDIA_HUMAN	sp|P31150|GDIA_HUMAN	904
NaN	20.8272	NaN	NaN	NaN	NaN								2	2	2	5.4	5.4	5.4	52.645	0.0010905	3.0804	13087000	6	0	0.791453	NaN	0	sp|P31930|QCR1_HUMAN	sp|P31930|QCR1_HUMAN	905
21.6476	22.0105	21.9612	NaN	NaN	NaN								5	5	5	25	25	25	35.329	0	40.261	38173000	16	0	0.842237	NaN	0	sp|P31937|3HIDH_HUMAN	sp|P31937|3HIDH_HUMAN	906
22.0278	21.8906	21.8362	NaN	NaN	NaN								7	7	7	17.4	17.4	17.4	64.615	0	38.949	37198000	20	0	0.867282	NaN	0	sp|P31939|PUR9_HUMAN	sp|P31939|PUR9_HUMAN	907
NaN	NaN	NaN	NaN	NaN	21.8567								1	1	1	4.9	4.9	4.9	36.926	0.002006	2.5715	3797600	2	0	0.866328	NaN	0	sp|P31942|HNRH3_HUMAN	sp|P31942|HNRH3_HUMAN	908
NaN	NaN	NaN	NaN	NaN	19.236								2	2	2	6.9	6.9	6.9	49.229	0	6.5182	6728500	4	0	0.865376	NaN	0	sp|P31943|HNRH1_HUMAN;sp|P55795|HNRH2_HUMAN	sp|P31943|HNRH1_HUMAN;sp|P55795|HNRH2_HUMAN	909
NaN	NaN	NaN	24.2251	23.8915	24.018								6	2	2	26.8	13.4	13.4	28.082	0	36.667	82953000	13	0	0.864426	NaN	0	sp|P31946|1433B_HUMAN	sp|P31946|1433B_HUMAN	910
NaN	NaN	NaN	NaN	20.4836	NaN								5	5	5	10.3	10.3	10.3	62.639	0	6.515	7173300	8	0	0.863478	NaN	0	sp|P31948|STIP1_HUMAN	sp|P31948|STIP1_HUMAN	911
NaN	NaN	NaN	NaN	23.4629	23.1855								3	3	3	18.1	18.1	18.1	11.74	0	5.0583	26010000	7	0	0.862532	NaN	0	sp|P31949|S10AB_HUMAN	sp|P31949|S10AB_HUMAN	912
NaN	NaN	18.2459	NaN	NaN	NaN								2	2	2	1.8	1.8	1.8	140	0.0011521	3.3925	4737800	3	0	0.861589	NaN	0	sp|P32004|L1CAM_HUMAN	sp|P32004|L1CAM_HUMAN	913
NaN	NaN	22.6256	23.6361	23.7826	24.1694								12	11	11	34.8	34.8	34.8	21.892	0	25.544	60408000	31	0	0.860647	-1.2371	0	sp|P32119|PRDX2_HUMAN	sp|P32119|PRDX2_HUMAN	914
22.1213	22.362	22.2589	NaN	NaN	NaN								5	5	5	8.5	8.5	8.5	67.208	0	137.05	46190000	16	0	0.85877	NaN	0	sp|P32456|GBP2_HUMAN	sp|P32456|GBP2_HUMAN	916
NaN	NaN	NaN	NaN	21.0189	NaN								2	2	2	12.5	12.5	12.5	21.863	0.001998	2.5615	2098100	2	0	0.857834	NaN	0	sp|P32969|RL9_HUMAN	sp|P32969|RL9_HUMAN	917
22.8827	22.8874	22.9629	NaN	NaN	NaN								12	12	12	18.3	18.3	18.3	109.68	0	56.812	73058000	29	0	0.85504	NaN	0	sp|P33176|KINH_HUMAN;sp|O60282|KIF5C_HUMAN;sp|Q12840|KIF5A_HUMAN	sp|P33176|KINH_HUMAN	919
NaN	NaN	21.5009	NaN	NaN	NaN								7	7	7	12.4	12.4	12.4	94.33	0	11.67	17407000	10	0	0.843139	NaN	0	sp|P34932|HSP74_HUMAN	sp|P34932|HSP74_HUMAN	921
21.5572	21.1576	21.4437	NaN	NaN	NaN								5	5	5	17.3	17.3	17.3	46.655	0	15.841	24827000	14	0	0.854113	NaN	0	sp|P34949|MPI_HUMAN	sp|P34949|MPI_HUMAN	922
NaN	NaN	21.0155	NaN	NaN	NaN								2	2	2	19.3	19.3	19.3	15.046	0.0012225	3.9195	13804000	4	0	0.853187	NaN	0	sp|P35080|PROF2_HUMAN	sp|P35080|PROF2_HUMAN	923
19.4412	NaN	NaN	NaN	NaN	NaN								3	3	3	18.4	18.4	18.4	29.804	0	7.2891	9633400	6	0	0.852264	NaN	0	sp|P35232|PHB_HUMAN	sp|P35232|PHB_HUMAN	924
NaN	20.7717	NaN	NaN	NaN	NaN								4	4	4	16	16	16	42.621	0	7.6511	9623100	8	0	0.851343	NaN	0	sp|P35237|SPB6_HUMAN	sp|P35237|SPB6_HUMAN	925
21.2048	20.7444	21.1605	NaN	NaN	NaN								9	3	3	12.5	5.7	5.7	68.563	0	6.5611	19559000	8	0	0.849506	NaN	0	sp|P35241|RADI_HUMAN	sp|P35241|RADI_HUMAN	927
NaN	NaN	NaN	21.305	NaN	NaN								3	3	3	10.9	10.9	10.9	62.064	0	8.9021	5141200	5	0	0.848591	NaN	0	sp|P35527|K1C9_HUMAN	sp|P35527|K1C9_HUMAN	929
NaN	NaN	NaN	NaN	NaN	21.8077								1	1	1	11.5	11.5	11.5	14.746	0.0012255	3.9291	12723000	4	0	0.847677	NaN	0	sp|P35542|SAA4_HUMAN	sp|P35542|SAA4_HUMAN	930
25.754	25.7699	25.6193	NaN	23.6497	23.3403						+	TD_X	5	5	5	1.4	1.4	1.4	312.24	0	9.3905	534530000	24	1.53382	0.0180632	2.21944	13.7089	sp|P35555|FBN1_HUMAN;sp|P35556|FBN2_HUMAN	sp|P35555|FBN1_HUMAN	931
20.6378	NaN	20.1834	NaN	NaN	NaN								19	6	6	10.4	4	4	229	0	15.414	8887500	15	0	0.846766	NaN	0	sp|P35580|MYH10_HUMAN	sp|P35580|MYH10_HUMAN	933
21.4671	NaN	NaN	NaN	NaN	NaN								2	2	2	5.4	5.4	5.4	80.954	0	4.6607	9447400	5	0	0.845856	NaN	0	sp|P35611|ADDA_HUMAN	sp|P35611|ADDA_HUMAN	934
NaN	22.6013	NaN	22.4716	23.0771	22.8116								3	3	3	11.9	11.9	11.9	42.2	0	6.7598	69251000	17	0	0.844948	-0.185488	0	sp|P35613|BASI_HUMAN	sp|P35613|BASI_HUMAN	935
NaN	NaN	NaN	NaN	23.5479	NaN								5	5	5	11.6	11.6	11.6	53.425	0	8.3154	21960000	9	0	0.844043	NaN	0	sp|P35637|FUS_HUMAN;sp|Q92804|RBP56_HUMAN	sp|P35637|FUS_HUMAN	936
NaN	NaN	NaN	NaN	NaN	21.1219								1	1	1	7.5	7.5	7.5	42.674	0	17.855	4310600	2	0	0.868238	NaN	0	sp|P35659|DEK_HUMAN	sp|P35659|DEK_HUMAN	937
NaN	NaN	NaN	NaN	NaN	21.0381								1	1	1	4.7	4.7	4.7	42.447	0.003876	2.4203	4024900	3	0	0.85597	NaN	0	sp|P35813|PPM1A_HUMAN	sp|P35813|PPM1A_HUMAN	939
NaN	18.8963	NaN	NaN	NaN	NaN								1	1	1	8.5	8.5	8.5	44.424	0	20.383	3017600	5	0	0.869196	NaN	0	sp|P36507|MP2K2_HUMAN	sp|P36507|MP2K2_HUMAN	940
NaN	NaN	19.9	NaN	NaN	NaN								2	2	2	11.9	11.9	11.9	26.145	0.001233	3.9852	7858600	6	0	0.884822	NaN	0	sp|P36543|VATE1_HUMAN	sp|P36543|VATE1_HUMAN	941
23.4127	24.0374	23.3002	23.3264	23.567	23.5674								11	11	11	22	22	22	47.697	0	31.8	175240000	38	0.14101	0.843005	0.0965271	0.397323	sp|P36578|RL4_HUMAN	sp|P36578|RL4_HUMAN	942
22.089	22.4575	22.2505	NaN	NaN	NaN								7	7	7	23.3	23.3	23.3	61.448	0	54.081	49154000	16	0	0.896916	NaN	0	sp|P36871|PGM1_HUMAN	sp|P36871|PGM1_HUMAN	943
NaN	NaN	NaN	NaN	NaN	19.6677								3	3	3	7.5	7.5	7.5	48.755	0	7.4424	2731900	6	0	0.895895	NaN	0	sp|P36957|ODO2_HUMAN	sp|P36957|ODO2_HUMAN	944
22.5605	22.4042	22.6221	NaN	NaN	NaN								6	6	5	38.2	38.2	31.2	22.391	0	15.625	59568000	18	0	0.894877	NaN	0	sp|P37802|TAGL2_HUMAN	sp|P37802|TAGL2_HUMAN	945
NaN	21.7617	21.667	NaN	NaN	NaN								4	4	4	11.9	11.9	11.9	37.54	0	7.4983	23403000	7	0	0.893862	NaN	0	sp|P37837|TALDO_HUMAN	sp|P37837|TALDO_HUMAN	946
NaN	NaN	NaN	NaN	20.0413	NaN								1	1	1	11.4	11.4	11.4	14.46	0.00199	2.5512	1065400	1	0	0.892848	NaN	0	sp|P37840|SYUA_HUMAN	sp|P37840|SYUA_HUMAN	947
22.187	22.258	22.1499	NaN	NaN	NaN								3	3	3	14.9	14.9	14.9	27.843	0	7.3277	43544000	10	0	0.891837	NaN	0	sp|P38117|ETFB_HUMAN	sp|P38117|ETFB_HUMAN	948
NaN	NaN	NaN	NaN	NaN	21.3546								3	3	3	12.3	12.3	12.3	42.331	0	5.4288	9717800	6	0	0.890828	NaN	0	sp|P38159|RBMX_HUMAN;sp|Q96E39|RMXL1_HUMAN;sp|O75526|RMXL2_HUMAN;sp|Q8N7X1|RMXL3_HUMAN	sp|P38159|RBMX_HUMAN;sp|Q96E39|RMXL1_HUMAN	949
NaN	NaN	NaN	NaN	NaN	19.7438								2	2	2	4.9	4.9	4.9	68.303	0.0029528	2.4706	1935700	5	0	0.889821	NaN	0	sp|P38606|VATA_HUMAN	sp|P38606|VATA_HUMAN	951
22.7981	22.994	22.759	NaN	NaN	NaN								9	9	9	17.2	17.2	17.2	73.68	0	20.852	69685000	20	0	0.888817	NaN	0	sp|P38646|GRP75_HUMAN	sp|P38646|GRP75_HUMAN	952
21.8595	21.9757	21.8853	NaN	NaN	NaN								7	7	7	34.5	34.5	34.5	16.06	0	13.125	50187000	16	0	0.887815	NaN	0	sp|P39019|RS19_HUMAN	sp|P39019|RS19_HUMAN	953
NaN	NaN	NaN	NaN	NaN	21.5479								4	4	4	13.2	13.2	13.2	46.108	0	11.251	20003000	15	0	0.886815	NaN	0	sp|P39023|RL3_HUMAN	sp|P39023|RL3_HUMAN	954
21.3743	21.6749	21.7494	NaN	NaN	NaN								3	3	3	3	3	3	141.72	0	7.5397	32689000	17	0	0.885818	NaN	0	sp|P39059|COFA1_HUMAN	sp|P39059|COFA1_HUMAN	955
25.329	25.351	25.3594	24.8527	24.1561	23.9772						+	TD_X	10	10	10	10	10	10	178.19	0	73.676	511760000	52	1.20547	0.0338644	1.01782	3.80887	sp|P39060|COIA1_HUMAN	sp|P39060|COIA1_HUMAN	956
NaN	NaN	NaN	NaN	NaN	NaN								1	1	1	7.5	7.5	7.5	38.498	0.0064279	2.2266	0	1	NaN	1	0	NaN	sp|P40121|CAPG_HUMAN	sp|P40121|CAPG_HUMAN	957
22.7738	22.4634	22.4384	NaN	NaN	NaN								5	5	5	15.1	15.1	15.1	52.823	0	10.849	55462000	10	0	0.883829	NaN	0	sp|P40123|CAP2_HUMAN	sp|P40123|CAP2_HUMAN	958
NaN	20.7558	NaN	NaN	NaN	NaN								4	4	4	11.1	11.1	11.1	58.024	0	8.8979	15634000	11	0	0.871119	NaN	0	sp|P40227|TCPZ_HUMAN	sp|P40227|TCPZ_HUMAN	959
NaN	NaN	19.0931	NaN	NaN	NaN								2	2	2	3.4	3.4	3.4	88.067	0	5.1648	5209000	3	0	0.882839	NaN	0	sp|P40763|STAT3_HUMAN	sp|P40763|STAT3_HUMAN	960
25.703	25.8755	26.2134	26.8286	26.2512	26.364						+	TD_X	10	10	10	32.3	32.3	32.3	36.426	0	74.782	1066600000	57	1.10792	0.0435349	-0.550649	-2.37645	sp|P40925|MDHC_HUMAN	sp|P40925|MDHC_HUMAN	961
24.5149	24.7129	24.9115	22.5445	22.8857	22.6154						+	TD_X	9	9	9	34	34	34	35.503	0	38.023	290340000	44	3.68792	0	2.03122	13.1353	sp|P40926|MDHM_HUMAN	sp|P40926|MDHM_HUMAN	962
21.7134	22.1576	21.9971	NaN	NaN	NaN								5	5	5	9.4	9.4	9.4	82.999	0	17.644	38139000	13	0	0.88185	NaN	0	sp|P40939|ECHA_HUMAN	sp|P40939|ECHA_HUMAN	963
NaN	NaN	19.2607	NaN	NaN	NaN								1	1	1	3	3	3	51.109	0.0012092	3.8541	6237100	2	0	0.880864	NaN	0	sp|P41091|IF2G_HUMAN	sp|P41091|IF2G_HUMAN	964
22.9478	22.8335	22.3526	NaN	23.4296	NaN								16	12	12	33.6	27.2	27.2	53.65	0	52.139	87801000	34	0	0.879879	-0.718265	0	sp|P41219|PERI_HUMAN	sp|P41219|PERI_HUMAN	965
NaN	NaN	NaN	NaN	NaN	22.4257								2	2	2	14.6	14.6	14.6	23.106	0	69.101	11025000	6	0	0.878897	NaN	0	sp|Q6NXS1|IPP2B_HUMAN;sp|P41236|IPP2_HUMAN	sp|Q6NXS1|IPP2B_HUMAN;sp|P41236|IPP2_HUMAN	966
NaN	20.5707	NaN	NaN	NaN	NaN								3	2	2	15.2	10.1	10.1	42.293	0	7.6404	6249800	7	0	0.877918	NaN	0	sp|P42025|ACTY_HUMAN	sp|P42025|ACTY_HUMAN	967
22.3504	NaN	NaN	NaN	NaN	NaN								5	5	5	15.6	15.6	15.6	50.67	0	12.59	25846000	12	0	0.87694	NaN	0	sp|P42167|LAP2B_HUMAN;sp|P42166|LAP2A_HUMAN	sp|P42167|LAP2B_HUMAN;sp|P42166|LAP2A_HUMAN	968
NaN	NaN	20.4232	NaN	NaN	NaN								4	4	4	7.1	7.1	7.1	87.334	0	10.041	10080000	6	0	0.875964	NaN	0	sp|P42224|STAT1_HUMAN	sp|P42224|STAT1_HUMAN	969
23.2334	NaN	22.8776	NaN	NaN	NaN								5	5	5	18.9	18.9	18.9	41.924	0	31.333	72680000	18	0	0.874991	NaN	0	sp|P42765|THIM_HUMAN	sp|P42765|THIM_HUMAN	970
25.0486	25.0976	24.9693	25.9451	25.6218	25.3494						+	TD_X	18	18	18	29.1	29.1	29.1	71.607	0	179.19	534370000	98	1.17197	0.0378689	-0.600274	-3.40693	sp|P43121|MUC18_HUMAN	sp|P43121|MUC18_HUMAN	971
20.9138	NaN	NaN	NaN	NaN	NaN								8	8	8	16.6	16.6	16.6	94.622	0	18.377	14152000	11	0	0.87402	NaN	0	sp|P43243|MATR3_HUMAN	sp|P43243|MATR3_HUMAN	972
NaN	NaN	18.8371	NaN	NaN	NaN								2	2	2	5.7	5.7	5.7	47.366	0.0012547	4.1753	1405900	3	0	0.873051	NaN	0	sp|P43686|PRS6B_HUMAN	sp|P43686|PRS6B_HUMAN	975
NaN	NaN	20.9699	NaN	NaN	NaN								2	2	2	8.5	8.5	8.5	31.566	0.0010858	3.0659	7250100	3	0	0.872084	NaN	0	sp|P45880|VDAC2_HUMAN	sp|P45880|VDAC2_HUMAN	977
22.3207	22.3633	22.0533	NaN	NaN	NaN								8	8	8	12.2	12.2	12.2	95.785	0	101.58	49312000	26	0	0.870157	NaN	0	sp|P45974|UBP5_HUMAN	sp|P45974|UBP5_HUMAN	978
NaN	NaN	18.794	NaN	NaN	NaN								1	1	1	5.5	5.5	5.5	44.287	0.0011025	3.1415	2251100	5	0	0.841338	NaN	0	sp|P45985|MP2K4_HUMAN	sp|P45985|MP2K4_HUMAN	979
NaN	18.2266	NaN	NaN	NaN	NaN								2	2	2	4.2	4.2	4.2	82.593	0.0012516	4.1579	2112000	3	0	0.816054	NaN	0	sp|P46459|NSF_HUMAN	sp|P46459|NSF_HUMAN	980
NaN	NaN	NaN	NaN	NaN	19.4618								1	1	1	6.6	6.6	6.6	22.073	0.0072464	2.1647	2259100	4	0	0.84044	NaN	0	sp|P46527|CDN1B_HUMAN	sp|P46527|CDN1B_HUMAN	981
NaN	NaN	NaN	22.9991	22.6705	22.8986								2	2	2	9.1	9.1	9.1	34.362	0	6.1692	22064000	10	0	0.813525	NaN	0	sp|P46777|RL5_HUMAN	sp|P46777|RL5_HUMAN	982
NaN	NaN	NaN	NaN	21.1794	NaN								2	2	2	20.6	20.6	20.6	18.565	0	5.7669	17343000	4	0	0.812685	NaN	0	sp|P46778|RL21_HUMAN	sp|P46778|RL21_HUMAN	983
NaN	NaN	NaN	NaN	21.9166	NaN								3	3	3	20.4	20.4	20.4	15.747	0	7.7798	8540800	4	0	0.811847	NaN	0	sp|P46779|RL28_HUMAN	sp|P46779|RL28_HUMAN	984
NaN	NaN	NaN	NaN	NaN	21.3824								1	1	1	8.3	8.3	8.3	22.876	0.0021209	2.9201	13982000	5	0	0.811011	NaN	0	sp|P46782|RS5_HUMAN	sp|P46782|RS5_HUMAN	985
23.6802	22.8142	22.7367	NaN	23.2197	NaN								17	17	16	11.5	11.5	11.1	270.63	0	62.536	101990000	34	0	0.810177	-0.142639	0	sp|P46821|MAP1B_HUMAN	sp|P46821|MAP1B_HUMAN	986
23.3568	23.5193	23.394	23.7163	23.6991	23.6162						+	TD_X	12	12	12	10	10	10	189.25	0	59.766	153230000	52	1.75992	0.0149296	-0.253832	-4.3711	sp|P46940|IQGA1_HUMAN	sp|P46940|IQGA1_HUMAN	987
22.48	22.7652	22.2364	23.3346	23.3709	22.9779						+	TD_X	5	5	5	10.6	10.6	10.6	39.383	0	21.175	68291000	22	1.65743	0.0154217	-0.733955	-3.71319	sp|P46976|GLYG_HUMAN	sp|P46976|GLYG_HUMAN	988
22.1474	22.5356	22.4692	NaN	NaN	NaN								6	6	4	34.6	34.6	26.9	32.949	0	56.813	54594000	20	0	0.809344	NaN	0	sp|P47755|CAZA2_HUMAN	sp|P47755|CAZA2_HUMAN	989
NaN	NaN	NaN	NaN	21.8327	NaN								4	4	4	18.1	18.1	18.1	31.35	0	8.5425	36622000	10	0	0.808513	NaN	0	sp|P47756|CAPZB_HUMAN	sp|P47756|CAPZB_HUMAN	990
18.4373	NaN	NaN	NaN	NaN	NaN								2	2	2	4.3	4.3	4.3	87.798	0	41.431	4524200	5	0	0.807684	NaN	0	sp|P47897|SYQ_HUMAN	sp|P47897|SYQ_HUMAN	991
21.8022	NaN	NaN	NaN	NaN	NaN								4	4	4	22.3	22.3	22.3	29.668	0	9.0507	18896000	8	0	0.806857	NaN	0	sp|P47985|UCRI_HUMAN;sp|P0C7P4|UCRIL_HUMAN	sp|P47985|UCRI_HUMAN;sp|P0C7P4|UCRIL_HUMAN	992
NaN	22.2563	NaN	NaN	NaN	NaN								2	2	2	14.6	14.6	14.6	23.277	0	5.9477	31380000	5	0	0.806031	NaN	0	sp|P48047|ATPO_HUMAN	sp|P48047|ATPO_HUMAN	993
19.2892	NaN	NaN	NaN	NaN	NaN								3	3	3	9.4	9.4	9.4	57.21	0	6.6088	2359300	3	0	0.805207	NaN	0	sp|P48444|COPD_HUMAN	sp|P48444|COPD_HUMAN	994
NaN	20.3778	NaN	NaN	NaN	NaN								2	2	2	3.8	3.8	3.8	72.765	0.0010893	3.0801	5366800	3	0	0.804384	NaN	0	sp|P48506|GSH1_HUMAN	sp|P48506|GSH1_HUMAN	995
NaN	NaN	NaN	23.479	NaN	NaN								2	2	2	27.4	27.4	27.4	6.7913	0	30.698	24088000	8	0	0.802744	NaN	0	sp|P48539|PCP4_HUMAN	sp|P48539|PCP4_HUMAN	996
NaN	19.8812	NaN	NaN	NaN	NaN								1	1	1	2.3	2.3	2.3	52.384	0.0010672	2.9485	3096400	2	0	0.792245	NaN	0	sp|P48637|GSHB_HUMAN	sp|P48637|GSHB_HUMAN	997
20.4861	NaN	20.2533	NaN	NaN	NaN								3	3	3	9.4	9.4	9.4	59.67	0	9.795	19614000	9	0	0.801927	NaN	0	sp|P48643|TCPE_HUMAN	sp|P48643|TCPE_HUMAN	998
NaN	NaN	NaN	NaN	NaN	20.8623								4	4	4	3	3	3	177.44	0	12.505	7136100	6	0	0.801111	NaN	0	sp|P48681|NEST_HUMAN	sp|P48681|NEST_HUMAN	999
24.1427	23.9121	23.9067	23.8065	23.5273	23.7681						+	TD_X	10	10	10	22.8	22.8	22.8	50.909	0	27.916	213310000	45	1.14699	0.0414173	0.286582	2.45005	sp|P48735|IDHP_HUMAN	sp|P48735|IDHP_HUMAN	1001
NaN	21.5607	NaN	NaN	NaN	NaN								3	3	2	12.5	12.5	9.6	31.54	0	5.6823	15767000	6	0	0.800297	NaN	0	sp|P48739|PIPNB_HUMAN	sp|P48739|PIPNB_HUMAN	1002
NaN	22.381	22.5205	22.6052	22.571	NaN								4	4	4	10.5	10.5	10.5	53.801	0	60.253	76034000	17	0.544118	0.222178	-0.137307	-1.91207	sp|P49189|AL9A1_HUMAN	sp|P49189|AL9A1_HUMAN	1003
NaN	NaN	19.7593	NaN	NaN	NaN								1	1	1	5.5	5.5	5.5	57.548	0	5.0071	5549200	3	0	0.799484	NaN	0	sp|P49257|LMAN1_HUMAN	sp|P49257|LMAN1_HUMAN	1004
22.1987	21.842	NaN	NaN	NaN	NaN								2	2	2	4.8	4.8	4.8	60.533	0.0012195	3.9076	36058000	6	0	0.798673	NaN	0	sp|P49368|TCPG_HUMAN	sp|P49368|TCPG_HUMAN	1005
NaN	NaN	19.578	NaN	NaN	NaN								1	1	1	3.2	3.2	3.2	58.486	0.0010917	3.0912	14301000	4	0	0.797057	NaN	0	sp|P49419|AL7A1_HUMAN	sp|P49419|AL7A1_HUMAN	1007
NaN	NaN	NaN	NaN	NaN	20.2								1	1	1	12.8	12.8	12.8	10.112	0.0019802	2.5194	5438200	7	0	0.796251	NaN	0	sp|P49458|SRP09_HUMAN	sp|P49458|SRP09_HUMAN	1008
NaN	NaN	20.5634	NaN	NaN	NaN								1	1	1	1.5	1.5	1.5	106.81	0.0011765	3.5786	8669000	2	0	0.795446	NaN	0	sp|P49588|SYAC_HUMAN	sp|P49588|SYAC_HUMAN	1009
NaN	NaN	NaN	NaN	NaN	NaN								2	2	2	3.6	3.6	3.6	85.472	0.0011534	3.3967	0	2	NaN	1	0	NaN	sp|P49589|SYCC_HUMAN	sp|P49589|SYCC_HUMAN	1010
NaN	NaN	20.5055	NaN	21.1513	NaN								3	3	3	6.8	6.8	6.8	58.777	0	4.6994	13667000	10	0	0.794644	-0.645754	0	sp|P49591|SYSC_HUMAN	sp|P49591|SYSC_HUMAN	1011
NaN	21.1538	20.9035	NaN	NaN	NaN								3	3	3	8.9	8.9	8.9	70.389	0	9.7273	17562000	6	0	0.793843	NaN	0	sp|P49748|ACADV_HUMAN	sp|P49748|ACADV_HUMAN	1012
22.3518	22.4742	22.4474	NaN	NaN	NaN								6	6	6	24.7	24.7	24.7	46.277	0	35.043	52267000	15	0	0.793043	NaN	0	sp|Q86TX2|ACOT1_HUMAN;sp|P49753|ACOT2_HUMAN	sp|Q86TX2|ACOT1_HUMAN;sp|P49753|ACOT2_HUMAN	1013
NaN	NaN	NaN	NaN	NaN	NaN								1	1	1	7.3	7.3	7.3	24.976	0.0038425	2.3934	0	1	NaN	1	0	NaN	sp|P49755|TMEDA_HUMAN	sp|P49755|TMEDA_HUMAN	1014
NaN	NaN	NaN	23.4214	23.9344	23.5064								5	5	5	60.3	60.3	60.3	13.802	0	17.126	50439000	18	0	0.814366	NaN	0	sp|P49773|HINT1_HUMAN	sp|P49773|HINT1_HUMAN	1015
NaN	NaN	19.7852	NaN	NaN	NaN								2	2	2	3.2	3.2	3.2	50.817	0.0011792	3.6206	5853300	5	0	0.803563	NaN	0	sp|P49821|NDUV1_HUMAN	sp|P49821|NDUV1_HUMAN	1016
24.2179	24.4485	24.2891	NaN	23.112	22.8287						+	TD_X	16	16	9	38	38	24.3	50.663	0	81.737	223620000	51	1.51053	0.0176907	1.34817	8.57719	sp|P50395|GDIB_HUMAN	sp|P50395|GDIB_HUMAN	1018
22.1811	22.0493	22.3159	NaN	NaN	NaN								3	3	3	17.3	17.3	17.3	28.994	0	9.0991	46015000	13	0	0.815209	NaN	0	sp|P50402|EMD_HUMAN	sp|P50402|EMD_HUMAN	1019
23.5157	23.2021	23.466	23.0911	22.943	22.8772						+	TD_X	11	11	11	37.1	37.1	37.1	46.44	0	36.702	122650000	42	1.54979	0.0169362	0.424134	3.65408	sp|P50454|SERPH_HUMAN	sp|P50454|SERPH_HUMAN	1021
NaN	NaN	NaN	23.7167	23.7083	23.3171								7	7	7	17.1	17.1	17.1	41.331	0	23.598	36607000	19	0	0.839544	NaN	0	sp|P50502|F10A1_HUMAN;sp|Q8IZP2|ST134_HUMAN;sp|Q8NFI4|F10A5_HUMAN	sp|P50502|F10A1_HUMAN;sp|Q8IZP2|ST134_HUMAN;sp|Q8NFI4|F10A5_HUMAN	1023
22.4869	22.95	22.9433	22.5938	21.9432	22.7989								8	8	8	25.5	25.5	25.5	39.829	0	86.464	89945000	26	0.489653	0.269739	0.348126	1.1604	sp|P50552|VASP_HUMAN	sp|P50552|VASP_HUMAN	1024
21.8179	NaN	NaN	NaN	NaN	NaN								5	5	5	10.2	10.2	10.2	59.62	0	10.11	23599000	8	0	0.837757	NaN	0	sp|P50990|TCPQ_HUMAN	sp|P50990|TCPQ_HUMAN	1026
NaN	NaN	21.5699	NaN	NaN	NaN								3	3	3	7.9	7.9	7.9	54.389	0	5.5205	20252000	5	0	0.836867	NaN	0	sp|P50995|ANX11_HUMAN	sp|P50995|ANX11_HUMAN	1027
NaN	NaN	NaN	NaN	20.0383	NaN								2	2	2	14.4	14.4	14.4	23.482	0.0013089	4.4906	1063300	1	0	0.835979	NaN	0	sp|P51148|RAB5C_HUMAN	sp|P51148|RAB5C_HUMAN	1028
21.0065	NaN	20.825	NaN	21.785	21.8005						+	TD_X	4	4	4	25.1	25.1	25.1	23.489	0	39.457	22729000	26	1.19438	0.0355966	-0.877023	-9.63058	sp|P51149|RAB7A_HUMAN	sp|P51149|RAB7A_HUMAN	1029
NaN	NaN	19.9522	NaN	NaN	NaN								1	1	1	6.9	6.9	6.9	22.774	0.0012903	4.3528	7950100	4	0	0.835092	NaN	0	sp|P51153|RAB13_HUMAN	sp|P51153|RAB13_HUMAN	1030
NaN	NaN	NaN	NaN	NaN	NaN								2	2	2	14.6	14.6	14.6	20.478	0.0012315	3.9674	0	3	NaN	1	0	NaN	sp|P51452|DUS3_HUMAN	sp|P51452|DUS3_HUMAN	1032
NaN	NaN	21.1148	NaN	NaN	NaN								1	1	1	4.5	4.5	4.5	27.991	0.0089366	2.0963	22343000	5	0	0.833325	NaN	0	sp|P51572|BAP31_HUMAN	sp|P51572|BAP31_HUMAN	1034
NaN	NaN	22.6236	23.1541	22.9768	23.2098								7	7	7	21.4	21.4	21.4	52.44	0	15.485	45435000	22	0	0.832444	-0.489919	0	sp|P51608|MECP2_HUMAN	sp|P51608|MECP2_HUMAN	1035
18.6152	NaN	NaN	NaN	NaN	NaN								1	1	1	0.8	0.8	0.8	208.73	0.0056127	2.2686	1139500	1	0	0.831565	NaN	0	sp|P51610|HCFC1_HUMAN	sp|P51610|HCFC1_HUMAN	1036
20.5329	NaN	NaN	NaN	NaN	NaN								2	2	2	3.4	3.4	3.4	83.735	0	6.9328	4305100	4	0	0.830688	NaN	0	sp|P51812|KS6A3_HUMAN	sp|P51812|KS6A3_HUMAN	1037
NaN	NaN	NaN	23.3031	NaN	23.3277								7	7	7	40	40	40	26.788	0	14.359	20605000	13	0	0.829812	NaN	0	sp|P51858|HDGF_HUMAN	sp|P51858|HDGF_HUMAN	1039
25.1504	25.3435	25.0657	27.0213	26.946	27.7584						+	TD_X	12	12	12	34	34	34	38.429	0	88.924	761200000	91	2.00017	0.0158491	-2.05533	-7.55974	sp|P51884|LUM_HUMAN	sp|P51884|LUM_HUMAN	1040
26.13	25.9774	25.9258	25.8639	25.0394	25.4696								18	18	18	35.6	35.6	35.6	43.809	0	94.016	855390000	99	0.859164	0.0891233	0.553426	2.25102	sp|P51888|PRELP_HUMAN	sp|P51888|PRELP_HUMAN	1041
31.7155	30.9007	31.8335	31.0313	31.0916	31.2486								31	31	31	64	64	64	33.17	0	323.31	44061000000	525	0.462644	0.290503	0.359406	1.19682	sp|P51911|CNN1_HUMAN	sp|P51911|CNN1_HUMAN	1042
NaN	NaN	NaN	23.6038	NaN	NaN								2	2	2	10.1	10.1	10.1	39.594	0	6.0897	17951000	6	0	0.828067	NaN	0	sp|P51991|ROA3_HUMAN	sp|P51991|ROA3_HUMAN	1043
21.4605	NaN	NaN	NaN	NaN	NaN								3	3	3	12.8	12.8	12.8	53.139	0	6.2665	12595000	6	0	0.8169	NaN	0	sp|P52209|6PGD_HUMAN	sp|P52209|6PGD_HUMAN	1044
23.2186	22.8777	22.8475	23.1884	23.1254	22.9752								11	11	11	24	24	24	77.515	0	37.476	109200000	38	0.342026	0.442802	-0.115074	-0.854088	sp|P52272|HNRPM_HUMAN	sp|P52272|HNRPM_HUMAN	1045
22.6545	22.8596	22.7736	26.0325	26.1817	25.9188						+	TD_X	6	6	6	38.2	38.2	38.2	23.207	0	124.11	255200000	42	5.11198	0	-3.28173	-33.9681	sp|P52565|GDIR1_HUMAN	sp|P52565|GDIR1_HUMAN	1046
NaN	NaN	NaN	NaN	NaN	22.0209								1	1	1	8.5	8.5	8.5	22.988	0.0011962	3.776	7984400	2	0	0.827197	NaN	0	sp|P52566|GDIR2_HUMAN	sp|P52566|GDIR2_HUMAN	1047
NaN	NaN	NaN	NaN	NaN	NaN								1	1	1	3	3	3	41.268	0.0056604	2.3091	0	2	NaN	1	0	NaN	sp|P52788|SPSY_HUMAN	sp|P52788|SPSY_HUMAN	1048
NaN	NaN	19.7049	NaN	NaN	NaN								1	1	1	6.8	6.8	6.8	36.788	0.002947	2.4646	7471100	4	0	0.826329	NaN	0	sp|Q04828|AK1C1_HUMAN;sp|P52895|AK1C2_HUMAN	sp|Q04828|AK1C1_HUMAN;sp|P52895|AK1C2_HUMAN	1049
18.8227	NaN	NaN	NaN	NaN	NaN								3	1	1	21.3	13.6	13.6	32.922	0.0088183	2.0613	1315800	1	0	0.825463	NaN	0	sp|P52907|CAZA1_HUMAN	sp|P52907|CAZA1_HUMAN	1050
25.3692	NaN	25.2404	24.5785	24.7898	24.7246						+	TD_X	3	3	3	24.5	24.5	24.5	22.492	0	26.932	419090000	24	1.99605	0.0152727	0.607187	6.76634	sp|P52943|CRIP2_HUMAN	sp|P52943|CRIP2_HUMAN	1051
NaN	NaN	17.6612	NaN	NaN	NaN								2	2	2	11.8	11.8	11.8	33.428	0.0021231	2.9238	1875900	2	0	0.824599	NaN	0	sp|P53004|BIEA_HUMAN	sp|P53004|BIEA_HUMAN	1052
NaN	NaN	19.0572	NaN	NaN	NaN								1	1	1	1.7	1.7	1.7	138.34	0.0010846	3.0642	4403600	7	0	0.823736	NaN	0	sp|P53621|COPA_HUMAN	sp|P53621|COPA_HUMAN	1053
NaN	NaN	NaN	NaN	21.8747	NaN								3	3	3	8.4	8.4	8.4	53.944	0.0012853	4.3247	9684600	4	0	0.822876	NaN	0	sp|P53985|MOT1_HUMAN	sp|P53985|MOT1_HUMAN	1056
NaN	NaN	NaN	NaN	22.5288	NaN								3	3	3	23.6	23.6	23.6	14.395	0	13.8	9209500	4	0	0.822017	NaN	0	sp|P53999|TCP4_HUMAN	sp|P53999|TCP4_HUMAN	1057
NaN	NaN	NaN	NaN	20.2681	NaN								1	1	1	1.2	1.2	1.2	124.57	0	6.3508	16897000	5	0	0.82116	NaN	0	sp|P54289|CA2D1_HUMAN	sp|P54289|CA2D1_HUMAN	1058
NaN	NaN	NaN	NaN	NaN	NaN								1	1	1	4.3	4.3	4.3	56.068	0.002045	2.6851	0	1	NaN	1	0	NaN	sp|P54578|UBP14_HUMAN	sp|P54578|UBP14_HUMAN	1060
26.9223	26.5734	26.8895	26.1814	26.1152	26.1964						+	TD_X	29	28	19	44	41.9	31.6	70.02	0	123.5	1283200000	132	1.60051	0.0148837	0.630709	5.53207	sp|P54652|HSP72_HUMAN	sp|P54652|HSP72_HUMAN	1061
NaN	NaN	NaN	NaN	20.8412	NaN								1	1	1	8.3	8.3	8.3	39.609	0	7.7082	1854900	2	0	0.820304	NaN	0	sp|P54725|RD23A_HUMAN	sp|P54725|RD23A_HUMAN	1062
NaN	NaN	18.5632	NaN	NaN	NaN								1	1	1	4.4	4.4	4.4	33.232	0.0021254	2.928	2713100	2	0	0.819451	NaN	0	sp|P54920|SNAA_HUMAN	sp|P54920|SNAA_HUMAN	1063
24.421	24.2718	24.2587	24.0189	24.403	24.1648								17	17	17	25.7	25.7	25.7	89.321	0	105.41	251310000	73	0.396627	0.366218	0.121615	0.985106	sp|P55072|TERA_HUMAN	sp|P55072|TERA_HUMAN	1064
19.4912	NaN	NaN	NaN	NaN	NaN								1	1	1	7.1	7.1	7.1	28.648	0.001182	3.647	2091300	2	0	0.818599	NaN	0	sp|P55083|MFAP4_HUMAN	sp|P55083|MFAP4_HUMAN	1065
NaN	21.6614	22.456	NaN	NaN	NaN								7	7	7	24.3	24.3	24.3	51.294	0	25.067	31464000	18	0	0.817749	NaN	0	sp|P55084|ECHB_HUMAN	sp|P55084|ECHB_HUMAN	1066
NaN	NaN	NaN	NaN	20.6142	NaN								1	1	1	4.3	4.3	4.3	45.374	0.0011173	3.2168	5319400	4	0	1	NaN	0	sp|P55209|NP1L1_HUMAN	sp|P55209|NP1L1_HUMAN	1067
27.3098	27.3466	27.2987	25.3903	25.2414	25.4153						+	TD_X	33	33	33	23.7	23.7	23.7	195.98	0	258.32	1701300000	155	3.44214	0	1.96939	35.0483	sp|P55268|LAMB2_HUMAN	sp|P55268|LAMB2_HUMAN	1068
NaN	NaN	19.8064	NaN	NaN	NaN								1	1	1	8.1	8.1	8.1	35.54	0	9.5842	2752600	3	0	1	NaN	0	sp|P55735|SEC13_HUMAN	sp|P55735|SEC13_HUMAN	1069
21.5462	NaN	21.355	NaN	NaN	NaN								5	5	5	9	9	9	103.28	0	9.5035	24362000	11	0	1	NaN	0	sp|P55786|PSA_HUMAN;sp|A6NEC2|PSAL_HUMAN	sp|P55786|PSA_HUMAN;sp|A6NEC2|PSAL_HUMAN	1070
NaN	21.2796	NaN	NaN	NaN	NaN								2	2	2	5.8	5.8	5.8	56.157	0	12.116	9151700	2	0	1	NaN	0	sp|P55809|SCOT1_HUMAN	sp|P55809|SCOT1_HUMAN	1071
NaN	NaN	19.3271	NaN	NaN	NaN								2	2	2	3.7	3.7	3.7	92.48	0	8.6887	7157400	4	0	1	NaN	0	sp|P55884|EIF3B_HUMAN	sp|P55884|EIF3B_HUMAN	1072
22.7522	22.8341	23.3217	NaN	NaN	NaN								8	8	8	11.5	11.5	11.5	130.85	0	30.913	75068000	21	0	1	NaN	0	sp|P56199|ITA1_HUMAN	sp|P56199|ITA1_HUMAN	1073
NaN	NaN	NaN	NaN	23.3951	NaN								2	2	2	27.7	27.7	27.7	12.323	0	9.3412	30133000	7	0	1	NaN	0	sp|P56211|ARP19_HUMAN	sp|P56211|ARP19_HUMAN	1074
NaN	21.7403	21.2741	NaN	NaN	NaN								1	1	1	5.6	5.6	5.6	37.497	0	51.383	29116000	11	0	1	NaN	0	sp|Q15365|PCBP1_HUMAN;sp|Q15366|PCBP2_HUMAN;sp|P57721|PCBP3_HUMAN	sp|Q15365|PCBP1_HUMAN;sp|Q15366|PCBP2_HUMAN;sp|P57721|PCBP3_HUMAN	1076
NaN	21.0856	20.8532	NaN	NaN	NaN								6	3	3	6.6	4.5	4.5	555.65	0	11.844	12876000	8	0	1	NaN	0	sp|P58107|EPIPL_HUMAN	sp|P58107|EPIPL_HUMAN	1079
NaN	NaN	NaN	NaN	NaN	21.2922								1	1	1	14.4	14.4	14.4	12.895	0.0010965	3.1078	10462000	3	0	1	NaN	0	sp|P58546|MTPN_HUMAN	sp|P58546|MTPN_HUMAN	1081
23.8915	NaN	23.5745	25.1225	24.6678	24.5595						+	TD_X	13	5	5	64.3	20.6	20.6	13.989	0	10.944	280670000	18	1.62259	0.0152381	-1.05027	-4.48346	sp|Q99879|H2B1M_HUMAN;sp|Q99877|H2B1N_HUMAN;sp|Q93079|H2B1H_HUMAN;sp|Q5QNW6|H2B2F_HUMAN;sp|P62807|H2B1C_HUMAN;sp|P58876|H2B1D_HUMAN;sp|Q99880|H2B1L_HUMAN;sp|P57053|H2BFS_HUMAN;sp|O60814|H2B1K_HUMAN	sp|Q99879|H2B1M_HUMAN;sp|Q99877|H2B1N_HUMAN;sp|Q93079|H2B1H_HUMAN;sp|Q5QNW6|H2B2F_HUMAN;sp|P62807|H2B1C_HUMAN;sp|P58876|H2B1D_HUMAN;sp|Q99880|H2B1L_HUMAN;sp|P57053|H2BFS_HUMAN;sp|O60814|H2B1K_HUMAN	1082
NaN	NaN	NaN	NaN	NaN	22.0508								1	1	1	22.5	22.5	22.5	7.8501	0.0021097	2.8991	7851100	6	0	1	NaN	0	sp|P59768|GBG2_HUMAN	sp|P59768|GBG2_HUMAN	1084
NaN	NaN	NaN	NaN	18.9933	NaN								1	1	1	6.5	6.5	6.5	19.667	0.0020387	2.668	8461500	5	0	1	NaN	0	sp|P59998|ARPC4_HUMAN	sp|P59998|ARPC4_HUMAN	1085
24.0297	24.0888	24.0374	NaN	NaN	21.8094								1	1	1	8.5	8.5	8.5	25.809	0	179.07	168180000	16	0	1	2.24253	0	sp|P60033|CD81_HUMAN	sp|P60033|CD81_HUMAN	1086
25.9617	26.2266	26.4581	26.5248	26.5436	26.8859						+	TD_X	12	12	12	46.9	46.9	46.9	30.791	0	137	1049100000	82	1.09242	0.0430376	-0.435959	-2.35276	sp|P60174|TPIS_HUMAN	sp|P60174|TPIS_HUMAN	1087
NaN	NaN	NaN	NaN	NaN	21.2557								1	1	1	15.6	15.6	15.6	9.9743	0.0011905	3.7102	4047700	3	0	1	NaN	0	sp|P60468|SC61B_HUMAN	sp|P60468|SC61B_HUMAN	1088
26.7822	27.3191	27.3818	27.8505	28.326	28.5247						+	TD_X	10	10	10	51.7	51.7	51.7	16.93	0	74.629	2462500000	79	1.74865	0.0141333	-1.07271	-3.88576	sp|P60660|MYL6_HUMAN;sp|P14649|MYL6B_HUMAN	sp|P60660|MYL6_HUMAN	1089
29.5874	29.8066	30.0085	29.145	29.5685	29.7328								32	10	10	56.5	29.3	29.3	41.792	0	323.31	14063000000	173	0.662376	0.162881	0.318738	1.49516	sp|P63261|ACTG_HUMAN;sp|P60709|ACTB_HUMAN;sp|Q6S8J3|POTEE_HUMAN;sp|A5A3E0|POTEF_HUMAN;sp|P0CG38|POTEI_HUMAN;sp|Q9BYX7|ACTBM_HUMAN;sp|P0CG39|POTEJ_HUMAN	sp|P63261|ACTG_HUMAN;sp|P60709|ACTB_HUMAN	1090
NaN	23.4343	23.4594	NaN	NaN	NaN								5	5	2	17.5	17.5	6.9	46.153	0	21.259	93608000	18	0	1	NaN	0	sp|P60842|IF4A1_HUMAN;sp|P38919|IF4A3_HUMAN	sp|P60842|IF4A1_HUMAN	1091
NaN	NaN	NaN	23.1282	22.9739	23.0281								2	2	2	15.1	15.1	15.1	13.373	0.0013106	4.5076	25151000	7	0	1	NaN	0	sp|P60866|RS20_HUMAN	sp|P60866|RS20_HUMAN	1092
NaN	NaN	NaN	23.8874	24.5207	24.1973								3	3	3	45.4	45.4	45.4	11.203	0	14.62	74643000	16	0	1	NaN	0	sp|P60903|S10AA_HUMAN	sp|P60903|S10AA_HUMAN	1093
21.8347	21.7735	21.8459	NaN	NaN	NaN								4	4	4	27.2	27.2	27.2	21.258	0	10.934	37198000	13	0	1	NaN	0	sp|P60953|CDC42_HUMAN	sp|P60953|CDC42_HUMAN	1094
22.2156	23.2778	23.2102	NaN	NaN	NaN								6	5	5	32.1	25.5	25.5	18.506	0	12.998	94669000	12	0	1	NaN	0	sp|P60981|DEST_HUMAN	sp|P60981|DEST_HUMAN	1095
NaN	NaN	NaN	21.5143	NaN	NaN								3	3	3	19.8	19.8	19.8	23.545	0	5.777	7866200	7	0	1	NaN	0	sp|P61019|RAB2A_HUMAN;sp|Q8WUD1|RAB2B_HUMAN	sp|P61019|RAB2A_HUMAN	1096
NaN	NaN	NaN	20.3976	NaN	NaN								2	2	2	15.3	15.3	15.3	23.707	0	20.65	17370000	9	0	1	NaN	0	sp|P61020|RAB5B_HUMAN	sp|P61020|RAB5B_HUMAN	1097
NaN	NaN	20.5765	NaN	NaN	NaN								3	3	3	12	12	12	22.541	0	14.2	24757000	9	0	1	NaN	0	sp|P61026|RAB10_HUMAN	sp|P61026|RAB10_HUMAN	1098
NaN	NaN	19.4585	NaN	NaN	NaN								1	1	1	4.9	4.9	4.9	20.9	0.0072793	2.1756	6941200	3	0	1	NaN	0	sp|P61081|UBC12_HUMAN	sp|P61081|UBC12_HUMAN	1099
22.673	22.6939	22.6569	NaN	NaN	NaN								2	2	2	13.8	13.8	13.8	17.138	0.0012626	4.2116	60586000	7	0	1	NaN	0	sp|P61088|UBE2N_HUMAN;sp|Q5JXB2|UE2NL_HUMAN	sp|P61088|UBE2N_HUMAN;sp|Q5JXB2|UE2NL_HUMAN	1100
NaN	21.8611	21.7446	NaN	NaN	NaN								3	3	3	30.7	30.7	30.7	23.897	0	11.762	32938000	9	0	1	NaN	0	sp|P61106|RAB14_HUMAN	sp|P61106|RAB14_HUMAN	1101
21.3369	22.1439	21.8436	NaN	NaN	NaN								3	3	3	10.8	10.8	10.8	47.371	0	10.58	33608000	8	0	1	NaN	0	sp|P61158|ARP3_HUMAN;sp|Q9C0K3|ARP3C_HUMAN;sp|Q9P1U1|ARP3B_HUMAN	sp|P61158|ARP3_HUMAN	1102
NaN	21.8537	21.6018	NaN	NaN	NaN								3	3	3	12.7	12.7	12.7	44.76	0	10.037	25587000	13	0	1	NaN	0	sp|P61160|ARP2_HUMAN	sp|P61160|ARP2_HUMAN	1103
21.1296	21.2416	21.1578	NaN	NaN	NaN								4	4	3	21.3	21.3	16.2	42.613	0	14.055	25995000	21	0	1	NaN	0	sp|P61163|ACTZ_HUMAN	sp|P61163|ACTZ_HUMAN	1104
NaN	NaN	20.9618	NaN	NaN	NaN								1	1	1	4.7	4.7	4.7	51.596	0.0012723	4.2474	8973900	3	0	1	NaN	0	sp|P61201|CSN2_HUMAN	sp|P61201|CSN2_HUMAN	1105
NaN	NaN	NaN	NaN	22.8686	23.5036								5	5	5	37	37	37	20.697	0	12.14	22148000	15	0	1	NaN	0	sp|P84077|ARF1_HUMAN;sp|P61204|ARF3_HUMAN;sp|P84085|ARF5_HUMAN;sp|P18085|ARF4_HUMAN	sp|P84077|ARF1_HUMAN;sp|P61204|ARF3_HUMAN	1106
NaN	NaN	20.3908	NaN	NaN	NaN								6	1	1	28.8	7.1	7.1	20.825	0.0010799	3.0336	11034000	2	0	1	NaN	0	sp|P61224|RAP1B_HUMAN;sp|A6NIZ1|RP1BL_HUMAN	sp|P61224|RAP1B_HUMAN;sp|A6NIZ1|RP1BL_HUMAN	1107
NaN	NaN	20.0382	NaN	NaN	NaN								2	2	2	5.7	5.7	5.7	29.945	0.0072595	2.1715	9041700	5	0	1	NaN	0	sp|P61247|RS3A_HUMAN	sp|P61247|RS3A_HUMAN	1108
NaN	NaN	NaN	21.8672	NaN	NaN								2	2	2	7.6	7.6	7.6	17.256	0.0012407	4.0655	19823000	4	0	1	NaN	0	sp|Q9UNX3|RL26L_HUMAN;sp|P61254|RL26_HUMAN	sp|Q9UNX3|RL26L_HUMAN;sp|P61254|RL26_HUMAN	1109
NaN	NaN	NaN	19.8313	NaN	NaN								2	2	2	9.8	9.8	9.8	24.146	0.0011891	3.7024	4666300	2	0	1	NaN	0	sp|P61313|RL15_HUMAN	sp|P61313|RL15_HUMAN	1110
NaN	NaN	NaN	NaN	NaN	22.2869								2	2	2	24.3	24.3	24.3	15.798	0.0039024	2.4335	10253000	2	0	1	NaN	0	sp|P61353|RL27_HUMAN	sp|P61353|RL27_HUMAN	1111
NaN	NaN	NaN	20.5473	NaN	NaN								2	2	2	21.2	21.2	21.2	11.999	0	4.7653	9779200	4	0	1	NaN	0	sp|P61457|PHS_HUMAN	sp|P61457|PHS_HUMAN	1112
NaN	NaN	NaN	20.9623	NaN	NaN								3	3	3	11.4	11.4	11.4	21.768	0.0012121	3.8685	3094800	5	0	1	NaN	0	sp|P61586|RHOA_HUMAN;sp|P08134|RHOC_HUMAN	sp|P61586|RHOA_HUMAN	1113
22.2954	22.106	21.9278	24.0575	24.1178	23.9359						+	TD_X	7	7	7	52.9	52.9	52.9	10.932	0	17.644	77413000	26	3.25496	0	-1.92729	-16.2177	sp|P61604|CH10_HUMAN	sp|P61604|CH10_HUMAN	1114
NaN	NaN	19.9076	NaN	NaN	NaN								1	1	1	8.1	8.1	8.1	16.537	0	5.814	11239000	3	0	1	NaN	0	sp|P61626|LYSC_HUMAN	sp|P61626|LYSC_HUMAN	1115
NaN	NaN	NaN	NaN	18.8958	NaN								1	1	1	17.6	17.6	17.6	9.1175	0.0038873	2.4258	1185500	3	0	1	NaN	0	sp|P61960|UFM1_HUMAN	sp|P61960|UFM1_HUMAN	1116
NaN	NaN	NaN	24.2789	24.2232	24.3941								6	6	6	16.4	16.4	16.4	50.976	0	16.998	71692000	26	0	1	NaN	0	sp|P61978|HNRPK_HUMAN	sp|P61978|HNRPK_HUMAN	1117
23.1986	NaN	22.8338	NaN	NaN	NaN								6	3	2	22.7	13	9.3	28.302	0	84.884	103100000	11	0	1	NaN	0	sp|P61981|1433G_HUMAN	sp|P61981|1433G_HUMAN	1118
NaN	NaN	20.496	NaN	NaN	NaN								2	2	2	18	18	18	22.127	0	5.1692	17179000	5	0	1	NaN	0	sp|P62081|RS7_HUMAN	sp|P62081|RS7_HUMAN	1119
NaN	NaN	NaN	NaN	NaN	20.3457								1	1	1	4	4	4	37.186	0.0013038	4.4585	6473500	8	0	1	NaN	0	sp|P62140|PP1B_HUMAN	sp|P62140|PP1B_HUMAN	1120
NaN	NaN	NaN	NaN	NaN	NaN								1	1	1	3	3	3	49.184	0.001227	3.9415	0	3	NaN	1	0	NaN	sp|P62191|PRS4_HUMAN	sp|P62191|PRS4_HUMAN	1121
NaN	NaN	19.2969	NaN	NaN	NaN								1	1	1	5.4	5.4	5.4	45.626	0.0064695	2.2453	3498500	1	0	1	NaN	0	sp|P62195|PRS8_HUMAN	sp|P62195|PRS8_HUMAN	1122
21.6977	21.2025	21.3047	NaN	NaN	NaN								4	4	4	15.4	15.4	15.4	24.205	0	12.656	47700000	15	0	1	NaN	0	sp|P62241|RS8_HUMAN	sp|P62241|RS8_HUMAN	1123
21.9213	22.0692	22.1335	NaN	NaN	NaN								5	5	5	32.2	32.2	32.2	16.445	0	10.701	44241000	16	0	1	NaN	0	sp|P62249|RS16_HUMAN	sp|P62249|RS16_HUMAN	1124
22.8777	22.8345	22.8012	NaN	NaN	NaN								4	2	2	16.1	9	9	29.174	0.0012392	4.0603	81055000	11	0	1	NaN	0	sp|P62258|1433E_HUMAN	sp|P62258|1433E_HUMAN	1125
NaN	NaN	NaN	NaN	NaN	22.3762								2	2	2	9.3	9.3	9.3	16.273	0.0011481	3.3742	50123000	6	0	1	NaN	0	sp|P62263|RS14_HUMAN	sp|P62263|RS14_HUMAN	1126
NaN	20.7383	20.849	22.7102	NaN	NaN								5	5	5	34.9	34.9	34.9	17.718	0	11.558	41820000	14	0	1	-1.91658	0	sp|P62269|RS18_HUMAN	sp|P62269|RS18_HUMAN	1127
NaN	NaN	NaN	NaN	NaN	22.012								1	1	1	19.6	19.6	19.6	6.6767	0.0088889	2.0805	25490000	6	0	1	NaN	0	sp|P62273|RS29_HUMAN	sp|P62273|RS29_HUMAN	1128
NaN	NaN	22.3875	23.2967	23.3174	23.1831								6	6	6	31.8	31.8	31.8	17.222	0	14.442	48250000	18	0	1	-0.878253	0	sp|P62277|RS13_HUMAN	sp|P62277|RS13_HUMAN	1129
NaN	NaN	NaN	28.9625	28.4203	28.0188								2	2	2	31.8	31.8	31.8	5.0526	0	8.5088	1489900000	13	0	1	NaN	0	sp|P62328|TYB4_HUMAN	sp|P62328|TYB4_HUMAN	1130
NaN	NaN	NaN	NaN	NaN	19.6047								1	1	1	14.3	14.3	14.3	20.082	0.007286	2.1789	1784500	1	0	1	NaN	0	sp|P62330|ARF6_HUMAN	sp|P62330|ARF6_HUMAN	1131
NaN	18.0378	NaN	NaN	NaN	NaN								1	1	1	3.9	3.9	3.9	44.172	0.0056657	2.3094	862890	2	0	1	NaN	0	sp|P62333|PRS10_HUMAN	sp|P62333|PRS10_HUMAN	1132
22.1793	22.1594	22.2307	23.2166	23.1885	23.0857						+	TD_X	5	5	5	14.3	14.3	14.3	29.995	0	18.081	73460000	27	3.71356	0	-0.973761	-21.5907	sp|P62424|RL7A_HUMAN	sp|P62424|RL7A_HUMAN	1133
NaN	NaN	NaN	NaN	NaN	22.4854								3	3	3	16.7	16.7	16.7	24.393	0.0012642	4.2119	8078400	3	0	1	NaN	0	sp|P62491|RB11A_HUMAN;sp|Q15907|RB11B_HUMAN	sp|P62491|RB11A_HUMAN;sp|Q15907|RB11B_HUMAN	1134
21.7664	21.5266	21.4685	NaN	NaN	NaN								4	4	4	11.4	11.4	11.4	29.597	0	7.0509	29558000	11	0	1	NaN	0	sp|P62701|RS4X_HUMAN;sp|P22090|RS4Y1_HUMAN	sp|P62701|RS4X_HUMAN	1135
NaN	NaN	NaN	NaN	20.413	NaN								1	1	1	8.1	8.1	8.1	35.594	0.0013055	4.4619	2185100	4	0	1	NaN	0	sp|P67775|PP2AA_HUMAN;sp|P62714|PP2AB_HUMAN	sp|P67775|PP2AA_HUMAN;sp|P62714|PP2AB_HUMAN	1136
NaN	NaN	NaN	22.4916	NaN	22.1812								2	2	2	21.2	21.2	21.2	17.695	0	4.6824	38840000	8	0	1	NaN	0	sp|P62750|RL23A_HUMAN	sp|P62750|RL23A_HUMAN	1137
NaN	19.6041	NaN	NaN	NaN	NaN								2	2	2	8	8	8	28.68	0	6.315	2555400	3	0	1	NaN	0	sp|P62753|RS6_HUMAN	sp|P62753|RS6_HUMAN	1138
28.869	27.9573	28.2165	26.5718	25.9397	24.4001						+	TD_X	10	10	10	46.6	46.6	46.6	11.367	0	27.2	3729900000	77	1.4317	0.0218	2.71041	3.87419	sp|P62805|H4_HUMAN	sp|P62805|H4_HUMAN	1139
21.5213	NaN	NaN	NaN	NaN	NaN								3	2	2	20	20	20	22.677	0	4.6544	8541600	4	0	1	NaN	0	sp|P62820|RAB1A_HUMAN	sp|P62820|RAB1A_HUMAN	1140
NaN	NaN	NaN	21.5982	NaN	NaN								5	5	5	29.2	29.2	29.2	24.423	0	9.5174	19646000	13	0	1	NaN	0	sp|P62826|RAN_HUMAN	sp|P62826|RAN_HUMAN	1141
24.0599	23.3331	24.4526	24.0041	24.5462	24.4628								7	7	2	29.9	29.9	8.2	20.987	0	31.185	203800000	27	0.432983	0.31533	-0.389174	-1.05546	sp|P62834|RAP1A_HUMAN	sp|P62834|RAP1A_HUMAN	1142
NaN	NaN	18.5298	NaN	NaN	NaN								2	2	2	26.9	26.9	26.9	17.04	0	4.7354	16831000	6	0	1	NaN	0	sp|P62841|RS15_HUMAN	sp|P62841|RS15_HUMAN	1143
NaN	NaN	22.6596	NaN	NaN	NaN								2	2	2	16.8	16.8	16.8	13.742	0	8.3955	46828000	6	0	1	NaN	0	sp|P62851|RS25_HUMAN	sp|P62851|RS25_HUMAN	1144
NaN	NaN	NaN	23.0397	22.091	22.1873								3	3	3	36.2	36.2	36.2	7.8409	0	7.8477	36193000	11	0	1	NaN	0	sp|P62857|RS28_HUMAN	sp|P62857|RS28_HUMAN	1145
22.466	21.2219	22.3002	22.4939	22.7067	22.8775								2	2	2	5.3	5.3	5.3	37.377	0	31.012	58043000	15	0.677221	0.153818	-0.696675	-1.71816	sp|P62873|GBB1_HUMAN	sp|P62873|GBB1_HUMAN	1146
21.8473	NaN	21.8345	NaN	22.3013	NaN								2	2	2	5.3	5.3	5.3	37.331	0	4.9557	34460000	12	0	1	-0.460392	0	sp|P62879|GBB2_HUMAN;sp|Q9HAV0|GBB4_HUMAN	sp|P62879|GBB2_HUMAN;sp|Q9HAV0|GBB4_HUMAN	1147
NaN	NaN	NaN	NaN	NaN	21.5616								1	1	1	19.6	19.6	19.6	6.3225	0.001087	3.0742	15683000	5	0	1	NaN	0	sp|Q59GN2|R39L5_HUMAN;sp|P62891|RL39_HUMAN	sp|Q59GN2|R39L5_HUMAN;sp|P62891|RL39_HUMAN	1148
NaN	NaN	20.8644	NaN	NaN	NaN								2	2	2	25.6	25.6	25.6	14.463	0	5.7289	19121000	8	0	1	NaN	0	sp|P62899|RL31_HUMAN	sp|P62899|RL31_HUMAN	1149
21.3282	NaN	21.3295	20.9822	NaN	21.1939								3	3	3	12	12	12	24.831	0	7.1637	29068000	17	0.578998	0.199747	0.240823	2.27501	sp|P62906|RL10A_HUMAN	sp|P62906|RL10A_HUMAN	1150
NaN	19.9353	NaN	NaN	NaN	NaN								1	1	1	10.4	10.4	10.4	15.86	0.0081374	2.1428	3214700	1	0	1	NaN	0	sp|P62910|RL32_HUMAN	sp|P62910|RL32_HUMAN	1151
NaN	NaN	NaN	NaN	NaN	20.6133								2	2	2	7.9	7.9	7.9	20.252	0.0019822	2.5222	4612700	2	0	1	NaN	0	sp|P62913|RL11_HUMAN	sp|P62913|RL11_HUMAN	1152
NaN	NaN	NaN	23.0071	23.2316	NaN								3	3	3	13.2	13.2	13.2	28.024	0	5.7915	40567000	9	0	1	NaN	0	sp|P62917|RL8_HUMAN	sp|P62917|RL8_HUMAN	1153
24.5425	25.8193	25.4231	27.4421	27.6596	26.8928						+	TD_X	9	9	9	50.3	50.3	50.3	18.012	0	27.175	914180000	56	1.82884	0.0127273	-2.0699	-4.69439	sp|P62937|PPIA_HUMAN;sp|Q9Y536|PAL4A_HUMAN;sp|P0DN37|PAL4G_HUMAN;sp|P0DN26|PAL4F_HUMAN;sp|F5H284|PAL4D_HUMAN;sp|A0A0B4J2A2|PAL4C_HUMAN;sp|A0A075B759|PAL4E_HUMAN	sp|P62937|PPIA_HUMAN	1154
NaN	NaN	NaN	NaN	23.6436	23.2792								2	2	2	25	25	25	11.951	0	13.25	23117000	5	0	1	NaN	0	sp|P62942|FKB1A_HUMAN	sp|P62942|FKB1A_HUMAN	1155
NaN	19.0933	NaN	NaN	NaN	NaN								4	2	2	59.5	38.8	38.8	12.663	0	16.734	1793400	5	0	1	NaN	0	sp|P63027|VAMP2_HUMAN	sp|P63027|VAMP2_HUMAN	1156
NaN	NaN	NaN	NaN	NaN	18.611								3	2	2	9.1	6.3	6.3	45.664	0.0020408	2.6731	2894300	2	0	1	NaN	0	sp|P63092|GNAS2_HUMAN;sp|Q5JWF2|GNAS1_HUMAN	sp|P63092|GNAS2_HUMAN;sp|Q5JWF2|GNAS1_HUMAN	1157
25.584	25.5845	25.5266	26.4542	25.3134	25.541								11	11	8	35.1	35.1	31	27.745	0	228.77	498480000	51	0.209704	0.712194	-0.204499	-0.585765	sp|P63104|1433Z_HUMAN	sp|P63104|1433Z_HUMAN	1158
20.7548	NaN	NaN	NaN	NaN	NaN								2	2	2	18.6	18.6	18.6	8.2178	0	8.7441	9319200	5	0	1	NaN	0	sp|P63173|RL38_HUMAN	sp|P63173|RL38_HUMAN	1159
NaN	NaN	NaN	NaN	NaN	22.357								1	1	1	12	12	12	9.1113	0.0047529	2.3562	10002000	2	0	1	NaN	0	sp|P63220|RS21_HUMAN	sp|P63220|RS21_HUMAN	1161
NaN	NaN	NaN	NaN	22.8007	22.6622								3	3	3	16.2	16.2	16.2	16.832	0.0013123	4.5123	14564000	7	0	1	NaN	0	sp|P63241|IF5A1_HUMAN;sp|Q9GZV4|IF5A2_HUMAN;sp|Q6IS14|IF5AL_HUMAN	sp|P63241|IF5A1_HUMAN;sp|Q9GZV4|IF5A2_HUMAN;sp|Q6IS14|IF5AL_HUMAN	1162
NaN	NaN	NaN	NaN	NaN	NaN								2	2	2	6	6	6	35.076	0.0011038	3.1454	0	2	NaN	1	0	NaN	sp|P63244|RACK1_HUMAN	sp|P63244|RACK1_HUMAN	1163
34.0133	34.2546	34.1939	34.1338	34.0895	34.3327								42	42	3	77.7	77.7	9.8	41.876	0	323.31	282510000000	1414	0.109124	0.890813	-0.0314331	-0.301863	sp|P63267|ACTH_HUMAN	sp|P63267|ACTH_HUMAN	1164
NaN	NaN	NaN	NaN	NaN	24.3033								1	1	1	31.8	31.8	31.8	5.0256	0.0011013	3.1402	109510000	6	0	1	NaN	0	sp|P63313|TYB10_HUMAN	sp|P63313|TYB10_HUMAN	1165
NaN	NaN	NaN	22.1445	NaN	22.3195								4	4	4	17.9	17.9	17.9	35.924	0	84.843	11116000	8	0	1	NaN	0	sp|P67809|YBOX1_HUMAN	sp|P67809|YBOX1_HUMAN	1166
NaN	NaN	NaN	NaN	NaN	21.9707								12	2	2	29.4	7.3	7.3	28.521	0.0012674	4.2373	5419100	3	0	1	NaN	0	sp|P67936|TPM4_HUMAN	sp|P67936|TPM4_HUMAN	1167
21.3565	NaN	NaN	NaN	NaN	NaN								4	4	4	35.7	35.7	35.7	17.861	0	11.241	17821000	7	0	1	NaN	0	sp|P68036|UB2L3_HUMAN;sp|A0A1B0GUS4|UB2L5_HUMAN	sp|P68036|UB2L3_HUMAN	1169
26.8009	26.7971	27.0521	26.9731	26.9454	26.8684								14	14	14	32.3	32.3	32.3	50.14	0	62.178	1604300000	95	0.185128	0.751636	-0.0455996	-0.506804	sp|P68104|EF1A1_HUMAN;sp|Q5VTE0|EF1A3_HUMAN;sp|Q05639|EF1A2_HUMAN	sp|P68104|EF1A1_HUMAN;sp|Q5VTE0|EF1A3_HUMAN;sp|Q05639|EF1A2_HUMAN	1170
27.8866	27.2588	27.7918	26.9489	27.1062	27.0066						+	TD_X	17	17	9	37	37	16	49.895	0	323.31	2641400000	160	1.10618	0.0432	0.625179	3.1147	sp|Q9BQE3|TBA1C_HUMAN;sp|Q71U36|TBA1A_HUMAN;sp|P68363|TBA1B_HUMAN;sp|P0DPH8|TBA3D_HUMAN;sp|P0DPH7|TBA3C_HUMAN;sp|Q9NY65|TBA8_HUMAN;sp|Q6PEY2|TBA3E_HUMAN;sp|A6NHL2|TBAL3_HUMAN	sp|Q9BQE3|TBA1C_HUMAN;sp|Q71U36|TBA1A_HUMAN;sp|P68363|TBA1B_HUMAN;sp|P0DPH8|TBA3D_HUMAN;sp|P0DPH7|TBA3C_HUMAN	1171
21.3637	21.8557	21.8042	NaN	NaN	NaN								11	3	3	27.7	6.7	6.7	49.924	0	9.3716	32678000	12	0	1	NaN	0	sp|P68366|TBA4A_HUMAN	sp|P68366|TBA4A_HUMAN	1172
28.1586	28.4552	28.2143	27.274	27.4188	27.727						+	TD_X	22	22	2	54.2	54.2	3.6	49.83	0	323.31	3814700000	242	1.97632	0.0147368	0.80275	4.96657	sp|P68371|TBB4B_HUMAN;sp|Q3ZCM7|TBB8_HUMAN;sp|A6NNZ2|TBB8L_HUMAN;sp|Q9H4B7|TBB1_HUMAN	sp|P68371|TBB4B_HUMAN	1173
NaN	NaN	NaN	NaN	NaN	NaN								1	1	1	4.6	4.6	4.6	45.219	0.0010811	3.0493	0	2	NaN	1	0	NaN	sp|Q8NEV1|CSK23_HUMAN;sp|P68400|CSK21_HUMAN	sp|Q8NEV1|CSK23_HUMAN;sp|P68400|CSK21_HUMAN	1174
NaN	NaN	NaN	NaN	21.1138	NaN								2	2	2	13.5	13.5	13.5	25.569	0	6.5074	3126900	5	0	1	NaN	0	sp|P68402|PA1B2_HUMAN	sp|P68402|PA1B2_HUMAN	1175
25.7172	24.4809	24.9241	23.5046	NaN	NaN								3	3	3	19.9	19.9	19.9	15.388	0	6.2638	360720000	16	0	1	1.53618	0	sp|Q71DI3|H32_HUMAN;sp|Q16695|H31T_HUMAN;sp|P84243|H33_HUMAN;sp|P68431|H31_HUMAN;sp|Q6NXT2|H3C_HUMAN	sp|Q71DI3|H32_HUMAN;sp|Q16695|H31T_HUMAN;sp|P84243|H33_HUMAN;sp|P68431|H31_HUMAN;sp|Q6NXT2|H3C_HUMAN	1176
28.337	28.4735	27.8662	28.9685	28.9565	28.9249						+	TD_X	14	14	7	75.5	75.5	48.3	15.998	0	199.79	4411400000	177	1.23529	0.0324211	-0.724396	-3.92817	sp|P68871|HBB_HUMAN	sp|P68871|HBB_HUMAN	1177
29.3912	29.1374	28.9673	29.7386	29.319	29.5317								15	15	15	79.6	79.6	79.6	15.257	0	74.354	8770400000	194	0.989246	0.0602319	-0.364492	-2.11002	sp|P69905|HBA_HUMAN;sp|P02008|HBAZ_HUMAN	sp|P69905|HBA_HUMAN	1178
21.3506	21.5792	21.9545	NaN	NaN	NaN								4	4	4	7.1	7.1	7.1	102.36	0	15.637	29758000	12	0	1	NaN	0	sp|P78344|IF4G2_HUMAN	sp|P78344|IF4G2_HUMAN	1179
NaN	22.6565	NaN	NaN	NaN	NaN								7	7	7	19.6	19.6	19.6	57.488	0	15.907	55705000	14	0	1	NaN	0	sp|P78371|TCPB_HUMAN	sp|P78371|TCPB_HUMAN	1180
NaN	NaN	NaN	NaN	21.467	NaN								2	2	2	5	5	5	27.566	0.0011287	3.268	4390600	3	0	1	NaN	0	sp|P78417|GSTO1_HUMAN	sp|P78417|GSTO1_HUMAN	1181
22.1264	21.7836	21.7574	NaN	NaN	NaN								10	9	9	7.2	6.8	6.8	305.48	0	25.887	36789000	19	0	1	NaN	0	sp|P78559|MAP1A_HUMAN	sp|P78559|MAP1A_HUMAN	1184
NaN	NaN	NaN	21.9577	NaN	22.0032								3	3	3	25.6	25.6	25.6	22.693	0	40.172	12958000	9	0	1	NaN	0	sp|P80723|BASP1_HUMAN	sp|P80723|BASP1_HUMAN	1185
NaN	NaN	NaN	NaN	NaN	17.9068								1	1	1	6	6	6	31.524	0.0020921	2.8405	245750	1	0	1	NaN	0	sp|P82970|HMGN5_HUMAN	sp|P82970|HMGN5_HUMAN	1186
21.7682	20.5992	20.7238	22.2595	22.0159	21.6108								3	3	3	19.1	19.1	19.1	17.779	0	6.6801	33467000	17	0.951529	0.0646809	-0.931631	-2.23873	sp|P83731|RL24_HUMAN	sp|P83731|RL24_HUMAN	1188
NaN	NaN	NaN	NaN	NaN	22.3369								1	1	1	8.7	8.7	8.7	23.466	0	13.484	40682000	8	0	1	NaN	0	sp|P84098|RL19_HUMAN	sp|P84098|RL19_HUMAN	1189
NaN	NaN	NaN	NaN	NaN	22.4238								1	1	1	14.2	14.2	14.2	21.466	0	13.831	13315000	5	0	1	NaN	0	sp|P84157|MXRA7_HUMAN	sp|P84157|MXRA7_HUMAN	1190
28.2676	28.4387	28.3702	27.486	27.5876	27.4465						+	TD_X	73	73	73	21	21	21	468.83	0	323.31	4027900000	401	3.63544	0	0.852126	13.0915	sp|P98160|PGBM_HUMAN	sp|P98160|PGBM_HUMAN	1191
NaN	NaN	NaN	NaN	21.5097	20.9679								2	2	2	19.1	19.1	19.1	17.17	0	5.569	5705500	7	0	1	NaN	0	sp|P98179|RBM3_HUMAN	sp|P98179|RBM3_HUMAN	1192
23.4356	23.5498	23.5425	22.5143	22.4199	NaN						+	TD_X	3	3	3	24.8	24.8	24.8	11.749	0	7.2269	118370000	16	2.66108	0.00685714	1.04218	17.3886	sp|P99999|CYC_HUMAN;sp|P00004|CYC_HORSE	sp|P99999|CYC_HUMAN;sp|P00004|CYC_HORSE	1193
NaN	NaN	20.443	NaN	NaN	NaN								2	1	1	11.5	8.5	8.5	31.806	0.0011655	3.4744	11406000	7	0	1	NaN	0	sp|Q00169|PIPNA_HUMAN	sp|Q00169|PIPNA_HUMAN	1194
NaN	21.1726	NaN	NaN	NaN	NaN								2	2	2	5.5	5.5	5.5	40.094	0	4.752	17263000	4	0	1	NaN	0	sp|Q00325|MPCP_HUMAN	sp|Q00325|MPCP_HUMAN	1195
20.7448	NaN	20.4314	NaN	NaN	NaN								2	2	2	2.4	2.4	2.4	141.45	0	13.896	13151000	10	0	1	NaN	0	sp|Q00341|VIGLN_HUMAN	sp|Q00341|VIGLN_HUMAN	1196
20.4053	20.3898	20.4315	NaN	NaN	NaN								3	3	3	19.9	19.9	19.9	34.91	0	11.642	12600000	8	0	1	NaN	0	sp|Q00577|PURA_HUMAN	sp|Q00577|PURA_HUMAN	1198
23.0948	23.012	22.9707	NaN	NaN	NaN								11	11	11	8.7	8.7	8.7	191.61	0	31.096	80390000	31	0	1	NaN	0	sp|Q00610|CLH1_HUMAN	sp|Q00610|CLH1_HUMAN	1199
NaN	NaN	20.2038	NaN	NaN	NaN								5	5	5	21.4	21.4	21.4	25.177	0	9.5176	15635000	13	0	1	NaN	0	sp|Q00688|FKBP3_HUMAN	sp|Q00688|FKBP3_HUMAN	1200
NaN	NaN	23.1942	NaN	NaN	NaN								1	1	1	5.3	5.3	5.3	21.493	0.0081081	2.1321	94760000	3	0	1	NaN	0	sp|Q00765|REEP5_HUMAN	sp|Q00765|REEP5_HUMAN	1201
NaN	NaN	NaN	20.7305	NaN	NaN								1	1	1	5.6	5.6	5.6	38.324	0.0039177	2.4482	23222000	2	0	1	NaN	0	sp|Q00796|DHSO_HUMAN	sp|Q00796|DHSO_HUMAN	1202
24.7482	24.0681	24.538	24.4205	23.4775	24.1508								13	13	13	23.8	23.8	23.8	90.583	0	67.664	274290000	66	0.549283	0.21991	0.435108	1.26109	sp|Q00839|HNRPU_HUMAN	sp|Q00839|HNRPU_HUMAN	1203
24.4929	23.7894	24.0499	23.4243	23.8421	23.799								28	28	28	18.2	18.2	18.2	274.61	0	177	211330000	101	0.766675	0.117692	0.422291	1.72746	sp|Q01082|SPTB2_HUMAN;sp|P11277|SPTB1_HUMAN	sp|Q01082|SPTB2_HUMAN	1204
NaN	NaN	NaN	NaN	NaN	19.5457								1	1	1	0.7	0.7	0.7	193.49	0.0020263	2.6386	765330	1	0	1	NaN	0	sp|Q01118|SCN7A_HUMAN	sp|Q01118|SCN7A_HUMAN	1205
21.548	20.6052	20.7096	NaN	NaN	NaN								6	6	6	2.7	2.7	2.7	433.71	0	18.344	20133000	11	0	1	NaN	0	sp|Q01484|ANK2_HUMAN	sp|Q01484|ANK2_HUMAN	1207
NaN	NaN	NaN	20.634	NaN	NaN								5	5	5	9.4	9.4	9.4	85.595	0	8.9124	18933000	8	0	1	NaN	0	sp|Q01813|PFKAP_HUMAN	sp|Q01813|PFKAP_HUMAN	1209
NaN	NaN	NaN	NaN	22.2836	21.957								2	2	2	5.9	5.9	5.9	68.477	0	14.726	12402000	5	0	1	NaN	0	sp|Q01844|EWS_HUMAN	sp|Q01844|EWS_HUMAN	1211
NaN	NaN	20.337	NaN	NaN	NaN								2	2	2	2.1	2.1	2.1	115.93	0.0011325	3.2857	7812000	4	0	1	NaN	0	sp|Q02218|ODO1_HUMAN	sp|Q02218|ODO1_HUMAN	1213
NaN	19.9496	NaN	NaN	NaN	NaN								1	1	1	2.8	2.8	2.8	43.439	0.0039062	2.4401	3247000	2	0	1	NaN	0	sp|Q02750|MP2K1_HUMAN	sp|Q02750|MP2K1_HUMAN	1216
22.7248	22.3674	22.3902	NaN	NaN	NaN								7	7	7	22.9	22.9	22.9	32.728	0	23.25	79800000	26	0	1	NaN	0	sp|Q02878|RL6_HUMAN	sp|Q02878|RL6_HUMAN	1217
23.9057	23.9176	23.9412	24.9713	24.8295	25.1013						+	TD_X	28	28	28	27.8	27.8	27.8	191.48	0	323.31	215430000	109	2.30425	0.0102	-1.04587	-13.2074	sp|Q02952|AKA12_HUMAN	sp|Q02952|AKA12_HUMAN	1218
NaN	NaN	NaN	NaN	NaN	NaN								1	1	1	5.1	5.1	5.1	34.061	0.0056338	2.2933	0	1	NaN	1	0	NaN	sp|Q02978|M2OM_HUMAN	sp|Q02978|M2OM_HUMAN	1219
26.9943	26.6139	26.579	27.0309	27.3114	27.3714						+	TD_X	8	8	8	43.3	43.3	43.3	20.471	0	64.903	1454600000	77	1.37068	0.0230741	-0.508827	-3.00318	sp|Q03135|CAV1_HUMAN;sp|P56539|CAV3_HUMAN	sp|Q03135|CAV1_HUMAN	1220
NaN	NaN	NaN	23.1273	23.4118	22.9008								9	8	8	14	12.7	12.7	69.948	0	12.811	27303000	19	0	1	NaN	0	sp|Q03252|LMNB2_HUMAN	sp|Q03252|LMNB2_HUMAN	1221
NaN	NaN	NaN	NaN	NaN	21.4796								1	1	1	9.8	9.8	9.8	33.325	0	14.017	8399300	5	0	1	NaN	0	sp|Q04323|UBXN1_HUMAN	sp|Q04323|UBXN1_HUMAN	1222
NaN	NaN	18.8411	NaN	NaN	NaN								1	1	1	2.4	2.4	2.4	80.473	0.0064397	2.2318	4843900	4	0	1	NaN	0	sp|Q04446|GLGB_HUMAN	sp|Q04446|GLGB_HUMAN	1223
NaN	19.0597	NaN	NaN	NaN	NaN								2	2	2	1.9	1.9	1.9	175.49	0.0012063	3.8078	4664700	5	0	1	NaN	0	sp|Q04637|IF4G1_HUMAN	sp|Q04637|IF4G1_HUMAN	1224
NaN	NaN	NaN	NaN	20.4794	NaN								2	2	2	7.6	7.6	7.6	20.777	0.0038351	2.3887	1443500	2	0	1	NaN	0	sp|Q04760|LGUL_HUMAN	sp|Q04760|LGUL_HUMAN	1225
NaN	NaN	23.2888	NaN	NaN	NaN								6	3	3	22.8	13	13	28.218	0	26.003	65742000	14	0	1	NaN	0	sp|Q04917|1433F_HUMAN	sp|Q04917|1433F_HUMAN	1226
25.5575	24.8695	24.7435	24.9036	24.3739	25.0974								29	29	29	20.2	20.2	20.2	193.51	0	101.53	415180000	80	0.326912	0.47578	0.26524	0.797041	sp|Q05707|COEA1_HUMAN	sp|Q05707|COEA1_HUMAN	1228
21.0244	NaN	NaN	NaN	NaN	NaN								1	1	1	3.9	3.9	3.9	99.848	0	7.3423	6052800	1	0	1	NaN	0	sp|Q06033|ITIH3_HUMAN	sp|Q06033|ITIH3_HUMAN	1229
NaN	NaN	NaN	NaN	NaN	19.0345								2	2	2	5	5	5	68.436	0	5.6159	16592000	11	0	1	NaN	0	sp|Q06124|PTN11_HUMAN	sp|Q06124|PTN11_HUMAN	1230
18.5339	NaN	NaN	NaN	NaN	NaN								3	3	3	16.5	16.5	16.5	28.723	0	5.0786	5050900	4	0	1	NaN	0	sp|Q06323|PSME1_HUMAN	sp|Q06323|PSME1_HUMAN	1231
23.6505	24.4516	23.9425	25.4214	25.6193	25.9827						+	TD_X	12	12	11	40.2	40.2	40.2	22.11	0	42.32	362620000	69	2.21424	0.0148571	-1.65955	-5.80245	sp|Q06830|PRDX1_HUMAN;sp|Q13162|PRDX4_HUMAN	sp|Q06830|PRDX1_HUMAN	1232
21.0438	21.682	21.1796	22.5591	22.403	22.2992						+	TD_X	3	3	3	21.3	21.3	21.3	21.634	0	10.786	36335000	20	1.74012	0.015013	-1.11865	-5.371	sp|Q07020|RL18_HUMAN	sp|Q07020|RL18_HUMAN	1233
NaN	17.4174	NaN	NaN	NaN	NaN								2	2	2	14.2	14.2	14.2	31.362	0	5.2228	1604400	3	0	1	NaN	0	sp|Q07021|C1QBP_HUMAN	sp|Q07021|C1QBP_HUMAN	1234
21.9513	21.761	21.7513	NaN	NaN	NaN								8	8	8	18.1	18.1	18.1	66.022	0	17.753	35269000	19	0	1	NaN	0	sp|Q07065|CKAP4_HUMAN	sp|Q07065|CKAP4_HUMAN	1235
NaN	NaN	NaN	NaN	20.0395	NaN								1	1	1	1.1	1.1	1.1	195.46	0.0011223	3.2396	5095000	5	0	1	NaN	0	sp|Q07157|ZO1_HUMAN	sp|Q07157|ZO1_HUMAN	1236
NaN	21.9506	NaN	NaN	NaN	NaN								4	4	4	16.7	16.7	16.7	48.227	0	7.777	24383000	8	0	1	NaN	0	sp|Q07666|KHDR1_HUMAN;sp|Q5VWX1|KHDR2_HUMAN	sp|Q07666|KHDR1_HUMAN	1238
NaN	NaN	18.6548	NaN	NaN	NaN								1	1	1	6.8	6.8	6.8	21.184	0	9.6879	2724600	3	0	1	NaN	0	sp|Q07812|BAX_HUMAN	sp|Q07812|BAX_HUMAN	1239
NaN	18.1936	NaN	NaN	NaN	NaN								2	2	2	3.8	3.8	3.8	65.309	0	4.8964	2101400	2	0	1	NaN	0	sp|Q07866|KLC1_HUMAN;sp|Q9H0B6|KLC2_HUMAN	sp|Q07866|KLC1_HUMAN;sp|Q9H0B6|KLC2_HUMAN	1240
NaN	NaN	18.4188	NaN	NaN	NaN								1	1	1	0.3	0.3	0.3	504.6	0.0010989	3.1118	2777500	4	0	1	NaN	0	sp|Q07954|LRP1_HUMAN	sp|Q07954|LRP1_HUMAN	1241
NaN	NaN	NaN	NaN	18.39	NaN								2	2	2	6	6	6	27.744	0.0080935	2.1294	339190	2	0	1	NaN	0	sp|Q07955|SRSF1_HUMAN	sp|Q07955|SRSF1_HUMAN	1242
21.151	21.1363	21.5619	NaN	NaN	21.2409								3	3	3	14.1	14.1	14.1	50.435	0	76.913	29343000	13	0	1	0.0422363	0	sp|Q07960|RHG01_HUMAN	sp|Q07960|RHG01_HUMAN	1243
NaN	NaN	21.811	NaN	NaN	NaN								1	1	1	8.2	8.2	8.2	35.206	0	6.5044	26522000	6	0	1	NaN	0	sp|Q08257|QOR_HUMAN	sp|Q08257|QOR_HUMAN	1244
NaN	19.5426	NaN	NaN	NaN	NaN								1	1	1	2	2	2	91.114	0.0011312	3.2856	2448600	3	0	1	NaN	0	sp|Q08499|PDE4D_HUMAN	sp|Q08499|PDE4D_HUMAN	1245
NaN	NaN	20.5491	NaN	NaN	NaN								1	1	1	2.5	2.5	2.5	35.213	0.0096407	2.0384	8684500	2	0	1	NaN	0	sp|Q08722|CD47_HUMAN	sp|Q08722|CD47_HUMAN	1246
NaN	NaN	18.5666	NaN	NaN	NaN								1	1	1	2.2	2.2	2.2	87.972	0.0088028	2.0593	1775700	2	0	1	NaN	0	sp|Q08AM6|VAC14_HUMAN	sp|Q08AM6|VAC14_HUMAN	1247
NaN	NaN	NaN	NaN	NaN	NaN								1	1	1	2.1	2.1	2.1	69.384	0.0087951	2.0496	0	1	NaN	1	0	NaN	sp|Q09013|DMPK_HUMAN	sp|Q09013|DMPK_HUMAN	1248
29.343	28.8485	29.0845	30.6576	30.4709	30.3424						+	TD_X	238	238	238	63.4	63.4	63.4	629.09	0	323.31	9638800000	1050	2.63914	0.00662069	-1.39832	-8.2455	sp|Q09666|AHNK_HUMAN	sp|Q09666|AHNK_HUMAN	1249
NaN	NaN	NaN	NaN	NaN	21.181								2	2	2	4.1	4.1	4.1	80.657	0.0013245	4.5614	2377400	4	0	1	NaN	0	sp|Q0ZGT2|NEXN_HUMAN	sp|Q0ZGT2|NEXN_HUMAN	1251
NaN	NaN	19.7066	NaN	NaN	NaN								1	1	1	5.1	5.1	5.1	58.252	0.0012438	4.1055	2568700	2	0	1	NaN	0	sp|Q10713|MPPA_HUMAN	sp|Q10713|MPPA_HUMAN	1252
NaN	NaN	20.9062	NaN	NaN	NaN								3	3	3	6.8	6.8	6.8	46.382	0	28.253	17842000	6	0	1	NaN	0	sp|Q12765|SCRN1_HUMAN	sp|Q12765|SCRN1_HUMAN	1253
20.2424	19.8426	20.101	NaN	NaN	NaN								3	3	3	6.5	6.5	6.5	85.862	0	13.26	12566000	9	0	1	NaN	0	sp|Q12797|ASPH_HUMAN	sp|Q12797|ASPH_HUMAN	1256
NaN	18.4815	NaN	NaN	NaN	NaN								1	1	1	1.4	1.4	1.4	111.4	0.0011561	3.4127	1173600	2	0	1	NaN	0	sp|Q12882|DPYD_HUMAN	sp|Q12882|DPYD_HUMAN	1258
22.6085	NaN	NaN	NaN	NaN	NaN								4	4	4	6.4	6.4	6.4	95.337	0	24.059	20388000	7	0	1	NaN	0	sp|Q12906|ILF3_HUMAN	sp|Q12906|ILF3_HUMAN	1259
NaN	NaN	20.1895	NaN	NaN	NaN								1	1	1	9.3	9.3	9.3	40.228	0	19.133	5452500	3	0	1	NaN	0	sp|Q12907|LMAN2_HUMAN	sp|Q12907|LMAN2_HUMAN	1260
NaN	NaN	NaN	NaN	NaN	NaN								1	1	1	0.7	0.7	0.7	480.4	0	8.338	0	1	NaN	1	0	NaN	sp|Q12955|ANK3_HUMAN	sp|Q12955|ANK3_HUMAN	1261
21.4304	21.2936	NaN	NaN	NaN	NaN								2	2	2	9.1	9.1	9.1	35.816	0	15.235	19669000	5	0	1	NaN	0	sp|Q13011|ECH1_HUMAN	sp|Q13011|ECH1_HUMAN	1262
19.6782	20.0351	19.9647	NaN	NaN	NaN								2	2	2	1.7	1.7	1.7	144.75	0	4.6372	10253000	9	0	1	NaN	0	sp|Q13045|FLII_HUMAN	sp|Q13045|FLII_HUMAN	1263
NaN	NaN	NaN	NaN	21.3415	NaN								2	2	2	12.4	12.4	12.4	31.236	0.0013004	4.4341	13427000	8	0	1	NaN	0	sp|Q13126|MTAP_HUMAN	sp|Q13126|MTAP_HUMAN	1264
21.098	NaN	NaN	NaN	NaN	NaN								2	2	2	11.5	11.5	11.5	30.84	0	6.8812	15739000	7	0	1	NaN	0	sp|Q13151|ROA0_HUMAN	sp|Q13151|ROA0_HUMAN	1265
NaN	NaN	NaN	NaN	NaN	21.8578								3	3	2	12.2	12.2	9	58.042	0	10.089	9742600	6	0	1	NaN	0	sp|Q13177|PAK2_HUMAN;sp|O75914|PAK3_HUMAN	sp|Q13177|PAK2_HUMAN	1266
NaN	NaN	19.7766	NaN	NaN	NaN								1	1	1	1.4	1.4	1.4	100.2	0.0081448	2.1538	8291300	4	0	1	NaN	0	sp|Q13200|PSMD2_HUMAN	sp|Q13200|PSMD2_HUMAN	1267
24.0224	23.7019	24.1645	24.2547	24.1413	23.4707								8	8	8	26.5	26.5	26.5	52.39	0	25.009	218100000	40	0.00851017	1	0.00737381	0.0263076	sp|Q13228|SBP1_HUMAN	sp|Q13228|SBP1_HUMAN	1269
NaN	NaN	NaN	NaN	NaN	21.2064								4	4	4	9.5	9.5	9.5	88.549	0	33.274	10560000	10	0	1	NaN	0	sp|Q13263|TIF1B_HUMAN	sp|Q13263|TIF1B_HUMAN	1270
NaN	NaN	NaN	NaN	NaN	23.1127								4	4	1	25.9	25.9	8.2	16.495	0	9.1139	25827000	6	0	1	NaN	0	sp|Q13404|UB2V1_HUMAN	sp|Q13404|UB2V1_HUMAN	1275
NaN	NaN	NaN	23.4266	NaN	23.2477								4	4	4	10.3	10.3	10.3	71.456	0	15.432	45795000	10	0	1	NaN	0	sp|Q13409|DC1I2_HUMAN	sp|Q13409|DC1I2_HUMAN	1276
23.8761	24.8075	24.5238	24.1239	23.5447	24.2829								8	8	8	20.6	20.6	20.6	51.419	0	21.035	319470000	50	0.513496	0.246703	0.418652	1.17809	sp|Q13418|ILK_HUMAN	sp|Q13418|ILK_HUMAN	1277
NaN	NaN	NaN	25.0574	24.1035	23.9877								8	8	8	33.7	33.7	33.7	20.63	0	119.77	69178000	19	0	1	NaN	0	sp|Q13442|HAP28_HUMAN	sp|Q13442|HAP28_HUMAN	1278
20.4619	NaN	NaN	NaN	NaN	NaN								5	5	4	6.4	6.4	5.2	158.17	0	11.72	8411200	9	0	1	NaN	0	sp|Q13464|ROCK1_HUMAN	sp|Q13464|ROCK1_HUMAN	1279
22.0517	NaN	NaN	NaN	NaN	NaN								2	2	2	8.1	8.1	8.1	70.754	0	10.667	26949000	5	0	1	NaN	0	sp|Q13492|PICAL_HUMAN	sp|Q13492|PICAL_HUMAN	1280
21.8408	22.0146	21.5329	NaN	NaN	NaN								14	4	2	37.1	13.6	8.9	50.432	0	9.524	35059000	16	0	1	NaN	0	sp|Q13509|TBB3_HUMAN	sp|Q13509|TBB3_HUMAN	1282
NaN	NaN	NaN	22.4004	NaN	NaN								4	4	4	30.1	30.1	30.1	18.243	0	9.2083	20437000	13	0	1	NaN	0	sp|Q13526|PIN1_HUMAN	sp|Q13526|PIN1_HUMAN	1283
21.2649	21.1724	21.4111	NaN	20.4958	20.1462						+	TD_X	4	3	1	8.2	4.8	2.3	62.606	0	9.7062	27149000	16	1.10346	0.0425455	0.961793	5.11303	sp|Q13555|KCC2G_HUMAN	sp|Q13555|KCC2G_HUMAN	1286
22.7048	NaN	NaN	NaN	NaN	NaN								4	4	2	11.8	11.8	5.8	56.369	0	23.159	55598000	11	0	1	NaN	0	sp|Q13557|KCC2D_HUMAN	sp|Q13557|KCC2D_HUMAN	1287
NaN	19.6203	NaN	NaN	NaN	NaN								4	4	4	12	12	12	44.23	0	7.7987	8765500	7	0	1	NaN	0	sp|Q13561|DCTN2_HUMAN	sp|Q13561|DCTN2_HUMAN	1288
25.4157	26.1129	26.026	26.3708	26.3407	26.3304								3	3	3	9	9	9	36.263	0	10.85	771060000	23	0.81859	0.0976	-0.495817	-2.25694	sp|Q13642|FHL1_HUMAN	sp|Q13642|FHL1_HUMAN	1289
23.4451	23.4555	23.4844	NaN	NaN	NaN								8	8	8	10.1	10.1	10.1	128.95	0	24.515	111890000	22	0	1	NaN	0	sp|Q13683|ITA7_HUMAN	sp|Q13683|ITA7_HUMAN	1290
NaN	18.9095	NaN	NaN	NaN	NaN								3	3	3	7.6	7.6	7.6	58.06	0	7.2045	5743200	6	0	1	NaN	0	sp|Q13884|SNTB1_HUMAN;sp|Q13424|SNTA1_HUMAN;sp|Q13425|SNTB2_HUMAN	sp|Q13884|SNTB1_HUMAN	1293
25.8693	25.8695	25.8969	24.9486	25.181	25.1708						+	TD_X	21	9	2	52.4	22.2	3.6	49.906	0	86.883	769300000	71	2.06531	0.0164706	0.778442	10.191	sp|Q13885|TBB2A_HUMAN	sp|Q13885|TBB2A_HUMAN	1294
NaN	NaN	NaN	NaN	19.9759	NaN								1	1	1	6.4	6.4	6.4	18.648	0.0065177	2.2568	2264400	2	0	1	NaN	0	sp|Q14011|CIRBP_HUMAN	sp|Q14011|CIRBP_HUMAN	1295
NaN	NaN	NaN	NaN	NaN	21.1454								1	1	1	25.4	25.4	25.4	6.9151	0	54.208	4670000	5	0	1	NaN	0	sp|Q14061|COX17_HUMAN	sp|Q14061|COX17_HUMAN	1296
NaN	NaN	NaN	21.9678	NaN	21.8562								2	2	2	9	9	9	38.434	0	7.7126	16472000	9	0	1	NaN	0	sp|Q14103|HNRPD_HUMAN	sp|Q14103|HNRPD_HUMAN	1297
NaN	NaN	18.7784	NaN	NaN	NaN								1	1	1	3.8	3.8	3.8	54.29	0.0020121	2.5827	3174900	4	0	1	NaN	0	sp|Q14108|SCRB2_HUMAN	sp|Q14108|SCRB2_HUMAN	1298
22.7353	23.2731	23.0187	NaN	22.8913	22.6585								11	10	10	11.3	11.3	11.3	151.25	0	39.97	87231000	33	0.502485	0.255497	0.234155	1.20622	sp|Q14112|NID2_HUMAN	sp|Q14112|NID2_HUMAN	1299
NaN	23.5799	NaN	NaN	NaN	NaN								6	6	6	8.2	8.2	8.2	97.44	0	12.706	60753000	16	0	1	NaN	0	sp|Q14118|DAG1_HUMAN	sp|Q14118|DAG1_HUMAN	1300
23.0825	23.6375	23.7161	NaN	NaN	23.0024								6	6	4	16.4	16.4	11.8	49.716	0	117.08	125770000	23	0	1	0.476268	0	sp|Q14141|SEPT6_HUMAN	sp|Q14141|SEPT6_HUMAN	1301
NaN	18.5313	NaN	NaN	NaN	NaN								5	1	1	11.7	4	4	62.183	0.0020492	2.7134	1214800	2	0	1	NaN	0	sp|Q14194|DPYL1_HUMAN	sp|Q14194|DPYL1_HUMAN	1302
26.5856	26.934	26.8701	26.1556	26.4295	26.197						+	TD_X	24	24	20	56.5	56.5	47.5	61.963	0	323.31	1446400000	159	1.72097	0.0146329	0.535892	3.91524	sp|Q14195|DPYL3_HUMAN;sp|Q14117|DPYS_HUMAN	sp|Q14195|DPYL3_HUMAN	1303
NaN	21.6792	NaN	NaN	NaN	NaN								7	7	7	8.5	8.5	8.5	141.69	0	12.844	12654000	10	0	1	NaN	0	sp|Q14203|DCTN1_HUMAN	sp|Q14203|DCTN1_HUMAN	1304
22.8165	24.0098	23.7716	21.4042	NaN	23.4406								21	21	21	7.3	7.3	7.3	532.4	0	70.702	150370000	50	0.335632	0.462303	1.11025	1.02653	sp|Q14204|DYHC1_HUMAN	sp|Q14204|DYHC1_HUMAN	1305
NaN	NaN	22.2313	NaN	NaN	NaN								4	1	1	14.3	3.7	3.7	46.402	0.0019704	2.488	14781000	2	0	1	NaN	0	sp|Q14240|IF4A2_HUMAN	sp|Q14240|IF4A2_HUMAN	1306
NaN	NaN	NaN	NaN	NaN	NaN								1	1	1	5.8	5.8	5.8	61.585	0.0012422	4.067	0	1	NaN	1	0	NaN	sp|Q14247|SRC8_HUMAN	sp|Q14247|SRC8_HUMAN	1307
NaN	NaN	NaN	NaN	NaN	20.9718								1	1	1	5.1	5.1	5.1	75.207	0	20.58	4347000	2	0	1	NaN	0	sp|Q14515|SPRL1_HUMAN	sp|Q14515|SPRL1_HUMAN	1309
21.9052	21.4831	21.1469	NaN	NaN	NaN								5	5	5	7.7	7.7	7.7	103.36	0	12.723	33806000	14	0	1	NaN	0	sp|Q14624|ITIH4_HUMAN	sp|Q14624|ITIH4_HUMAN	1311
23.0887	22.5542	22.8169	23.2608	22.9447	23.2294								14	14	14	19.1	19.1	19.1	106.87	0	135.39	88162000	42	0.785278	0.114421	-0.32504	-1.7648	sp|Q14697|GANAB_HUMAN	sp|Q14697|GANAB_HUMAN	1313
NaN	NaN	18.1626	NaN	NaN	NaN								4	4	4	6.9	6.9	6.9	99.326	0	6.8753	880830	4	0	1	NaN	0	sp|Q14764|MVP_HUMAN	sp|Q14764|MVP_HUMAN	1314
NaN	NaN	NaN	NaN	NaN	23.0101								4	4	4	18.8	18.8	18.8	29.717	0	10.368	20103000	10	0	1	NaN	0	sp|Q14847|LASP1_HUMAN	sp|Q14847|LASP1_HUMAN	1315
NaN	NaN	21.4501	NaN	NaN	NaN								2	2	2	7.9	7.9	7.9	35.869	0.0020222	2.6199	17523000	5	0	1	NaN	0	sp|Q14914|PTGR1_HUMAN	sp|Q14914|PTGR1_HUMAN	1316
18.4712	NaN	NaN	NaN	NaN	NaN								1	1	1	5.4	5.4	5.4	55.098	0	5.1625	1031200	1	0	1	NaN	0	sp|Q14938|NFIX_HUMAN	sp|Q14938|NFIX_HUMAN	1317
22.0326	21.9273	22.153	NaN	NaN	NaN								6	6	6	8.6	8.6	8.6	97.169	0	46.897	42827000	17	0	1	NaN	0	sp|Q14974|IMB1_HUMAN	sp|Q14974|IMB1_HUMAN	1318
25.0478	24.9454	24.9204	24.8036	25.1109	24.9993								20	20	20	18	18	18	95.197	0	84.244	462910000	87	0.000253067	1	-7.82013e-05	-0.00079875	sp|Q14BN4|SLMAP_HUMAN	sp|Q14BN4|SLMAP_HUMAN	1321
23.6237	23.7938	24.084	24.2069	24.1158	24.0907								11	11	11	46.8	46.8	46.8	41.487	0	47.875	212010000	60	0.839686	0.0938231	-0.303986	-2.1879	sp|Q15019|SEPT2_HUMAN	sp|Q15019|SEPT2_HUMAN	1322
NaN	NaN	NaN	22.9152	NaN	NaN								2	2	2	12.9	12.9	12.9	27.385	0	8.7254	25760000	5	0	1	NaN	0	sp|Q15056|IF4H_HUMAN	sp|Q15056|IF4H_HUMAN	1323
21.4581	NaN	21.026	NaN	NaN	NaN								6	6	6	10.8	10.8	10.8	93.313	0	17.409	18444000	13	0	1	NaN	0	sp|Q15063|POSTN_HUMAN	sp|Q15063|POSTN_HUMAN	1324
22.2644	22.2595	21.7624	22.6882	NaN	22.0596								7	7	7	23	23	23	48.121	0	13.78	58416000	19	0.272535	0.58703	-0.278468	-0.782909	sp|Q15084|PDIA6_HUMAN	sp|Q15084|PDIA6_HUMAN	1325
NaN	NaN	NaN	NaN	NaN	22.5931								2	2	2	14.6	14.6	14.6	15.04	0.001269	4.2381	8861100	4	0	1	NaN	0	sp|Q15121|PEA15_HUMAN	sp|Q15121|PEA15_HUMAN	1326
26.473	26.68	26.9588	26.7971	26.9085	27.3036								25	25	25	43.6	43.6	43.6	62.224	0	141.11	1774700000	146	0.647784	0.169529	-0.299131	-1.43545	sp|Q15124|PGM5_HUMAN	sp|Q15124|PGM5_HUMAN	1327
NaN	NaN	NaN	21.7237	22.3463	22.2733								4	4	4	25.6	25.6	25.6	32.66	0	11.411	13586000	13	0	1	NaN	0	sp|Q15181|IPYR_HUMAN	sp|Q15181|IPYR_HUMAN	1329
NaN	19.8254	NaN	NaN	NaN	NaN								3	3	3	9.8	9.8	9.8	54.231	0	5.4765	5114300	4	0	1	NaN	0	sp|Q15233|NONO_HUMAN	sp|Q15233|NONO_HUMAN	1330
NaN	NaN	NaN	NaN	NaN	20.9809								1	1	1	4.5	4.5	4.5	38.89	0.002004	2.5715	3631400	2	0	1	NaN	0	sp|Q15293|RCN1_HUMAN	sp|Q15293|RCN1_HUMAN	1331
23.2901	24.2181	23.5374	23.2417	NaN	22.7265								9	9	9	31	31	31	31.54	0	24.052	154480000	33	0.770877	0.117792	0.697759	1.84293	sp|Q15404|RSU1_HUMAN	sp|Q15404|RSU1_HUMAN	1332
NaN	NaN	NaN	NaN	NaN	21.9748								2	2	2	2.3	2.3	2.3	102.64	0	6.0992	9057400	6	0	1	NaN	0	sp|Q15424|SAFB1_HUMAN	sp|Q15424|SAFB1_HUMAN	1333
NaN	NaN	20.6406	NaN	NaN	NaN								3	3	3	9.2	9.2	9.2	41.564	0	6.641	4907600	3	0	1	NaN	0	sp|Q15435|PP1R7_HUMAN	sp|Q15435|PP1R7_HUMAN	1334
25.5467	25.7016	25.6202	26.1302	26.2113	26.0309						+	TD_X	17	17	17	37	37	37	74.68	0	68.154	717510000	116	2.68759	0.00738462	-0.501315	-7.29243	sp|Q15582|BGH3_HUMAN	sp|Q15582|BGH3_HUMAN	1335
23.1239	22.5227	22.536	NaN	NaN	NaN								5	5	5	29.1	29.1	29.1	29.999	0	11.561	80544000	13	0	1	NaN	0	sp|Q15691|MARE1_HUMAN	sp|Q15691|MARE1_HUMAN	1338
NaN	NaN	NaN	18.0451	NaN	NaN								2	2	2	5.4	5.4	5.4	52.306	0.0013072	4.4665	2423300	5	0	1	NaN	0	sp|Q15796|SMAD2_HUMAN;sp|P84022|SMAD3_HUMAN;sp|O15198|SMAD9_HUMAN	sp|Q15796|SMAD2_HUMAN;sp|P84022|SMAD3_HUMAN;sp|O15198|SMAD9_HUMAN	1340
NaN	23.1264	22.8719	NaN	NaN	NaN								4	4	2	52	52	28	11.309	0	19.389	64605000	11	0	1	NaN	0	sp|Q15836|VAMP3_HUMAN;sp|P23763|VAMP1_HUMAN	sp|Q15836|VAMP3_HUMAN	1341
NaN	NaN	NaN	22.155	NaN	NaN								2	2	2	17.3	17.3	17.3	9.0714	0.0012034	3.79	4295700	4	0	1	NaN	0	sp|Q15843|NEDD8_HUMAN	sp|Q15843|NEDD8_HUMAN	1342
NaN	NaN	NaN	25.4976	25.4606	25.3382								8	8	8	19.6	19.6	19.6	61.277	0	33.447	135940000	29	0	1	NaN	0	sp|Q15942|ZYX_HUMAN	sp|Q15942|ZYX_HUMAN	1343
22.9829	23.133	23.0944	22.9748	22.7539	22.9357								10	10	10	22.2	22.2	22.2	50.679	0	52.561	113200000	31	1.00004	0.058073	0.181928	2.22939	sp|Q16181|SEPT7_HUMAN;sp|Q6ZU15|SEP14_HUMAN	sp|Q16181|SEPT7_HUMAN	1344
NaN	NaN	NaN	19.8537	NaN	NaN								1	1	1	3.7	3.7	3.7	42.153	0.0065116	2.2552	871490	1	0	1	NaN	0	sp|Q16186|ADRM1_HUMAN	sp|Q16186|ADRM1_HUMAN	1345
NaN	NaN	NaN	21.0804	NaN	NaN								2	2	2	7	7	7	53.29	0	4.9455	2039600	3	0	1	NaN	0	sp|Q16204|CCDC6_HUMAN	sp|Q16204|CCDC6_HUMAN	1346
25.2813	25.3506	25.561	24.9549	25.177	25.0831						+	TD_X	22	22	22	15.2	15.2	15.2	202.52	0	280.45	615890000	91	1.39339	0.0224906	0.325956	3.07748	sp|Q16363|LAMA4_HUMAN	sp|Q16363|LAMA4_HUMAN	1348
NaN	17.476	NaN	NaN	NaN	NaN								2	2	2	4.4	4.4	4.4	56.195	0	5.6649	1022900	6	0	1	NaN	0	sp|Q16401|PSMD5_HUMAN	sp|Q16401|PSMD5_HUMAN	1349
19.6888	NaN	NaN	NaN	NaN	NaN								2	2	2	3.4	3.4	3.4	126.97	0	5.898	7023500	2	0	1	NaN	0	sp|Q16531|DDB1_HUMAN	sp|Q16531|DDB1_HUMAN	1350
25.0272	24.8973	24.8761	24.7281	24.9241	24.8114								16	13	12	42.3	34.6	32.3	62.293	0	61.335	380430000	67	0.687421	0.148293	0.112289	1.52029	sp|Q16555|DPYL2_HUMAN	sp|Q16555|DPYL2_HUMAN	1351
NaN	NaN	NaN	NaN	22.096	NaN								1	1	1	4.2	4.2	4.2	28.565	0.0019782	2.5016	41213000	4	0	1	NaN	0	sp|Q16563|SYPL1_HUMAN	sp|Q16563|SYPL1_HUMAN	1352
NaN	21.5787	NaN	22.7169	NaN	22.1045								2	2	2	5.9	5.9	5.9	71.428	0	8.5371	36497000	15	0	1	-0.831997	0	sp|Q16643|DREB_HUMAN	sp|Q16643|DREB_HUMAN	1353
NaN	20.5573	NaN	NaN	NaN	NaN								2	2	2	9.9	9.9	9.9	36.067	0	5.5222	8804900	4	0	1	NaN	0	sp|Q16698|DECR_HUMAN	sp|Q16698|DECR_HUMAN	1354
28.5072	27.7119	27.964	27.8256	27.4693	27.6019								9	9	4	62	62	54.3	13.988	0	53.457	3478000000	67	0.696051	0.147677	0.428776	1.67075	sp|Q16777|H2A2C_HUMAN;sp|Q6FI13|H2A2A_HUMAN;sp|Q99878|H2A1J_HUMAN;sp|Q96KK5|H2A1H_HUMAN;sp|Q9BTM1|H2AJ_HUMAN;sp|P20671|H2A1D_HUMAN;sp|P0C0S8|H2A1_HUMAN	sp|Q16777|H2A2C_HUMAN;sp|Q6FI13|H2A2A_HUMAN;sp|Q99878|H2A1J_HUMAN;sp|Q96KK5|H2A1H_HUMAN;sp|Q9BTM1|H2AJ_HUMAN;sp|P20671|H2A1D_HUMAN;sp|P0C0S8|H2A1_HUMAN	1355
21.2796	21.6983	21.5111	NaN	NaN	NaN								3	3	3	11.1	11.1	11.1	34.293	0	5.3352	27390000	10	0	1	NaN	0	sp|Q16836|HCDH_HUMAN	sp|Q16836|HCDH_HUMAN	1356
26.2728	26.6465	26.7407	26.4727	26.7021	26.2209								18	18	18	23.6	23.6	23.6	84.621	0	195.99	1473800000	162	0.166557	0.791524	0.0880667	0.441831	sp|Q16853|AOC3_HUMAN;sp|O75106|AOC2_HUMAN	sp|Q16853|AOC3_HUMAN	1357
NaN	19.4087	19.5143	NaN	NaN	NaN								3	3	3	7.4	7.4	7.4	70.905	0	10.243	6030000	8	0	1	NaN	0	sp|Q16881|TRXR1_HUMAN	sp|Q16881|TRXR1_HUMAN	1358
21.6051	21.7967	21.9115	NaN	NaN	NaN								6	6	6	12.7	12.7	12.7	83.677	0	36.581	32100000	18	0	1	NaN	0	sp|Q16891|MIC60_HUMAN	sp|Q16891|MIC60_HUMAN	1359
NaN	NaN	NaN	22.3041	NaN	NaN								4	4	4	8	8	8	85.104	0	13.396	17412000	9	0	1	NaN	0	sp|Q1KMD3|HNRL2_HUMAN	sp|Q1KMD3|HNRL2_HUMAN	1360
19.1244	NaN	NaN	NaN	NaN	NaN								1	1	1	2.3	2.3	2.3	135.62	0.0012136	3.8778	1621800	1	0	1	NaN	0	sp|Q27J81|INF2_HUMAN	sp|Q27J81|INF2_HUMAN	1361
NaN	20.094	NaN	NaN	NaN	NaN								1	1	1	6.9	6.9	6.9	27.598	0.002064	2.7583	3588600	2	0	1	NaN	0	sp|Q2TAA2|IAH1_HUMAN	sp|Q2TAA2|IAH1_HUMAN	1362
NaN	NaN	NaN	22.5579	NaN	NaN								2	2	2	5.5	5.5	5.5	76.772	0.0080645	2.1156	7706700	2	0	1	NaN	0	sp|Q2TAA8|TXIP1_HUMAN	sp|Q2TAA8|TXIP1_HUMAN	1363
23.0813	NaN	NaN	NaN	NaN	NaN								2	2	2	4.2	4.2	4.2	116.66	0	8.1154	35453000	3	0	1	NaN	0	sp|Q2UY09|COSA1_HUMAN	sp|Q2UY09|COSA1_HUMAN	1364
NaN	NaN	NaN	NaN	NaN	21.0813								4	3	0	15.4	8.8	0	40.435	0	9.7472	9908000	6	0	1	NaN	0	sp|Q31612|1B73_HUMAN;sp|Q07000|1C15_HUMAN;sp|P30508|1C12_HUMAN;sp|P30505|1C08_HUMAN;sp|P30501|1C02_HUMAN	sp|Q31612|1B73_HUMAN;sp|Q07000|1C15_HUMAN;sp|P30508|1C12_HUMAN;sp|P30505|1C08_HUMAN;sp|P30501|1C02_HUMAN	1366
NaN	NaN	18.9494	NaN	NaN	NaN								1	1	1	2.3	2.3	2.3	106.16	0.0021075	2.8842	3491200	3	0	1	NaN	0	sp|Q4KMQ2|ANO6_HUMAN	sp|Q4KMQ2|ANO6_HUMAN	1373
23.3737	24.8175	24.2859	25.6521	25.5108	25.7686						+	TD_X	6	6	6	18.1	18.1	18.1	39.232	0	44.854	312510000	46	1.1684	0.0380323	-1.48482	-3.46826	sp|Q53GG5|PDLI3_HUMAN	sp|Q53GG5|PDLI3_HUMAN	1374
NaN	19.9644	NaN	NaN	NaN	NaN								2	2	2	3.5	3.5	3.5	117.41	0.0011001	3.1149	3280300	2	0	1	NaN	0	sp|Q5JRX3|PREP_HUMAN	sp|Q5JRX3|PREP_HUMAN	1384
21.3127	NaN	20.8096	NaN	NaN	NaN								4	4	4	11	11	11	66.248	0	9.8334	23229000	11	0	1	NaN	0	sp|Q5JTV8|TOIP1_HUMAN	sp|Q5JTV8|TOIP1_HUMAN	1385
23.6608	23.8154	23.3851	23.2312	22.7643	23.1488						+	TD_X	12	12	12	30.6	30.6	30.6	61.206	0	37.638	132260000	36	1.38624	0.0222804	0.572304	2.9939	sp|Q5SSJ5|HP1B3_HUMAN	sp|Q5SSJ5|HP1B3_HUMAN	1386
NaN	NaN	20.2348	NaN	NaN	NaN								2	1	1	3.1	2.2	2.2	152.58	0.0012019	3.7861	8772800	2	0	1	NaN	0	sp|Q63HR2|TNS2_HUMAN	sp|Q63HR2|TNS2_HUMAN	1398
NaN	NaN	19.5069	NaN	NaN	NaN								1	1	1	1.4	1.4	1.4	112.21	0	4.817	7552600	3	0	1	NaN	0	sp|Q66K74|MAP1S_HUMAN	sp|Q66K74|MAP1S_HUMAN	1400
21.1665	21.358	21.1131	NaN	NaN	NaN								1	1	1	3.5	3.5	3.5	60.541	0.0011236	3.2474	22132000	8	0	1	NaN	0	sp|Q6DD88|ATLA3_HUMAN	sp|Q6DD88|ATLA3_HUMAN	1404
NaN	NaN	18.0485	NaN	NaN	NaN								1	1	1	2.5	2.5	2.5	48.392	0	7.6207	1897500	3	0	1	NaN	0	sp|Q6DKJ4|NXN_HUMAN	sp|Q6DKJ4|NXN_HUMAN	1405
NaN	NaN	NaN	20.6028	NaN	NaN								1	1	1	3.1	3.1	3.1	43.482	0.0081008	2.1304	1464800	2	0	1	NaN	0	sp|Q6NVY1|HIBCH_HUMAN	sp|Q6NVY1|HIBCH_HUMAN	1409
25.4045	25.4906	25.1823	25.4205	24.947	25.5491								13	13	13	39.7	39.7	39.7	43.476	0	100.53	530030000	73	0.0910623	0.916855	0.0535774	0.2616	sp|Q6NZI2|CAVN1_HUMAN	sp|Q6NZI2|CAVN1_HUMAN	1410
23.8663	23.4694	23.9363	23.9895	23.9623	23.8608								9	9	9	33.5	33.5	33.5	46.804	0	46.62	200650000	56	0.467661	0.288989	-0.180175	-1.19659	sp|Q6PCB0|VWA1_HUMAN	sp|Q6PCB0|VWA1_HUMAN	1414
23.0672	22.893	23.1212	21.9068	NaN	NaN								15	15	15	11.3	11.3	11.3	250.53	0	86.826	86458000	56	0	1	1.12028	0	sp|Q6UVK1|CSPG4_HUMAN	sp|Q6UVK1|CSPG4_HUMAN	1419
NaN	18.9338	NaN	NaN	NaN	NaN								1	1	1	3.9	3.9	3.9	55.556	0.0011574	3.4157	1605700	2	0	1	NaN	0	sp|Q6ZVM7|TM1L2_HUMAN	sp|Q6ZVM7|TM1L2_HUMAN	1425
NaN	NaN	21.3182	NaN	NaN	NaN								1	1	1	3.5	3.5	3.5	58.502	0.0080717	2.1233	10245000	2	0	1	NaN	0	sp|Q70CQ3|UBP30_HUMAN	sp|Q70CQ3|UBP30_HUMAN	1426
NaN	20.9661	20.9051	NaN	NaN	NaN								4	4	4	6.5	6.5	6.5	102	0	12.878	17870000	16	0	1	NaN	0	sp|Q7KZF4|SND1_HUMAN	sp|Q7KZF4|SND1_HUMAN	1427
NaN	NaN	NaN	NaN	NaN	NaN								1	1	1	4.8	4.8	4.8	42.502	0.0088731	2.0766	0	2	NaN	1	0	NaN	sp|Q7L2H7|EIF3M_HUMAN	sp|Q7L2H7|EIF3M_HUMAN	1428
NaN	NaN	NaN	NaN	NaN	18.7004								2	2	2	1.8	1.8	1.8	145.18	0	5.3147	6998900	6	0	1	NaN	0	sp|Q7L576|CYFP1_HUMAN;sp|Q96F07|CYFP2_HUMAN	sp|Q7L576|CYFP1_HUMAN;sp|Q96F07|CYFP2_HUMAN	1429
NaN	18.9022	NaN	NaN	NaN	NaN								2	2	2	5	5	5	101.43	0	5.257	1570900	2	0	1	NaN	0	sp|Q7Z2W4|ZCCHV_HUMAN	sp|Q7Z2W4|ZCCHV_HUMAN	1431
NaN	NaN	NaN	NaN	NaN	20.6552								1	1	1	3.7	3.7	3.7	38.719	0.0064935	2.2513	4737900	3	0	1	NaN	0	sp|Q7Z3B1|NEGR1_HUMAN	sp|Q7Z3B1|NEGR1_HUMAN	1434
NaN	17.4271	NaN	NaN	NaN	NaN								1	1	1	2.3	2.3	2.3	66.436	0.0011403	3.3156	1213700	4	0	1	NaN	0	sp|Q7Z3D6|GLUCM_HUMAN	sp|Q7Z3D6|GLUCM_HUMAN	1435
NaN	18.3264	NaN	NaN	NaN	NaN								1	1	1	2.4	2.4	2.4	109.56	0.0072727	2.1752	1053900	1	0	1	NaN	0	sp|Q7Z3J2|CP062_HUMAN	sp|Q7Z3J2|CP062_HUMAN	1437
NaN	NaN	19.9703	NaN	NaN	NaN								1	1	1	0.6	0.6	0.6	481.89	0	4.96	3083600	2	0	1	NaN	0	sp|Q7Z6Z7|HUWE1_HUMAN	sp|Q7Z6Z7|HUWE1_HUMAN	1442
NaN	18.7506	NaN	NaN	NaN	NaN								2	2	2	2.4	2.4	2.4	118.64	0.0011099	3.1635	3433200	4	0	1	NaN	0	sp|Q7Z7G0|TARSH_HUMAN	sp|Q7Z7G0|TARSH_HUMAN	1443
NaN	NaN	19.4962	NaN	NaN	NaN								1	1	1	2.1	2.1	2.1	142.16	0	8.0515	2220000	2	0	1	NaN	0	sp|Q86SQ0|PHLB2_HUMAN	sp|Q86SQ0|PHLB2_HUMAN	1444
NaN	NaN	NaN	NaN	NaN	19.5361								1	1	1	5.2	5.2	5.2	32.749	0.0038499	2.4066	760250	2	0	1	NaN	0	sp|Q86U42|PABP2_HUMAN	sp|Q86U42|PABP2_HUMAN	1445
NaN	NaN	20.614	NaN	NaN	NaN								2	2	2	5.8	5.8	5.8	63.836	0.001287	4.3343	15092000	6	0	1	NaN	0	sp|Q86UE4|LYRIC_HUMAN	sp|Q86UE4|LYRIC_HUMAN	1446
21.5194	NaN	NaN	NaN	NaN	NaN								4	4	4	6.5	6.5	6.5	104.58	0	10.726	19449000	10	0	1	NaN	0	sp|Q86UX2|ITIH5_HUMAN	sp|Q86UX2|ITIH5_HUMAN	1449
NaN	NaN	20.0725	NaN	NaN	NaN								1	1	1	5.1	5.1	5.1	63.419	0	5.1384	7358800	2	0	1	NaN	0	sp|Q86UY8|NT5D3_HUMAN	sp|Q86UY8|NT5D3_HUMAN	1450
NaN	NaN	NaN	NaN	21.9938	NaN								2	2	2	9.3	9.3	9.3	26.888	0.0010707	2.9861	8783100	4	0	1	NaN	0	sp|Q86V81|THOC4_HUMAN	sp|Q86V81|THOC4_HUMAN	1451
NaN	NaN	19.6431	NaN	NaN	NaN								1	1	1	1.5	1.5	1.5	125.45	0.0038204	2.3772	7704700	3	0	1	NaN	0	sp|Q86VB7|C163A_HUMAN	sp|Q86VB7|C163A_HUMAN	1452
NaN	22.1572	NaN	NaN	NaN	NaN								2	2	2	2	2	2	136.37	0	28.799	53367000	8	0	1	NaN	0	sp|Q86VP6|CAND1_HUMAN	sp|Q86VP6|CAND1_HUMAN	1453
NaN	NaN	17.2883	NaN	NaN	NaN								1	1	1	2.1	2.1	2.1	65.853	0.001996	2.5607	2016300	5	0	1	NaN	0	sp|Q86X55|CARM1_HUMAN	sp|Q86X55|CARM1_HUMAN	1458
NaN	NaN	21.7228	NaN	NaN	NaN								4	1	1	35.4	28.5	28.5	13.995	0.0011614	3.4488	29001000	2	0	1	NaN	0	sp|Q8IUE6|H2A2B_HUMAN	sp|Q8IUE6|H2A2B_HUMAN	1462
17.4965	NaN	NaN	NaN	NaN	NaN								1	1	1	1.4	1.4	1.4	130.93	0.0011507	3.3912	524730	1	0	1	NaN	0	sp|Q8IUX7|AEBP1_HUMAN	sp|Q8IUX7|AEBP1_HUMAN	1464
NaN	NaN	NaN	NaN	NaN	18.6887								1	1	1	2.8	2.8	2.8	60.741	0.0020661	2.7645	1997200	5	0	1	NaN	0	sp|Q8IWE2|NXP20_HUMAN	sp|Q8IWE2|NXP20_HUMAN	1467
19.7974	NaN	NaN	NaN	NaN	NaN								1	1	1	3.1	3.1	3.1	55.08	0.0011587	3.4288	2585800	1	0	1	NaN	0	sp|Q8IZP0|ABI1_HUMAN	sp|Q8IZP0|ABI1_HUMAN	1475
NaN	NaN	NaN	NaN	19.0757	NaN								1	1	1	4.5	4.5	4.5	43.299	0.0021186	2.9164	3619900	4	0	1	NaN	0	sp|Q8N126|CADM3_HUMAN	sp|Q8N126|CADM3_HUMAN	1476
21.4244	21.4698	NaN	NaN	NaN	NaN								3	3	3	8.1	8.1	8.1	63.472	0	7.008	21288000	8	0	1	NaN	0	sp|Q8N1G4|LRC47_HUMAN	sp|Q8N1G4|LRC47_HUMAN	1478
NaN	NaN	NaN	NaN	NaN	18.844								2	2	2	2.8	2.8	2.8	79.443	0	10.331	680530	4	0	1	NaN	0	sp|Q8NBF2|NHLC2_HUMAN	sp|Q8NBF2|NHLC2_HUMAN	1490
NaN	20.0647	NaN	NaN	NaN	NaN								2	2	2	10	10	10	47.151	0.0011669	3.4805	5849600	4	0	1	NaN	0	sp|Q8NBX0|SCPDL_HUMAN	sp|Q8NBX0|SCPDL_HUMAN	1491
NaN	NaN	NaN	22.355	NaN	21.916								3	3	3	11.3	11.3	11.3	44.965	0	27.219	11148000	7	0	1	NaN	0	sp|Q8NC51|PAIRB_HUMAN	sp|Q8NC51|PAIRB_HUMAN	1492
20.822	NaN	NaN	NaN	NaN	NaN								4	4	4	14.9	14.9	14.9	56.974	0	24.31	16550000	15	0	1	NaN	0	sp|Q8NC56|LEMD2_HUMAN	sp|Q8NC56|LEMD2_HUMAN	1493
NaN	NaN	NaN	NaN	23.5931	NaN								1	1	1	6.9	6.9	6.9	24.269	0	20.473	15172000	5	0	1	NaN	0	sp|Q8NDC0|MISSL_HUMAN	sp|Q8NDC0|MISSL_HUMAN	1495
NaN	NaN	NaN	NaN	NaN	NaN								1	1	1	6.7	6.7	6.7	41.451	0	5.5317	0	1	NaN	1	0	NaN	sp|Q8NE79|POPD1_HUMAN	sp|Q8NE79|POPD1_HUMAN	1497
NaN	NaN	17.9401	NaN	NaN	NaN								1	1	1	2.2	2.2	2.2	93.673	0.003861	2.4087	754990	2	0	1	NaN	0	sp|Q8TCJ2|STT3B_HUMAN	sp|Q8TCJ2|STT3B_HUMAN	1505
NaN	NaN	NaN	NaN	NaN	19.594								2	2	2	8.7	8.7	8.7	31.084	0.0010881	3.0779	1553200	2	0	1	NaN	0	sp|Q8TDQ7|GNPI2_HUMAN;sp|P46926|GNPI1_HUMAN	sp|Q8TDQ7|GNPI2_HUMAN;sp|P46926|GNPI1_HUMAN	1506
NaN	NaN	NaN	22.6733	22.6253	22.6943								8	8	8	14.7	14.7	14.7	96.022	0	64.026	66118000	25	0	1	NaN	0	sp|Q8WUM4|PDC6I_HUMAN	sp|Q8WUM4|PDC6I_HUMAN	1510
21.974	21.9124	22.2832	21.9985	NaN	NaN								10	10	10	6.4	6.4	6.4	340.63	0	30.519	46995000	26	0	1	0.0580349	0	sp|Q8WUY3|PRUN2_HUMAN	sp|Q8WUY3|PRUN2_HUMAN	1511
18.4059	NaN	NaN	NaN	NaN	NaN								2	2	2	4.4	4.4	4.4	72.379	0	5.2967	2443700	3	0	1	NaN	0	sp|Q8WVM8|SCFD1_HUMAN	sp|Q8WVM8|SCFD1_HUMAN	1512
NaN	NaN	NaN	NaN	NaN	21.5421								2	2	2	0.8	0.8	0.8	461.15	0.0072993	2.1972	4804500	1	0	1	NaN	0	sp|Q8WXX0|DYH7_HUMAN	sp|Q8WXX0|DYH7_HUMAN	1517
NaN	NaN	21.3289	NaN	NaN	NaN								4	4	4	9.6	9.6	9.6	82.431	0	8.068	12426000	7	0	1	NaN	0	sp|Q92499|DDX1_HUMAN	sp|Q92499|DDX1_HUMAN	1520
22.3155	21.8613	21.9289	22.6532	22.2185	22.1817								4	4	4	25.4	25.4	25.4	22.487	0	11.452	49989000	21	0.693758	0.148025	-0.315874	-1.52438	sp|Q92522|H1X_HUMAN	sp|Q92522|H1X_HUMAN	1521
NaN	NaN	19.3954	NaN	NaN	NaN								1	1	1	5.5	5.5	5.5	29.816	0.001292	4.3748	5706000	3	0	1	NaN	0	sp|Q92530|PSMF1_HUMAN	sp|Q92530|PSMF1_HUMAN	1522
NaN	NaN	NaN	NaN	19.4677	NaN								2	2	2	8.7	8.7	8.7	32.071	0	11.72	24173000	7	0	1	NaN	0	sp|Q92629|SGCD_HUMAN	sp|Q92629|SGCD_HUMAN	1526
22.0332	NaN	22.3682	NaN	NaN	NaN								6	5	5	10.2	8.6	8.6	80.272	0	11.214	32067000	13	0	1	NaN	0	sp|Q92841|DDX17_HUMAN;sp|P17844|DDX5_HUMAN	sp|Q92841|DDX17_HUMAN	1530
18.9549	NaN	NaN	NaN	NaN	NaN								1	1	1	6.8	6.8	6.8	23.584	0.0020899	2.8259	1442000	1	0	1	NaN	0	sp|Q92930|RAB8B_HUMAN	sp|Q92930|RAB8B_HUMAN	1532
NaN	NaN	NaN	22.2005	NaN	NaN								5	5	5	11.8	11.8	11.8	73.114	0	28.531	8000700	8	0	1	NaN	0	sp|Q92945|FUBP2_HUMAN	sp|Q92945|FUBP2_HUMAN	1533
18.4295	NaN	NaN	NaN	NaN	NaN								1	1	1	1.1	1.1	1.1	102.35	0.0021299	2.9305	1001900	2	0	1	NaN	0	sp|Q92973|TNPO1_HUMAN	sp|Q92973|TNPO1_HUMAN	1535
NaN	NaN	NaN	NaN	NaN	23.1768								2	2	2	2.4	2.4	2.4	97.326	0.0095902	2.0179	19456000	2	0	1	NaN	0	sp|Q92995|UBP13_HUMAN	sp|Q92995|UBP13_HUMAN	1536
25.3677	26.4734	25.8681	27.7808	27.4862	27.6472						+	TD_X	21	21	21	39.4	39.4	39.4	65.746	0	111.76	1269500000	200	1.58757	0.014382	-1.73499	-5.24439	sp|Q93052|LPP_HUMAN	sp|Q93052|LPP_HUMAN	1538
NaN	NaN	NaN	NaN	NaN	NaN								1	1	1	7.7	7.7	7.7	21.802	0.0011086	3.1614	0	2	NaN	1	0	NaN	sp|Q93062|RBPMS_HUMAN	sp|Q93062|RBPMS_HUMAN	1539
NaN	NaN	NaN	NaN	NaN	22.7685								3	3	3	21	21	21	22.502	0	7.189	11077000	6	0	1	NaN	0	sp|Q969E4|TCAL3_HUMAN;sp|Q6IPX3|TCAL6_HUMAN;sp|Q5H9L2|TCAL5_HUMAN	sp|Q969E4|TCAL3_HUMAN	1541
22.4314	22.4069	NaN	NaN	NaN	NaN								5	5	5	28.7	28.7	28.7	27.701	0	27.831	63581000	16	0	1	NaN	0	sp|Q969G5|CAVN3_HUMAN	sp|Q969G5|CAVN3_HUMAN	1542
NaN	NaN	NaN	NaN	20.9882	NaN								1	1	1	7.5	7.5	7.5	16.693	0.0038722	2.4181	2053800	1	0	1	NaN	0	sp|Q96A00|PP14A_HUMAN	sp|Q96A00|PP14A_HUMAN	1543
NaN	NaN	NaN	NaN	NaN	19.3016								2	2	2	4.5	4.5	4.5	67.56	0.0011947	3.7751	2301400	3	0	1	NaN	0	sp|Q96AE4|FUBP1_HUMAN;sp|Q96I24|FUBP3_HUMAN	sp|Q96AE4|FUBP1_HUMAN;sp|Q96I24|FUBP3_HUMAN	1545
NaN	18.8925	NaN	NaN	NaN	NaN								3	3	3	15.6	15.6	15.6	34.93	0	5.315	3383300	5	0	1	NaN	0	sp|Q96AG4|LRC59_HUMAN	sp|Q96AG4|LRC59_HUMAN	1546
NaN	19.4645	NaN	NaN	NaN	NaN								2	2	2	4	4	4	80.642	0.008079	2.1248	2817900	2	0	1	NaN	0	sp|Q96AQ6|PBIP1_HUMAN	sp|Q96AQ6|PBIP1_HUMAN	1547
20.3703	20.8183	21.1421	NaN	NaN	NaN								2	2	2	12.9	12.9	12.9	21.539	0	6.9056	18597000	11	0	1	NaN	0	sp|Q9NVJ2|ARL8B_HUMAN;sp|Q96BM9|ARL8A_HUMAN	sp|Q9NVJ2|ARL8B_HUMAN;sp|Q96BM9|ARL8A_HUMAN	1549
NaN	NaN	18.9963	NaN	NaN	NaN								1	1	1	4.6	4.6	4.6	49.654	0.0021053	2.8711	4516100	4	0	1	NaN	0	sp|Q96CW1|AP2M1_HUMAN	sp|Q96CW1|AP2M1_HUMAN	1552
21.4341	20.7707	20.9956	NaN	NaN	NaN								3	3	3	21.2	21.2	21.2	35.7	0	17.16	21749000	12	0	1	NaN	0	sp|Q96CX2|KCD12_HUMAN	sp|Q96CX2|KCD12_HUMAN	1553
NaN	NaN	NaN	NaN	NaN	20.2956								2	2	2	10.7	10.7	10.7	24.647	0	5.7336	2732400	4	0	1	NaN	0	sp|Q96EI5|TCAL4_HUMAN	sp|Q96EI5|TCAL4_HUMAN	1554
NaN	19.4355	NaN	NaN	NaN	NaN								2	2	2	7	7	7	31.284	0.0012285	3.9427	3631700	4	0	1	NaN	0	sp|Q96FW1|OTUB1_HUMAN	sp|Q96FW1|OTUB1_HUMAN	1557
NaN	19.0618	NaN	NaN	NaN	NaN								3	3	3	7	7	7	68.283	0	6.0343	4186200	5	0	1	NaN	0	sp|Q96G03|PGM2_HUMAN	sp|Q96G03|PGM2_HUMAN	1558
21.3402	21.6526	21.2888	NaN	NaN	NaN								7	7	7	19.5	19.5	19.5	63.944	0	49.756	32377000	17	0	1	NaN	0	sp|Q96HC4|PDLI5_HUMAN	sp|Q96HC4|PDLI5_HUMAN	1559
NaN	20.5265	NaN	NaN	NaN	NaN								4	4	4	13	13	13	46.51	0	7.1669	9974300	6	0	1	NaN	0	sp|Q96I99|SUCB2_HUMAN	sp|Q96I99|SUCB2_HUMAN	1560
NaN	22.0408	NaN	NaN	NaN	NaN								2	2	2	16.7	16.7	16.7	22.345	0	10.456	13834000	4	0	1	NaN	0	sp|Q96IU4|ABHEB_HUMAN	sp|Q96IU4|ABHEB_HUMAN	1561
18.7316	NaN	NaN	NaN	NaN	NaN								1	1	1	1.6	1.6	1.6	104.07	0.0056391	2.2933	1235300	1	0	1	NaN	0	sp|Q96KP1|EXOC2_HUMAN	sp|Q96KP1|EXOC2_HUMAN	1564
18.413	NaN	NaN	NaN	NaN	NaN								2	2	2	6.3	6.3	6.3	61.264	0.0011682	3.5058	1897900	2	0	1	NaN	0	sp|Q96L92|SNX27_HUMAN	sp|Q96L92|SNX27_HUMAN	1565
NaN	NaN	NaN	19.6293	NaN	NaN								1	1	1	3.4	3.4	3.4	46.701	0.0038573	2.4081	1821800	2	0	1	NaN	0	sp|Q96M27|PRRC1_HUMAN	sp|Q96M27|PRRC1_HUMAN	1566
NaN	NaN	22.6673	NaN	NaN	NaN								2	2	2	2	2	2	99.367	0	4.666	44068000	6	0	1	NaN	0	sp|Q96P44|COLA1_HUMAN	sp|Q96P44|COLA1_HUMAN	1568
NaN	NaN	18.9501	NaN	NaN	NaN								1	1	1	4.7	4.7	4.7	37.67	0.0010929	3.0955	3317800	2	0	1	NaN	0	sp|Q96PU8|QKI_HUMAN	sp|Q96PU8|QKI_HUMAN	1571
26.0416	25.8807	26.0527	22.1294	23.4287	22.8647						+	TD_X	27	27	27	32.2	32.2	32.2	134.43	0	274.81	620920000	85	1.91117	0.0137705	3.18407	8.37391	sp|Q96Q06|PLIN4_HUMAN	sp|Q96Q06|PLIN4_HUMAN	1573
NaN	NaN	20.1406	NaN	NaN	NaN								3	3	3	5.4	5.4	5.4	91.706	0	21.597	6810500	11	0	1	NaN	0	sp|Q96QK1|VPS35_HUMAN	sp|Q96QK1|VPS35_HUMAN	1574
NaN	NaN	21.2305	NaN	NaN	NaN								1	1	1	0.8	0.8	0.8	158.3	0.0064457	2.2337	22461000	3	0	1	NaN	0	sp|Q96RT1|ERBIN_HUMAN	sp|Q96RT1|ERBIN_HUMAN	1577
NaN	20.435	NaN	NaN	NaN	NaN								1	1	1	7.1	7.1	7.1	35.273	0	8.3998	4545600	4	0	1	NaN	0	sp|Q96S97|MYADM_HUMAN	sp|Q96S97|MYADM_HUMAN	1578
NaN	23.4033	NaN	22.745	23.4252	23.4868								3	3	3	22.2	22.2	22.2	19.891	0	24.269	79682000	26	0	1	0.184284	0	sp|Q99497|PARK7_HUMAN	sp|Q99497|PARK7_HUMAN	1580
NaN	NaN	NaN	21.4989	21.6975	21.9861								4	4	4	14.5	14.5	14.5	41.92	0	21.686	67478000	13	0	1	NaN	0	sp|Q99536|VAT1_HUMAN	sp|Q99536|VAT1_HUMAN	1581
NaN	NaN	NaN	21.3787	NaN	NaN								3	3	3	29.6	29.6	29.6	11.471	0	6.5532	7675700	6	0	1	NaN	0	sp|Q99584|S10AD_HUMAN	sp|Q99584|S10AD_HUMAN	1583
NaN	NaN	NaN	NaN	20.8139	NaN								2	2	2	16.5	16.5	16.5	26.923	0	7.908	5338000	10	0	1	NaN	0	sp|Q99714|HCD2_HUMAN	sp|Q99714|HCD2_HUMAN	1585
24.727	24.0304	24.0429	NaN	23.082	NaN								24	24	24	12.8	12.8	12.8	333.14	0	97.407	196040000	72	0	1	1.18476	0	sp|Q99715|COCA1_HUMAN	sp|Q99715|COCA1_HUMAN	1586
NaN	NaN	NaN	NaN	19.5394	NaN								1	1	1	3.9	3.9	3.9	36.224	0.0047574	2.3597	1728900	2	0	1	NaN	0	sp|Q99729|ROAA_HUMAN	sp|Q99729|ROAA_HUMAN	1587
NaN	NaN	NaN	NaN	NaN	21.4223								1	1	1	6.7	6.7	6.7	42.823	0.0089286	2.0948	5849500	3	0	1	NaN	0	sp|Q99733|NP1L4_HUMAN	sp|Q99733|NP1L4_HUMAN	1588
24.6597	24.9497	24.851	23.3372	23.4321	23.3292						+	TD_X	16	16	16	29.1	29.1	29.1	85.424	0	70.396	313630000	47	2.92748	0.00457143	1.45394	15.9192	sp|Q99798|ACON_HUMAN	sp|Q99798|ACON_HUMAN	1590
NaN	NaN	19.6218	NaN	NaN	NaN								1	1	1	4.1	4.1	4.1	43.944	0.0010764	3.0178	2422000	1	0	1	NaN	0	sp|Q99816|TS101_HUMAN	sp|Q99816|TS101_HUMAN	1591
22.3887	22.139	22.1449	NaN	NaN	NaN								4	4	4	8.6	8.6	8.6	59.058	0	318.92	44893000	16	0	1	NaN	0	sp|Q99829|CPNE1_HUMAN	sp|Q99829|CPNE1_HUMAN	1592
NaN	NaN	18.9942	NaN	NaN	NaN								3	3	3	6.6	6.6	6.6	59.366	0.0012579	4.1804	8608200	2	0	1	NaN	0	sp|Q99832|TCPH_HUMAN	sp|Q99832|TCPH_HUMAN	1593
NaN	22.3957	NaN	NaN	NaN	NaN								5	5	5	14.2	14.2	14.2	74.221	0	23.375	54858000	11	0	1	NaN	0	sp|Q9BR39|JPH2_HUMAN	sp|Q9BR39|JPH2_HUMAN	1598
23.084	NaN	23.0388	NaN	NaN	NaN								2	2	2	9.6	9.6	9.6	54.234	0	29.178	71385000	7	0	1	NaN	0	sp|Q9BR76|COR1B_HUMAN	sp|Q9BR76|COR1B_HUMAN	1599
NaN	NaN	NaN	NaN	NaN	21.6605								1	1	1	3.5	3.5	3.5	35.548	0	4.8549	7168500	1	0	1	NaN	0	sp|Q9BRF8|CPPED_HUMAN	sp|Q9BRF8|CPPED_HUMAN	1600
NaN	22.277	22.1891	NaN	NaN	NaN								6	6	6	6.8	6.8	6.8	122.85	0	13.363	41563000	17	0	1	NaN	0	sp|Q9BSJ8|ESYT1_HUMAN	sp|Q9BSJ8|ESYT1_HUMAN	1602
NaN	19.2984	19.6131	NaN	NaN	NaN								3	3	3	12.8	12.8	12.8	44.875	0	6.9425	5097100	11	0	1	NaN	0	sp|Q9BTV4|TMM43_HUMAN	sp|Q9BTV4|TMM43_HUMAN	1605
23.1025	23.295	23.4699	NaN	NaN	NaN								14	5	5	39	22.6	22.6	49.857	0	60.871	95179000	29	0	1	NaN	0	sp|Q9BUF5|TBB6_HUMAN	sp|Q9BUF5|TBB6_HUMAN	1608
NaN	NaN	NaN	NaN	NaN	21.2426								1	1	1	2.5	2.5	2.5	63.282	0.0095819	2.0161	4538200	0	0	1	NaN	0	sp|Q9BVS4|RIOK2_HUMAN	sp|Q9BVS4|RIOK2_HUMAN	1610
24.8361	24.0237	24.4253	25.6865	25.5634	25.0333						+	TD_X	7	7	7	31.8	31.8	31.8	18.985	0	47.626	308500000	44	1.484	0.0184242	-0.999335	-3.23946	sp|Q9BW30|TPPP3_HUMAN	sp|Q9BW30|TPPP3_HUMAN	1611
23.9206	23.2876	23.0678	22.845	21.8365	21.8579						+	TD_X	6	6	6	17.1	17.1	17.1	43.417	0	27.159	113910000	21	1.35012	0.0237064	1.24551	2.96868	sp|Q9BXN1|ASPN_HUMAN	sp|Q9BXN1|ASPN_HUMAN	1615
NaN	NaN	NaN	NaN	NaN	22.3723								5	5	5	11.6	11.6	11.6	84.88	0	21.838	6356800	7	0	1	NaN	0	sp|Q9BZL4|PP12C_HUMAN	sp|Q9BZL4|PP12C_HUMAN	1620
23.9718	23.5472	24.0987	NaN	NaN	NaN								7	7	7	15.3	15.3	15.3	103.13	0	64.122	155510000	38	0	1	NaN	0	sp|Q9BZQ8|NIBAN_HUMAN	sp|Q9BZQ8|NIBAN_HUMAN	1621
22.2585	22.3396	22.4056	22.0501	22.4953	NaN								4	4	4	9.2	9.2	9.2	52.387	0	10.652	56655000	19	0.0820346	0.927855	0.0618903	0.273065	sp|Q9GZM7|TINAL_HUMAN	sp|Q9GZM7|TINAL_HUMAN	1623
NaN	NaN	NaN	NaN	NaN	22.9595								1	1	1	7.8	7.8	7.8	29.165	0.0012937	4.3958	118120000	6	0	1	NaN	0	sp|Q9H008|LHPP_HUMAN	sp|Q9H008|LHPP_HUMAN	1624
NaN	NaN	NaN	NaN	NaN	20.3708								1	1	1	5.1	5.1	5.1	30.281	0.0081301	2.1424	3279600	4	0	1	NaN	0	sp|Q9H0E2|TOLIP_HUMAN	sp|Q9H0E2|TOLIP_HUMAN	1625
NaN	NaN	19.1475	NaN	NaN	NaN								1	1	1	23.2	23.2	23.2	10.542	0.0019881	2.5455	3266700	1	0	1	NaN	0	sp|Q9H0Q3|FXYD6_HUMAN	sp|Q9H0Q3|FXYD6_HUMAN	1626
21.8258	NaN	NaN	NaN	NaN	NaN								3	3	2	23.9	23.9	15.9	22.171	0	18.085	56892000	9	0	1	NaN	0	sp|Q9H0U4|RAB1B_HUMAN;sp|Q92928|RAB1C_HUMAN	sp|Q9H0U4|RAB1B_HUMAN;sp|Q92928|RAB1C_HUMAN	1627
19.8256	NaN	NaN	NaN	NaN	NaN								1	1	1	5.4	5.4	5.4	35.117	0.002103	2.8708	5452400	5	0	1	NaN	0	sp|Q9H0W9|CK054_HUMAN	sp|Q9H0W9|CK054_HUMAN	1628
NaN	NaN	NaN	24.7525	23.3851	24.4218								7	7	7	30.9	30.9	30.9	27.296	0	40.311	58987000	21	0	1	NaN	0	sp|Q9H1E3|NUCKS_HUMAN	sp|Q9H1E3|NUCKS_HUMAN	1631
19.4346	NaN	NaN	NaN	NaN	NaN								2	2	2	5.4	5.4	5.4	61.174	0.0020429	2.678	2995400	4	0	1	NaN	0	sp|Q9H223|EHD4_HUMAN	sp|Q9H223|EHD4_HUMAN	1633
NaN	NaN	20.8725	NaN	NaN	NaN								3	3	3	3.9	3.9	3.9	142.69	0	5.1548	8609700	5	0	1	NaN	0	sp|Q9H2G2|SLK_HUMAN	sp|Q9H2G2|SLK_HUMAN	1634
NaN	NaN	NaN	NaN	21.5131	NaN								2	2	2	12.6	12.6	12.6	37.92	0.0012165	3.8907	2955100	4	0	1	NaN	0	sp|Q9H2U2|IPYR2_HUMAN	sp|Q9H2U2|IPYR2_HUMAN	1635
NaN	NaN	NaN	NaN	20.7634	NaN								3	3	3	18	18	18	37.979	0	12.19	7815100	6	0	1	NaN	0	sp|Q9H3Q1|BORG4_HUMAN	sp|Q9H3Q1|BORG4_HUMAN	1637
NaN	NaN	18.5897	NaN	NaN	NaN								2	2	2	2.8	2.8	2.8	103.08	0.00125	4.1523	3640400	5	0	1	NaN	0	sp|Q9H3U1|UN45A_HUMAN	sp|Q9H3U1|UN45A_HUMAN	1639
18.0547	NaN	NaN	NaN	NaN	NaN								1	1	1	8.6	8.6	8.6	22.149	0.0038647	2.409	772680	1	0	1	NaN	0	sp|Q9H3Z4|DNJC5_HUMAN	sp|Q9H3Z4|DNJC5_HUMAN	1640
NaN	NaN	NaN	20.8612	NaN	NaN								1	1	1	6.2	6.2	6.2	24.95	0.0056075	2.2678	1752100	1	0	1	NaN	0	sp|Q9H444|CHM4B_HUMAN	sp|Q9H444|CHM4B_HUMAN	1641
19.7119	NaN	NaN	NaN	NaN	NaN								1	1	1	3.8	3.8	3.8	72.595	0.0047438	2.3412	2437000	3	0	1	NaN	0	sp|Q9H4A4|AMPB_HUMAN	sp|Q9H4A4|AMPB_HUMAN	1642
23.325	23.0713	23.2175	NaN	NaN	NaN								4	4	4	45.5	45.5	45.5	17.218	0	21.398	89537000	17	0	1	NaN	0	sp|Q9H4G4|GAPR1_HUMAN	sp|Q9H4G4|GAPR1_HUMAN	1643
23.425	24.3873	24.7723	22.7361	22.3772	22.313						+	TD_X	16	15	15	41	39.3	39.3	60.626	0	53.015	219910000	47	1.40404	0.0227048	1.71939	4.07703	sp|Q9H4M9|EHD1_HUMAN;sp|Q9NZN3|EHD3_HUMAN	sp|Q9H4M9|EHD1_HUMAN	1644
NaN	NaN	NaN	22.8843	23.1356	NaN								3	3	3	33.6	33.6	33.6	13.332	0	7.0525	20149000	9	0	1	NaN	0	sp|Q9H7C9|AAMDC_HUMAN	sp|Q9H7C9|AAMDC_HUMAN	1650
21.0867	21.8984	21.1623	NaN	NaN	NaN								2	2	2	15.6	15.6	15.6	28.319	0	8.7291	26762000	10	0	1	NaN	0	sp|Q9H8H3|MET7A_HUMAN	sp|Q9H8H3|MET7A_HUMAN	1651
NaN	NaN	20.1143	NaN	NaN	NaN								1	1	1	4.2	4.2	4.2	34.412	0.0089047	2.0866	11550000	3	0	1	NaN	0	sp|Q9HA64|KT3K_HUMAN	sp|Q9HA64|KT3K_HUMAN	1653
NaN	NaN	19.9493	NaN	NaN	NaN								1	1	1	8.8	8.8	8.8	26.21	0.0012453	4.1099	3039400	2	0	1	NaN	0	sp|Q9HB71|CYBP_HUMAN	sp|Q9HB71|CYBP_HUMAN	1656
NaN	20.1612	20.0843	NaN	NaN	NaN								2	2	2	8.6	8.6	8.6	34.793	0.0010776	3.0235	10144000	5	0	1	NaN	0	sp|Q9HC38|GLOD4_HUMAN	sp|Q9HC38|GLOD4_HUMAN	1658
NaN	NaN	20.4581	NaN	NaN	NaN								2	2	2	8.7	8.7	8.7	46.48	0.0020576	2.7435	5150700	2	0	1	NaN	0	sp|Q9HDC9|APMAP_HUMAN	sp|Q9HDC9|APMAP_HUMAN	1659
NaN	NaN	NaN	NaN	22.8604	22.7882								2	2	2	26	26	26	10.921	0	5.0217	16534000	5	0	1	NaN	0	sp|Q9NP97|DLRB1_HUMAN;sp|Q8TF09|DLRB2_HUMAN	sp|Q9NP97|DLRB1_HUMAN;sp|Q8TF09|DLRB2_HUMAN	1662
NaN	NaN	18.3918	NaN	NaN	NaN								1	1	1	16.8	16.8	16.8	11.528	0.0039216	2.4576	1584200	4	0	1	NaN	0	sp|Q9NPA8|ENY2_HUMAN	sp|Q9NPA8|ENY2_HUMAN	1663
17.8613	NaN	NaN	NaN	NaN	NaN								3	3	3	6.3	6.3	6.3	69.917	0	5.2811	1490300	3	0	1	NaN	0	sp|Q9NQW7|XPP1_HUMAN	sp|Q9NQW7|XPP1_HUMAN	1665
20.1965	NaN	NaN	NaN	NaN	NaN								2	2	2	9.1	9.1	9.1	44.743	0.0011834	3.6544	12858000	1	0	1	NaN	0	sp|Q9NTK5|OLA1_HUMAN	sp|Q9NTK5|OLA1_HUMAN	1671
NaN	19.3435	NaN	NaN	NaN	NaN								1	1	1	3.9	3.9	3.9	33.698	0	10.77	2133100	0	0	1	NaN	0	sp|Q9NTX5|ECHD1_HUMAN	sp|Q9NTX5|ECHD1_HUMAN	1672
NaN	22.1071	NaN	NaN	NaN	NaN								5	5	5	13.6	13.6	13.6	53.974	0	10.485	26789000	7	0	1	NaN	0	sp|Q9NUU7|DD19A_HUMAN;sp|Q9UMR2|DD19B_HUMAN	sp|Q9NUU7|DD19A_HUMAN;sp|Q9UMR2|DD19B_HUMAN	1674
NaN	NaN	20.3388	NaN	NaN	NaN								5	3	3	14.7	10	10	49.398	0	42.178	26871000	9	0	1	NaN	0	sp|Q9NVA2|SEP11_HUMAN	sp|Q9NVA2|SEP11_HUMAN	1675
22.7367	23.737	23.3109	23.3133	24.0321	24.1251								8	8	8	23.1	23.1	23.1	42.243	0	73.838	172490000	42	0.655321	0.163124	-0.561961	-1.45202	sp|Q9NVD7|PARVA_HUMAN;sp|Q9HBI1|PARVB_HUMAN	sp|Q9NVD7|PARVA_HUMAN	1676
NaN	NaN	NaN	NaN	NaN	NaN								1	1	1	3	3	3	85.99	0.0072529	2.1695	0	1	NaN	1	0	NaN	sp|Q9NVE7|PANK4_HUMAN	sp|Q9NVE7|PANK4_HUMAN	1677
NaN	NaN	NaN	NaN	NaN	21.1155								1	1	1	7.9	7.9	7.9	36.56	0.001218	3.8964	7533500	5	0	1	NaN	0	sp|Q9NWV8|BABA1_HUMAN	sp|Q9NWV8|BABA1_HUMAN	1678
19.5579	NaN	NaN	NaN	NaN	NaN								1	1	1	4.7	4.7	4.7	38.946	0.0020986	2.8467	2190200	1	0	1	NaN	0	sp|Q9NX46|ARHL2_HUMAN	sp|Q9NX46|ARHL2_HUMAN	1680
NaN	21.8217	NaN	NaN	NaN	NaN								2	2	2	11.5	11.5	11.5	26.152	0	6.3214	22903000	4	0	1	NaN	0	sp|Q9NX63|MIC19_HUMAN	sp|Q9NX63|MIC19_HUMAN	1681
NaN	NaN	NaN	NaN	20.8933	NaN								1	1	1	13.9	13.9	13.9	12.199	0.0011211	3.2328	1923200	3	0	1	NaN	0	sp|Q9NZ45|CISD1_HUMAN	sp|Q9NZ45|CISD1_HUMAN	1684
NaN	NaN	18.6623	NaN	NaN	NaN								1	1	1	7.2	7.2	7.2	23.85	0.0011848	3.6661	2984100	4	0	1	NaN	0	sp|Q9NZD2|GLTP_HUMAN	sp|Q9NZD2|GLTP_HUMAN	1685
21.8683	22.3896	21.8433	NaN	NaN	NaN								7	7	7	5.3	5.3	5.3	234.71	0	17.816	39735000	14	0	1	NaN	0	sp|Q9NZM1|MYOF_HUMAN	sp|Q9NZM1|MYOF_HUMAN	1687
26.758	27.0702	27.079	26.668	26.524	26.7265						+	TD_X	30	30	29	56	56	54.3	61.161	0	216.24	1924700000	202	1.16346	0.037728	0.329543	2.71209	sp|Q9NZN4|EHD2_HUMAN	sp|Q9NZN4|EHD2_HUMAN	1688
19.3867	NaN	NaN	NaN	NaN	NaN								1	1	1	1.4	1.4	1.4	110.04	0.0011123	3.174	1945200	2	0	1	NaN	0	sp|Q9P0K7|RAI14_HUMAN	sp|Q9P0K7|RAI14_HUMAN	1692
21.4487	21.8787	21.5198	NaN	NaN	NaN								3	3	2	11.2	11.2	11.2	27.893	0	7.3734	29497000	8	0	1	NaN	0	sp|Q9P0L0|VAPA_HUMAN	sp|Q9P0L0|VAPA_HUMAN	1693
NaN	NaN	NaN	NaN	NaN	18.8415								3	3	3	8.6	8.6	8.6	52.592	0	6.5599	4039600	7	0	1	NaN	0	sp|Q9P0V9|SEP10_HUMAN	sp|Q9P0V9|SEP10_HUMAN	1694
21.6029	NaN	NaN	NaN	NaN	21.4822								5	5	5	6.9	6.9	6.9	98.555	0	12.403	42828000	13	0	1	0.120684	0	sp|Q9P2B2|FPRP_HUMAN	sp|Q9P2B2|FPRP_HUMAN	1699
NaN	NaN	NaN	NaN	NaN	20.7344								3	3	3	3	3	3	152.45	0	4.7862	6552000	3	0	1	NaN	0	sp|Q9P2E9|RRBP1_HUMAN	sp|Q9P2E9|RRBP1_HUMAN	1701
NaN	NaN	19.522	NaN	NaN	NaN								1	1	1	2.5	2.5	2.5	128.4	0	7.6299	3828800	3	0	1	NaN	0	sp|Q9P2R3|ANFY1_HUMAN	sp|Q9P2R3|ANFY1_HUMAN	1704
17.5856	NaN	NaN	NaN	NaN	NaN								1	1	1	0.9	0.9	0.9	166.67	0.0038536	2.4069	558190	0	0	1	NaN	0	sp|Q9UBG0|MRC2_HUMAN	sp|Q9UBG0|MRC2_HUMAN	1706
22.5974	22.8244	22.87	NaN	NaN	NaN								4	4	4	20.4	20.4	20.4	35.668	0	52.132	74688000	17	0	1	NaN	0	sp|Q9UBQ7|GRHPR_HUMAN	sp|Q9UBQ7|GRHPR_HUMAN	1707
NaN	NaN	NaN	22.5518	22.7368	22.5812								5	5	5	57.6	57.6	57.6	18.61	0	10.94	18929000	13	0	1	NaN	0	sp|Q9UBY9|HSPB7_HUMAN	sp|Q9UBY9|HSPB7_HUMAN	1709
NaN	21.0167	NaN	NaN	NaN	NaN								2	2	2	12.2	12.2	12.2	37.806	0	10.468	10823000	6	0	1	NaN	0	sp|Q9UDY4|DNJB4_HUMAN	sp|Q9UDY4|DNJB4_HUMAN	1710
19.4049	NaN	NaN	NaN	NaN	NaN								2	2	2	5.2	5.2	5.2	79.154	0	6.0237	9856400	6	0	1	NaN	0	sp|Q9UEY8|ADDG_HUMAN	sp|Q9UEY8|ADDG_HUMAN	1712
24.6894	25.1157	25.459	23.3213	23.0855	23.9862						+	TD_X	10	10	10	24.9	24.9	24.9	47.996	0	81.525	391420000	57	1.97629	0.0144828	1.6237	4.64351	sp|Q9UGI8|TES_HUMAN	sp|Q9UGI8|TES_HUMAN	1713
20.9203	NaN	21.7265	NaN	NaN	NaN								2	2	2	6.1	6.1	6.1	80.31	0	8.6053	17606000	7	0	1	NaN	0	sp|Q9UH99|SUN2_HUMAN	sp|Q9UH99|SUN2_HUMAN	1714
24.054	23.705	23.5691	23.634	NaN	NaN								10	10	10	22.2	22.2	22.2	65.401	0	119.45	155220000	37	0	1	0.142027	0	sp|Q9UHD8|SEPT9_HUMAN	sp|Q9UHD8|SEPT9_HUMAN	1715
NaN	NaN	NaN	NaN	NaN	20.5351								1	1	1	9.1	9.1	9.1	16.648	0.0011723	3.5271	2864600	3	0	1	NaN	0	sp|Q9UHV9|PFD2_HUMAN	sp|Q9UHV9|PFD2_HUMAN	1717
NaN	NaN	19.5816	NaN	NaN	NaN								2	2	2	22.8	22.8	22.8	17.114	0.0011547	3.4028	5416500	3	0	1	NaN	0	sp|Q9UI09|NDUAC_HUMAN	sp|Q9UI09|NDUAC_HUMAN	1718
21.5484	21.4721	21.7664	NaN	NaN	NaN								2	2	2	13.2	13.2	13.2	25.565	0	19.688	34458000	17	0	1	NaN	0	sp|Q9UIJ7|KAD3_HUMAN	sp|Q9UIJ7|KAD3_HUMAN	1719
NaN	NaN	NaN	NaN	NaN	18.7583								2	2	2	7.8	7.8	7.8	37.375	0.0011601	3.4382	11651000	4	0	1	NaN	0	sp|Q9UJ70|NAGK_HUMAN	sp|Q9UJ70|NAGK_HUMAN	1721
NaN	NaN	NaN	NaN	NaN	NaN								1	1	1	13.1	13.1	13.1	12.326	0.0011074	3.1561	0	2	NaN	1	0	NaN	sp|Q9UJC5|SH3L2_HUMAN	sp|Q9UJC5|SH3L2_HUMAN	1723
NaN	NaN	NaN	21.4939	NaN	NaN								2	2	2	5.3	5.3	5.3	48.207	0	5.1202	3792200	6	0	1	NaN	0	sp|Q9UJU6|DBNL_HUMAN	sp|Q9UJU6|DBNL_HUMAN	1724
19.9621	NaN	NaN	NaN	NaN	NaN								1	1	1	11.3	11.3	11.3	25.425	0.0088339	2.0689	2898500	1	0	1	NaN	0	sp|Q9UK41|VPS28_HUMAN	sp|Q9UK41|VPS28_HUMAN	1725
NaN	NaN	18.3906	NaN	NaN	NaN								1	1	1	4.9	4.9	4.9	57.49	0.0013193	4.5473	1031700	3	0	1	NaN	0	sp|Q9UKA9|PTBP2_HUMAN	sp|Q9UKA9|PTBP2_HUMAN	1727
22.4858	21.8929	21.9539	NaN	NaN	21.6664								6	6	6	20.8	20.8	20.8	48.486	0	25.607	50730000	14	0	1	0.444408	0	sp|Q9UKS6|PACN3_HUMAN	sp|Q9UKS6|PACN3_HUMAN	1729
NaN	NaN	NaN	21.083	NaN	NaN								2	2	2	10.5	10.5	10.5	27.335	0.0011148	3.2107	2043300	2	0	1	NaN	0	sp|Q9UKY7|CDV3_HUMAN	sp|Q9UKY7|CDV3_HUMAN	1730
NaN	NaN	20.0076	NaN	NaN	NaN								1	1	1	7.6	7.6	7.6	24.347	0.0011933	3.7226	6651800	3	0	1	NaN	0	sp|Q9UL25|RAB21_HUMAN	sp|Q9UL25|RAB21_HUMAN	1731
NaN	21.444	21.3666	NaN	NaN	NaN								3	3	3	23.6	23.6	23.6	26.659	0	12.255	18840000	7	0	1	NaN	0	sp|Q9ULC3|RAB23_HUMAN	sp|Q9ULC3|RAB23_HUMAN	1732
NaN	NaN	NaN	NaN	24.276	NaN								1	1	1	1.5	1.5	1.5	114.48	0.0038797	2.4216	43809000	2	0	1	NaN	0	sp|Q9ULD0|OGDHL_HUMAN	sp|Q9ULD0|OGDHL_HUMAN	1733
25.351	25.0983	24.6785	24.1674	24.3024	25.0347								9	9	9	19.6	19.6	19.6	53.248	0	120.52	440160000	39	0.729486	0.1363	0.541091	1.62369	sp|Q9ULV4|COR1C_HUMAN	sp|Q9ULV4|COR1C_HUMAN	1736
NaN	NaN	19.6753	NaN	NaN	NaN								3	3	3	23.8	23.8	23.8	19.73	0	6.5179	3454000	7	0	1	NaN	0	sp|Q9UMY4|SNX12_HUMAN;sp|O60493|SNX3_HUMAN	sp|Q9UMY4|SNX12_HUMAN	1739
NaN	NaN	21.5396	NaN	NaN	NaN								1	1	1	6.5	6.5	6.5	40.798	0.0012563	4.1779	26965000	5	0	1	NaN	0	sp|Q9UN36|NDRG2_HUMAN	sp|Q9UN36|NDRG2_HUMAN	1740
20.8422	NaN	NaN	NaN	NaN	NaN								1	1	1	3.3	3.3	3.3	55.738	0.0010977	3.109	5334700	1	0	1	NaN	0	sp|Q9UNF0|PACN2_HUMAN	sp|Q9UNF0|PACN2_HUMAN	1741
18.1086	NaN	NaN	NaN	NaN	NaN								2	2	2	9.5	9.5	9.5	47.873	0	5.3273	7804300	1	0	1	NaN	0	sp|Q9UNS2|CSN3_HUMAN	sp|Q9UNS2|CSN3_HUMAN	1743
NaN	NaN	NaN	21.9751	NaN	NaN								2	2	2	7.6	7.6	7.6	40.572	0	5.0041	7391200	7	0	1	NaN	0	sp|Q9UNZ2|NSF1C_HUMAN	sp|Q9UNZ2|NSF1C_HUMAN	1744
24.1133	23.7239	23.755	24.3049	24.3382	24.4796						+	TD_X	9	6	6	69.3	44	44	18.736	0	17.942	216190000	21	1.40603	0.0229231	-0.510151	-3.75272	sp|Q9Y281|COF2_HUMAN	sp|Q9Y281|COF2_HUMAN	1752
NaN	NaN	17.4299	NaN	NaN	NaN								1	1	1	1.6	1.6	1.6	94.659	0.0064576	2.2381	1024600	3	0	1	NaN	0	sp|Q9Y2D5|AKAP2_HUMAN	sp|Q9Y2D5|AKAP2_HUMAN	1755
22.1627	NaN	NaN	NaN	NaN	NaN								4	4	4	6.9	6.9	6.9	120.68	0	9.2073	29865000	10	0	1	NaN	0	sp|Q9Y2J2|E41L3_HUMAN	sp|Q9Y2J2|E41L3_HUMAN	1756
NaN	NaN	18.4999	NaN	NaN	NaN								1	1	1	5.9	5.9	5.9	38.298	0.0012151	3.8888	2538900	2	0	1	NaN	0	sp|Q9Y394|DHRS7_HUMAN	sp|Q9Y394|DHRS7_HUMAN	1757
NaN	22.0401	21.5242	NaN	NaN	NaN								2	2	2	10.4	10.4	10.4	28.763	0.0011377	3.3085	29892000	6	0	1	NaN	0	sp|Q9Y3A5|SBDS_HUMAN	sp|Q9Y3A5|SBDS_HUMAN	1758
NaN	NaN	NaN	21.9127	NaN	NaN								2	2	2	6.8	6.8	6.8	26.832	0	5.2039	5764400	7	0	1	NaN	0	sp|Q9Y3B8|ORN_HUMAN	sp|Q9Y3B8|ORN_HUMAN	1760
NaN	NaN	NaN	NaN	NaN	20.4009								2	2	2	23.6	23.6	23.6	22.619	0	4.7387	5442300	5	0	1	NaN	0	sp|Q9Y3E1|HDGR3_HUMAN	sp|Q9Y3E1|HDGR3_HUMAN	1762
NaN	NaN	NaN	NaN	NaN	20.3037								1	1	1	5.1	5.1	5.1	38.438	0.0010695	2.9818	2329600	3	0	1	NaN	0	sp|Q9Y3F4|STRAP_HUMAN	sp|Q9Y3F4|STRAP_HUMAN	1763
21.3225	NaN	NaN	NaN	NaN	NaN								4	4	4	10.9	10.9	10.9	55.21	0	15.055	17182000	7	0	1	NaN	0	sp|Q9Y3I0|RTCB_HUMAN	sp|Q9Y3I0|RTCB_HUMAN	1764
NaN	NaN	20.0224	NaN	NaN	NaN								1	1	1	1.9	1.9	1.9	121.74	0.0056022	2.2666	29996000	4	0	1	NaN	0	sp|Q9Y3P9|RBGP1_HUMAN	sp|Q9Y3P9|RBGP1_HUMAN	1765
22.0497	21.8273	21.6257	NaN	NaN	NaN								2	2	2	19	19	19	12.254	0	4.6084	34763000	9	0	1	NaN	0	sp|Q9Y3U8|RL36_HUMAN	sp|Q9Y3U8|RL36_HUMAN	1768
22.1402	22.1651	21.396	22.2262	22.3071	NaN								5	5	5	11.7	11.7	11.7	72.2	0	16.397	48773000	19	0.548939	0.219374	-0.366256	-1.43325	sp|Q9Y3Z3|SAMH1_HUMAN	sp|Q9Y3Z3|SAMH1_HUMAN	1769
29.1132	29.3019	29.4412	28.7942	28.939	28.9974						+	TD_X	102	102	102	47	47	47	269.76	0	323.31	8281100000	736	1.42875	0.0215842	0.375253	3.33218	sp|Q9Y490|TLN1_HUMAN;sp|Q9Y4G6|TLN2_HUMAN	sp|Q9Y490|TLN1_HUMAN	1770
NaN	NaN	NaN	20.0767	NaN	NaN								1	1	1	3.5	3.5	3.5	46.816	0.001199	3.7771	11915000	4	0	1	NaN	0	sp|Q9Y5X3|SNX5_HUMAN	sp|Q9Y5X3|SNX5_HUMAN	1776
NaN	NaN	NaN	NaN	21.7277	NaN								2	2	2	19.5	19.5	19.5	22.875	0.0012594	4.192	3429100	3	0	1	NaN	0	sp|Q9Y5Z4|HEBP2_HUMAN	sp|Q9Y5Z4|HEBP2_HUMAN	1778
NaN	NaN	NaN	NaN	NaN	22.5353								2	2	2	5.5	5.5	5.5	44.387	0.001321	4.5502	44492000	9	0	1	NaN	0	sp|Q9Y639|NPTN_HUMAN	sp|Q9Y639|NPTN_HUMAN	1779
NaN	NaN	19.4813	NaN	NaN	NaN								1	1	1	1.9	1.9	1.9	97.717	0	4.9988	7337800	6	0	1	NaN	0	sp|Q9Y678|COPG1_HUMAN	sp|Q9Y678|COPG1_HUMAN	1780
23.0414	23.0198	22.9631	NaN	NaN	NaN								7	7	7	37.9	37.9	37.9	28.772	0	13.263	77790000	15	0	1	NaN	0	sp|Q9Y696|CLIC4_HUMAN	sp|Q9Y696|CLIC4_HUMAN	1781
26.7192	26.1996	26.5906	26.7607	26.6344	26.5677								30	30	30	37.3	37.3	37.3	106.69	0	206.14	1166700000	165	0.354811	0.4216	-0.151082	-0.909214	sp|Q9Y6C2|EMIL1_HUMAN	sp|Q9Y6C2|EMIL1_HUMAN	1782
20.7447	NaN	NaN	NaN	NaN	NaN								1	1	1	3.6	3.6	3.6	56.578	0.0011198	3.2303	4986100	1	0	1	NaN	0	sp|Q9Y6G9|DC1L1_HUMAN	sp|Q9Y6G9|DC1L1_HUMAN	1783
NaN	NaN	21.676	NaN	NaN	NaN								1	1	1	8.9	8.9	8.9	21.831	0	8.5058	26557000	3	0	1	NaN	0	sp|Q9Y6M9|NDUB9_HUMAN	sp|Q9Y6M9|NDUB9_HUMAN	1784
NaN	20.5833	NaN	NaN	NaN	NaN								3	3	3	12.7	12.7	12.7	49.96	0	7.3415	11036000	6	0	1	NaN	0	sp|Q9Y6N5|SQOR_HUMAN	sp|Q9Y6N5|SQOR_HUMAN	1785

## Sheet: ovary
LFQ intensity TD1	LFQ intensity TD2	LFQ intensity TD3	LFQ intensity X1	LFQ intensity X2	LFQ intensity X3	Only identified by site	Reverse	Potential contaminant	Welch's T-test Significant TD_X	Welch's T-test significant	Peptides	Razor + unique peptides	Unique peptides	Sequence coverage [%]	Unique + razor sequence coverage [%]	Unique sequence coverage [%]	Mol. weight [kDa]	Q-value	Score	Intensity	MS/MS count	Phospho (STY) site IDs	Phospho (STY) site positions	-Log Welch's T-test p-value TD_X	Welch's T-test q-value TD_X	Welch's T-test Difference TD_X	Welch's T-test Test statistic TD_X	Protein IDs	Majority protein IDs	id	Fasta headers
23.6189	NaN	NaN	NaN	NaN	NaN						3	3	3	5	5	5	102.36	0	5.0422	121560000	3	256	82	0	0.996631	NaN	0	sp|A0FGR8|ESYT2_HUMAN	sp|A0FGR8|ESYT2_HUMAN	249	sp|A0FGR8|ESYT2_HUMAN Extended synaptotagmin-2 OS=Homo sapiens OX=9606 GN=ESYT2 PE=1 SV=1
NaN	NaN	23.3525	NaN	NaN	NaN						2	2	2	6.6	6.6	6.6	52.904	0	4.2184	10980000	3	268	206	0	0.985161	NaN	0	sp|O00232|PSD12_HUMAN	sp|O00232|PSD12_HUMAN	279	sp|O00232|PSD12_HUMAN 26S proteasome non-ATPase regulatory subunit 12 OS=Homo sapiens OX=9606 GN=PSMD12 PE=1 SV=3
28.3659	NaN	28.567	NaN	NaN	NaN						5	5	5	26.2	26.2	26.2	21.671	0	15.386	987020000	10	271	181	0	0.983903	NaN	0	sp|O00264|PGRC1_HUMAN	sp|O00264|PGRC1_HUMAN	281	sp|O00264|PGRC1_HUMAN Membrane-associated progesterone receptor component 1 OS=Homo sapiens OX=9606 GN=PGRMC1 PE=1 SV=3
NaN	NaN	27.8341	NaN	NaN	NaN						3	3	3	7.9	7.9	7.9	67.454	0	10.047	294560000	6	286	91	0	0.957014	NaN	0	sp|O94826|TOM70_HUMAN	sp|O94826|TOM70_HUMAN	430	sp|O94826|TOM70_HUMAN Mitochondrial import receptor subunit TOM70 OS=Homo sapiens OX=9606 GN=TOMM70 PE=1 SV=1
33.33	33.4634	32.7671	NaN	NaN	NaN						13	13	13	11.6	11.6	11.6	138.94	0	80.096	32032000000	69	294	441	0	1	NaN	0	sp|P02452|CO1A1_HUMAN	sp|P02452|CO1A1_HUMAN	499	sp|P02452|CO1A1_HUMAN Collagen alpha-1(I) chain OS=Homo sapiens OX=9606 GN=COL1A1 PE=1 SV=5
28.9504	28.9679	28.6202	NaN	NaN	NaN						4	4	4	5	5	5	138.56	0	11.435	1423800000	12	295	934	0	1	NaN	0	sp|P02461|CO3A1_HUMAN	sp|P02461|CO3A1_HUMAN	500	sp|P02461|CO3A1_HUMAN Collagen alpha-1(III) chain OS=Homo sapiens OX=9606 GN=COL3A1 PE=1 SV=4
NaN	NaN	NaN	NaN	NaN	27.7178						5	5	5	15	15	15	46.836	0	11.456	146120000	7	299	366	0	1	NaN	0	sp|P05455|LA_HUMAN	sp|P05455|LA_HUMAN	550	sp|P05455|LA_HUMAN Lupus La protein OS=Homo sapiens OX=9606 GN=SSB PE=1 SV=2
30.3184	30.1757	29.9643	NaN	NaN	28.2802						12	12	12	22.3	22.3	22.3	97.55	0	109.56	3661700000	41	313	530	0	0.719996	1.87259	0	sp|P29590|PML_HUMAN	sp|P29590|PML_HUMAN	841	sp|P29590|PML_HUMAN Protein PML OS=Homo sapiens OX=9606 GN=PML PE=1 SV=3
35.7251	35.7991	35.5414	32.7751	32.3389	31.7685				+	TD_X	103	103	93	44.4	44.4	41	226.53	0	323.31	169930000000	599	316	1943	2.3164	0	3.39436	11.2641	sp|P35579|MYH9_HUMAN;REV__sp|Q9UKV3|ACINU_HUMAN	sp|P35579|MYH9_HUMAN	891	sp|P35579|MYH9_HUMAN Myosin-9 OS=Homo sapiens OX=9606 GN=MYH9 PE=1 SV=4
27.139	27.711	27.7486	NaN	NaN	NaN						5	5	5	8.8	8.8	8.8	102.49	0	10.64	586520000	10	317	859	0	0.84566	NaN	0	sp|P35606|COPB2_HUMAN	sp|P35606|COPB2_HUMAN	893	sp|P35606|COPB2_HUMAN Coatomer subunit beta OS=Homo sapiens OX=9606 GN=COPB2 PE=1 SV=2
NaN	NaN	NaN	29.3052	29.4743	29.3493						10	10	10	29.6	29.6	29.6	42.674	0	323.31	348120000	33	318	306	0	0.842884	NaN	0	sp|P35659|DEK_HUMAN	sp|P35659|DEK_HUMAN	897	sp|P35659|DEK_HUMAN Protein DEK OS=Homo sapiens OX=9606 GN=DEK PE=1 SV=1
NaN	NaN	24.8556	NaN	NaN	NaN						3	2	2	6	4.7	4.7	69.72	0	4.4735	48900000	3	323	200	0	0.823073	NaN	0	sp|P51114|FXR1_HUMAN	sp|P51114|FXR1_HUMAN	1014	sp|P51114|FXR1_HUMAN Fragile X mental retardation syndrome-related protein 1 OS=Homo sapiens OX=9606 GN=FXR1 PE=1 SV=3
NaN	NaN	NaN	NaN	27.7207	NaN						3	3	3	30.2	30.2	30.2	9.9743	0	8.025	170570000	7	333	17	0	1	NaN	0	sp|P60468|SC61B_HUMAN	sp|P60468|SC61B_HUMAN	1091	sp|P60468|SC61B_HUMAN Protein transport protein Sec61 subunit beta OS=Homo sapiens OX=9606 GN=SEC61B PE=1 SV=2
28.6867	28.5433	28.4455	NaN	NaN	NaN						16	16	16	19.7	19.7	19.7	141.45	0	153.21	1177100000	35	346	583	0	1	NaN	0	sp|Q00341|VIGLN_HUMAN	sp|Q00341|VIGLN_HUMAN	1213	sp|Q00341|VIGLN_HUMAN Vigilin OS=Homo sapiens OX=9606 GN=HDLBP PE=1 SV=2
NaN	NaN	23.5002	NaN	NaN	NaN						2	2	2	6.6	6.6	6.6	53.542	0	3.8981	25092000	3	355	434	0	1	NaN	0	sp|Q05519|SRS11_HUMAN	sp|Q05519|SRS11_HUMAN	1249	sp|Q05519|SRS11_HUMAN Serine/arginine-rich splicing factor 11 OS=Homo sapiens OX=9606 GN=SRSF11 PE=1 SV=1
28.6156	28.415	28.1246	NaN	NaN	NaN						6	6	6	8.6	8.6	8.6	100.2	0	15.833	1041400000	19	358	16	0	1	NaN	0	sp|Q13200|PSMD2_HUMAN	sp|Q13200|PSMD2_HUMAN	1311	sp|Q13200|PSMD2_HUMAN 26S proteasome non-ATPase regulatory subunit 2 OS=Homo sapiens OX=9606 GN=PSMD2 PE=1 SV=3
31.1339	30.917	31.0358	29.0782	30.0878	29.8656				+	TD_X	16	16	16	31.7	31.7	31.7	88.549	0	190.57	7055000000	90	359	19	1.3681	0.0152727	1.35169	4.3235	sp|Q13263|TIF1B_HUMAN	sp|Q13263|TIF1B_HUMAN	1317	sp|Q13263|TIF1B_HUMAN Transcription intermediary factor 1-beta OS=Homo sapiens OX=9606 GN=TRIM28 PE=1 SV=5
27.4375	27.4386	27.2584	NaN	NaN	NaN						6	6	6	16.2	16.2	16.2	59.379	0	14.946	540750000	18	363	136	0	1	NaN	0	sp|Q14498|RBM39_HUMAN	sp|Q14498|RBM39_HUMAN	1379	sp|Q14498|RBM39_HUMAN RNA-binding protein 39 OS=Homo sapiens OX=9606 GN=RBM39 PE=1 SV=2
29.5151	29.4522	29.384	NaN	NaN	NaN						9	9	9	45.2	45.2	45.2	41.487	0	81.364	2208200000	40	369	218	0	1	NaN	0	sp|Q15019|SEPT2_HUMAN	sp|Q15019|SEPT2_HUMAN	1407	sp|Q15019|SEPT2_HUMAN Septin-2 OS=Homo sapiens OX=9606 GN=SEPT2 PE=1 SV=1
NaN	NaN	NaN	NaN	NaN	NaN						3	3	3	7.6	7.6	7.6	66.898	0	6.0806	0	3	376	261	NaN	1	0	NaN	sp|Q4G0J3|LARP7_HUMAN	sp|Q4G0J3|LARP7_HUMAN	1475	sp|Q4G0J3|LARP7_HUMAN La-related protein 7 OS=Homo sapiens OX=9606 GN=LARP7 PE=1 SV=1
NaN	NaN	NaN	NaN	NaN	NaN						2	2	2	1	1	1	229.83	0.0072904	1.8779	0	3	391	734	NaN	1	0	NaN	sp|Q6GYQ0|RGPA1_HUMAN	sp|Q6GYQ0|RGPA1_HUMAN	1518	sp|Q6GYQ0|RGPA1_HUMAN Ral GTPase-activating protein subunit alpha-1 OS=Homo sapiens OX=9606 GN=RALGAPA1 PE=1 SV=1
28.1806	28.4219	28.2371	NaN	NaN	NaN						9	9	9	24.1	24.1	24.1	63.836	0	28.993	985950000	21	422	426	0	1	NaN	0	sp|Q86UE4|LYRIC_HUMAN	sp|Q86UE4|LYRIC_HUMAN	1577	sp|Q86UE4|LYRIC_HUMAN Protein LYRIC OS=Homo sapiens OX=9606 GN=MTDH PE=1 SV=2
27.6129	27.5556	27.066	NaN	NaN	NaN						5	5	5	10.5	10.5	10.5	119.7	0	20.714	533390000	13	429	481	0	1	NaN	0	sp|Q8IZL8|PELP1_HUMAN	sp|Q8IZL8|PELP1_HUMAN	1612	sp|Q8IZL8|PELP1_HUMAN Proline-, glutamic acid- and leucine-rich protein 1 OS=Homo sapiens OX=9606 GN=PELP1 PE=1 SV=2
26.6235	NaN	26.9005	NaN	NaN	NaN						4	4	4	8.1	8.1	8.1	102.9	0	12.915	399390000	8	430	562	0	1	NaN	0	sp|Q8N163|CCAR2_HUMAN	sp|Q8N163|CCAR2_HUMAN	1617	sp|Q8N163|CCAR2_HUMAN Cell cycle and apoptosis regulator protein 2 OS=Homo sapiens OX=9606 GN=CCAR2 PE=1 SV=2
27.7056	28.0352	NaN	NaN	NaN	NaN						5	5	5	18.9	18.9	18.9	55.364	0	11.539	782710000	8	459	394	0	1	NaN	0	sp|Q92769|HDAC2_HUMAN;sp|Q13547|HDAC1_HUMAN	sp|Q92769|HDAC2_HUMAN	1698	sp|Q92769|HDAC2_HUMAN Histone deacetylase 2 OS=Homo sapiens OX=9606 GN=HDAC2 PE=1 SV=2
26.0303	26.1357	25.8459	NaN	NaN	NaN						4	4	4	7.5	7.5	7.5	82.658	0	13.513	219470000	12	490	547	0	1	NaN	0	sp|Q9H1B7|I2BPL_HUMAN	sp|Q9H1B7|I2BPL_HUMAN	1859	sp|Q9H1B7|I2BPL_HUMAN Interferon regulatory factor 2-binding protein-like OS=Homo sapiens OX=9606 GN=IRF2BPL PE=1 SV=1
NaN	NaN	NaN	27.7832	28.4465	28.2306						2	2	2	5.3	5.3	5.3	27.296	0	12.312	112800000	10	491	214	0	1	NaN	0	sp|Q9H1E3|NUCKS_HUMAN	sp|Q9H1E3|NUCKS_HUMAN	1860	sp|Q9H1E3|NUCKS_HUMAN Nuclear ubiquitous casein and cyclin-dependent kinase substrate 1 OS=Homo sapiens OX=9606 GN=NUCKS1 PE=1 SV=1
NaN	NaN	NaN	NaN	29.7314	NaN						6	6	5	6.2	6.2	6.2	108.66	0	25.951	211380000	16	524	928	0	1	NaN	0	sp|Q9Y2W1|TR150_HUMAN	sp|Q9Y2W1|TR150_HUMAN	2043	sp|Q9Y2W1|TR150_HUMAN Thyroid hormone receptor-associated protein 3 OS=Homo sapiens OX=9606 GN=THRAP3 PE=1 SV=2
NaN	25.1393	NaN	NaN	NaN	NaN						2	2	2	3.2	3.2	3.2	118.63	0	3.3792	35057000	3	525	424	0	1	NaN	0	sp|Q9Y4F1|FARP1_HUMAN	sp|Q9Y4F1|FARP1_HUMAN	2059	sp|Q9Y4F1|FARP1_HUMAN FERM, ARHGEF and pleckstrin domain-containing protein 1 OS=Homo sapiens OX=9606 GN=FARP1 PE=1 SV=1
NaN	NaN	23.3376	NaN	NaN	NaN						3	3	3	2.7	2.7	2.7	194.31	0	8.5467	16071000	6	526	1690	0	1	NaN	0	sp|Q9Y5S2|MRCKB_HUMAN	sp|Q9Y5S2|MRCKB_HUMAN	2068	sp|Q9Y5S2|MRCKB_HUMAN Serine/threonine-protein kinase MRCK beta OS=Homo sapiens OX=9606 GN=CDC42BPB PE=1 SV=2
33.7276	34.4612	34.5742	NaN	NaN	NaN						8	7	2	30.1	26	9.1	21.865	0	26.721	63624000000	49	615	18	0	1	NaN	0	sp|P10412|H14_HUMAN;sp|P22492|H1T_HUMAN	sp|P10412|H14_HUMAN	633	sp|P10412|H14_HUMAN Histone H1.4 OS=Homo sapiens OX=9606 GN=HIST1H1E PE=1 SV=2
NaN	NaN	24.2356	NaN	NaN	NaN						3	2	2	27.2	20.4	20.4	16.126	0	3.6112	20252000	4	625	13	0	1	NaN	0	sp|P69892|HBG2_HUMAN;sp|P69891|HBG1_HUMAN	sp|P69892|HBG2_HUMAN;sp|P69891|HBG1_HUMAN	1186	sp|P69892|HBG2_HUMAN Hemoglobin subunit gamma-2 OS=Homo sapiens OX=9606 GN=HBG2 PE=1 SV=2;sp|P69891|HBG1_HUMAN Hemoglobin subunit gamma-1 OS=Homo sapiens OX=9606 GN=HBG1 PE=1 SV=2
NaN	NaN	26.5676	NaN	NaN	NaN						3	3	3	6.1	6.1	6.1	74.605	0	7.7691	173970000	6	757	249	0	0.959397	NaN	0	sp|O76094|SRP72_HUMAN	sp|O76094|SRP72_HUMAN	426	sp|O76094|SRP72_HUMAN Signal recognition particle subunit SRP72 OS=Homo sapiens OX=9606 GN=SRP72 PE=1 SV=3
25.8611	NaN	NaN	NaN	NaN	NaN						3	3	3	5.4	5.4	5.4	106.46	0	7.5348	154450000	4	766	586	0	0.761261	NaN	0	sp|P19823|ITIH2_HUMAN	sp|P19823|ITIH2_HUMAN	751	sp|P19823|ITIH2_HUMAN Inter-alpha-trypsin inhibitor heavy chain H2 OS=Homo sapiens OX=9606 GN=ITIH2 PE=1 SV=2
NaN	NaN	24.3876	NaN	NaN	NaN						3	3	3	8.7	8.7	8.7	101.58	0	6.8333	85594000	3	NaN	NaN	0	0.995344	NaN	0	sp|A1X283|SPD2B_HUMAN	sp|A1X283|SPD2B_HUMAN	253	sp|A1X283|SPD2B_HUMAN SH3 and PX domain-containing protein 2B OS=Homo sapiens OX=9606 GN=SH3PXD2B PE=1 SV=3
28.4784	27.9741	27.5743	NaN	NaN	NaN						3	3	3	14.7	14.7	14.7	20.925	0	29.986	822860000	11	NaN	NaN	0	0.994059	NaN	0	sp|A6NIZ1|RP1BL_HUMAN;sp|P61224|RAP1B_HUMAN;sp|P62834|RAP1A_HUMAN	sp|A6NIZ1|RP1BL_HUMAN;sp|P61224|RAP1B_HUMAN;sp|P62834|RAP1A_HUMAN	264	sp|A6NIZ1|RP1BL_HUMAN Ras-related protein Rap-1b-like protein OS=Homo sapiens OX=9606 PE=2 SV=1;sp|P61224|RAP1B_HUMAN Ras-related protein Rap-1b OS=Homo sapiens OX=9606 GN=RAP1B PE=1 SV=1;sp|P62834|RAP1A_HUMAN Ras-related protein Rap-1A OS=Homo sapiens OX=
24.4868	NaN	NaN	NaN	NaN	NaN						2	2	2	1.1	1.1	1.1	247.17	0	3.7223	61689000	4	NaN	NaN	0	0.992778	NaN	0	sp|A6NMZ7|CO6A6_HUMAN	sp|A6NMZ7|CO6A6_HUMAN	266	sp|A6NMZ7|CO6A6_HUMAN Collagen alpha-6(VI) chain OS=Homo sapiens OX=9606 GN=COL6A6 PE=1 SV=2
NaN	NaN	24.3965	NaN	NaN	NaN						2	2	2	5.3	5.3	5.3	72.911	0	4.2553	84281000	4	NaN	NaN	0	0.991501	NaN	0	sp|O00116|ADAS_HUMAN	sp|O00116|ADAS_HUMAN	272	sp|O00116|ADAS_HUMAN Alkyldihydroxyacetonephosphate synthase, peroxisomal OS=Homo sapiens OX=9606 GN=AGPS PE=1 SV=1
25.4096	NaN	NaN	NaN	NaN	NaN						3	3	3	4	4	4	121.68	0	7.4715	258310000	6	NaN	NaN	0	0.990226	NaN	0	sp|O00159|MYO1C_HUMAN	sp|O00159|MYO1C_HUMAN	274	sp|O00159|MYO1C_HUMAN Unconventional myosin-Ic OS=Homo sapiens OX=9606 GN=MYO1C PE=1 SV=4
NaN	25.4785	NaN	NaN	NaN	NaN						2	2	2	5.9	5.9	5.9	39.518	0	5.3185	43073000	3	NaN	NaN	0	0.988955	NaN	0	sp|O00182|LEG9_HUMAN;sp|Q6DKI2|LEG9C_HUMAN;sp|Q3B8N2|LEG9B_HUMAN	sp|O00182|LEG9_HUMAN;sp|Q6DKI2|LEG9C_HUMAN;sp|Q3B8N2|LEG9B_HUMAN	276	sp|O00182|LEG9_HUMAN Galectin-9 OS=Homo sapiens OX=9606 GN=LGALS9 PE=1 SV=2;sp|Q6DKI2|LEG9C_HUMAN Galectin-9C OS=Homo sapiens OX=9606 GN=LGALS9C PE=1 SV=2;sp|Q3B8N2|LEG9B_HUMAN Galectin-9B OS=Homo sapiens OX=9606 GN=LGALS9B PE=1 SV=3
25.2129	NaN	25.0546	NaN	NaN	NaN						2	2	2	3.2	3.2	3.2	67.764	0	5.5374	103040000	6	NaN	NaN	0	0.987687	NaN	0	sp|O00186|STXB3_HUMAN	sp|O00186|STXB3_HUMAN	277	sp|O00186|STXB3_HUMAN Syntaxin-binding protein 3 OS=Homo sapiens OX=9606 GN=STXBP3 PE=1 SV=2
NaN	25.5534	NaN	NaN	NaN	NaN						3	3	3	8.1	8.1	8.1	47.463	0	7.3874	81409000	5	NaN	NaN	0	0.986423	NaN	0	sp|O00231|PSD11_HUMAN	sp|O00231|PSD11_HUMAN	278	sp|O00231|PSD11_HUMAN 26S proteasome non-ATPase regulatory subunit 11 OS=Homo sapiens OX=9606 GN=PSMD11 PE=1 SV=3
NaN	NaN	NaN	NaN	25.9007	NaN						5	5	5	8.1	8.1	8.1	121	0	17.459	19439000	6	NaN	NaN	0	0.982648	NaN	0	sp|O00267|SPT5H_HUMAN	sp|O00267|SPT5H_HUMAN	282	sp|O00267|SPT5H_HUMAN Transcription elongation factor SPT5 OS=Homo sapiens OX=9606 GN=SUPT5H PE=1 SV=1
NaN	25.4797	25.6128	NaN	NaN	NaN						2	2	2	12.4	12.4	12.4	26.922	0	5.0092	113310000	6	NaN	NaN	0	0.981396	NaN	0	sp|O00299|CLIC1_HUMAN	sp|O00299|CLIC1_HUMAN	284	sp|O00299|CLIC1_HUMAN Chloride intracellular channel protein 1 OS=Homo sapiens OX=9606 GN=CLIC1 PE=1 SV=4
NaN	25.0155	25.3855	NaN	NaN	NaN						2	2	2	2.7	2.7	2.7	106.84	0	5.758	103270000	5	NaN	NaN	0	0.980148	NaN	0	sp|O00339|MATN2_HUMAN	sp|O00339|MATN2_HUMAN	287	sp|O00339|MATN2_HUMAN Matrilin-2 OS=Homo sapiens OX=9606 GN=MATN2 PE=1 SV=4
27.398	27.1794	27.9243	NaN	NaN	NaN						6	6	6	15.4	15.4	15.4	63.704	0	17.245	591970000	17	NaN	NaN	0	0.978902	NaN	0	sp|O00425|IF2B3_HUMAN	sp|O00425|IF2B3_HUMAN	289	sp|O00425|IF2B3_HUMAN Insulin-like growth factor 2 mRNA-binding protein 3 OS=Homo sapiens OX=9606 GN=IGF2BP3 PE=1 SV=2
NaN	25.5147	NaN	NaN	NaN	NaN						2	2	2	3.4	3.4	3.4	81.876	0	5.4325	44167000	4	NaN	NaN	0	0.97766	NaN	0	sp|O00429|DNM1L_HUMAN	sp|O00429|DNM1L_HUMAN	290	sp|O00429|DNM1L_HUMAN Dynamin-1-like protein OS=Homo sapiens OX=9606 GN=DNM1L PE=1 SV=2
NaN	NaN	NaN	NaN	NaN	24.5886						4	4	4	8.3	8.3	8.3	81.879	0	7.6004	62014000	7	NaN	NaN	0	0.976421	NaN	0	sp|O00461|GOLI4_HUMAN	sp|O00461|GOLI4_HUMAN	291	sp|O00461|GOLI4_HUMAN Golgi integral membrane protein 4 OS=Homo sapiens OX=9606 GN=GOLIM4 PE=1 SV=1
26.1089	26.6228	26.5187	NaN	NaN	NaN						2	2	2	1.3	1.3	1.3	217.32	0	6.0562	265330000	9	NaN	NaN	0	0.975185	NaN	0	sp|O00468|AGRIN_HUMAN	sp|O00468|AGRIN_HUMAN	292	sp|O00468|AGRIN_HUMAN Agrin OS=Homo sapiens OX=9606 GN=AGRN PE=1 SV=6
NaN	NaN	25.493	NaN	NaN	NaN						3	3	3	4.7	4.7	4.7	84.685	0	6.3565	80228000	4	NaN	NaN	0	0.973952	NaN	0	sp|O00469|PLOD2_HUMAN	sp|O00469|PLOD2_HUMAN	293	sp|O00469|PLOD2_HUMAN Procollagen-lysine,2-oxoglutarate 5-dioxygenase 2 OS=Homo sapiens OX=9606 GN=PLOD2 PE=1 SV=2
28.462	28.6135	28.7101	NaN	28.2433	NaN						12	12	12	25.1	25.1	25.1	66.049	0	52.584	1366400000	32	NaN	NaN	0	0.972722	0.351927	0	sp|O00567|NOP56_HUMAN	sp|O00567|NOP56_HUMAN	297	sp|O00567|NOP56_HUMAN Nucleolar protein 56 OS=Homo sapiens OX=9606 GN=NOP56 PE=1 SV=4
28.3561	28.1282	28.5161	NaN	NaN	NaN						9	8	8	23.4	21.8	21.8	73.243	0	51.042	1007500000	21	NaN	NaN	0	0.971496	NaN	0	sp|O00571|DDX3X_HUMAN;sp|O15523|DDX3Y_HUMAN	sp|O00571|DDX3X_HUMAN;sp|O15523|DDX3Y_HUMAN	298	sp|O00571|DDX3X_HUMAN ATP-dependent RNA helicase DDX3X OS=Homo sapiens OX=9606 GN=DDX3X PE=1 SV=3;sp|O15523|DDX3Y_HUMAN ATP-dependent RNA helicase DDX3Y OS=Homo sapiens OX=9606 GN=DDX3Y PE=1 SV=2
NaN	25.4956	NaN	NaN	NaN	NaN						3	3	3	14.8	14.8	14.8	47.441	0	5.983	43585000	3	NaN	NaN	0	0.970272	NaN	0	sp|O00712|NFIB_HUMAN	sp|O00712|NFIB_HUMAN	299	sp|O00712|NFIB_HUMAN Nuclear factor 1 B-type OS=Homo sapiens OX=9606 GN=NFIB PE=1 SV=2
27.2836	27.5832	26.9139	NaN	NaN	NaN						6	6	6	4.4	4.4	4.4	242.04	0	19.048	479880000	16	NaN	NaN	0	0.969052	NaN	0	sp|O14497|ARI1A_HUMAN	sp|O14497|ARI1A_HUMAN	301	sp|O14497|ARI1A_HUMAN AT-rich interactive domain-containing protein 1A OS=Homo sapiens OX=9606 GN=ARID1A PE=1 SV=3
25.3413	NaN	NaN	NaN	NaN	NaN						2	2	2	7.8	7.8	7.8	34.482	0	3.6176	51743000	2	NaN	NaN	0	0.967834	NaN	0	sp|O14579|COPE_HUMAN	sp|O14579|COPE_HUMAN	303	sp|O14579|COPE_HUMAN Coatomer subunit epsilon OS=Homo sapiens OX=9606 GN=COPE PE=1 SV=3
NaN	NaN	24.8147	NaN	NaN	NaN						4	4	4	6.9	6.9	6.9	72.683	0	6.4208	55498000	6	NaN	NaN	0	0.96662	NaN	0	sp|O14744|ANM5_HUMAN	sp|O14744|ANM5_HUMAN	306	sp|O14744|ANM5_HUMAN Protein arginine N-methyltransferase 5 OS=Homo sapiens OX=9606 GN=PRMT5 PE=1 SV=4
NaN	27.461	NaN	NaN	NaN	NaN						3	3	3	7.5	7.5	7.5	61.247	0	4.8746	251850000	5	NaN	NaN	0	1	NaN	0	sp|O14773|TPP1_HUMAN	sp|O14773|TPP1_HUMAN	308	sp|O14773|TPP1_HUMAN Tripeptidyl-peptidase 1 OS=Homo sapiens OX=9606 GN=TPP1 PE=1 SV=2
25.771	25.7241	25.7818	NaN	NaN	NaN						4	4	4	4.9	4.9	4.9	123.9	0	12.866	165950000	13	NaN	NaN	0	0.965409	NaN	0	sp|O14776|TCRG1_HUMAN	sp|O14776|TCRG1_HUMAN	309	sp|O14776|TCRG1_HUMAN Transcription elongation regulator 1 OS=Homo sapiens OX=9606 GN=TCERG1 PE=1 SV=2
NaN	26.5419	NaN	NaN	NaN	NaN						2	2	2	12.9	12.9	12.9	27.887	0	7.5856	200910000	6	NaN	NaN	0	1	NaN	0	sp|O14818|PSA7_HUMAN;sp|Q8TAA3|PSMA8_HUMAN	sp|O14818|PSA7_HUMAN;sp|Q8TAA3|PSMA8_HUMAN	311	sp|O14818|PSA7_HUMAN Proteasome subunit alpha type-7 OS=Homo sapiens OX=9606 GN=PSMA7 PE=1 SV=1;sp|Q8TAA3|PSMA8_HUMAN Proteasome subunit alpha-type 8 OS=Homo sapiens OX=9606 GN=PSMA8 PE=2 SV=3
27.2991	27.8589	26.9429	NaN	NaN	NaN						5	5	5	27.1	27.1	27.1	38.287	0	39.196	526540000	10	NaN	NaN	0	1	NaN	0	sp|O14828|SCAM3_HUMAN	sp|O14828|SCAM3_HUMAN	312	sp|O14828|SCAM3_HUMAN Secretory carrier-associated membrane protein 3 OS=Homo sapiens OX=9606 GN=SCAMP3 PE=1 SV=3
NaN	NaN	26.3782	NaN	NaN	NaN						2	2	1	12.3	12.3	5.8	19.794	0	7.5891	322290000	5	NaN	NaN	0	1	NaN	0	sp|P19105|ML12A_HUMAN;sp|O14950|ML12B_HUMAN	sp|P19105|ML12A_HUMAN;sp|O14950|ML12B_HUMAN	314	sp|P19105|ML12A_HUMAN Myosin regulatory light chain 12A OS=Homo sapiens OX=9606 GN=MYL12A PE=1 SV=2;sp|O14950|ML12B_HUMAN Myosin regulatory light chain 12B OS=Homo sapiens OX=9606 GN=MYL12B PE=1 SV=2
NaN	NaN	26.3814	NaN	NaN	NaN						2	2	2	9.3	9.3	9.3	70.038	0	5.9736	129230000	5	NaN	NaN	0	1	NaN	0	sp|O14967|CLGN_HUMAN	sp|O14967|CLGN_HUMAN	315	sp|O14967|CLGN_HUMAN Calmegin OS=Homo sapiens OX=9606 GN=CLGN PE=1 SV=1
27.9887	28.1247	28.2123	NaN	NaN	NaN						9	9	9	5.8	5.8	5.8	271.32	0	56.645	860910000	27	NaN	NaN	0	1	NaN	0	sp|O15020|SPTN2_HUMAN	sp|O15020|SPTN2_HUMAN	316	sp|O15020|SPTN2_HUMAN Spectrin beta chain, non-erythrocytic 2 OS=Homo sapiens OX=9606 GN=SPTBN2 PE=1 SV=3
NaN	NaN	24.2104	NaN	NaN	NaN						2	2	2	1.8	1.8	1.8	205.12	0	5.3109	19902000	2	NaN	NaN	0	1	NaN	0	sp|O15031|PLXB2_HUMAN	sp|O15031|PLXB2_HUMAN	317	sp|O15031|PLXB2_HUMAN Plexin-B2 OS=Homo sapiens OX=9606 GN=PLXNB2 PE=1 SV=3
NaN	NaN	25.3496	NaN	NaN	NaN						2	2	2	4	4	4	118.29	0	5.9616	73626000	4	NaN	NaN	0	1	NaN	0	sp|O15042|SR140_HUMAN	sp|O15042|SR140_HUMAN	318	sp|O15042|SR140_HUMAN U2 snRNP-associated SURP motif-containing protein OS=Homo sapiens OX=9606 GN=U2SURP PE=1 SV=2
NaN	25.9878	NaN	NaN	NaN	NaN						3	3	3	13.9	13.9	13.9	37.92	0	9.8145	105170000	5	NaN	NaN	0	1	NaN	0	sp|O15126|SCAM1_HUMAN	sp|O15126|SCAM1_HUMAN	319	sp|O15126|SCAM1_HUMAN Secretory carrier-associated membrane protein 1 OS=Homo sapiens OX=9606 GN=SCAMP1 PE=1 SV=2
NaN	NaN	24.842	NaN	NaN	NaN						2	2	2	9.7	9.7	9.7	36.648	0	150.42	106520000	4	NaN	NaN	0	1	NaN	0	sp|O15127|SCAM2_HUMAN	sp|O15127|SCAM2_HUMAN	320	sp|O15127|SCAM2_HUMAN Secretory carrier-associated membrane protein 2 OS=Homo sapiens OX=9606 GN=SCAMP2 PE=1 SV=2
29.6381	30.2815	29.997	NaN	NaN	NaN						3	3	3	12.9	12.9	12.9	40.949	0	15.027	3194700000	18	NaN	NaN	0	1	NaN	0	sp|O15143|ARC1B_HUMAN	sp|O15143|ARC1B_HUMAN	321	sp|O15143|ARC1B_HUMAN Actin-related protein 2/3 complex subunit 1B OS=Homo sapiens OX=9606 GN=ARPC1B PE=1 SV=3
27.8363	28.167	27.9039	NaN	NaN	NaN						3	3	3	17.4	17.4	17.4	20.546	0	8.5182	914670000	11	NaN	NaN	0	1	NaN	0	sp|O15145|ARPC3_HUMAN	sp|O15145|ARPC3_HUMAN	322	sp|O15145|ARPC3_HUMAN Actin-related protein 2/3 complex subunit 3 OS=Homo sapiens OX=9606 GN=ARPC3 PE=1 SV=3
25.8271	25.7198	25.8946	NaN	NaN	NaN						2	2	2	9.9	9.9	9.9	23.818	0	4.8419	174320000	6	NaN	NaN	0	1	NaN	0	sp|O15173|PGRC2_HUMAN	sp|O15173|PGRC2_HUMAN	324	sp|O15173|PGRC2_HUMAN Membrane-associated progesterone receptor component 2 OS=Homo sapiens OX=9606 GN=PGRMC2 PE=1 SV=1
NaN	27.0007	26.7203	NaN	NaN	NaN						7	7	7	3.2	3.2	3.2	399.73	0	19.9	291590000	15	NaN	NaN	0	1	NaN	0	sp|O15230|LAMA5_HUMAN	sp|O15230|LAMA5_HUMAN	326	sp|O15230|LAMA5_HUMAN Laminin subunit alpha-5 OS=Homo sapiens OX=9606 GN=LAMA5 PE=1 SV=8
NaN	NaN	NaN	NaN	NaN	NaN						2	2	2	2.3	2.3	2.3	116.92	0	3.2318	0	2	NaN	NaN	NaN	1	0	NaN	sp|O15294|OGT1_HUMAN	sp|O15294|OGT1_HUMAN	329	sp|O15294|OGT1_HUMAN UDP-N-acetylglucosamine--peptide N-acetylglucosaminyltransferase 110 kDa subunit OS=Homo sapiens OX=9606 GN=OGT PE=1 SV=3
NaN	NaN	25.0044	NaN	NaN	NaN						4	4	4	7.5	7.5	7.5	90.995	0	7.0397	61673000	4	NaN	NaN	0	1	NaN	0	sp|O15320|CTGE5_HUMAN;sp|Q96PC5|MIA2_HUMAN;sp|Q86UF2|CTGE6_HUMAN;sp|A4D2H0|CTGEF_HUMAN;sp|Q8IX94|CTGE4_HUMAN;sp|P0CG41|CTGE8_HUMAN;sp|A4FU28|CTGE9_HUMAN	sp|O15320|CTGE5_HUMAN;sp|Q96PC5|MIA2_HUMAN;sp|Q86UF2|CTGE6_HUMAN;sp|A4D2H0|CTGEF_HUMAN	330	sp|O15320|CTGE5_HUMAN Endoplasmic reticulum export factor CTAGE5 OS=Homo sapiens OX=9606 GN=CTAGE5 PE=1 SV=4;sp|Q96PC5|MIA2_HUMAN Melanoma inhibitory activity protein 2 OS=Homo sapiens OX=9606 GN=MIA2 PE=1 SV=4;sp|Q86UF2|CTGE6_HUMAN cTAGE family member 6 O
28.4604	28.6778	28.751	NaN	NaN	NaN						6	6	6	34.5	34.5	34.5	22.98	0	40.253	1230100000	16	NaN	NaN	0	1	NaN	0	sp|O15347|HMGB3_HUMAN	sp|O15347|HMGB3_HUMAN	331	sp|O15347|HMGB3_HUMAN High mobility group protein B3 OS=Homo sapiens OX=9606 GN=HMGB3 PE=1 SV=4
NaN	26.0518	26.3824	NaN	NaN	NaN						5	5	5	14.4	14.4	14.4	63.972	0	13.521	174050000	7	NaN	NaN	0	1	NaN	0	sp|O15371|EIF3D_HUMAN	sp|O15371|EIF3D_HUMAN	332	sp|O15371|EIF3D_HUMAN Eukaryotic translation initiation factor 3 subunit D OS=Homo sapiens OX=9606 GN=EIF3D PE=1 SV=1
25.8772	NaN	NaN	NaN	NaN	NaN						3	3	3	16.1	16.1	16.1	29.815	0	5.5607	175570000	6	NaN	NaN	0	1	NaN	0	sp|O15400|STX7_HUMAN	sp|O15400|STX7_HUMAN	335	sp|O15400|STX7_HUMAN Syntaxin-7 OS=Homo sapiens OX=9606 GN=STX7 PE=1 SV=4
NaN	NaN	24.8364	NaN	NaN	NaN						2	2	2	4.1	4.1	4.1	60.901	0	4.8301	30713000	1	NaN	NaN	0	1	NaN	0	sp|O15460|P4HA2_HUMAN	sp|O15460|P4HA2_HUMAN	338	sp|O15460|P4HA2_HUMAN Prolyl 4-hydroxylase subunit alpha-2 OS=Homo sapiens OX=9606 GN=P4HA2 PE=1 SV=1
26.6826	26.7162	26.6917	NaN	NaN	NaN						5	5	5	6.9	6.9	6.9	90.932	0	10.877	325340000	11	NaN	NaN	0	1	NaN	0	sp|O43143|DHX15_HUMAN	sp|O43143|DHX15_HUMAN	341	sp|O43143|DHX15_HUMAN Pre-mRNA-splicing factor ATP-dependent RNA helicase DHX15 OS=Homo sapiens OX=9606 GN=DHX15 PE=1 SV=2
26.4316	26.3867	26.4632	NaN	NaN	NaN						2	2	2	5.2	5.2	5.2	58.449	0	7.3881	266120000	9	NaN	NaN	0	1	NaN	0	sp|O43172|PRP4_HUMAN	sp|O43172|PRP4_HUMAN	342	sp|O43172|PRP4_HUMAN U4/U6 small nuclear ribonucleoprotein Prp4 OS=Homo sapiens OX=9606 GN=PRPF4 PE=1 SV=2
26.0081	26.6461	26.1382	NaN	NaN	NaN						4	4	4	8.1	8.1	8.1	56.65	0	8.5969	238040000	9	NaN	NaN	0	1	NaN	0	sp|O43175|SERA_HUMAN	sp|O43175|SERA_HUMAN	343	sp|O43175|SERA_HUMAN D-3-phosphoglycerate dehydrogenase OS=Homo sapiens OX=9606 GN=PHGDH PE=1 SV=4
26.0231	26.9668	25.857	NaN	NaN	NaN						5	5	5	14.6	14.6	14.6	54.099	0	13.126	255260000	10	NaN	NaN	0	1	NaN	0	sp|O43237|DC1L2_HUMAN	sp|O43237|DC1L2_HUMAN	344	sp|O43237|DC1L2_HUMAN Cytoplasmic dynein 1 light intermediate chain 2 OS=Homo sapiens OX=9606 GN=DYNC1LI2 PE=1 SV=1
NaN	NaN	26.0302	NaN	NaN	NaN						2	2	2	7.3	7.3	7.3	60.977	0	17.748	254240000	6	NaN	NaN	0	1	NaN	0	sp|O43242|PSMD3_HUMAN	sp|O43242|PSMD3_HUMAN	345	sp|O43242|PSMD3_HUMAN 26S proteasome non-ATPase regulatory subunit 3 OS=Homo sapiens OX=9606 GN=PSMD3 PE=1 SV=2
29.1709	29.5503	29.3545	NaN	NaN	NaN						11	11	9	22.9	22.9	19.7	70.942	0	34.355	2049300000	29	NaN	NaN	0	1	NaN	0	sp|O43390|HNRPR_HUMAN	sp|O43390|HNRPR_HUMAN	351	sp|O43390|HNRPR_HUMAN Heterogeneous nuclear ribonucleoprotein R OS=Homo sapiens OX=9606 GN=HNRNPR PE=1 SV=1
NaN	25.9822	NaN	NaN	NaN	NaN						2	2	2	3.3	3.3	3.3	112.59	0	62.605	149860000	7	NaN	NaN	0	1	NaN	0	sp|O43491|E41L2_HUMAN	sp|O43491|E41L2_HUMAN	354	sp|O43491|E41L2_HUMAN Band 4.1-like protein 2 OS=Homo sapiens OX=9606 GN=EPB41L2 PE=1 SV=1
NaN	NaN	NaN	NaN	26.9857	NaN						3	3	3	6.9	6.9	6.9	51.018	0	7.0813	19323000	5	NaN	NaN	0	1	NaN	0	sp|O43493|TGON2_HUMAN	sp|O43493|TGON2_HUMAN	355	sp|O43493|TGON2_HUMAN Trans-Golgi network integral membrane protein 2 OS=Homo sapiens OX=9606 GN=TGOLN2 PE=1 SV=3
27.5107	27.4688	27.3171	NaN	NaN	NaN						3	3	3	13.8	13.8	13.8	39.45	0	9.5366	534950000	8	NaN	NaN	0	1	NaN	0	sp|O43570|CAH12_HUMAN	sp|O43570|CAH12_HUMAN	356	sp|O43570|CAH12_HUMAN Carbonic anhydrase 12 OS=Homo sapiens OX=9606 GN=CA12 PE=1 SV=1
27.056	NaN	27.4496	NaN	NaN	NaN						4	4	4	11.3	11.3	11.3	51.355	0	10.38	329030000	9	NaN	NaN	0	1	NaN	0	sp|O43615|TIM44_HUMAN	sp|O43615|TIM44_HUMAN	358	sp|O43615|TIM44_HUMAN Mitochondrial import inner membrane translocase subunit TIM44 OS=Homo sapiens OX=9606 GN=TIMM44 PE=1 SV=2
NaN	NaN	24.134	NaN	NaN	NaN						2	2	2	7.6	7.6	7.6	57.193	0	5.4068	77823000	3	NaN	NaN	0	1	NaN	0	sp|O43660|PLRG1_HUMAN	sp|O43660|PLRG1_HUMAN	359	sp|O43660|PLRG1_HUMAN Pleiotropic regulator 1 OS=Homo sapiens OX=9606 GN=PLRG1 PE=1 SV=1
NaN	NaN	26.6995	NaN	NaN	NaN						2	2	2	6.9	6.9	6.9	50.75	0	6.3682	194370000	5	NaN	NaN	0	1	NaN	0	sp|O43670|ZN207_HUMAN	sp|O43670|ZN207_HUMAN	360	sp|O43670|ZN207_HUMAN BUB3-interacting and GLEBS motif-containing protein ZNF207 OS=Homo sapiens OX=9606 GN=ZNF207 PE=1 SV=1
NaN	NaN	26.5092	NaN	NaN	NaN						2	2	2	31.3	31.3	31.3	10.921	0	9.0554	209310000	5	NaN	NaN	0	1	NaN	0	sp|O43678|NDUA2_HUMAN	sp|O43678|NDUA2_HUMAN	363	sp|O43678|NDUA2_HUMAN NADH dehydrogenase [ubiquinone] 1 alpha subcomplex subunit 2 OS=Homo sapiens OX=9606 GN=NDUFA2 PE=1 SV=3
31.2422	31.3638	31.2372	NaN	NaN	NaN						26	26	20	35.8	35.8	28.5	104.85	0	108.45	7832600000	78	NaN	NaN	0	1	NaN	0	sp|O43707|ACTN4_HUMAN;sp|Q9H254|SPTN4_HUMAN	sp|O43707|ACTN4_HUMAN	365	sp|O43707|ACTN4_HUMAN Alpha-actinin-4 OS=Homo sapiens OX=9606 GN=ACTN4 PE=1 SV=2
NaN	NaN	25.9053	NaN	NaN	NaN						4	4	4	6.8	6.8	6.8	85.852	0	25.11	135800000	9	NaN	NaN	0	0.9642	NaN	0	sp|O43719|HTSF1_HUMAN	sp|O43719|HTSF1_HUMAN	366	sp|O43719|HTSF1_HUMAN HIV Tat-specific factor 1 OS=Homo sapiens OX=9606 GN=HTATSF1 PE=1 SV=1
NaN	NaN	26.0782	NaN	NaN	NaN						2	2	2	5.3	5.3	5.3	62.942	0	4.74	72632000	3	NaN	NaN	0	0.962995	NaN	0	sp|O43776|SYNC_HUMAN	sp|O43776|SYNC_HUMAN	367	sp|O43776|SYNC_HUMAN Asparagine--tRNA ligase, cytoplasmic OS=Homo sapiens OX=9606 GN=NARS PE=1 SV=1
24.8827	NaN	NaN	NaN	NaN	NaN						3	3	3	15	15	15	26.227	0	4.106	51789000	2	NaN	NaN	0	0.961793	NaN	0	sp|O43809|CPSF5_HUMAN;rev_sp|P34913|HYES_HUMAN	sp|O43809|CPSF5_HUMAN	369	sp|O43809|CPSF5_HUMAN Cleavage and polyadenylation specificity factor subunit 5 OS=Homo sapiens OX=9606 GN=NUDT21 PE=1 SV=1
25.5509	NaN	NaN	NaN	NaN	NaN						2	2	2	4	4	4	58.951	0	5.4268	120900000	6	NaN	NaN	0	0.92263	NaN	0	sp|O43865|SAHH2_HUMAN;sp|Q96HN2|SAHH3_HUMAN	sp|O43865|SAHH2_HUMAN;sp|Q96HN2|SAHH3_HUMAN	371	sp|O43865|SAHH2_HUMAN S-adenosylhomocysteine hydrolase-like protein 1 OS=Homo sapiens OX=9606 GN=AHCYL1 PE=1 SV=2;sp|Q96HN2|SAHH3_HUMAN Adenosylhomocysteinase 3 OS=Homo sapiens OX=9606 GN=AHCYL2 PE=1 SV=1
NaN	NaN	NaN	27.6763	27.2322	NaN						6	6	6	11.9	11.9	11.9	71.689	0	33.07	441480000	18	NaN	NaN	0	0.921526	NaN	0	sp|O60216|RAD21_HUMAN	sp|O60216|RAD21_HUMAN	372	sp|O60216|RAD21_HUMAN Double-strand-break repair protein rad21 homolog OS=Homo sapiens OX=9606 GN=RAD21 PE=1 SV=2
27.8569	27.8697	28.0562	NaN	NaN	NaN						9	9	9	9.8	9.8	9.8	121.9	0	43.548	764560000	30	NaN	NaN	0	0.920425	NaN	0	sp|O60264|SMCA5_HUMAN;sp|P28370|SMCA1_HUMAN	sp|O60264|SMCA5_HUMAN	373	sp|O60264|SMCA5_HUMAN SWI/SNF-related matrix-associated actin-dependent regulator of chromatin subfamily A member 5 OS=Homo sapiens OX=9606 GN=SMARCA5 PE=1 SV=1
26.3955	26.7505	26.4931	NaN	NaN	NaN						6	6	6	6.8	6.8	6.8	111.63	0	98.414	288510000	11	NaN	NaN	0	0.919327	NaN	0	sp|O60313|OPA1_HUMAN	sp|O60313|OPA1_HUMAN	374	sp|O60313|OPA1_HUMAN Dynamin-like 120 kDa protein, mitochondrial OS=Homo sapiens OX=9606 GN=OPA1 PE=1 SV=3
NaN	25.4094	NaN	NaN	NaN	NaN						3	3	3	4.8	4.8	4.8	92.902	0	8.9187	60969000	5	NaN	NaN	0	0.918231	NaN	0	sp|O60341|KDM1A_HUMAN	sp|O60341|KDM1A_HUMAN	375	sp|O60341|KDM1A_HUMAN Lysine-specific histone demethylase 1A OS=Homo sapiens OX=9606 GN=KDM1A PE=1 SV=2
NaN	NaN	25.9752	NaN	NaN	NaN						4	4	4	2.9	2.9	2.9	204.74	0	12.955	80315000	3	NaN	NaN	0	0.917138	NaN	0	sp|O60437|PEPL_HUMAN	sp|O60437|PEPL_HUMAN	376	sp|O60437|PEPL_HUMAN Periplakin OS=Homo sapiens OX=9606 GN=PPL PE=1 SV=4
NaN	26.6873	26.6255	NaN	NaN	NaN						2	2	2	4.8	4.8	4.8	79.187	0	5.8142	272570000	5	NaN	NaN	0	0.916048	NaN	0	sp|O60488|ACSL4_HUMAN;sp|O95573|ACSL3_HUMAN	sp|O60488|ACSL4_HUMAN;sp|O95573|ACSL3_HUMAN	377	sp|O60488|ACSL4_HUMAN Long-chain-fatty-acid--CoA ligase 4 OS=Homo sapiens OX=9606 GN=ACSL4 PE=1 SV=2;sp|O95573|ACSL3_HUMAN Long-chain-fatty-acid--CoA ligase 3 OS=Homo sapiens OX=9606 GN=ACSL3 PE=1 SV=3
NaN	NaN	24.0579	NaN	NaN	NaN						3	3	3	22.2	22.2	22.2	18.762	0	8.3317	58266000	6	NaN	NaN	0	0.91496	NaN	0	sp|O60493|SNX3_HUMAN;sp|Q9UMY4|SNX12_HUMAN	sp|O60493|SNX3_HUMAN	378	sp|O60493|SNX3_HUMAN Sorting nexin-3 OS=Homo sapiens OX=9606 GN=SNX3 PE=1 SV=3
27.4295	27.6566	27.611	NaN	NaN	NaN						9	7	7	19.1	15.9	15.9	69.602	0	26.073	588680000	13	NaN	NaN	0	0.913874	NaN	0	sp|O60506|HNRPQ_HUMAN	sp|O60506|HNRPQ_HUMAN	380	sp|O60506|HNRPQ_HUMAN Heterogeneous nuclear ribonucleoprotein Q OS=Homo sapiens OX=9606 GN=SYNCRIP PE=1 SV=2
NaN	NaN	24.6811	NaN	NaN	NaN						2	2	2	2	2	2	141.35	0	25.407	87072000	5	NaN	NaN	0	0.912791	NaN	0	sp|O60610|DIAP1_HUMAN	sp|O60610|DIAP1_HUMAN	382	sp|O60610|DIAP1_HUMAN Protein diaphanous homolog 1 OS=Homo sapiens OX=9606 GN=DIAPH1 PE=1 SV=2
27.5219	27.5781	27.5166	NaN	NaN	NaN						6	6	6	20.3	20.3	20.3	47.074	0	15.243	576550000	16	NaN	NaN	0	0.911711	NaN	0	sp|O60664|PLIN3_HUMAN	sp|O60664|PLIN3_HUMAN	383	sp|O60664|PLIN3_HUMAN Perilipin-3 OS=Homo sapiens OX=9606 GN=PLIN3 PE=1 SV=3
NaN	NaN	27.169	NaN	NaN	NaN						5	5	5	14.8	14.8	14.8	55.023	0	11.685	305080000	8	NaN	NaN	0	0.910634	NaN	0	sp|O60701|UGDH_HUMAN	sp|O60701|UGDH_HUMAN	384	sp|O60701|UGDH_HUMAN UDP-glucose 6-dehydrogenase OS=Homo sapiens OX=9606 GN=UGDH PE=1 SV=1
30.0865	30.3016	30.2351	NaN	NaN	NaN						18	18	18	22.7	22.7	22.7	108.17	0	118.44	3644500000	63	NaN	NaN	0	0.909558	NaN	0	sp|O60716|CTND1_HUMAN	sp|O60716|CTND1_HUMAN	385	sp|O60716|CTND1_HUMAN Catenin delta-1 OS=Homo sapiens OX=9606 GN=CTNND1 PE=1 SV=1
NaN	NaN	26.6457	NaN	NaN	NaN						5	5	4	11.2	11.2	9.1	58.47	0	12.87	206890000	7	NaN	NaN	0	0.908486	NaN	0	sp|O60749|SNX2_HUMAN	sp|O60749|SNX2_HUMAN	386	sp|O60749|SNX2_HUMAN Sorting nexin-2 OS=Homo sapiens OX=9606 GN=SNX2 PE=1 SV=2
26.3329	26.4502	26.1573	NaN	NaN	NaN						3	3	3	11.5	11.5	11.5	29.634	0	5.5465	247110000	9	NaN	NaN	0	0.906348	NaN	0	sp|O60762|DPM1_HUMAN	sp|O60762|DPM1_HUMAN	387	sp|O60762|DPM1_HUMAN Dolichol-phosphate mannosyltransferase subunit 1 OS=Homo sapiens OX=9606 GN=DPM1 PE=1 SV=1
NaN	NaN	27.337	NaN	NaN	NaN						4	4	4	5.5	5.5	5.5	107.89	0	41.453	284340000	9	NaN	NaN	0	0.890631	NaN	0	sp|O60763|USO1_HUMAN	sp|O60763|USO1_HUMAN	388	sp|O60763|USO1_HUMAN General vesicular transport factor p115 OS=Homo sapiens OX=9606 GN=USO1 PE=1 SV=2
26.6381	NaN	NaN	NaN	NaN	NaN						2	2	2	16.3	16.3	16.3	19.258	0	5.6821	216250000	5	NaN	NaN	0	0.905283	NaN	0	sp|O60831|PRAF2_HUMAN	sp|O60831|PRAF2_HUMAN	389	sp|O60831|PRAF2_HUMAN PRA1 family protein 2 OS=Homo sapiens OX=9606 GN=PRAF2 PE=1 SV=1
NaN	NaN	25.1569	NaN	NaN	NaN						2	2	2	6.4	6.4	6.4	57.673	0	7.5876	139580000	5	NaN	NaN	0	0.904221	NaN	0	sp|O60832|DKC1_HUMAN	sp|O60832|DKC1_HUMAN	390	sp|O60832|DKC1_HUMAN H/ACA ribonucleoprotein complex subunit DKC1 OS=Homo sapiens OX=9606 GN=DKC1 PE=1 SV=3
27.5582	NaN	NaN	NaN	NaN	NaN						6	6	6	10.3	10.3	10.3	138.83	0	17.84	331240000	11	NaN	NaN	0	0.903161	NaN	0	sp|O60841|IF2P_HUMAN	sp|O60841|IF2P_HUMAN	391	sp|O60841|IF2P_HUMAN Eukaryotic translation initiation factor 5B OS=Homo sapiens OX=9606 GN=EIF5B PE=1 SV=4
27.1532	26.9191	27.3491	NaN	NaN	NaN						4	4	4	10.4	10.4	10.4	66.193	0	16.269	442940000	12	NaN	NaN	0	0.902103	NaN	0	sp|O75083|WDR1_HUMAN	sp|O75083|WDR1_HUMAN	396	sp|O75083|WDR1_HUMAN WD repeat-containing protein 1 OS=Homo sapiens OX=9606 GN=WDR1 PE=1 SV=4
NaN	NaN	25.8807	NaN	NaN	NaN						5	5	5	5.2	5.2	5.2	160.9	0	12.538	79753000	7	NaN	NaN	0	0.901048	NaN	0	sp|O75116|ROCK2_HUMAN	sp|O75116|ROCK2_HUMAN	397	sp|O75116|ROCK2_HUMAN Rho-associated protein kinase 2 OS=Homo sapiens OX=9606 GN=ROCK2 PE=1 SV=4
NaN	NaN	NaN	NaN	NaN	NaN						2	2	2	1.3	1.3	1.3	254.41	0	2.9391	0	2	NaN	NaN	NaN	1	0	NaN	sp|O75165|DJC13_HUMAN	sp|O75165|DJC13_HUMAN	398	sp|O75165|DJC13_HUMAN DnaJ homolog subfamily C member 13 OS=Homo sapiens OX=9606 GN=DNAJC13 PE=1 SV=5
NaN	NaN	25.5003	NaN	NaN	NaN						2	2	2	5	5	5	81.871	0	5.1437	48662000	2	NaN	NaN	0	0.899995	NaN	0	sp|O75175|CNOT3_HUMAN	sp|O75175|CNOT3_HUMAN	399	sp|O75175|CNOT3_HUMAN CCR4-NOT transcription complex subunit 3 OS=Homo sapiens OX=9606 GN=CNOT3 PE=1 SV=1
NaN	NaN	24.7098	NaN	NaN	NaN						2	2	2	6.4	6.4	6.4	36.087	0	4.1294	57568000	4	NaN	NaN	0	0.898945	NaN	0	sp|O75190|DNJB6_HUMAN;sp|Q8NHS0|DNJB8_HUMAN;sp|P25686|DNJB2_HUMAN	sp|O75190|DNJB6_HUMAN;sp|Q8NHS0|DNJB8_HUMAN;sp|P25686|DNJB2_HUMAN	401	sp|O75190|DNJB6_HUMAN DnaJ homolog subfamily B member 6 OS=Homo sapiens OX=9606 GN=DNAJB6 PE=1 SV=2;sp|Q8NHS0|DNJB8_HUMAN DnaJ homolog subfamily B member 8 OS=Homo sapiens OX=9606 GN=DNAJB8 PE=1 SV=1;sp|P25686|DNJB2_HUMAN DnaJ homolog subfamily B member 2
30.9463	31.13	30.9701	30.3165	29.8181	NaN						11	11	9	33.3	33.3	30.9	39.617	0	115.8	8190300000	69	NaN	NaN	0.828809	0.0977391	0.9482	3.70694	sp|O75367|H2AY_HUMAN	sp|O75367|H2AY_HUMAN	403	sp|O75367|H2AY_HUMAN Core histone macro-H2A.1 OS=Homo sapiens OX=9606 GN=H2AFY PE=1 SV=4
31.7562	31.869	31.8263	NaN	28.0964	NaN						57	53	52	30.2	29.2	28.6	278.16	0	192.67	11237000000	151	NaN	NaN	0	0.897897	3.72082	0	sp|O75369|FLNB_HUMAN	sp|O75369|FLNB_HUMAN	404	sp|O75369|FLNB_HUMAN Filamin-B OS=Homo sapiens OX=9606 GN=FLNB PE=1 SV=2
26.6199	26.7309	NaN	NaN	NaN	NaN						6	6	6	14.6	14.6	14.6	51.712	0	11.906	382010000	11	NaN	NaN	0	0.896852	NaN	0	sp|O75390|CISY_HUMAN	sp|O75390|CISY_HUMAN	405	sp|O75390|CISY_HUMAN Citrate synthase, mitochondrial OS=Homo sapiens OX=9606 GN=CS PE=1 SV=2
28.2128	NaN	27.2932	NaN	NaN	NaN						3	3	3	19.1	19.1	19.1	24.593	0	38.312	608400000	13	NaN	NaN	0	0.895809	NaN	0	sp|O75396|SC22B_HUMAN	sp|O75396|SC22B_HUMAN	406	sp|O75396|SC22B_HUMAN Vesicle-trafficking protein SEC22b OS=Homo sapiens OX=9606 GN=SEC22B PE=1 SV=4
28.8383	28.8345	28.9173	NaN	NaN	NaN						11	11	11	24	24	24	60.103	0	59.608	1454400000	35	NaN	NaN	0	0.894769	NaN	0	sp|O75475|PSIP1_HUMAN	sp|O75475|PSIP1_HUMAN	408	sp|O75475|PSIP1_HUMAN PC4 and SFRS1-interacting protein OS=Homo sapiens OX=9606 GN=PSIP1 PE=1 SV=1
30.0893	29.9946	30.0117	NaN	28.7933	29.8576						18	18	18	23.3	23.3	23.3	145.83	0	118.61	4153100000	64	NaN	NaN	0.386712	0.461902	0.706412	1.32559	sp|O75533|SF3B1_HUMAN	sp|O75533|SF3B1_HUMAN	412	sp|O75533|SF3B1_HUMAN Splicing factor 3B subunit 1 OS=Homo sapiens OX=9606 GN=SF3B1 PE=1 SV=3
28.0397	28.0482	28.0278	NaN	NaN	NaN						10	10	10	6.2	6.2	6.2	244.5	0	55.479	810090000	20	NaN	NaN	0	0.893731	NaN	0	sp|O75643|U520_HUMAN	sp|O75643|U520_HUMAN	414	sp|O75643|U520_HUMAN U5 small nuclear ribonucleoprotein 200 kDa helicase OS=Homo sapiens OX=9606 GN=SNRNP200 PE=1 SV=2
NaN	NaN	NaN	NaN	26.9257	NaN						2	2	2	11.6	11.6	11.6	29.062	0	4.3946	14289000	2	NaN	NaN	0	0.892695	NaN	0	sp|O75822|EIF3J_HUMAN	sp|O75822|EIF3J_HUMAN	418	sp|O75822|EIF3J_HUMAN Eukaryotic translation initiation factor 3 subunit J OS=Homo sapiens OX=9606 GN=EIF3J PE=1 SV=2
NaN	NaN	24.332	NaN	NaN	NaN						3	2	2	8.2	6	6	46.659	0	3.4811	39213000	4	NaN	NaN	0	0.891662	NaN	0	sp|O75874|IDHC_HUMAN	sp|O75874|IDHC_HUMAN	419	sp|O75874|IDHC_HUMAN Isocitrate dehydrogenase [NADP] cytoplasmic OS=Homo sapiens OX=9606 GN=IDH1 PE=1 SV=2
NaN	25.125	NaN	NaN	NaN	NaN						2	2	2	6	6	6	64.239	0	24.762	39167000	6	NaN	NaN	0	0.923736	NaN	0	sp|O75909|CCNK_HUMAN	sp|O75909|CCNK_HUMAN	420	sp|O75909|CCNK_HUMAN Cyclin-K OS=Homo sapiens OX=9606 GN=CCNK PE=1 SV=2
28.5539	28.7865	28.2379	NaN	NaN	NaN						3	3	3	20.7	20.7	20.7	21.614	0	131.61	1170300000	11	NaN	NaN	0	0.924845	NaN	0	sp|O75915|PRAF3_HUMAN	sp|O75915|PRAF3_HUMAN	421	sp|O75915|PRAF3_HUMAN PRA1 family protein 3 OS=Homo sapiens OX=9606 GN=ARL6IP5 PE=1 SV=1
NaN	26.172	26.0696	NaN	NaN	NaN						2	2	2	16.1	16.1	16.1	18.491	0	3.3121	166270000	5	NaN	NaN	0	0.925957	NaN	0	sp|O75947|ATP5H_HUMAN	sp|O75947|ATP5H_HUMAN	422	sp|O75947|ATP5H_HUMAN ATP synthase subunit d, mitochondrial OS=Homo sapiens OX=9606 GN=ATP5PD PE=1 SV=3
NaN	NaN	25.6956	NaN	NaN	NaN						5	5	5	14.8	14.8	14.8	47.355	0	11.053	147390000	6	NaN	NaN	0	0.927071	NaN	0	sp|O75955|FLOT1_HUMAN	sp|O75955|FLOT1_HUMAN	423	sp|O75955|FLOT1_HUMAN Flotillin-1 OS=Homo sapiens OX=9606 GN=FLOT1 PE=1 SV=3
27.0662	26.8287	NaN	NaN	NaN	NaN						3	3	3	6.3	6.3	6.3	54.972	0	4.4763	347100000	6	NaN	NaN	0	0.960594	NaN	0	sp|O76021|RL1D1_HUMAN	sp|O76021|RL1D1_HUMAN	425	sp|O76021|RL1D1_HUMAN Ribosomal L1 domain-containing protein 1 OS=Homo sapiens OX=9606 GN=RSL1D1 PE=1 SV=3
NaN	27.1569	27.1228	NaN	NaN	NaN						4	4	4	8.5	8.5	8.5	75.022	0	10.54	319560000	8	NaN	NaN	0	0.958204	NaN	0	sp|O94776|MTA2_HUMAN	sp|O94776|MTA2_HUMAN	428	sp|O94776|MTA2_HUMAN Metastasis-associated protein MTA2 OS=Homo sapiens OX=9606 GN=MTA2 PE=1 SV=1
26.1009	26.8344	26.5118	NaN	NaN	NaN						3	3	2	10.3	10.3	6.8	37.839	0	6.3275	280310000	8	NaN	NaN	0	0.955826	NaN	0	sp|O94905|ERLN2_HUMAN	sp|O94905|ERLN2_HUMAN	433	sp|O94905|ERLN2_HUMAN Erlin-2 OS=Homo sapiens OX=9606 GN=ERLIN2 PE=1 SV=1
NaN	NaN	27.6407	NaN	NaN	NaN						6	6	6	8.8	8.8	8.8	106.92	0	13.357	298660000	9	NaN	NaN	0	0.954642	NaN	0	sp|O94906|PRP6_HUMAN	sp|O94906|PRP6_HUMAN	434	sp|O94906|PRP6_HUMAN Pre-mRNA-processing factor 6 OS=Homo sapiens OX=9606 GN=PRPF6 PE=1 SV=1
25.578	NaN	25.754	NaN	NaN	NaN						3	3	3	7.4	7.4	7.4	55.016	0	16.104	147620000	8	NaN	NaN	0	0.95346	NaN	0	sp|O94919|ENDD1_HUMAN	sp|O94919|ENDD1_HUMAN	435	sp|O94919|ENDD1_HUMAN Endonuclease domain-containing 1 protein OS=Homo sapiens OX=9606 GN=ENDOD1 PE=1 SV=2
NaN	NaN	25.9941	NaN	NaN	NaN						3	3	3	1.5	1.5	1.5	133.01	0	5.2139	136440000	6	NaN	NaN	0	0.952282	NaN	0	sp|O94979|SC31A_HUMAN	sp|O94979|SC31A_HUMAN	439	sp|O94979|SC31A_HUMAN Protein transport protein Sec31A OS=Homo sapiens OX=9606 GN=SEC31A PE=1 SV=3
NaN	29.7494	NaN	NaN	NaN	NaN						3	3	3	4.9	4.9	4.9	101.4	0	4.7223	837440000	3	NaN	NaN	0	0.951106	NaN	0	sp|O95049|ZO3_HUMAN	sp|O95049|ZO3_HUMAN	440	sp|O95049|ZO3_HUMAN Tight junction protein ZO-3 OS=Homo sapiens OX=9606 GN=TJP3 PE=1 SV=3
NaN	24.5418	NaN	NaN	NaN	NaN						2	2	2	1	1	1	309.35	0.0046053	2.2285	30291000	1	NaN	NaN	0	0.949933	NaN	0	sp|O95071|UBR5_HUMAN	sp|O95071|UBR5_HUMAN	441	sp|O95071|UBR5_HUMAN E3 ubiquitin-protein ligase UBR5 OS=Homo sapiens OX=9606 GN=UBR5 PE=1 SV=2
26.9103	26.9646	26.342	NaN	NaN	NaN						5	5	5	36	36	36	21.766	0	12.076	330500000	11	NaN	NaN	0	0.948764	NaN	0	sp|O95169|NDUB8_HUMAN	sp|O95169|NDUB8_HUMAN	442	sp|O95169|NDUB8_HUMAN NADH dehydrogenase [ubiquinone] 1 beta subcomplex subunit 8, mitochondrial OS=Homo sapiens OX=9606 GN=NDUFB8 PE=1 SV=1
27.9276	28.0557	27.9179	NaN	NaN	NaN						8	8	8	15.2	15.2	15.2	83.353	0	20.698	775740000	20	NaN	NaN	0	0.947597	NaN	0	sp|O95202|LETM1_HUMAN	sp|O95202|LETM1_HUMAN	444	sp|O95202|LETM1_HUMAN Mitochondrial proton/calcium exchanger protein OS=Homo sapiens OX=9606 GN=LETM1 PE=1 SV=1
NaN	NaN	NaN	NaN	NaN	NaN						2	2	2	7.4	7.4	7.4	51.466	0	3.7679	0	2	NaN	NaN	NaN	1	0	NaN	sp|O95232|LC7L3_HUMAN	sp|O95232|LC7L3_HUMAN	446	sp|O95232|LC7L3_HUMAN Luc7-like protein 3 OS=Homo sapiens OX=9606 GN=LUC7L3 PE=1 SV=2
NaN	NaN	25.3669	NaN	NaN	NaN						3	2	2	15.6	10.7	10.7	27.228	0	4.3596	120510000	7	NaN	NaN	0	0.946432	NaN	0	sp|O95292|VAPB_HUMAN	sp|O95292|VAPB_HUMAN	447	sp|O95292|VAPB_HUMAN Vesicle-associated membrane protein-associated protein B/C OS=Homo sapiens OX=9606 GN=VAPB PE=1 SV=3
25.706	NaN	NaN	NaN	NaN	NaN						2	2	2	4.6	4.6	4.6	69.5	0.0026756	2.3152	54738000	2	NaN	NaN	0	0.945271	NaN	0	sp|O95340|PAPS2_HUMAN	sp|O95340|PAPS2_HUMAN	448	sp|O95340|PAPS2_HUMAN Bifunctional 3-phosphoadenosine 5-phosphosulfate synthase 2 OS=Homo sapiens OX=9606 GN=PAPSS2 PE=1 SV=2
26.4817	26.1153	26.1709	NaN	NaN	NaN						7	7	7	6.9	6.9	6.9	135.65	0	13.875	238840000	16	NaN	NaN	0	0.944113	NaN	0	sp|O95347|SMC2_HUMAN	sp|O95347|SMC2_HUMAN	449	sp|O95347|SMC2_HUMAN Structural maintenance of chromosomes protein 2 OS=Homo sapiens OX=9606 GN=SMC2 PE=1 SV=2
NaN	NaN	26.6947	NaN	NaN	NaN						2	2	2	5.3	5.3	5.3	63.523	0	4.7363	273740000	4	NaN	NaN	0	0.942957	NaN	0	sp|O95470|SGPL1_HUMAN	sp|O95470|SGPL1_HUMAN	455	sp|O95470|SGPL1_HUMAN Sphingosine-1-phosphate lyase 1 OS=Homo sapiens OX=9606 GN=SGPL1 PE=1 SV=3
27.041	27.4726	26.5379	NaN	NaN	NaN						4	4	4	6.1	6.1	6.1	88.892	0	16.723	411880000	8	NaN	NaN	0	0.941804	NaN	0	sp|O95479|G6PE_HUMAN	sp|O95479|G6PE_HUMAN	456	sp|O95479|G6PE_HUMAN GDH/6PGL endoplasmic bifunctional protein OS=Homo sapiens OX=9606 GN=H6PD PE=1 SV=2
30.3937	30.4181	30.4748	NaN	NaN	NaN						14	14	14	34.9	34.9	34.9	66.9	0	98.581	4273100000	46	NaN	NaN	0	0.940654	NaN	0	sp|O95831|AIFM1_HUMAN	sp|O95831|AIFM1_HUMAN	461	sp|O95831|AIFM1_HUMAN Apoptosis-inducing factor 1, mitochondrial OS=Homo sapiens OX=9606 GN=AIFM1 PE=1 SV=1
26.922	27.3062	27.036	NaN	NaN	NaN						3	3	3	22.7	22.7	22.7	20.776	0	6.5706	491420000	8	NaN	NaN	0	0.939507	NaN	0	sp|O96000|NDUBA_HUMAN	sp|O96000|NDUBA_HUMAN	462	sp|O96000|NDUBA_HUMAN NADH dehydrogenase [ubiquinone] 1 beta subcomplex subunit 10 OS=Homo sapiens OX=9606 GN=NDUFB10 PE=1 SV=3
25.9223	NaN	NaN	NaN	NaN	NaN						2	2	2	3.7	3.7	3.7	76.096	0	5.9806	119900000	7	NaN	NaN	0	0.938363	NaN	0	sp|O96005|CLPT1_HUMAN	sp|O96005|CLPT1_HUMAN	463	sp|O96005|CLPT1_HUMAN Cleft lip and palate transmembrane protein 1 OS=Homo sapiens OX=9606 GN=CLPTM1 PE=1 SV=1
27.7958	27.0727	27.2255	NaN	NaN	NaN						6	6	6	20.5	20.5	20.5	47.46	0	14.551	523350000	13	NaN	NaN	0	0.937221	NaN	0	sp|O96019|ACL6A_HUMAN;sp|O94805|ACL6B_HUMAN	sp|O96019|ACL6A_HUMAN	464	sp|O96019|ACL6A_HUMAN Actin-like protein 6A OS=Homo sapiens OX=9606 GN=ACTL6A PE=1 SV=1
28.2016	29.0242	28.6242	NaN	NaN	NaN						5	5	5	15.1	15.1	15.1	36.688	0	15.715	1267900000	13	NaN	NaN	0	0.936083	NaN	0	sp|P00338|LDHA_HUMAN	sp|P00338|LDHA_HUMAN	465	sp|P00338|LDHA_HUMAN L-lactate dehydrogenase A chain OS=Homo sapiens OX=9606 GN=LDHA PE=1 SV=2
29.2938	29.1854	29.407	NaN	NaN	NaN						11	11	4	26.3	26.3	11.1	61.397	0	44.325	2081800000	33	NaN	NaN	0	0.934947	NaN	0	sp|P00367|DHE3_HUMAN;sp|P00366|DHE3_BOVIN	sp|P00367|DHE3_HUMAN;sp|P00366|DHE3_BOVIN	466	sp|P00367|DHE3_HUMAN Glutamate dehydrogenase 1, mitochondrial OS=Homo sapiens OX=9606 GN=GLUD1 PE=1 SV=2;sp|P00366|DHE3_BOVIN Glutamate dehydrogenase 1, mitochondrial OS=Bos taurus GN=GLUD1 PE=1 SV=2
26.3276	NaN	NaN	NaN	NaN	NaN						3	3	3	14	14	14	34.234	0	9.1223	148530000	7	NaN	NaN	0	0.933813	NaN	0	sp|P00387|NB5R3_HUMAN	sp|P00387|NB5R3_HUMAN	467	sp|P00387|NB5R3_HUMAN NADH-cytochrome b5 reductase 3 OS=Homo sapiens OX=9606 GN=CYB5R3 PE=1 SV=3
NaN	26.1388	NaN	NaN	NaN	NaN						3	3	3	5.1	5.1	5.1	122.2	0	7.9102	153860000	5	NaN	NaN	0	0.932683	NaN	0	sp|P00450|CERU_HUMAN	sp|P00450|CERU_HUMAN	469	sp|P00450|CERU_HUMAN Ceruloplasmin OS=Homo sapiens OX=9606 GN=CP PE=1 SV=1
27.7633	27.5147	27.8657	NaN	NaN	NaN						5	5	5	11.5	11.5	11.5	83.266	0	18.618	691230000	15	NaN	NaN	0	0.931555	NaN	0	sp|P00488|F13A_HUMAN	sp|P00488|F13A_HUMAN	470	sp|P00488|F13A_HUMAN Coagulation factor XIII A chain OS=Homo sapiens OX=9606 GN=F13A1 PE=1 SV=4
NaN	NaN	26.1147	NaN	NaN	NaN						4	4	4	10.2	10.2	10.2	47.517	0	8.724	175570000	5	NaN	NaN	0	0.93043	NaN	0	sp|P00505|AATM_HUMAN	sp|P00505|AATM_HUMAN	471	sp|P00505|AATM_HUMAN Aspartate aminotransferase, mitochondrial OS=Homo sapiens OX=9606 GN=GOT2 PE=1 SV=3
30.502	31.0641	30.4469	NaN	NaN	NaN						11	11	7	32.4	32.4	19.9	44.614	0	71.404	5068300000	39	NaN	NaN	0	0.929308	NaN	0	sp|P00558|PGK1_HUMAN	sp|P00558|PGK1_HUMAN	472	sp|P00558|PGK1_HUMAN Phosphoglycerate kinase 1 OS=Homo sapiens OX=9606 GN=PGK1 PE=1 SV=3
27.9999	27.4698	27.4048	NaN	NaN	NaN						5	5	5	9.9	9.9	9.9	45.205	0	10.957	624170000	11	NaN	NaN	0	0.928188	NaN	0	sp|P00738|HPT_HUMAN;sp|P00739|HPTR_HUMAN	sp|P00738|HPT_HUMAN	474	sp|P00738|HPT_HUMAN Haptoglobin OS=Homo sapiens OX=9606 GN=HP PE=1 SV=1
NaN	NaN	24.4064	NaN	NaN	NaN						3	3	3	4.9	4.9	4.9	90.568	0	5.8219	151380000	3	NaN	NaN	0	1	NaN	0	sp|P00747|PLMN_HUMAN	sp|P00747|PLMN_HUMAN	475	sp|P00747|PLMN_HUMAN Plasminogen OS=Homo sapiens OX=9606 GN=PLG PE=1 SV=2
NaN	27.5212	27.4486	NaN	NaN	NaN						6	6	6	8.9	8.9	8.9	85.532	0	13.62	639870000	16	NaN	NaN	0	1	NaN	0	sp|P00751|CFAB_HUMAN	sp|P00751|CFAB_HUMAN	476	sp|P00751|CFAB_HUMAN Complement factor B OS=Homo sapiens OX=9606 GN=CFB PE=1 SV=2
27.3734	28.0496	27.3807	NaN	NaN	NaN						7	7	7	44.8	44.8	44.8	28.87	0	20.902	645920000	17	NaN	NaN	0	1	NaN	0	sp|P00915|CAH1_HUMAN	sp|P00915|CAH1_HUMAN	479	sp|P00915|CAH1_HUMAN Carbonic anhydrase 1 OS=Homo sapiens GN=CA1 PE=1 SV=2
27.1985	26.9406	26.5951	NaN	NaN	NaN						4	4	4	26.9	26.9	26.9	29.246	0	8.5141	382020000	10	NaN	NaN	0	1	NaN	0	sp|P00918|CAH2_HUMAN	sp|P00918|CAH2_HUMAN	480	sp|P00918|CAH2_HUMAN Carbonic anhydrase 2 OS=Homo sapiens GN=CA2 PE=1 SV=2
27.7412	28.1694	28.0599	NaN	NaN	NaN						7	7	7	18.4	18.4	18.4	46.53	0	16.745	780770000	13	NaN	NaN	0	1	NaN	0	sp|P00966|ASSY_HUMAN	sp|P00966|ASSY_HUMAN	481	sp|P00966|ASSY_HUMAN Argininosuccinate synthase OS=Homo sapiens OX=9606 GN=ASS1 PE=1 SV=2
27.9221	27.3096	27.5707	NaN	NaN	NaN						2	2	2	6.7	6.7	6.7	46.736	0	7.9197	625940000	11	NaN	NaN	0	1	NaN	0	sp|P01009|A1AT_HUMAN	sp|P01009|A1AT_HUMAN	482	sp|P01009|A1AT_HUMAN Alpha-1-antitrypsin OS=Homo sapiens OX=9606 GN=SERPINA1 PE=1 SV=3
27.42	27.338	27.1826	NaN	NaN	NaN						5	5	5	13.7	13.7	13.7	47.65	0	9.2269	493420000	9	NaN	NaN	0	1	NaN	0	sp|P01011|AACT_HUMAN	sp|P01011|AACT_HUMAN	483	sp|P01011|AACT_HUMAN Alpha-1-antichymotrypsin OS=Homo sapiens OX=9606 GN=SERPINA3 PE=1 SV=2
27.8201	28.1219	28.0851	NaN	NaN	NaN						7	7	7	6.9	6.9	6.9	163.29	0	18.776	896090000	25	NaN	NaN	0	1	NaN	0	sp|P01023|A2MG_HUMAN	sp|P01023|A2MG_HUMAN	484	sp|P01023|A2MG_HUMAN Alpha-2-macroglobulin OS=Homo sapiens OX=9606 GN=A2M PE=1 SV=3
31.0921	31.2958	31.0335	NaN	NaN	27.7959						26	26	26	20.6	20.6	20.6	187.15	0	267.24	7022600000	86	NaN	NaN	0	1	3.34458	0	sp|P01024|CO3_HUMAN	sp|P01024|CO3_HUMAN	485	sp|P01024|CO3_HUMAN Complement C3 OS=Homo sapiens OX=9606 GN=C3 PE=1 SV=2
NaN	NaN	NaN	NaN	NaN	NaN						2	2	2	1.1	1.1	1.1	188.3	0.0046388	2.2739	0	3	NaN	NaN	NaN	1	0	NaN	sp|P01031|CO5_HUMAN	sp|P01031|CO5_HUMAN	486	sp|P01031|CO5_HUMAN Complement C5 OS=Homo sapiens GN=C5 PE=1 SV=4
31.4978	31.4689	31.7464	30.6099	29.3761	29.8323				+	TD_X	5	5	1	52.3	52.3	16.8	11.765	0	164.2	10309000000	41	NaN	NaN	1.40974	0.0168	1.63162	4.40053	sp|P01834|IGKC_HUMAN	sp|P01834|IGKC_HUMAN	489	sp|P01834|IGKC_HUMAN Immunoglobulin kappa constant OS=Homo sapiens OX=9606 GN=IGKC PE=1 SV=2
32.4956	32.3855	32.192	NaN	28.1212	NaN						10	10	4	34.8	34.8	17.9	36.105	0	66.127	17513000000	89	NaN	NaN	0	1	4.2365	0	sp|P01857|IGHG1_HUMAN;sp|P0DOX5|IGG1_HUMAN	sp|P01857|IGHG1_HUMAN;sp|P0DOX5|IGG1_HUMAN	490	sp|P01857|IGHG1_HUMAN Immunoglobulin heavy constant gamma 1 OS=Homo sapiens OX=9606 GN=IGHG1 PE=1 SV=1;sp|P0DOX5|IGG1_HUMAN Immunoglobulin gamma-1 heavy chain OS=Homo sapiens OX=9606 PE=1 SV=2
27.9183	27.9739	28.1099	NaN	NaN	NaN						5	3	3	16.6	11	11	35.9	0	41.002	790230000	13	NaN	NaN	0	1	NaN	0	sp|P01859|IGHG2_HUMAN	sp|P01859|IGHG2_HUMAN	491	sp|P01859|IGHG2_HUMAN Immunoglobulin heavy constant gamma 2 OS=Homo sapiens OX=9606 GN=IGHG2 PE=1 SV=2
29.2037	29.4101	29.202	NaN	NaN	NaN						9	9	9	22.7	22.7	22.7	49.439	0	21.931	1947400000	34	NaN	NaN	0	1	NaN	0	sp|P01871|IGHM_HUMAN;sp|P0DOX6|IGM_HUMAN	sp|P01871|IGHM_HUMAN;sp|P0DOX6|IGM_HUMAN	493	sp|P01871|IGHM_HUMAN Immunoglobulin heavy constant mu OS=Homo sapiens OX=9606 GN=IGHM PE=1 SV=4;sp|P0DOX6|IGM_HUMAN Immunoglobulin mu heavy chain OS=Homo sapiens OX=9606 PE=1 SV=2
30.4746	30.4364	30.2133	NaN	NaN	NaN						5	5	3	16.4	16.4	11.6	37.654	0	15.754	4218500000	23	NaN	NaN	0	1	NaN	0	sp|P01876|IGHA1_HUMAN	sp|P01876|IGHA1_HUMAN	494	sp|P01876|IGHA1_HUMAN Immunoglobulin heavy constant alpha 1 OS=Homo sapiens OX=9606 GN=IGHA1 PE=1 SV=2
28.3204	28.2239	28.8678	NaN	NaN	NaN						3	3	3	21.3	21.3	21.3	28.607	0	14.344	1363900000	16	NaN	NaN	0	1	NaN	0	sp|P01903|DRA_HUMAN;sp|P01906|DQA2_HUMAN	sp|P01903|DRA_HUMAN	497	sp|P01903|DRA_HUMAN HLA class II histocompatibility antigen, DR alpha chain OS=Homo sapiens OX=9606 GN=HLA-DRA PE=1 SV=1
31.0557	30.7042	30.248	NaN	NaN	NaN						13	6	6	75.5	42.9	42.9	16.055	0	33.641	5627400000	24	NaN	NaN	0	1	NaN	0	sp|P02042|HBD_HUMAN;sp|P02100|HBE_HUMAN	sp|P02042|HBD_HUMAN	498	sp|P02042|HBD_HUMAN Hemoglobin subunit delta OS=Homo sapiens OX=9606 GN=HBD PE=1 SV=2
32.9777	32.9215	33.2161	33.9241	33.5882	33.5025				+	TD_X	46	46	45	56.3	56.3	55.1	74.139	0	323.31	41665000000	243	NaN	NaN	1.70917	0.00564706	-0.633179	-4.02865	sp|P02545|LMNA_HUMAN	sp|P02545|LMNA_HUMAN	501	sp|P02545|LMNA_HUMAN Prelamin-A/C OS=Homo sapiens OX=9606 GN=LMNA PE=1 SV=1
29.9372	29.5416	29.602	NaN	NaN	NaN						35	35	35	20	20	20	280.01	0	140.16	2601500000	76	NaN	NaN	0	1	NaN	0	sp|P02549|SPTA1_HUMAN	sp|P02549|SPTA1_HUMAN	502	sp|P02549|SPTA1_HUMAN Spectrin alpha chain, erythrocytic 1 OS=Homo sapiens OX=9606 GN=SPTA1 PE=1 SV=5
27.7459	27.6289	27.5708	NaN	NaN	NaN						5	5	5	19.1	19.1	19.1	30.777	0	11.114	658800000	19	NaN	NaN	0	1	NaN	0	sp|P02647|APOA1_HUMAN	sp|P02647|APOA1_HUMAN	503	sp|P02647|APOA1_HUMAN Apolipoprotein A-I OS=Homo sapiens OX=9606 GN=APOA1 PE=1 SV=1
NaN	27.1967	NaN	NaN	NaN	NaN						4	4	4	16.7	16.7	16.7	36.154	0	10.605	234220000	8	NaN	NaN	0	1	NaN	0	sp|P02649|APOE_HUMAN	sp|P02649|APOE_HUMAN	504	sp|P02649|APOE_HUMAN Apolipoprotein E OS=Homo sapiens OX=9606 GN=APOE PE=1 SV=1
36.3076	36.3473	35.8633	37.3582	36.807	36.5504				+	TD_X	42	42	42	43.3	43.3	43.3	94.972	0	323.31	320110000000	477	NaN	NaN	1.14516	0.0218947	-0.732447	-2.57586	sp|P02671|FIBA_HUMAN	sp|P02671|FIBA_HUMAN	505	sp|P02671|FIBA_HUMAN Fibrinogen alpha chain OS=Homo sapiens OX=9606 GN=FGA PE=1 SV=2
35.6252	35.6575	35.4059	36.8927	36.1479	35.8048						35	35	35	53.8	53.8	53.8	55.928	0	323.31	213300000000	381	NaN	NaN	0.830052	0.0999111	-0.718953	-2.1741	sp|P02675|FIBB_HUMAN	sp|P02675|FIBB_HUMAN	506	sp|P02675|FIBB_HUMAN Fibrinogen beta chain OS=Homo sapiens OX=9606 GN=FGB PE=1 SV=2
34.6674	34.717	34.377	32.6854	31.7378	31.1765				+	TD_X	21	21	21	40.2	40.2	40.2	51.511	0	292.44	74516000000	139	NaN	NaN	1.69037	0.0048	2.72056	6.00713	sp|P02679|FIBG_HUMAN	sp|P02679|FIBG_HUMAN	507	sp|P02679|FIBG_HUMAN Fibrinogen gamma chain OS=Homo sapiens OX=9606 GN=FGG PE=1 SV=3
30.0947	30.0909	29.6319	NaN	NaN	NaN						9	9	9	13	13	13	101.79	0	22.136	3043400000	30	NaN	NaN	0	1	NaN	0	sp|P02730|B3AT_HUMAN	sp|P02730|B3AT_HUMAN	508	sp|P02730|B3AT_HUMAN Band 3 anion transport protein OS=Homo sapiens OX=9606 GN=SLC4A1 PE=1 SV=3
27.5416	NaN	NaN	NaN	NaN	NaN						2	2	2	13.9	13.9	13.9	26.016	0	4.5805	389880000	4	NaN	NaN	0	1	NaN	0	sp|P02745|C1QA_HUMAN	sp|P02745|C1QA_HUMAN	509	sp|P02745|C1QA_HUMAN Complement C1q subcomponent subunit A OS=Homo sapiens OX=9606 GN=C1QA PE=1 SV=2
NaN	27.439	26.515	NaN	NaN	NaN						3	3	3	10.7	10.7	10.7	26.721	0	7.2741	345100000	9	NaN	NaN	0	1	NaN	0	sp|P02746|C1QB_HUMAN	sp|P02746|C1QB_HUMAN	510	sp|P02746|C1QB_HUMAN Complement C1q subcomponent subunit B OS=Homo sapiens OX=9606 GN=C1QB PE=1 SV=3
27.4722	NaN	NaN	NaN	NaN	NaN						2	2	2	9	9	9	25.773	0	5.9802	345490000	5	NaN	NaN	0	1	NaN	0	sp|P02747|C1QC_HUMAN	sp|P02747|C1QC_HUMAN	511	sp|P02747|C1QC_HUMAN Complement C1q subcomponent subunit C OS=Homo sapiens OX=9606 GN=C1QC PE=1 SV=3
27.507	27.5032	NaN	NaN	NaN	NaN						4	4	4	7.7	7.7	7.7	63.173	0	13.602	405900000	10	NaN	NaN	0	1	NaN	0	sp|P02748|CO9_HUMAN	sp|P02748|CO9_HUMAN	512	sp|P02748|CO9_HUMAN Complement component C9 OS=Homo sapiens OX=9606 GN=C9 PE=1 SV=2
34.4158	34.1945	34.0831	30.6182	31.8817	30.7169				+	TD_X	58	58	58	31.9	31.9	31.9	262.62	0	323.31	61804000000	308	NaN	NaN	1.90651	0.008	3.15888	7.56918	sp|P02751|FINC_HUMAN	sp|P02751|FINC_HUMAN	513	sp|P02751|FINC_HUMAN Fibronectin OS=Homo sapiens OX=9606 GN=FN1 PE=1 SV=4
30.5264	31.6692	31.6812	28.9596	28.873	NaN				+	TD_X	15	15	15	21	21	21	69.366	0	43.265	8756400000	66	NaN	NaN	1.62306	0.00783333	2.37593	6.16494	sp|P02768|ALBU_HUMAN;sp|P02769|ALBU_BOVIN	sp|P02768|ALBU_HUMAN	514	sp|P02768|ALBU_HUMAN Serum albumin OS=Homo sapiens GN=ALB PE=1 SV=2
29.2268	29.2021	29.676	NaN	NaN	NaN						8	8	8	14.5	14.5	14.5	84.87	0	21.353	2098100000	15	NaN	NaN	0	1	NaN	0	sp|P02786|TFR1_HUMAN	sp|P02786|TFR1_HUMAN	515	sp|P02786|TFR1_HUMAN Transferrin receptor protein 1 OS=Homo sapiens OX=9606 GN=TFRC PE=1 SV=2
27.3329	28.0909	27.9291	NaN	NaN	NaN						8	8	8	13	13	13	77.063	0	24.634	787860000	19	NaN	NaN	0	1	NaN	0	sp|P02787|TRFE_HUMAN	sp|P02787|TRFE_HUMAN	516	sp|P02787|TRFE_HUMAN Serotransferrin OS=Homo sapiens GN=TF PE=1 SV=3
27.8783	28.0657	27.032	NaN	NaN	NaN						6	6	6	11.7	11.7	11.7	78.181	0	16.056	667440000	13	NaN	NaN	0	1	NaN	0	sp|P02788|TRFL_HUMAN	sp|P02788|TRFL_HUMAN	517	sp|P02788|TRFL_HUMAN Lactotransferrin OS=Homo sapiens GN=LTF PE=1 SV=6
29.1515	28.5528	27.6121	NaN	NaN	NaN						4	4	4	21.7	21.7	21.7	20.019	0	12.305	1159400000	11	NaN	NaN	0	1	NaN	0	sp|P02792|FRIL_HUMAN	sp|P02792|FRIL_HUMAN	518	sp|P02792|FRIL_HUMAN Ferritin light chain OS=Homo sapiens OX=9606 GN=FTL PE=1 SV=2
27.5325	27.3815	27.0482	NaN	NaN	NaN						5	5	5	31.7	31.7	31.7	21.225	0	17.483	508620000	14	NaN	NaN	0	1	NaN	0	sp|P02794|FRIH_HUMAN	sp|P02794|FRIH_HUMAN	519	sp|P02794|FRIH_HUMAN Ferritin heavy chain OS=Homo sapiens OX=9606 GN=FTH1 PE=1 SV=2
28.5441	29.0656	NaN	29.3833	NaN	NaN						5	5	5	13	13	13	54.305	0	12.55	1163200000	18	NaN	NaN	0	1	-0.578471	0	sp|P04004|VTNC_HUMAN	sp|P04004|VTNC_HUMAN	520	sp|P04004|VTNC_HUMAN Vitronectin OS=Homo sapiens OX=9606 GN=VTN PE=1 SV=1
NaN	28.0682	27.6764	NaN	NaN	NaN						6	6	6	15.6	15.6	15.6	59.755	0	25.108	605990000	12	NaN	NaN	0	1	NaN	0	sp|P04040|CATA_HUMAN	sp|P04040|CATA_HUMAN	521	sp|P04040|CATA_HUMAN Catalase OS=Homo sapiens GN=CAT PE=1 SV=3
32.7439	33.1274	32.9491	30.7331	31.4259	30.872				+	TD_X	16	16	5	44	44	14	39.42	0	174	26953000000	112	NaN	NaN	2.41231	0	1.92979	8.07905	sp|P04075|ALDOA_HUMAN	sp|P04075|ALDOA_HUMAN	522	sp|P04075|ALDOA_HUMAN Fructose-bisphosphate aldolase A OS=Homo sapiens OX=9606 GN=ALDOA PE=1 SV=2
31.479	31.4828	31.4915	30.4637	30.1074	NaN				+	TD_X	17	17	17	51.7	51.7	51.7	38.714	0	238.73	9105300000	64	NaN	NaN	1.02776	0.0348293	1.19889	6.72703	sp|P04083|ANXA1_HUMAN	sp|P04083|ANXA1_HUMAN	523	sp|P04083|ANXA1_HUMAN Annexin A1 OS=Homo sapiens OX=9606 GN=ANXA1 PE=1 SV=2
27.0122	26.7605	26.9218	NaN	NaN	NaN						12	12	12	3.4	3.4	3.4	515.6	0	25.042	371560000	26	NaN	NaN	0	1	NaN	0	sp|P04114|APOB_HUMAN	sp|P04114|APOB_HUMAN	524	sp|P04114|APOB_HUMAN Apolipoprotein B-100 OS=Homo sapiens OX=9606 GN=APOB PE=1 SV=2
27.1012	27.4668	27.1182	NaN	NaN	NaN						4	4	4	36.9	36.9	36.9	24.75	0	23.416	469670000	15	NaN	NaN	0	1	NaN	0	sp|P04179|SODM_HUMAN	sp|P04179|SODM_HUMAN	525	sp|P04179|SODM_HUMAN Superoxide dismutase [Mn], mitochondrial OS=Homo sapiens OX=9606 GN=SOD2 PE=1 SV=3
NaN	NaN	26.452	NaN	NaN	NaN						2	2	2	15.5	15.5	15.5	17.935	0	5.5942	142230000	5	NaN	NaN	0	1	NaN	0	sp|P04216|THY1_HUMAN	sp|P04216|THY1_HUMAN	526	sp|P04216|THY1_HUMAN Thy-1 membrane glycoprotein OS=Homo sapiens OX=9606 GN=THY1 PE=1 SV=2
27.4204	27.0817	26.7507	NaN	NaN	NaN						3	3	3	10.5	10.5	10.5	33.515	0	19.825	424620000	10	NaN	NaN	0	1	NaN	0	sp|P04233|HG2A_HUMAN	sp|P04233|HG2A_HUMAN	528	sp|P04233|HG2A_HUMAN HLA class II histocompatibility antigen gamma chain OS=Homo sapiens OX=9606 GN=CD74 PE=1 SV=3
26.4882	NaN	NaN	NaN	NaN	NaN						3	3	3	1.8	1.8	1.8	309.26	0	6.2286	131190000	6	NaN	NaN	0	1	NaN	0	sp|P04275|VWF_HUMAN	sp|P04275|VWF_HUMAN	529	sp|P04275|VWF_HUMAN von Willebrand factor OS=Homo sapiens OX=9606 GN=VWF PE=1 SV=4
33.6062	33.9657	33.7461	31.4496	32.2966	31.7844				+	TD_X	21	21	20	63.9	63.9	61.8	36.053	0	321.7	45868000000	135	NaN	NaN	2.11005	0	1.92911	7.20933	sp|P04406|G3P_HUMAN	sp|P04406|G3P_HUMAN	530	sp|P04406|G3P_HUMAN Glyceraldehyde-3-phosphate dehydrogenase OS=Homo sapiens OX=9606 GN=GAPDH PE=1 SV=3
27.8926	NaN	NaN	NaN	NaN	NaN						3	3	3	28	28	28	28.315	0	21.323	543130000	6	NaN	NaN	0	1	NaN	0	sp|P04632|CPNS1_HUMAN	sp|P04632|CPNS1_HUMAN	531	sp|P04632|CPNS1_HUMAN Calpain small subunit 1 OS=Homo sapiens OX=9606 GN=CAPNS1 PE=1 SV=1
26.3663	26.533	26.8016	NaN	NaN	NaN						4	4	4	26.8	26.8	26.8	22.782	0	13.408	374190000	13	NaN	NaN	0	1	NaN	0	sp|P04792|HSPB1_HUMAN	sp|P04792|HSPB1_HUMAN	532	sp|P04792|HSPB1_HUMAN Heat shock protein beta-1 OS=Homo sapiens OX=9606 GN=HSPB1 PE=1 SV=2
25.7497	NaN	NaN	NaN	NaN	NaN						2	2	2	3.7	3.7	3.7	65.335	0.0027229	2.3974	140740000	4	NaN	NaN	0	1	NaN	0	sp|P04839|CY24B_HUMAN	sp|P04839|CY24B_HUMAN	533	sp|P04839|CY24B_HUMAN Cytochrome b-245 heavy chain OS=Homo sapiens OX=9606 GN=CYBB PE=1 SV=2
30.2691	30.2841	30.3159	NaN	NaN	NaN						10	10	10	18.3	18.3	18.3	68.569	0	51.867	3866400000	34	NaN	NaN	0	1	NaN	0	sp|P04843|RPN1_HUMAN	sp|P04843|RPN1_HUMAN	534	sp|P04843|RPN1_HUMAN Dolichyl-diphosphooligosaccharide--protein glycosyltransferase subunit 1 OS=Homo sapiens OX=9606 GN=RPN1 PE=1 SV=1
27.2246	26.6455	NaN	NaN	NaN	NaN						4	4	4	13.5	13.5	13.5	69.283	0	16.246	303870000	9	NaN	NaN	0	1	NaN	0	sp|P04844|RPN2_HUMAN	sp|P04844|RPN2_HUMAN	535	sp|P04844|RPN2_HUMAN Dolichyl-diphosphooligosaccharide--protein glycosyltransferase subunit 2 OS=Homo sapiens OX=9606 GN=RPN2 PE=1 SV=3
27.9985	28.3624	28.2799	NaN	NaN	NaN						3	3	2	12.1	12.1	9	40.45	0	22.188	927070000	12	NaN	NaN	0	1	NaN	0	sp|P04899|GNAI2_HUMAN	sp|P04899|GNAI2_HUMAN	536	sp|P04899|GNAI2_HUMAN Guanine nucleotide-binding protein G(i) subunit alpha-2 OS=Homo sapiens OX=9606 GN=GNAI2 PE=1 SV=3
30.26	30.533	30.9484	NaN	27.6301	NaN						17	17	17	21	21	21	112.89	0	123.6	5012600000	46	NaN	NaN	0	1	2.95041	0	sp|P05023|AT1A1_HUMAN;sp|P13637|AT1A3_HUMAN;sp|P50993|AT1A2_HUMAN;sp|P20648|ATP4A_HUMAN;sp|Q13733|AT1A4_HUMAN;sp|P54707|AT12A_HUMAN	sp|P05023|AT1A1_HUMAN	537	sp|P05023|AT1A1_HUMAN Sodium/potassium-transporting ATPase subunit alpha-1 OS=Homo sapiens OX=9606 GN=ATP1A1 PE=1 SV=1
NaN	28.0573	28.7274	NaN	NaN	NaN						5	5	5	20.8	20.8	20.8	35.061	0	8.166	1045200000	13	NaN	NaN	0	1	NaN	0	sp|P05026|AT1B1_HUMAN	sp|P05026|AT1B1_HUMAN	538	sp|P05026|AT1B1_HUMAN Sodium/potassium-transporting ATPase subunit beta-1 OS=Homo sapiens OX=9606 GN=ATP1B1 PE=1 SV=1
27.0405	27.4109	NaN	NaN	NaN	NaN						6	6	6	10	10	10	84.781	0	11.54	328100000	12	NaN	NaN	0	1	NaN	0	sp|P05107|ITB2_HUMAN	sp|P05107|ITB2_HUMAN	540	sp|P05107|ITB2_HUMAN Integrin beta-2 OS=Homo sapiens OX=9606 GN=ITGB2 PE=1 SV=2
29.3267	29.8924	29.8926	NaN	NaN	NaN						9	9	4	24.5	24.5	10.7	32.852	0	27.962	2623600000	25	NaN	NaN	0	1	NaN	0	sp|P05141|ADT2_HUMAN;sp|Q9H0C2|ADT4_HUMAN	sp|P05141|ADT2_HUMAN	542	sp|P05141|ADT2_HUMAN ADP/ATP translocase 2 OS=Homo sapiens OX=9606 GN=SLC25A5 PE=1 SV=7
27.5855	27.8196	26.8394	NaN	NaN	NaN						9	9	8	14.1	14.1	12.6	83.868	0	25.047	586980000	23	NaN	NaN	0	1	NaN	0	sp|P05164|PERM_HUMAN	sp|P05164|PERM_HUMAN	544	sp|P05164|PERM_HUMAN Myeloperoxidase OS=Homo sapiens OX=9606 GN=MPO PE=1 SV=1
25.9556	25.5549	26.2933	NaN	NaN	NaN						4	4	4	12.4	12.4	12.4	57.304	0	14.14	196090000	8	NaN	NaN	0	1	NaN	0	sp|P05186|PPBT_HUMAN	sp|P05186|PPBT_HUMAN	545	sp|P05186|PPBT_HUMAN Alkaline phosphatase, tissue-nonspecific isozyme OS=Homo sapiens OX=9606 GN=ALPL PE=1 SV=4
NaN	NaN	28.2918	NaN	NaN	NaN						3	3	3	12.1	12.1	12.1	36.112	0	10.184	336900000	6	NaN	NaN	0	1	NaN	0	sp|P05198|IF2A_HUMAN	sp|P05198|IF2A_HUMAN	546	sp|P05198|IF2A_HUMAN Eukaryotic translation initiation factor 2 subunit 1 OS=Homo sapiens OX=9606 GN=EIF2S1 PE=1 SV=3
27.9904	28.4916	28.4852	NaN	NaN	NaN						7	7	7	20.3	20.3	20.3	57.825	0	17.243	1009400000	13	NaN	NaN	0	1	NaN	0	sp|P05362|ICAM1_HUMAN	sp|P05362|ICAM1_HUMAN	547	sp|P05362|ICAM1_HUMAN Intercellular adhesion molecule 1 OS=Homo sapiens OX=9606 GN=ICAM1 PE=1 SV=2
NaN	NaN	NaN	NaN	28.4415	NaN						2	2	2	17.4	17.4	17.4	11.665	0	5.7732	193440000	8	NaN	NaN	0	1	NaN	0	sp|P05387|RLA2_HUMAN	sp|P05387|RLA2_HUMAN	548	sp|P05387|RLA2_HUMAN 60S acidic ribosomal protein P2 OS=Homo sapiens OX=9606 GN=RPLP2 PE=1 SV=1
28.334	27.7305	28.2814	NaN	NaN	NaN						2	2	2	13.9	13.9	13.9	34.273	0	21.188	877430000	12	NaN	NaN	0	1	NaN	0	sp|P05388|RLA0_HUMAN;sp|Q8NHW5|RLA0L_HUMAN	sp|P05388|RLA0_HUMAN;sp|Q8NHW5|RLA0L_HUMAN	549	sp|P05388|RLA0_HUMAN 60S acidic ribosomal protein P0 OS=Homo sapiens OX=9606 GN=RPLP0 PE=1 SV=1;sp|Q8NHW5|RLA0L_HUMAN 60S acidic ribosomal protein P0-like OS=Homo sapiens OX=9606 GN=RPLP0P6 PE=5 SV=1
29.204	29.476	29.2346	NaN	NaN	NaN						7	7	7	9.8	9.8	9.8	88.414	0	57.985	1959700000	15	NaN	NaN	0	1	NaN	0	sp|P05556|ITB1_HUMAN	sp|P05556|ITB1_HUMAN	551	sp|P05556|ITB1_HUMAN Integrin beta-1 OS=Homo sapiens OX=9606 GN=ITGB1 PE=1 SV=2
30.2776	30.6987	30.8795	NaN	NaN	NaN						15	15	13	40.5	40.5	36.7	48.057	0	82.294	5202500000	51	NaN	NaN	0	1	NaN	0	sp|P05783|K1C18_HUMAN;sp|Q14525|KT33B_HUMAN;sp|P02534|K1M1_SHEEP;sp|Q15323|K1H1_HUMAN;sp|Q14532|K1H2_HUMAN;sp|O76014|KRT37_HUMAN;sp|O77727|K1C15_SHEEP;sp|Q92764|KRT35_HUMAN;sp|O76015|KRT38_HUMAN;sp|Q7Z3Y7|K1C28_HUMAN;sp|O76013|KRT36_HUMAN;sp|Q2M2I5|K1C24_HUMAN	sp|P05783|K1C18_HUMAN	552	sp|P05783|K1C18_HUMAN Keratin, type I cytoskeletal 18 OS=Homo sapiens OX=9606 GN=KRT18 PE=1 SV=2
31.4783	31.7026	31.694	31.8755	31.3007	32.45						27	26	24	43.1	41.4	38.9	53.704	0	168.87	14123000000	117	NaN	NaN	0.274167	0.718523	-0.250395	-0.73689	sp|P05787|K2C8_HUMAN;sp|Q9NSB2|KRT84_HUMAN;sp|O95678|K2C75_HUMAN;sp|P48668|K2C6C_HUMAN;sp|Q01546|K22O_HUMAN;sp|P12035|K2C3_HUMAN;sp|P13647|K2C5_HUMAN;sp|P02538|K2C6A_HUMAN;sp|P04259|K2C6B_HUMAN;sp|Q5XKE5|K2C79_HUMAN;sp|P35908|K22E_HUMAN;sp|Q14CN4|K2C72_HUMAN;sp|Q86Y46|K2C73_HUMAN;sp|Q7Z794|K2C1B_HUMAN;sp|P19013|K2C4_HUMAN;sp|Q7RTS7|K2C74_HUMAN;sp|Q3SY84|K2C71_HUMAN	sp|P05787|K2C8_HUMAN	553	sp|P05787|K2C8_HUMAN Keratin, type II cytoskeletal 8 OS=Homo sapiens OX=9606 GN=KRT8 PE=1 SV=7
32.4581	31.8169	32.397	27.6275	26.5568	NaN				+	TD_X	26	26	26	39.9	39.9	39.9	85.696	0	323.31	15563000000	114	NaN	NaN	1.39883	0.01575	5.13183	8.95629	sp|P06396|GELS_HUMAN	sp|P06396|GELS_HUMAN	555	sp|P06396|GELS_HUMAN Gelsolin OS=Homo sapiens GN=GSN PE=1 SV=1
NaN	NaN	NaN	NaN	27.8889	NaN						3	3	3	33.3	33.3	33.3	12.203	0	8.0708	57205000	5	NaN	NaN	0	1	NaN	0	sp|P06454|PTMA_HUMAN	sp|P06454|PTMA_HUMAN	556	sp|P06454|PTMA_HUMAN Prothymosin alpha OS=Homo sapiens OX=9606 GN=PTMA PE=1 SV=2
NaN	NaN	27.5275	NaN	NaN	NaN						2	2	1	8.1	8.1	5.4	34.095	0	5.2097	339880000	7	NaN	NaN	0	1	NaN	0	sp|P06493|CDK1_HUMAN	sp|P06493|CDK1_HUMAN	557	sp|P06493|CDK1_HUMAN Cyclin-dependent kinase 1 OS=Homo sapiens OX=9606 GN=CDK1 PE=1 SV=3
31.3068	31.4382	31.423	NaN	NaN	NaN						13	13	13	43.7	43.7	43.7	56.559	0	92.966	8682200000	54	NaN	NaN	0	1	NaN	0	sp|P06576|ATPB_HUMAN	sp|P06576|ATPB_HUMAN	558	sp|P06576|ATPB_HUMAN ATP synthase subunit beta, mitochondrial OS=Homo sapiens OX=9606 GN=ATP5F1B PE=1 SV=3
30.057	30.4479	30.7055	NaN	NaN	NaN						11	11	11	33.9	33.9	33.9	47.168	0	95.049	4293500000	41	NaN	NaN	0	1	NaN	0	sp|P06733|ENOA_HUMAN;sp|P13929|ENOB_HUMAN;sp|P09104|ENOG_HUMAN	sp|P06733|ENOA_HUMAN	559	sp|P06733|ENOA_HUMAN Alpha-enolase OS=Homo sapiens OX=9606 GN=ENO1 PE=1 SV=2
NaN	NaN	26.6776	NaN	NaN	NaN						4	4	4	14.7	14.7	14.7	63.146	0	15.049	321070000	5	NaN	NaN	0	1	NaN	0	sp|P06744|G6PI_HUMAN	sp|P06744|G6PI_HUMAN	561	sp|P06744|G6PI_HUMAN Glucose-6-phosphate isomerase OS=Homo sapiens OX=9606 GN=GPI PE=1 SV=4
NaN	NaN	26.8644	NaN	NaN	NaN						2	2	2	5.1	5.1	5.1	32.575	0	71.266	392980000	5	NaN	NaN	0	1	NaN	0	sp|P06748|NPM_HUMAN	sp|P06748|NPM_HUMAN	562	sp|P06748|NPM_HUMAN Nucleophosmin OS=Homo sapiens OX=9606 GN=NPM1 PE=1 SV=2
27.1657	26.5494	27.1873	NaN	NaN	NaN						6	6	6	8.3	8.3	8.3	116.04	0	15.436	394060000	15	NaN	NaN	0	1	NaN	0	sp|P06756|ITAV_HUMAN	sp|P06756|ITAV_HUMAN	563	sp|P06756|ITAV_HUMAN Integrin alpha-V OS=Homo sapiens OX=9606 GN=ITGAV PE=1 SV=2
28.3053	28.2789	28.1299	NaN	NaN	NaN						4	4	4	10.5	10.5	10.5	52.948	0	11.389	934620000	13	NaN	NaN	0	1	NaN	0	sp|P07099|HYEP_HUMAN	sp|P07099|HYEP_HUMAN	564	sp|P07099|HYEP_HUMAN Epoxide hydrolase 1 OS=Homo sapiens OX=9606 GN=EPHX1 PE=1 SV=1
NaN	NaN	26.4901	NaN	NaN	NaN						2	2	2	5.7	5.7	5.7	36.638	0	7.9154	237910000	4	NaN	NaN	0	1	NaN	0	sp|P07195|LDHB_HUMAN	sp|P07195|LDHB_HUMAN	565	sp|P07195|LDHB_HUMAN L-lactate dehydrogenase B chain OS=Homo sapiens OX=9606 GN=LDHB PE=1 SV=2
25.8662	26.0884	25.9446	NaN	NaN	NaN						4	4	4	27.1	27.1	27.1	22.088	0	6.5144	192770000	9	NaN	NaN	0	1	NaN	0	sp|P07203|GPX1_HUMAN	sp|P07203|GPX1_HUMAN	567	sp|P07203|GPX1_HUMAN Glutathione peroxidase 1 OS=Homo sapiens OX=9606 GN=GPX1 PE=1 SV=4
29.0085	29.1964	28.8983	NaN	NaN	NaN						6	6	6	15.6	15.6	15.6	57.116	0	188.52	1625000000	16	NaN	NaN	0	1	NaN	0	sp|P07237|PDIA1_HUMAN	sp|P07237|PDIA1_HUMAN	569	sp|P07237|PDIA1_HUMAN Protein disulfide-isomerase OS=Homo sapiens OX=9606 GN=P4HB PE=1 SV=3
28.8511	30.1855	30.5552	28.1999	31.1329	30.8717						11	11	11	35.6	35.6	35.6	20.863	0	35.664	7453400000	42	NaN	NaN	0.0652588	1	-0.20421	-0.190745	sp|P07305|H10_HUMAN	sp|P07305|H10_HUMAN	570	sp|P07305|H10_HUMAN Histone H1.0 OS=Homo sapiens OX=9606 GN=H1F0 PE=1 SV=3
26.5833	26.6363	26.2194	NaN	NaN	NaN						2	2	2	5.1	5.1	5.1	44.552	0	6.1676	276900000	6	NaN	NaN	0	1	NaN	0	sp|P07339|CATD_HUMAN	sp|P07339|CATD_HUMAN	571	sp|P07339|CATD_HUMAN Cathepsin D OS=Homo sapiens GN=CTSD PE=1 SV=1
32.5509	32.3932	32.5428	31.6655	31.0813	31.0725				+	TD_X	26	26	26	57.5	57.5	57.5	38.604	0	312.11	19990000000	128	NaN	NaN	1.71336	0.0064	1.2225	6.02801	sp|P07355|ANXA2_HUMAN;sp|A6NMY6|AXA2L_HUMAN	sp|P07355|ANXA2_HUMAN;sp|A6NMY6|AXA2L_HUMAN	572	sp|P07355|ANXA2_HUMAN Annexin A2 OS=Homo sapiens OX=9606 GN=ANXA2 PE=1 SV=2;sp|A6NMY6|AXA2L_HUMAN Putative annexin A2-like protein OS=Homo sapiens OX=9606 GN=ANXA2P2 PE=5 SV=2
28.8021	28.8617	28.8466	NaN	NaN	NaN						9	9	9	13.4	13.4	13.4	81.889	0	34.899	1419300000	25	NaN	NaN	0	1	NaN	0	sp|P07384|CAN1_HUMAN	sp|P07384|CAN1_HUMAN	573	sp|P07384|CAN1_HUMAN Calpain-1 catalytic subunit OS=Homo sapiens OX=9606 GN=CAPN1 PE=1 SV=1
33.038	33.1064	33.2406	28.6128	28.5259	NaN				+	TD_X	18	18	4	45.5	45.5	13.1	49.67	0	323.31	29504000000	115	NaN	NaN	5.02737	0	4.55894	61.8661	sp|P07437|TBB5_HUMAN;sp|A6NNZ2|TBB8L_HUMAN	sp|P07437|TBB5_HUMAN	574	sp|P07437|TBB5_HUMAN Tubulin beta chain OS=Homo sapiens OX=9606 GN=TUBB PE=1 SV=2
30.8477	30.8399	30.4826	NaN	30.6616	30.6736						9	9	9	26.5	26.5	26.5	39.746	0	32.553	6521000000	46	NaN	NaN	0.161825	0.9284	0.0557671	0.462557	sp|P07585|PGS2_HUMAN	sp|P07585|PGS2_HUMAN	575	sp|P07585|PGS2_HUMAN Decorin OS=Homo sapiens OX=9606 GN=DCN PE=1 SV=1
NaN	26.968	27.2784	NaN	NaN	NaN						4	4	4	32.9	32.9	32.9	15.054	0	12.894	338490000	7	NaN	NaN	0	1	NaN	0	sp|P07737|PROF1_HUMAN	sp|P07737|PROF1_HUMAN	576	sp|P07737|PROF1_HUMAN Profilin-1 OS=Homo sapiens OX=9606 GN=PFN1 PE=1 SV=2
28.4867	28.8027	28.439	NaN	NaN	NaN						13	13	13	12.3	12.3	12.3	170.59	0	33.217	1170400000	33	NaN	NaN	0	1	NaN	0	sp|P07814|SYEP_HUMAN	sp|P07814|SYEP_HUMAN	577	sp|P07814|SYEP_HUMAN Bifunctional glutamate/proline--tRNA ligase OS=Homo sapiens OX=9606 GN=EPRS PE=1 SV=5
30.9033	31.9751	32.0493	30.0965	29.7902	30.0661				+	TD_X	27	27	18	37	37	24.6	84.659	0	230.79	10888000000	101	NaN	NaN	1.40889	0.0162581	1.65827	4.33116	sp|P07900|HS90A_HUMAN;sp|Q14568|HS902_HUMAN;sp|Q58FF6|H90B4_HUMAN;sp|Q58FG0|HS905_HUMAN	sp|P07900|HS90A_HUMAN	578	sp|P07900|HS90A_HUMAN Heat shock protein HSP 90-alpha OS=Homo sapiens OX=9606 GN=HSP90AA1 PE=1 SV=5
28.6691	28.0546	28.4544	NaN	NaN	NaN						7	7	7	26.1	26.1	26.1	33.67	0	19.589	2341700000	27	NaN	NaN	0	1	NaN	0	sp|P07910|HNRPC_HUMAN;sp|O60812|HNRC1_HUMAN;sp|P0DMR1|HNRC4_HUMAN;sp|B7ZW38|HNRC3_HUMAN;sp|B2RXH8|HNRC2_HUMAN	sp|P07910|HNRPC_HUMAN	579	sp|P07910|HNRPC_HUMAN Heterogeneous nuclear ribonucleoproteins C1/C2 OS=Homo sapiens OX=9606 GN=HNRNPC PE=1 SV=4
25.9623	NaN	NaN	NaN	NaN	NaN						6	6	6	4.8	4.8	4.8	198.04	0	18.887	149150000	9	NaN	NaN	0	1	NaN	0	sp|P07942|LAMB1_HUMAN	sp|P07942|LAMB1_HUMAN	580	sp|P07942|LAMB1_HUMAN Laminin subunit beta-1 OS=Homo sapiens OX=9606 GN=LAMB1 PE=1 SV=2
NaN	NaN	25.2766	NaN	NaN	NaN						5	2	2	15.8	8.5	8.5	32.85	0	5.31	134830000	6	NaN	NaN	0	1	NaN	0	sp|P07951|TPM2_HUMAN;sp|P09493|TPM1_HUMAN	sp|P07951|TPM2_HUMAN	581	sp|P07951|TPM2_HUMAN Tropomyosin beta chain OS=Homo sapiens OX=9606 GN=TPM2 PE=1 SV=1
NaN	NaN	27.1273	NaN	NaN	NaN						4	4	4	12.7	12.7	12.7	54.636	0	22.949	218920000	6	NaN	NaN	0	1	NaN	0	sp|P07954|FUMH_HUMAN	sp|P07954|FUMH_HUMAN	582	sp|P07954|FUMH_HUMAN Fumarate hydratase, mitochondrial OS=Homo sapiens OX=9606 GN=FH PE=1 SV=3
29.8972	30.4458	30.0448	30.3116	28.5933	29.0475						13	13	12	13.8	13.8	12.6	129.38	0	39.591	4468200000	49	NaN	NaN	0.600549	0.249309	0.81177	1.50454	sp|P07996|TSP1_HUMAN	sp|P07996|TSP1_HUMAN	583	sp|P07996|TSP1_HUMAN Thrombospondin-1 OS=Homo sapiens OX=9606 GN=THBS1 PE=1 SV=2
34.1635	34.273	34.2152	29.6219	28.1963	NaN				+	TD_X	17	17	17	15.7	15.7	15.7	129.31	0	157.53	69530000000	156	NaN	NaN	1.07339	0.0271	5.30813	7.43958	sp|P08123|CO1A2_HUMAN	sp|P08123|CO1A2_HUMAN	584	sp|P08123|CO1A2_HUMAN Collagen alpha-2(I) chain OS=Homo sapiens OX=9606 GN=COL1A2 PE=1 SV=7
30.0385	30.0575	29.7393	NaN	NaN	NaN						8	8	8	15.8	15.8	15.8	75.872	0	57.429	3142700000	33	NaN	NaN	0	1	NaN	0	sp|P08133|ANXA6_HUMAN	sp|P08133|ANXA6_HUMAN	585	sp|P08133|ANXA6_HUMAN Annexin A6 OS=Homo sapiens OX=9606 GN=ANXA6 PE=1 SV=3
30.2072	30.8891	30.7149	28.4313	NaN	29.3039				+	TD_X	26	15	13	37.7	23.2	20.9	83.263	0	152.62	5992900000	70	NaN	NaN	0.964461	0.0466047	1.73618	3.60301	sp|P08238|HS90B_HUMAN;sp|Q58FF7|H90B3_HUMAN	sp|P08238|HS90B_HUMAN	588	sp|P08238|HS90B_HUMAN Heat shock protein HSP 90-beta OS=Homo sapiens OX=9606 GN=HSP90AB1 PE=1 SV=4
26.3166	26.4232	26.5309	NaN	NaN	NaN						3	3	3	6.7	6.7	6.7	69.81	0	5.9539	266770000	7	NaN	NaN	0	1	NaN	0	sp|P08240|SRPRA_HUMAN	sp|P08240|SRPRA_HUMAN	589	sp|P08240|SRPRA_HUMAN Signal recognition particle receptor subunit alpha OS=Homo sapiens OX=9606 GN=SRPRA PE=1 SV=2
26.0932	26.0753	24.954	NaN	NaN	NaN						2	2	2	8.6	8.6	8.6	28.837	0	7.3804	176890000	6	NaN	NaN	0	1	NaN	0	sp|P08311|CATG_HUMAN	sp|P08311|CATG_HUMAN	590	sp|P08311|CATG_HUMAN Cathepsin G OS=Homo sapiens GN=CTSG PE=1 SV=2
27.2278	27.3772	27.2172	NaN	NaN	NaN						7	7	7	9.3	9.3	9.3	113.38	0	32.207	473110000	18	NaN	NaN	0	1	NaN	0	sp|P08514|ITA2B_HUMAN	sp|P08514|ITA2B_HUMAN	591	sp|P08514|ITA2B_HUMAN Integrin alpha-IIb OS=Homo sapiens OX=9606 GN=ITGA2B PE=1 SV=3
NaN	NaN	NaN	NaN	NaN	NaN						2	2	2	5.9	5.9	5.9	43.295	0	2.8262	0	3	NaN	NaN	NaN	1	0	NaN	sp|P08559|ODPA_HUMAN	sp|P08559|ODPA_HUMAN	592	sp|P08559|ODPA_HUMAN Pyruvate dehydrogenase E1 component subunit alpha, somatic form, mitochondrial OS=Homo sapiens OX=9606 GN=PDHA1 PE=1 SV=3
28.5871	28.9691	28.7907	NaN	NaN	NaN						5	5	5	3.9	3.9	3.9	167.55	0	21.664	1383900000	18	NaN	NaN	0	1	NaN	0	sp|P08572|CO4A2_HUMAN	sp|P08572|CO4A2_HUMAN	594	sp|P08572|CO4A2_HUMAN Collagen alpha-2(IV) chain OS=Homo sapiens OX=9606 GN=COL4A2 PE=1 SV=4
26.3023	26.1554	26.1058	NaN	NaN	NaN						2	2	2	8.6	8.6	8.6	35.422	0	6.7905	225470000	6	NaN	NaN	0	1	NaN	0	sp|P08574|CY1_HUMAN	sp|P08574|CY1_HUMAN	595	sp|P08574|CY1_HUMAN Cytochrome c1, heme protein, mitochondrial OS=Homo sapiens OX=9606 GN=CYC1 PE=1 SV=3
NaN	25.4621	24.8008	NaN	NaN	NaN						2	2	2	2	2	2	147.48	0	6.1203	101640000	7	NaN	NaN	0	1	NaN	0	sp|P08575|PTPRC_HUMAN	sp|P08575|PTPRC_HUMAN	596	sp|P08575|PTPRC_HUMAN Receptor-type tyrosine-protein phosphatase C OS=Homo sapiens OX=9606 GN=PTPRC PE=1 SV=3
26.184	NaN	26.1906	NaN	NaN	NaN						2	2	2	2	2	2	139.09	0	5.5146	191500000	5	NaN	NaN	0	1	NaN	0	sp|P08603|CFAH_HUMAN	sp|P08603|CFAH_HUMAN	598	sp|P08603|CFAH_HUMAN Complement factor H OS=Homo sapiens OX=9606 GN=CFH PE=1 SV=4
NaN	NaN	NaN	27.8425	NaN	NaN						2	2	2	7.1	7.1	7.1	51.556	0	5.3398	47581000	2	NaN	NaN	0	1	NaN	0	sp|P08621|RU17_HUMAN	sp|P08621|RU17_HUMAN	599	sp|P08621|RU17_HUMAN U1 small nuclear ribonucleoprotein 70 kDa OS=Homo sapiens OX=9606 GN=SNRNP70 PE=1 SV=2
32.1095	32.2033	32.1384	32.5232	30.8935	30.8634						29	29	25	60.1	60.1	53.6	53.651	0	180.28	16288000000	118	NaN	NaN	0.498102	0.321862	0.723677	1.31813	sp|P08670|VIME_HUMAN;sp|P41219|PERI_HUMAN;sp|Q16352|AINX_HUMAN;sp|P07196|NFL_HUMAN;sp|P07197|NFM_HUMAN;sp|P12036|NFH_HUMAN	sp|P08670|VIME_HUMAN	602	sp|P08670|VIME_HUMAN Vimentin OS=Homo sapiens OX=9606 GN=VIM PE=1 SV=4
29.5418	30.0974	29.856	31.2079	29.6473	30.6793						14	12	11	36.2	32.2	30	44.105	0	43.623	3970200000	48	NaN	NaN	0.563234	0.285929	-0.67976	-1.39968	sp|P08727|K1C19_HUMAN;sp|P19012|K1C15_HUMAN;sp|P13646|K1C13_HUMAN;sp|P02533|K1C14_HUMAN;sp|P08779|K1C16_HUMAN;sp|Q8N1A0|KT222_HUMAN;sp|P35900|K1C20_HUMAN	sp|P08727|K1C19_HUMAN	603	sp|P08727|K1C19_HUMAN Keratin, type I cytoskeletal 19 OS=Homo sapiens OX=9606 GN=KRT19 PE=1 SV=4
29.9366	29.9242	30.5456	28.1812	28.6688	NaN				+	TD_X	21	18	18	42.9	38.6	38.6	51.385	0	72.997	3639300000	49	NaN	NaN	1.6308	0.00817391	1.71049	5.36822	sp|P08729|K2C7_HUMAN	sp|P08729|K2C7_HUMAN	604	sp|P08729|K2C7_HUMAN Keratin, type II cytoskeletal 7 OS=Homo sapiens OX=9606 GN=KRT7 PE=1 SV=5
NaN	28.6598	29.2391	NaN	NaN	NaN						4	4	4	14.4	14.4	14.4	35.936	0	145.08	1364900000	8	NaN	NaN	0	1	NaN	0	sp|P08758|ANXA5_HUMAN	sp|P08758|ANXA5_HUMAN	605	sp|P08758|ANXA5_HUMAN Annexin A5 OS=Homo sapiens GN=ANXA5 PE=1 SV=2
27.0632	NaN	NaN	NaN	NaN	NaN						3	3	3	12.2	12.2	12.2	32.854	0	48.282	321860000	7	NaN	NaN	0	1	NaN	0	sp|P08865|RSSA_HUMAN	sp|P08865|RSSA_HUMAN	606	sp|P08865|RSSA_HUMAN 40S ribosomal protein SA OS=Homo sapiens OX=9606 GN=RPSA PE=1 SV=4
NaN	NaN	NaN	NaN	NaN	NaN						2	2	2	7.5	7.5	7.5	44.292	0.0050988	2.0769	0	2	NaN	NaN	NaN	1	0	NaN	sp|P09110|THIK_HUMAN	sp|P09110|THIK_HUMAN	607	sp|P09110|THIK_HUMAN 3-ketoacyl-CoA thiolase, peroxisomal OS=Homo sapiens OX=9606 GN=ACAA1 PE=1 SV=2
28.4979	28.7536	28.9837	NaN	NaN	NaN						6	6	6	32.4	32.4	32.4	23.356	0	23.868	1339400000	21	NaN	NaN	0	1	NaN	0	sp|P09211|GSTP1_HUMAN	sp|P09211|GSTP1_HUMAN	608	sp|P09211|GSTP1_HUMAN Glutathione S-transferase P OS=Homo sapiens GN=GSTP1 PE=1 SV=2
NaN	NaN	NaN	NaN	28.1334	NaN						3	3	3	16.4	16.4	16.4	17.394	0	7.5251	170430000	8	NaN	NaN	0	1	NaN	0	sp|P09234|RU1C_HUMAN	sp|P09234|RU1C_HUMAN	609	sp|P09234|RU1C_HUMAN U1 small nuclear ribonucleoprotein C OS=Homo sapiens OX=9606 GN=SNRPC PE=1 SV=1
NaN	NaN	NaN	NaN	NaN	28.091						2	2	2	13.3	13.3	13.3	14.716	0	3.3413	100440000	4	NaN	NaN	0	1	NaN	0	sp|P09382|LEG1_HUMAN	sp|P09382|LEG1_HUMAN	611	sp|P09382|LEG1_HUMAN Galectin-1 OS=Homo sapiens OX=9606 GN=LGALS1 PE=1 SV=2
NaN	29.1347	28.7639	NaN	NaN	NaN						5	5	5	21.9	21.9	21.9	24.893	0	15.903	1319900000	21	NaN	NaN	0	1	NaN	0	sp|P09429|HMGB1_HUMAN;sp|B2RPK0|HGB1A_HUMAN	sp|P09429|HMGB1_HUMAN	612	sp|P09429|HMGB1_HUMAN High mobility group protein B1 OS=Homo sapiens OX=9606 GN=HMGB1 PE=1 SV=3
27.5601	NaN	NaN	NaN	NaN	NaN						3	3	3	12.5	12.5	12.5	35.882	0	10.743	452840000	7	NaN	NaN	0	1	NaN	0	sp|P09525|ANXA4_HUMAN	sp|P09525|ANXA4_HUMAN	613	sp|P09525|ANXA4_HUMAN Annexin A4 OS=Homo sapiens OX=9606 GN=ANXA4 PE=1 SV=4
26.0649	NaN	NaN	NaN	NaN	NaN						2	2	2	5.2	5.2	5.2	47.578	0	6.0177	212190000	4	NaN	NaN	0	1	NaN	0	sp|P09543|CN37_HUMAN	sp|P09543|CN37_HUMAN	614	sp|P09543|CN37_HUMAN 2,3-cyclic-nucleotide 3-phosphodiesterase OS=Homo sapiens OX=9606 GN=CNP PE=1 SV=2
25.8592	NaN	NaN	NaN	NaN	NaN						2	2	2	10.8	10.8	10.8	32.818	0	4.4502	74014000	4	NaN	NaN	0	1	NaN	0	sp|P09601|HMOX1_HUMAN	sp|P09601|HMOX1_HUMAN	615	sp|P09601|HMOX1_HUMAN Heme oxygenase 1 OS=Homo sapiens OX=9606 GN=HMOX1 PE=1 SV=1
27.5864	26.8879	26.8862	NaN	NaN	NaN						4	4	4	10	10	10	54.177	0	11.083	440000000	12	NaN	NaN	0	1	NaN	0	sp|P09622|DLDH_HUMAN	sp|P09622|DLDH_HUMAN	616	sp|P09622|DLDH_HUMAN Dihydrolipoyl dehydrogenase, mitochondrial OS=Homo sapiens OX=9606 GN=DLD PE=1 SV=2
28.7799	29.3812	29.4492	29.3775	30.5959	30.0185						8	8	8	28	28	28	38.746	0	33.35	1932700000	38	NaN	NaN	0.850949	0.0975455	-0.79385	-1.93064	sp|P09651|ROA1_HUMAN;sp|Q32P51|RA1L2_HUMAN	sp|P09651|ROA1_HUMAN	617	sp|P09651|ROA1_HUMAN Heterogeneous nuclear ribonucleoprotein A1 OS=Homo sapiens OX=9606 GN=HNRNPA1 PE=1 SV=5
NaN	NaN	26.36	NaN	NaN	NaN						3	3	3	14.5	14.5	14.5	28.415	0	8.6638	164360000	7	NaN	NaN	0	1	NaN	0	sp|P09661|RU2A_HUMAN	sp|P09661|RU2A_HUMAN	618	sp|P09661|RU2A_HUMAN U2 small nuclear ribonucleoprotein A OS=Homo sapiens OX=9606 GN=SNRPA1 PE=1 SV=2
27.1104	27.5775	27.2775	NaN	NaN	NaN						2	2	2	25.3	25.3	25.3	8.7813	0	6.4237	493760000	7	NaN	NaN	0	1	NaN	0	sp|P09669|COX6C_HUMAN	sp|P09669|COX6C_HUMAN	619	sp|P09669|COX6C_HUMAN Cytochrome c oxidase subunit 6C OS=Homo sapiens OX=9606 GN=COX6C PE=1 SV=2
30.1941	30.512	30.4256	NaN	NaN	NaN						27	27	27	28.6	28.6	28.6	113.08	0	80.251	4209000000	63	NaN	NaN	0	1	NaN	0	sp|P09874|PARP1_HUMAN	sp|P09874|PARP1_HUMAN	621	sp|P09874|PARP1_HUMAN Poly [ADP-ribose] polymerase 1 OS=Homo sapiens OX=9606 GN=PARP1 PE=1 SV=4
30.4399	30.464	30.0923	NaN	NaN	NaN						21	21	21	18.2	18.2	18.2	192.75	0	128.29	4039600000	67	NaN	NaN	0	1	NaN	0	sp|P0C0L5|CO4B_HUMAN;sp|P0C0L4|CO4A_HUMAN	sp|P0C0L5|CO4B_HUMAN;sp|P0C0L4|CO4A_HUMAN	623	sp|P0C0L5|CO4B_HUMAN Complement C4-B OS=Homo sapiens OX=9606 GN=C4B PE=1 SV=2;sp|P0C0L4|CO4A_HUMAN Complement C4-A OS=Homo sapiens OX=9606 GN=C4A PE=1 SV=2
30.8521	30.7687	31.0699	31.4203	31.1966	30.8143						7	5	5	53.9	46.9	46.9	13.509	0	35.128	7833100000	39	NaN	NaN	0.518944	0.30414	-0.246817	-1.24406	sp|Q71UI9|H2AV_HUMAN;sp|P0C0S5|H2AZ_HUMAN	sp|Q71UI9|H2AV_HUMAN;sp|P0C0S5|H2AZ_HUMAN	624	sp|Q71UI9|H2AV_HUMAN Histone H2A.V OS=Homo sapiens OX=9606 GN=H2AFV PE=1 SV=3;sp|P0C0S5|H2AZ_HUMAN Histone H2A.Z OS=Homo sapiens OX=9606 GN=H2AFZ PE=1 SV=2
27.8559	25.1468	25.424	29.4305	29.3441	28.9308				+	TD_X	11	2	0	67.2	31.2	0	13.936	0	33.431	571200000	16	NaN	NaN	1.18565	0.0231111	-3.09292	-3.53772	sp|Q99878|H2A1J_HUMAN;sp|Q96KK5|H2A1H_HUMAN;sp|Q9BTM1|H2AJ_HUMAN;sp|P0C0S8|H2A1_HUMAN;sp|P20671|H2A1D_HUMAN	sp|Q99878|H2A1J_HUMAN;sp|Q96KK5|H2A1H_HUMAN;sp|Q9BTM1|H2AJ_HUMAN;sp|P0C0S8|H2A1_HUMAN;sp|P20671|H2A1D_HUMAN	625	sp|Q99878|H2A1J_HUMAN Histone H2A type 1-J OS=Homo sapiens OX=9606 GN=HIST1H2AJ PE=1 SV=3;sp|Q96KK5|H2A1H_HUMAN Histone H2A type 1-H OS=Homo sapiens OX=9606 GN=HIST1H2AH PE=1 SV=3;sp|Q9BTM1|H2AJ_HUMAN Histone H2A.J OS=Homo sapiens OX=9606 GN=H2AFJ PE=1 SV=
30.7355	31.4653	30.9716	NaN	NaN	NaN						7	7	7	43.8	43.8	43.8	14.728	0	44.485	6673700000	28	NaN	NaN	0	1	NaN	0	sp|P62987|RL40_HUMAN;sp|P62979|RS27A_HUMAN;sp|P0CG47|UBB_HUMAN;sp|P0CG48|UBC_HUMAN	sp|P62987|RL40_HUMAN;sp|P62979|RS27A_HUMAN;sp|P0CG47|UBB_HUMAN;sp|P0CG48|UBC_HUMAN	627	sp|P62987|RL40_HUMAN Ubiquitin-60S ribosomal protein L40 OS=Homo sapiens OX=9606 GN=UBA52 PE=1 SV=2;sp|P62979|RS27A_HUMAN Ubiquitin-40S ribosomal protein S27a OS=Homo sapiens GN=RPS27A PE=1 SV=2;sp|P0CG47|UBB_HUMAN Polyubiquitin-B OS=Homo sapiens OX=9606 G
31.1853	31.4351	31.0554	NaN	27.7183	NaN						19	18	13	27.1	25.1	14.4	70.051	0	50.542	7524200000	72	NaN	NaN	0	1	3.50696	0	sp|P0DMV9|HS71B_HUMAN;sp|P0DMV8|HS71A_HUMAN	sp|P0DMV9|HS71B_HUMAN;sp|P0DMV8|HS71A_HUMAN	629	sp|P0DMV9|HS71B_HUMAN Heat shock 70 kDa protein 1B OS=Homo sapiens OX=9606 GN=HSPA1B PE=1 SV=1;sp|P0DMV8|HS71A_HUMAN Heat shock 70 kDa protein 1A OS=Homo sapiens OX=9606 GN=HSPA1A PE=1 SV=1
29.2382	29.1324	29.1122	NaN	NaN	NaN						3	3	3	28.3	28.3	28.3	11.265	0	8.9356	1767600000	12	NaN	NaN	0	1	NaN	0	sp|P0DOY3|IGLC3_HUMAN;sp|P0DOY2|IGLC2_HUMAN;sp|P0CG04|IGLC1_HUMAN;sp|P0CF74|IGLC6_HUMAN;sp|A0M8Q6|IGLC7_HUMAN;sp|B9A064|IGLL5_HUMAN;sp|P0DOX8|IGL1_HUMAN	sp|P0DOY3|IGLC3_HUMAN;sp|P0DOY2|IGLC2_HUMAN;sp|P0CG04|IGLC1_HUMAN;sp|P0CF74|IGLC6_HUMAN;sp|A0M8Q6|IGLC7_HUMAN;sp|B9A064|IGLL5_HUMAN;sp|P0DOX8|IGL1_HUMAN	630	sp|P0DOY3|IGLC3_HUMAN Immunoglobulin lambda constant 3 OS=Homo sapiens OX=9606 GN=IGLC3 PE=1 SV=1;sp|P0DOY2|IGLC2_HUMAN Immunoglobulin lambda constant 2 OS=Homo sapiens OX=9606 GN=IGLC2 PE=1 SV=1;sp|P0CG04|IGLC1_HUMAN Immunoglobulin lambda constant 1 OS=Ho
NaN	28.3081	27.9951	NaN	NaN	NaN						10	3	0	33.7	11.5	0	40.976	0	8.5975	757150000	7	NaN	NaN	0	1	NaN	0	sp|P10316|1A69_HUMAN;sp|P01891|1A68_HUMAN	sp|P10316|1A69_HUMAN;sp|P01891|1A68_HUMAN	631	sp|P10316|1A69_HUMAN HLA class I histocompatibility antigen, A-69 alpha chain OS=Homo sapiens OX=9606 GN=HLA-A PE=1 SV=2;sp|P01891|1A68_HUMAN HLA class I histocompatibility antigen, A-68 alpha chain OS=Homo sapiens OX=9606 GN=HLA-A PE=1 SV=4
27.8602	NaN	NaN	NaN	NaN	NaN						8	2	0	32.6	14.9	0	40.337	0	12.397	549510000	7	NaN	NaN	0	1	NaN	0	sp|P10319|1B58_HUMAN;sp|P18465|1B57_HUMAN;sp|P13747|HLAE_HUMAN	sp|P10319|1B58_HUMAN;sp|P18465|1B57_HUMAN	632	sp|P10319|1B58_HUMAN HLA class I histocompatibility antigen, B-58 alpha chain OS=Homo sapiens OX=9606 GN=HLA-B PE=1 SV=1;sp|P18465|1B57_HUMAN HLA class I histocompatibility antigen, B-57 alpha chain OS=Homo sapiens OX=9606 GN=HLA-B PE=1 SV=1
28.4603	28.668	28.5626	NaN	NaN	NaN						5	5	5	8.8	8.8	8.8	68.996	0	10.809	1167300000	18	NaN	NaN	0	1	NaN	0	sp|P10515|ODP2_HUMAN	sp|P10515|ODP2_HUMAN	634	sp|P10515|ODP2_HUMAN Dihydrolipoyllysine-residue acetyltransferase component of pyruvate dehydrogenase complex, mitochondrial OS=Homo sapiens OX=9606 GN=DLAT PE=1 SV=3
NaN	NaN	24.6484	NaN	NaN	NaN						2	2	2	1.6	1.6	1.6	212.88	0	5.1393	61026000	4	NaN	NaN	0	1	NaN	0	sp|P10586|PTPRF_HUMAN	sp|P10586|PTPRF_HUMAN	635	sp|P10586|PTPRF_HUMAN Receptor-type tyrosine-protein phosphatase F OS=Homo sapiens OX=9606 GN=PTPRF PE=1 SV=2
30.6386	31.1438	31.1815	NaN	NaN	NaN						16	16	16	34.9	34.9	34.9	61.054	0	67.223	6392100000	57	NaN	NaN	0	1	NaN	0	sp|P10809|CH60_HUMAN	sp|P10809|CH60_HUMAN	636	sp|P10809|CH60_HUMAN 60 kDa heat shock protein, mitochondrial OS=Homo sapiens OX=9606 GN=HSPD1 PE=1 SV=2
32.5554	32.7485	32.6826	31.0226	30.8451	30.561				+	TD_X	27	27	26	46	46	46	72.332	0	162.35	22140000000	145	NaN	NaN	2.75071	0	1.85258	12.6986	sp|P11021|BIP_HUMAN	sp|P11021|BIP_HUMAN	637	sp|P11021|BIP_HUMAN Endoplasmic reticulum chaperone BiP OS=Homo sapiens OX=9606 GN=HSPA5 PE=1 SV=2
27.9175	27.8802	27.9684	NaN	NaN	NaN						7	7	7	5.6	5.6	5.6	177.6	0	25.007	767250000	14	NaN	NaN	0	1	NaN	0	sp|P11047|LAMC1_HUMAN	sp|P11047|LAMC1_HUMAN	638	sp|P11047|LAMC1_HUMAN Laminin subunit gamma-1 OS=Homo sapiens OX=9606 GN=LAMC1 PE=1 SV=3
31.477	32.8302	32.7637	NaN	28.3702	NaN						23	22	16	38.5	38.5	27.9	70.897	0	137.42	18985000000	117	NaN	NaN	0	1	3.98675	0	sp|P11142|HSP7C_HUMAN	sp|P11142|HSP7C_HUMAN	640	sp|P11142|HSP7C_HUMAN Heat shock cognate 71 kDa protein OS=Homo sapiens OX=9606 GN=HSPA8 PE=1 SV=1
29.6181	29.9624	29.4463	NaN	NaN	NaN						4	4	4	9.3	9.3	9.3	54.083	0	27.52	2559400000	20	NaN	NaN	0	1	NaN	0	sp|P11166|GTR1_HUMAN	sp|P11166|GTR1_HUMAN	641	sp|P11166|GTR1_HUMAN Solute carrier family 2, facilitated glucose transporter member 1 OS=Homo sapiens OX=9606 GN=SLC2A1 PE=1 SV=2
27.7078	NaN	27.7399	NaN	NaN	NaN						5	5	5	8.6	8.6	8.6	97.016	0	19.367	687420000	12	NaN	NaN	0	1	NaN	0	sp|P11171|41_HUMAN	sp|P11171|41_HUMAN	642	sp|P11171|41_HUMAN Protein 4.1 OS=Homo sapiens OX=9606 GN=EPB41 PE=1 SV=4
NaN	26.0591	NaN	NaN	NaN	NaN						2	2	2	8.1	8.1	8.1	39.233	0	8.7833	274090000	7	NaN	NaN	0	1	NaN	0	sp|P11177|ODPB_HUMAN	sp|P11177|ODPB_HUMAN	643	sp|P11177|ODPB_HUMAN Pyruvate dehydrogenase E1 component subunit beta, mitochondrial OS=Homo sapiens OX=9606 GN=PDHB PE=1 SV=3
25.7324	NaN	NaN	NaN	NaN	NaN						2	2	2	6	6	6	53.486	0	6.5254	103760000	4	NaN	NaN	0	1	NaN	0	sp|P11182|ODB2_HUMAN	sp|P11182|ODB2_HUMAN	644	sp|P11182|ODB2_HUMAN Lipoamide acyltransferase component of branched-chain alpha-keto acid dehydrogenase complex, mitochondrial OS=Homo sapiens OX=9606 GN=DBT PE=1 SV=3
26.7079	25.809	25.6187	NaN	NaN	NaN						7	7	7	8.4	8.4	8.4	127.18	0	14.39	214800000	15	NaN	NaN	0	1	NaN	0	sp|P11215|ITAM_HUMAN	sp|P11215|ITAM_HUMAN	645	sp|P11215|ITAM_HUMAN Integrin alpha-M OS=Homo sapiens OX=9606 GN=ITGAM PE=1 SV=2
28.0312	28.3709	28.1873	NaN	NaN	NaN						4	4	3	19.9	19.9	14.1	23.567	0	15.037	918540000	20	NaN	NaN	0	1	NaN	0	sp|P11233|RALA_HUMAN	sp|P11233|RALA_HUMAN	646	sp|P11233|RALA_HUMAN Ras-related protein Ral-A OS=Homo sapiens OX=9606 GN=RALA PE=1 SV=1
NaN	24.9114	NaN	NaN	NaN	NaN						3	2	2	19.4	13.6	13.6	23.408	0	10.908	179350000	6	NaN	NaN	0	1	NaN	0	sp|P11234|RALB_HUMAN	sp|P11234|RALB_HUMAN	647	sp|P11234|RALB_HUMAN Ras-related protein Ral-B OS=Homo sapiens OX=9606 GN=RALB PE=1 SV=1
29.6505	29.2545	29.1746	NaN	NaN	NaN						28	27	27	18.7	18.2	18.2	246.47	0	127.89	2056200000	68	NaN	NaN	0	1	NaN	0	sp|P11277|SPTB1_HUMAN	sp|P11277|SPTB1_HUMAN	648	sp|P11277|SPTB1_HUMAN Spectrin beta chain, erythrocytic OS=Homo sapiens OX=9606 GN=SPTB PE=1 SV=5
26.7887	27.2011	27.4217	NaN	NaN	NaN						2	2	2	4.8	4.8	4.8	44.882	0	5.6189	442190000	6	NaN	NaN	0	1	NaN	0	sp|P11279|LAMP1_HUMAN	sp|P11279|LAMP1_HUMAN	649	sp|P11279|LAMP1_HUMAN Lysosome-associated membrane glycoprotein 1 OS=Homo sapiens OX=9606 GN=LAMP1 PE=1 SV=3
NaN	NaN	24.9617	NaN	NaN	NaN						2	2	2	6.2	6.2	6.2	46.588	0	5.23	33500000	2	NaN	NaN	0	1	NaN	0	sp|P11310|ACADM_HUMAN	sp|P11310|ACADM_HUMAN	650	sp|P11310|ACADM_HUMAN Medium-chain specific acyl-CoA dehydrogenase, mitochondrial OS=Homo sapiens OX=9606 GN=ACADM PE=1 SV=1
NaN	NaN	27.9414	NaN	NaN	NaN						6	6	6	11.4	11.4	11.4	90.725	0	32.095	546580000	13	NaN	NaN	0	1	NaN	0	sp|P11387|TOP1_HUMAN;sp|Q969P6|TOP1M_HUMAN	sp|P11387|TOP1_HUMAN	651	sp|P11387|TOP1_HUMAN DNA topoisomerase 1 OS=Homo sapiens OX=9606 GN=TOP1 PE=1 SV=2
NaN	NaN	24.2178	NaN	NaN	NaN						4	2	2	3.1	1.9	1.9	174.38	0	5.1888	56860000	2	NaN	NaN	0	1	NaN	0	sp|P11388|TOP2A_HUMAN	sp|P11388|TOP2A_HUMAN	652	sp|P11388|TOP2A_HUMAN DNA topoisomerase 2-alpha OS=Homo sapiens OX=9606 GN=TOP2A PE=1 SV=3
NaN	NaN	26.1554	NaN	NaN	NaN						6	6	6	12.6	12.6	12.6	59.256	0	11.187	190770000	9	NaN	NaN	0	1	NaN	0	sp|P11413|G6PD_HUMAN	sp|P11413|G6PD_HUMAN	653	sp|P11413|G6PD_HUMAN Glucose-6-phosphate 1-dehydrogenase OS=Homo sapiens OX=9606 GN=G6PD PE=1 SV=4
28.5095	28.9315	28.6326	NaN	NaN	NaN						12	12	12	16.6	16.6	16.6	101.56	0	39.846	1309500000	29	NaN	NaN	0	1	NaN	0	sp|P11586|C1TC_HUMAN	sp|P11586|C1TC_HUMAN	654	sp|P11586|C1TC_HUMAN C-1-tetrahydrofolate synthase, cytoplasmic OS=Homo sapiens OX=9606 GN=MTHFD1 PE=1 SV=3
NaN	NaN	24.1426	NaN	NaN	NaN						2	2	2	0.8	0.8	0.8	274.37	0	3.8676	33025000	4	NaN	NaN	0	1	NaN	0	sp|P11717|MPRI_HUMAN	sp|P11717|MPRI_HUMAN	656	sp|P11717|MPRI_HUMAN Cation-independent mannose-6-phosphate receptor OS=Homo sapiens OX=9606 GN=IGF2R PE=1 SV=3
28.3397	28.168	27.765	NaN	NaN	NaN						7	7	6	12.4	12.4	10.7	70.67	0	14.72	937180000	16	NaN	NaN	0	1	NaN	0	sp|P11940|PABP1_HUMAN;sp|Q9H361|PABP3_HUMAN	sp|P11940|PABP1_HUMAN;sp|Q9H361|PABP3_HUMAN	658	sp|P11940|PABP1_HUMAN Polyadenylate-binding protein 1 OS=Homo sapiens OX=9606 GN=PABPC1 PE=1 SV=2;sp|Q9H361|PABP3_HUMAN Polyadenylate-binding protein 3 OS=Homo sapiens OX=9606 GN=PABPC3 PE=1 SV=2
32.4379	32.275	32.3672	NaN	NaN	27.2457						16	16	16	19.2	19.2	19.2	108.53	0	213.7	16655000000	102	NaN	NaN	0	1	5.1143	0	sp|P12109|CO6A1_HUMAN	sp|P12109|CO6A1_HUMAN	660	sp|P12109|CO6A1_HUMAN Collagen alpha-1(VI) chain OS=Homo sapiens OX=9606 GN=COL6A1 PE=1 SV=3
32.0708	31.9607	31.9859	29.9829	28.9055	28.406				+	TD_X	18	18	18	19.4	19.4	19.4	108.58	0	323.31	13453000000	81	NaN	NaN	1.61662	0.00752	2.90765	6.23325	sp|P12110|CO6A2_HUMAN	sp|P12110|CO6A2_HUMAN	661	sp|P12110|CO6A2_HUMAN Collagen alpha-2(VI) chain OS=Homo sapiens OX=9606 GN=COL6A2 PE=1 SV=4
34.436	34.0173	33.9546	30.8647	30.8457	31.1614				+	TD_X	90	90	90	31.6	31.6	31.6	343.67	0	323.31	57837000000	333	NaN	NaN	3.81082	0	3.17873	17.4236	sp|P12111|CO6A3_HUMAN	sp|P12111|CO6A3_HUMAN	662	sp|P12111|CO6A3_HUMAN Collagen alpha-3(VI) chain OS=Homo sapiens OX=9606 GN=COL6A3 PE=1 SV=5
27.1395	27.4322	27.4692	NaN	NaN	NaN						7	2	2	21.1	7.4	7.4	32.866	0	4.979	505260000	6	NaN	NaN	0	1	NaN	0	sp|P12236|ADT3_HUMAN	sp|P12236|ADT3_HUMAN	664	sp|P12236|ADT3_HUMAN ADP/ATP translocase 3 OS=Homo sapiens OX=9606 GN=SLC25A6 PE=1 SV=4
NaN	24.2832	NaN	NaN	NaN	NaN						2	2	2	5.3	5.3	5.3	55.804	0	2.8378	18810000	2	NaN	NaN	0	1	NaN	0	sp|P12268|IMDH2_HUMAN	sp|P12268|IMDH2_HUMAN	665	sp|P12268|IMDH2_HUMAN Inosine-5-monophosphate dehydrogenase 2 OS=Homo sapiens OX=9606 GN=IMPDH2 PE=1 SV=2
27.5767	27.6576	27.6505	NaN	NaN	NaN						12	12	12	7.7	7.7	7.7	267.29	0	41.422	614140000	26	NaN	NaN	0	1	NaN	0	sp|P12270|TPR_HUMAN	sp|P12270|TPR_HUMAN	666	sp|P12270|TPR_HUMAN Nucleoprotein TPR OS=Homo sapiens OX=9606 GN=TPR PE=1 SV=3
NaN	26.6617	26.8312	NaN	NaN	NaN						4	4	4	14.9	14.9	14.9	36.375	0	10.005	256550000	13	NaN	NaN	0	1	NaN	0	sp|P12429|ANXA3_HUMAN	sp|P12429|ANXA3_HUMAN	668	sp|P12429|ANXA3_HUMAN Annexin A3 OS=Homo sapiens OX=9606 GN=ANXA3 PE=1 SV=3
NaN	NaN	24.6539	NaN	NaN	NaN						2	2	2	5.8	5.8	5.8	50.47	0	4.2787	27065000	3	NaN	NaN	0	1	NaN	0	sp|P12694|ODBA_HUMAN	sp|P12694|ODBA_HUMAN	670	sp|P12694|ODBA_HUMAN 2-oxoisovalerate dehydrogenase subunit alpha, mitochondrial OS=Homo sapiens OX=9606 GN=BCKDHA PE=1 SV=2
29.7199	30.0318	29.6169	NaN	NaN	NaN						18	12	12	24.9	17.5	17.5	103.06	0	48.023	2890900000	41	NaN	NaN	0	1	NaN	0	sp|P12814|ACTN1_HUMAN;sp|P35609|ACTN2_HUMAN;sp|Q08043|ACTN3_HUMAN	sp|P12814|ACTN1_HUMAN	672	sp|P12814|ACTN1_HUMAN Alpha-actinin-1 OS=Homo sapiens OX=9606 GN=ACTN1 PE=1 SV=2
27.6084	27.2768	27.4413	NaN	NaN	NaN						4	4	4	5.3	5.3	5.3	97.455	0	26.271	554510000	14	NaN	NaN	0	0.907416	NaN	0	sp|P12830|CADH1_HUMAN	sp|P12830|CADH1_HUMAN	673	sp|P12830|CADH1_HUMAN Cadherin-1 OS=Homo sapiens OX=9606 GN=CDH1 PE=1 SV=3
30.493	30.636	30.6945	NaN	NaN	NaN						15	15	15	22.3	22.3	22.3	69.842	0	53.691	4906500000	44	NaN	NaN	0	0.888577	NaN	0	sp|P12956|XRCC6_HUMAN	sp|P12956|XRCC6_HUMAN	674	sp|P12956|XRCC6_HUMAN X-ray repair cross-complementing protein 6 OS=Homo sapiens OX=9606 GN=XRCC6 PE=1 SV=2
29.7213	30.0238	29.9361	NaN	NaN	NaN						6	6	6	11.9	11.9	11.9	82.704	0	23.26	2940200000	31	NaN	NaN	0	0.691558	NaN	0	sp|P13010|XRCC5_HUMAN	sp|P13010|XRCC5_HUMAN	675	sp|P13010|XRCC5_HUMAN X-ray repair cross-complementing protein 5 OS=Homo sapiens OX=9606 GN=XRCC5 PE=1 SV=3
NaN	28.7067	28.4024	NaN	NaN	NaN						3	3	3	20.1	20.1	20.1	19.576	0	6.7569	1077900000	7	NaN	NaN	0	0.887553	NaN	0	sp|P13073|COX41_HUMAN	sp|P13073|COX41_HUMAN	676	sp|P13073|COX41_HUMAN Cytochrome c oxidase subunit 4 isoform 1, mitochondrial OS=Homo sapiens OX=9606 GN=COX4I1 PE=1 SV=1
25.3787	NaN	NaN	NaN	NaN	NaN						2	2	2	5.6	5.6	5.6	49.973	0	3.9684	43625000	3	NaN	NaN	0	0.745064	NaN	0	sp|P13489|RINI_HUMAN	sp|P13489|RINI_HUMAN	678	sp|P13489|RINI_HUMAN Ribonuclease inhibitor OS=Homo sapiens OX=9606 GN=RNH1 PE=1 SV=2
28.0065	27.892	27.8742	NaN	NaN	NaN						6	6	6	2.6	2.6	2.6	372.82	0	30.961	770210000	15	NaN	NaN	0	0.744344	NaN	0	sp|P13611|CSPG2_HUMAN	sp|P13611|CSPG2_HUMAN	679	sp|P13611|CSPG2_HUMAN Versican core protein OS=Homo sapiens OX=9606 GN=VCAN PE=1 SV=3
30.7273	30.4463	30.5488	NaN	NaN	NaN						15	15	15	20.2	20.2	20.2	95.337	0	57.18	5100400000	52	NaN	NaN	0	0.743625	NaN	0	sp|P13639|EF2_HUMAN	sp|P13639|EF2_HUMAN	680	sp|P13639|EF2_HUMAN Elongation factor 2 OS=Homo sapiens OX=9606 GN=EEF2 PE=1 SV=4
29.0697	29.091	29.1191	NaN	NaN	NaN						8	8	8	17.4	17.4	17.4	72.932	0	33.665	1857800000	30	NaN	NaN	0	0.742908	NaN	0	sp|P13667|PDIA4_HUMAN	sp|P13667|PDIA4_HUMAN	682	sp|P13667|PDIA4_HUMAN Protein disulfide-isomerase A4 OS=Homo sapiens OX=9606 GN=PDIA4 PE=1 SV=2
NaN	26.8975	26.6207	NaN	NaN	NaN						5	5	5	12.2	12.2	12.2	61.049	0	11.451	256800000	12	NaN	NaN	0	0.742193	NaN	0	sp|P13674|P4HA1_HUMAN	sp|P13674|P4HA1_HUMAN	683	sp|P13674|P4HA1_HUMAN Prolyl 4-hydroxylase subunit alpha-1 OS=Homo sapiens OX=9606 GN=P4HA1 PE=1 SV=2
27.9985	28.0528	27.9324	NaN	NaN	NaN						4	2	1	17.3	8.6	3.8	29.822	0	6.7988	785290000	12	NaN	NaN	0	0.741478	NaN	0	sp|P13761|2B17_HUMAN;sp|Q9TQE0|2B19_HUMAN;sp|P79483|DRB3_HUMAN;sp|Q30167|2B1A_HUMAN;sp|Q30154|DRB5_HUMAN;sp|Q30134|2B18_HUMAN;sp|Q29974|2B1G_HUMAN;sp|P13760|2B14_HUMAN;sp|P04229|2B11_HUMAN	sp|P13761|2B17_HUMAN;sp|Q9TQE0|2B19_HUMAN;sp|P79483|DRB3_HUMAN	685	sp|P13761|2B17_HUMAN HLA class II histocompatibility antigen, DRB1-7 beta chain OS=Homo sapiens OX=9606 GN=HLA-DRB1 PE=1 SV=1;sp|Q9TQE0|2B19_HUMAN HLA class II histocompatibility antigen, DRB1-9 beta chain OS=Homo sapiens OX=9606 GN=HLA-DRB1 PE=1 SV=1;sp|P
NaN	26.0855	25.9293	NaN	NaN	NaN						2	2	2	4.4	4.4	4.4	70.81	0	6.7023	181150000	5	NaN	NaN	0	0.740765	NaN	0	sp|P13797|PLST_HUMAN;sp|Q14651|PLSI_HUMAN	sp|P13797|PLST_HUMAN;sp|Q14651|PLSI_HUMAN	686	sp|P13797|PLST_HUMAN Plastin-3 OS=Homo sapiens OX=9606 GN=PLS3 PE=1 SV=4;sp|Q14651|PLSI_HUMAN Plastin-1 OS=Homo sapiens OX=9606 GN=PLS1 PE=1 SV=2
25.8406	25.9677	25.772	NaN	NaN	NaN						3	3	3	9.9	9.9	9.9	45.518	0	6.9236	176760000	9	NaN	NaN	0	0.740054	NaN	0	sp|P13861|KAP2_HUMAN;sp|P31323|KAP3_HUMAN	sp|P13861|KAP2_HUMAN	688	sp|P13861|KAP2_HUMAN cAMP-dependent protein kinase type II-alpha regulatory subunit OS=Homo sapiens OX=9606 GN=PRKAR2A PE=1 SV=2
25.5295	25.6483	NaN	NaN	NaN	NaN						3	3	3	5.7	5.7	5.7	59.425	0	6.8184	143180000	6	NaN	NaN	0	0.739344	NaN	0	sp|P14314|GLU2B_HUMAN	sp|P14314|GLU2B_HUMAN	690	sp|P14314|GLU2B_HUMAN Glucosidase 2 subunit beta OS=Homo sapiens OX=9606 GN=PRKCSH PE=1 SV=2
NaN	25.4842	NaN	NaN	NaN	NaN						3	3	3	3.3	3.3	3.3	136.38	0	8.4336	115900000	6	NaN	NaN	0	0.738635	NaN	0	sp|P14543|NID1_HUMAN	sp|P14543|NID1_HUMAN	692	sp|P14543|NID1_HUMAN Nidogen-1 OS=Homo sapiens OX=9606 GN=NID1 PE=1 SV=3
32.4085	32.5592	32.499	NaN	NaN	NaN						22	22	22	43.9	43.9	43.9	57.936	0	161.08	17738000000	86	NaN	NaN	0	0.737927	NaN	0	sp|P14618|KPYM_HUMAN;sp|P30613|KPYR_HUMAN	sp|P14618|KPYM_HUMAN	693	sp|P14618|KPYM_HUMAN Pyruvate kinase PKM OS=Homo sapiens OX=9606 GN=PKM PE=1 SV=4
31.7562	31.6348	31.9314	30.5026	29.3167	29.8665				+	TD_X	27	27	25	34.6	34.6	32.9	92.468	0	165.14	11562000000	105	NaN	NaN	1.5872	0.0158462	1.87888	5.31839	sp|P14625|ENPL_HUMAN;sp|Q58FF3|ENPLL_HUMAN	sp|P14625|ENPL_HUMAN	694	sp|P14625|ENPL_HUMAN Endoplasmin OS=Homo sapiens OX=9606 GN=HSP90B1 PE=1 SV=1
30.0341	30.0131	30.1969	NaN	30.0618	29.722						10	10	10	29.9	29.9	29.9	64.132	0	102.2	3810000000	56	NaN	NaN	0.342434	0.529587	0.189457	1.05536	sp|P14866|HNRPL_HUMAN	sp|P14866|HNRPL_HUMAN	696	sp|P14866|HNRPL_HUMAN Heterogeneous nuclear ribonucleoprotein L OS=Homo sapiens OX=9606 GN=HNRNPL PE=1 SV=2
26.9062	27.0997	27.4063	NaN	NaN	NaN						5	5	5	13.2	13.2	13.2	57.136	0	12.941	442750000	13	NaN	NaN	0	0.737221	NaN	0	sp|P14868|SYDC_HUMAN	sp|P14868|SYDC_HUMAN	697	sp|P14868|SYDC_HUMAN Aspartate--tRNA ligase, cytoplasmic OS=Homo sapiens OX=9606 GN=DARS PE=1 SV=2
27.2621	27.5768	27.5876	NaN	NaN	NaN						4	4	4	6.2	6.2	6.2	81.744	0	9.9511	556880000	13	NaN	NaN	0	0.736516	NaN	0	sp|P14923|PLAK_HUMAN	sp|P14923|PLAK_HUMAN	698	sp|P14923|PLAK_HUMAN Junction plakoglobin OS=Homo sapiens OX=9606 GN=JUP PE=1 SV=3
NaN	NaN	25.9577	NaN	NaN	NaN						2	2	2	20.7	20.7	20.7	13.53	0	5.0184	66812000	2	NaN	NaN	0	0.735813	NaN	0	sp|P14927|QCR7_HUMAN	sp|P14927|QCR7_HUMAN	699	sp|P14927|QCR7_HUMAN Cytochrome b-c1 complex subunit 7 OS=Homo sapiens OX=9606 GN=UQCRB PE=1 SV=2
26.6942	26.391	NaN	NaN	NaN	NaN						4	4	4	4.7	4.7	4.7	109.54	0	9.6414	201570000	10	NaN	NaN	0	0.735111	NaN	0	sp|P15144|AMPN_HUMAN	sp|P15144|AMPN_HUMAN	701	sp|P15144|AMPN_HUMAN Aminopeptidase N OS=Homo sapiens OX=9606 GN=ANPEP PE=1 SV=4
NaN	24.0703	NaN	NaN	NaN	NaN						2	2	2	7.8	7.8	7.8	44.566	0	7.1404	41938000	3	NaN	NaN	0	0.73441	NaN	0	sp|P15309|PPAP_HUMAN	sp|P15309|PPAP_HUMAN	703	sp|P15309|PPAP_HUMAN Prostatic acid phosphatase OS=Homo sapiens OX=9606 GN=ACPP PE=1 SV=3
28.9611	28.7238	28.8061	NaN	NaN	NaN						12	7	7	16.9	10.2	10.2	69.412	0	20.21	1492600000	19	NaN	NaN	0	0.73371	NaN	0	sp|P15311|EZRI_HUMAN	sp|P15311|EZRI_HUMAN	704	sp|P15311|EZRI_HUMAN Ezrin OS=Homo sapiens OX=9606 GN=EZR PE=1 SV=4
NaN	25.7885	25.7035	NaN	NaN	NaN						2	2	2	4.7	4.7	4.7	56.5	0	5.1298	109150000	4	NaN	NaN	0	0.733012	NaN	0	sp|P21281|VATB2_HUMAN;sp|P15313|VATB1_HUMAN	sp|P21281|VATB2_HUMAN;sp|P15313|VATB1_HUMAN	705	sp|P21281|VATB2_HUMAN V-type proton ATPase subunit B, brain isoform OS=Homo sapiens OX=9606 GN=ATP6V1B2 PE=1 SV=3;sp|P15313|VATB1_HUMAN V-type proton ATPase subunit B, kidney isoform OS=Homo sapiens OX=9606 GN=ATP6V1B1 PE=1 SV=3
28.4817	28.4503	28.6109	NaN	NaN	NaN						5	5	5	21.2	21.2	21.2	31.324	0	12.547	1144300000	18	NaN	NaN	0	0.732316	NaN	0	sp|P15880|RS2_HUMAN	sp|P15880|RS2_HUMAN	707	sp|P15880|RS2_HUMAN 40S ribosomal protein S2 OS=Homo sapiens OX=9606 GN=RPS2 PE=1 SV=2
NaN	NaN	26.8423	NaN	NaN	NaN						5	5	5	14.8	14.8	14.8	46.604	0	12.183	253720000	11	NaN	NaN	0	0.73162	NaN	0	sp|P15907|SIAT1_HUMAN	sp|P15907|SIAT1_HUMAN	708	sp|P15907|SIAT1_HUMAN Beta-galactoside alpha-2,6-sialyltransferase 1 OS=Homo sapiens OX=9606 GN=ST6GAL1 PE=1 SV=1
30.1494	30.3865	30.5065	NaN	NaN	NaN						32	32	32	13.3	13.3	13.3	331.77	0	220.21	4050400000	71	NaN	NaN	0	0.730926	NaN	0	sp|P15924|DESP_HUMAN	sp|P15924|DESP_HUMAN	709	sp|P15924|DESP_HUMAN Desmoplakin OS=Homo sapiens OX=9606 GN=DSP PE=1 SV=3
27.8093	28.4239	28.2844	NaN	NaN	NaN						4	4	4	4.4	4.4	4.4	122.1	0	14.6	1016300000	16	NaN	NaN	0	0.730233	NaN	0	sp|P15941|MUC1_HUMAN	sp|P15941|MUC1_HUMAN	710	sp|P15941|MUC1_HUMAN Mucin-1 OS=Homo sapiens OX=9606 GN=MUC1 PE=1 SV=3
27.8643	27.3057	27.564	NaN	NaN	NaN						3	3	3	5.5	5.5	5.5	81.537	0	9.9665	599030000	11	NaN	NaN	0	0.729542	NaN	0	sp|P16070|CD44_HUMAN	sp|P16070|CD44_HUMAN	711	sp|P16070|CD44_HUMAN CD44 antigen OS=Homo sapiens OX=9606 GN=CD44 PE=1 SV=3
31.4412	31.4594	31.7121	NaN	NaN	NaN						8	3	1	55.2	25.9	25.9	15.144	0	44.358	9246000000	12	NaN	NaN	0	0.728851	NaN	0	sp|P16104|H2AX_HUMAN;sp|Q96QV6|H2A1A_HUMAN	sp|P16104|H2AX_HUMAN;sp|Q96QV6|H2A1A_HUMAN	712	sp|P16104|H2AX_HUMAN Histone H2AX OS=Homo sapiens OX=9606 GN=H2AFX PE=1 SV=2;sp|Q96QV6|H2A1A_HUMAN Histone H2A type 1-A OS=Homo sapiens OX=9606 GN=HIST1H2AA PE=1 SV=3
28.6834	27.978	28.3044	NaN	NaN	NaN						11	11	11	8.7	8.7	8.7	206.26	0	39.285	1036300000	24	NaN	NaN	0	0.728163	NaN	0	sp|P16157|ANK1_HUMAN	sp|P16157|ANK1_HUMAN	715	sp|P16157|ANK1_HUMAN Ankyrin-1 OS=Homo sapiens OX=9606 GN=ANK1 PE=1 SV=3
32.8857	33.2329	32.7669	32.8916	31.3094	31.7637						9	9	8	29.6	29.6	25.7	22.58	0	30.514	36609000000	69	NaN	NaN	0.779075	0.115583	0.973611	1.98418	sp|P16401|H15_HUMAN	sp|P16401|H15_HUMAN	717	sp|P16401|H15_HUMAN Histone H1.5 OS=Homo sapiens OX=9606 GN=HIST1H1B PE=1 SV=3
27.4336	27.1456	27.3473	NaN	NaN	NaN						4	4	4	5.9	5.9	5.9	76.689	0	8.754	492950000	12	NaN	NaN	0	0.727475	NaN	0	sp|P16435|NCPR_HUMAN	sp|P16435|NCPR_HUMAN	721	sp|P16435|NCPR_HUMAN NADPH--cytochrome P450 reductase OS=Homo sapiens OX=9606 GN=POR PE=1 SV=2
NaN	26.2851	NaN	NaN	NaN	NaN						3	3	3	6.4	6.4	6.4	77.008	0	29.443	129680000	6	NaN	NaN	0	0.726789	NaN	0	sp|P16452|EPB42_HUMAN	sp|P16452|EPB42_HUMAN	722	sp|P16452|EPB42_HUMAN Erythrocyte membrane protein band 4.2 OS=Homo sapiens OX=9606 GN=EPB42 PE=1 SV=3
28.535	28.5518	28.4933	NaN	NaN	NaN						7	7	5	10.1	10.1	7.9	114.76	0	23.311	1139100000	20	NaN	NaN	0	0.726104	NaN	0	sp|P16615|AT2A2_HUMAN;sp|O14983|AT2A1_HUMAN	sp|P16615|AT2A2_HUMAN	724	sp|P16615|AT2A2_HUMAN Sarcoplasmic/endoplasmic reticulum calcium ATPase 2 OS=Homo sapiens OX=9606 GN=ATP2A2 PE=1 SV=1
NaN	29.7196	29.5707	NaN	NaN	NaN						4	4	4	37.4	37.4	37.4	11.676	0	10.904	2141900000	15	NaN	NaN	0	0.72542	NaN	0	sp|P17096|HMGA1_HUMAN	sp|P17096|HMGA1_HUMAN	727	sp|P17096|HMGA1_HUMAN High mobility group protein HMG-I/HMG-Y OS=Homo sapiens OX=9606 GN=HMGA1 PE=1 SV=3
28.7752	28.7724	28.6694	NaN	NaN	NaN						12	8	8	22.1	15.3	15.3	69.147	0	17.78	1325900000	24	NaN	NaN	0	0.745785	NaN	0	sp|P17844|DDX5_HUMAN	sp|P17844|DDX5_HUMAN	733	sp|P17844|DDX5_HUMAN Probable ATP-dependent RNA helicase DDX5 OS=Homo sapiens OX=9606 GN=DDX5 PE=1 SV=1
NaN	25.5196	NaN	NaN	NaN	NaN						3	3	3	5.1	5.1	5.1	85.018	0	5.8513	190730000	6	NaN	NaN	0	0.724738	NaN	0	sp|P17858|PFKAL_HUMAN	sp|P17858|PFKAL_HUMAN	734	sp|P17858|PFKAL_HUMAN ATP-dependent 6-phosphofructokinase, liver type OS=Homo sapiens OX=9606 GN=PFKL PE=1 SV=6
29.2846	29.919	29.4363	NaN	NaN	NaN						8	8	8	31.2	31.2	31.2	26.152	0	27.676	2346800000	27	NaN	NaN	0	0.746508	NaN	0	sp|P17931|LEG3_HUMAN	sp|P17931|LEG3_HUMAN	735	sp|P17931|LEG3_HUMAN Galectin-3 OS=Homo sapiens OX=9606 GN=LGALS3 PE=1 SV=5
NaN	24.4024	NaN	NaN	NaN	NaN						2	2	2	5.7	5.7	5.7	49.203	0	2.8127	66807000	3	NaN	NaN	0	0.747957	NaN	0	sp|P17980|PRS6A_HUMAN	sp|P17980|PRS6A_HUMAN	736	sp|P17980|PRS6A_HUMAN 26S proteasome regulatory subunit 6A OS=Homo sapiens OX=9606 GN=PSMC3 PE=1 SV=3
27.2386	27.2283	27.2502	NaN	NaN	NaN						5	5	5	10.8	10.8	10.8	60.343	0	13.97	467710000	19	NaN	NaN	0	0.769626	NaN	0	sp|P17987|TCPA_HUMAN	sp|P17987|TCPA_HUMAN	737	sp|P17987|TCPA_HUMAN T-complex protein 1 subunit alpha OS=Homo sapiens OX=9606 GN=TCP1 PE=1 SV=1
NaN	NaN	NaN	NaN	28.2584	NaN						2	2	2	15.5	15.5	15.5	12.538	0	3.0042	65357000	5	NaN	NaN	0	0.768858	NaN	0	sp|P18077|RL35A_HUMAN	sp|P18077|RL35A_HUMAN	738	sp|P18077|RL35A_HUMAN 60S ribosomal protein L35a OS=Homo sapiens OX=9606 GN=RPL35A PE=1 SV=2
26.353	26.5936	25.858	NaN	NaN	NaN						4	4	4	5.5	5.5	5.5	88.053	0	10.963	241350000	9	NaN	NaN	0	0.768092	NaN	0	sp|P18084|ITB5_HUMAN	sp|P18084|ITB5_HUMAN	739	sp|P18084|ITB5_HUMAN Integrin beta-5 OS=Homo sapiens OX=9606 GN=ITGB5 PE=1 SV=1
30.3963	30.3416	30.2331	30.1294	30.1283	30.395						7	7	7	31	31	31	29.225	0	19.372	5744800000	32	NaN	NaN	0.4338	0.401533	0.106098	1.05198	sp|P18124|RL7_HUMAN	sp|P18124|RL7_HUMAN	740	sp|P18124|RL7_HUMAN 60S ribosomal protein L7 OS=Homo sapiens OX=9606 GN=RPL7 PE=1 SV=1
27.838	27.7984	28.023	NaN	NaN	NaN						8	8	8	10.1	10.1	10.1	123.8	0	21.04	745350000	17	NaN	NaN	0	0.767327	NaN	0	sp|P18206|VINC_HUMAN	sp|P18206|VINC_HUMAN	741	sp|P18206|VINC_HUMAN Vinculin OS=Homo sapiens OX=9606 GN=VCL PE=1 SV=4
NaN	NaN	25.3176	NaN	NaN	NaN						2	2	2	3.1	3.1	3.1	90.718	0	4.186	82629000	5	NaN	NaN	0	0.766563	NaN	0	sp|P18433|PTPRA_HUMAN	sp|P18433|PTPRA_HUMAN	742	sp|P18433|PTPRA_HUMAN Receptor-type tyrosine-protein phosphatase alpha OS=Homo sapiens OX=9606 GN=PTPRA PE=1 SV=3
NaN	27.2574	NaN	NaN	NaN	NaN						5	5	5	3	3	3	263.83	0	9.6372	240280000	9	NaN	NaN	0	0.765801	NaN	0	sp|P18583|SON_HUMAN	sp|P18583|SON_HUMAN	743	sp|P18583|SON_HUMAN Protein SON OS=Homo sapiens OX=9606 GN=SON PE=1 SV=4
29.3072	29.5217	29.6674	NaN	28.2126	NaN						7	7	7	35.3	35.3	35.3	21.397	0	23.59	2349700000	31	NaN	NaN	0	0.765041	1.28617	0	sp|P18621|RL17_HUMAN	sp|P18621|RL17_HUMAN	745	sp|P18621|RL17_HUMAN 60S ribosomal protein L17 OS=Homo sapiens OX=9606 GN=RPL17 PE=1 SV=3
28.8725	28.9347	28.8086	NaN	NaN	NaN						6	6	6	23.3	23.3	23.3	44.969	0	30.933	1644000000	20	NaN	NaN	0	0.764282	NaN	0	sp|P18754|RCC1_HUMAN	sp|P18754|RCC1_HUMAN	746	sp|P18754|RCC1_HUMAN Regulator of chromosome condensation OS=Homo sapiens OX=9606 GN=RCC1 PE=1 SV=1
27.9797	28.0368	28.4357	28.8945	NaN	NaN						9	9	9	14.6	14.6	14.6	76.613	0	26.042	1150000000	26	NaN	NaN	0	0.763524	-0.743772	0	sp|P19338|NUCL_HUMAN	sp|P19338|NUCL_HUMAN	748	sp|P19338|NUCL_HUMAN Nucleolin OS=Homo sapiens OX=9606 GN=NCL PE=1 SV=3
25.9364	26.1785	26.0428	NaN	NaN	NaN						5	5	5	4.9	4.9	4.9	102.48	0	7.0226	205880000	9	NaN	NaN	0	0.762768	NaN	0	sp|P19367|HXK1_HUMAN;sp|Q2TB90|HKDC1_HUMAN;sp|P52789|HXK2_HUMAN;sp|P52790|HXK3_HUMAN	sp|P19367|HXK1_HUMAN	749	sp|P19367|HXK1_HUMAN Hexokinase-1 OS=Homo sapiens OX=9606 GN=HK1 PE=1 SV=3
26.4479	26.1734	26.3582	NaN	NaN	NaN						5	5	5	7.8	7.8	7.8	62.094	0	10.064	247470000	12	NaN	NaN	0	0.762014	NaN	0	sp|P19525|E2AK2_HUMAN	sp|P19525|E2AK2_HUMAN	750	sp|P19525|E2AK2_HUMAN Interferon-induced, double-stranded RNA-activated protein kinase OS=Homo sapiens OX=9606 GN=EIF2AK2 PE=1 SV=2
26.4493	26.2641	26.4462	NaN	NaN	NaN						3	3	3	6.1	6.1	6.1	101.39	0	17.179	261120000	7	NaN	NaN	0	0.760509	NaN	0	sp|P19827|ITIH1_HUMAN	sp|P19827|ITIH1_HUMAN	752	sp|P19827|ITIH1_HUMAN Inter-alpha-trypsin inhibitor heavy chain H1 OS=Homo sapiens OX=9606 GN=ITIH1 PE=1 SV=3
28.8132	28.7695	28.9907	NaN	NaN	NaN						11	11	5	12.9	12.9	6.6	134.68	0	54.861	1470700000	32	NaN	NaN	0	0.759759	NaN	0	sp|P20020|AT2B1_HUMAN;sp|Q16720|AT2B3_HUMAN;sp|Q01814|AT2B2_HUMAN	sp|P20020|AT2B1_HUMAN	755	sp|P20020|AT2B1_HUMAN Plasma membrane calcium-transporting ATPase 1 OS=Homo sapiens OX=9606 GN=ATP2B1 PE=1 SV=4
27.146	27.3215	27.1892	NaN	NaN	NaN						4	4	4	18.3	18.3	18.3	38.388	0	13.198	563360000	14	NaN	NaN	0	0.759011	NaN	0	sp|P20042|IF2B_HUMAN	sp|P20042|IF2B_HUMAN	756	sp|P20042|IF2B_HUMAN Eukaryotic translation initiation factor 2 subunit 2 OS=Homo sapiens OX=9606 GN=EIF2S2 PE=1 SV=2
NaN	27.2083	27.0221	NaN	NaN	NaN						4	4	4	23.6	23.6	23.6	23.593	0	10.551	379880000	16	NaN	NaN	0	0.758264	NaN	0	sp|P20340|RAB6A_HUMAN;sp|Q9NRW1|RAB6B_HUMAN;sp|Q14964|RB39A_HUMAN	sp|P20340|RAB6A_HUMAN	759	sp|P20340|RAB6A_HUMAN Ras-related protein Rab-6A OS=Homo sapiens OX=9606 GN=RAB6A PE=1 SV=3
26.8541	26.9104	26.9754	NaN	NaN	NaN						5	5	4	10.1	10.1	8.1	82.088	0	17.288	373670000	11	NaN	NaN	0	0.757518	NaN	0	sp|P20592|MX2_HUMAN	sp|P20592|MX2_HUMAN	760	sp|P20592|MX2_HUMAN Interferon-induced GTP-binding protein Mx2 OS=Homo sapiens OX=9606 GN=MX2 PE=1 SV=1
27.9028	27.9978	28.0007	NaN	NaN	NaN						3	3	3	17.8	17.8	17.8	26.489	0	8.6165	772510000	12	NaN	NaN	0	0.756774	NaN	0	sp|P20618|PSB1_HUMAN	sp|P20618|PSB1_HUMAN	761	sp|P20618|PSB1_HUMAN Proteasome subunit beta type-1 OS=Homo sapiens OX=9606 GN=PSMB1 PE=1 SV=2
29.162	29.2114	29.7516	29.3417	30.147	29.3741						15	14	14	30.9	29.5	29.5	66.408	0	79.929	2205400000	53	NaN	NaN	0.306206	0.602375	-0.245919	-0.759156	sp|P20700|LMNB1_HUMAN	sp|P20700|LMNB1_HUMAN	763	sp|P20700|LMNB1_HUMAN Lamin-B1 OS=Homo sapiens OX=9606 GN=LMNB1 PE=1 SV=2
28.4541	27.5675	27.2395	NaN	NaN	NaN						3	3	3	2.9	2.9	2.9	183.56	0	17.637	715370000	8	NaN	NaN	0	0.756031	NaN	0	sp|P20908|CO5A1_HUMAN	sp|P20908|CO5A1_HUMAN	765	sp|P20908|CO5A1_HUMAN Collagen alpha-1(V) chain OS=Homo sapiens OX=9606 GN=COL5A1 PE=1 SV=3
NaN	NaN	23.8705	NaN	NaN	NaN						2	2	2	2.7	2.7	2.7	91.361	0.0014255	2.6078	15724000	2	NaN	NaN	0	0.75529	NaN	0	sp|Q9UQ88|CD11A_HUMAN;sp|P21127|CD11B_HUMAN	sp|Q9UQ88|CD11A_HUMAN;sp|P21127|CD11B_HUMAN	766	sp|Q9UQ88|CD11A_HUMAN Cyclin-dependent kinase 11A OS=Homo sapiens OX=9606 GN=CDK11A PE=1 SV=4;sp|P21127|CD11B_HUMAN Cyclin-dependent kinase 11B OS=Homo sapiens OX=9606 GN=CDK11B PE=1 SV=4
29.3885	29.6435	29.121	NaN	NaN	NaN						4	4	4	24.4	24.4	24.4	20.567	0	15.187	2086900000	15	NaN	NaN	0	0.75455	NaN	0	sp|P21291|CSRP1_HUMAN	sp|P21291|CSRP1_HUMAN	767	sp|P21291|CSRP1_HUMAN Cysteine and glycine-rich protein 1 OS=Homo sapiens OX=9606 GN=CSRP1 PE=1 SV=3
34.8305	34.9357	34.8357	31.8077	31.347	31.1235				+	TD_X	81	81	76	42.2	42.2	41.9	280.74	0	323.31	94132000000	443	NaN	NaN	2.56316	0	3.44123	16.8418	sp|P21333|FLNA_HUMAN	sp|P21333|FLNA_HUMAN	768	sp|P21333|FLNA_HUMAN Filamin-A OS=Homo sapiens OX=9606 GN=FLNA PE=1 SV=4
NaN	NaN	24.6126	NaN	NaN	NaN						3	3	3	7.1	7.1	7.1	63.367	0	5.9791	56655000	4	NaN	NaN	0	0.753812	NaN	0	sp|P21589|5NTD_HUMAN	sp|P21589|5NTD_HUMAN	769	sp|P21589|5NTD_HUMAN 5-nucleotidase OS=Homo sapiens OX=9606 GN=NT5E PE=1 SV=1
28.0187	28.4986	28.4346	NaN	NaN	NaN						8	8	8	35.3	35.3	35.3	30.772	0	17.28	995080000	19	NaN	NaN	0	0.753075	NaN	0	sp|P21796|VDAC1_HUMAN	sp|P21796|VDAC1_HUMAN	770	sp|P21796|VDAC1_HUMAN Voltage-dependent anion-selective channel protein 1 OS=Homo sapiens OX=9606 GN=VDAC1 PE=1 SV=2
31.0351	30.542	30.3194	NaN	NaN	NaN						10	10	10	25.8	25.8	25.8	41.654	0	80.72	5349900000	47	NaN	NaN	0	0.75234	NaN	0	sp|P21810|PGS1_HUMAN	sp|P21810|PGS1_HUMAN	771	sp|P21810|PGS1_HUMAN Biglycan OS=Homo sapiens OX=9606 GN=BGN PE=1 SV=2
26.6812	NaN	26.7854	NaN	NaN	NaN						4	4	4	14.3	14.3	14.3	31.629	0	9.0109	266790000	7	NaN	NaN	0	0.751606	NaN	0	sp|P21912|SDHB_HUMAN	sp|P21912|SDHB_HUMAN	772	sp|P21912|SDHB_HUMAN Succinate dehydrogenase [ubiquinone] iron-sulfur subunit, mitochondrial OS=Homo sapiens OX=9606 GN=SDHB PE=1 SV=3
27.2961	27.1694	27.094	NaN	NaN	NaN						4	4	4	6.6	6.6	6.6	77.328	0	12.776	457220000	14	NaN	NaN	0	0.750873	NaN	0	sp|P21980|TGM2_HUMAN	sp|P21980|TGM2_HUMAN	774	sp|P21980|TGM2_HUMAN Protein-glutamine gamma-glutamyltransferase 2 OS=Homo sapiens OX=9606 GN=TGM2 PE=1 SV=2
29.1287	29.4539	29.3638	NaN	NaN	NaN						5	5	5	24	24	24	33.784	0	16.528	1953600000	20	NaN	NaN	0	0.750142	NaN	0	sp|P22087|FBRL_HUMAN	sp|P22087|FBRL_HUMAN	776	sp|P22087|FBRL_HUMAN rRNA 2-O-methyltransferase fibrillarin OS=Homo sapiens OX=9606 GN=FBL PE=1 SV=2
27.682	27.8981	28.0797	NaN	27.5886	NaN						5	5	5	9.9	9.9	9.9	47.079	0	16.399	763900000	13	NaN	NaN	0	0.749412	0.298063	0	sp|P22234|PUR6_HUMAN	sp|P22234|PUR6_HUMAN	777	sp|P22234|PUR6_HUMAN Multifunctional protein ADE2 OS=Homo sapiens OX=9606 GN=PAICS PE=1 SV=3
29.6429	29.9944	29.992	NaN	NaN	NaN						15	15	15	20.5	20.5	20.5	117.85	0	180.44	2901200000	38	NaN	NaN	0	0.748684	NaN	0	sp|P22314|UBA1_HUMAN	sp|P22314|UBA1_HUMAN	778	sp|P22314|UBA1_HUMAN Ubiquitin-like modifier-activating enzyme 1 OS=Homo sapiens OX=9606 GN=UBA1 PE=1 SV=3
NaN	27.5588	NaN	NaN	NaN	NaN						3	3	3	28.9	28.9	28.9	17.298	0	5.6244	427240000	5	NaN	NaN	0	0.747232	NaN	0	sp|P22392|NDKB_HUMAN;sp|P15531|NDKA_HUMAN;sp|O60361|NDK8_HUMAN	sp|P22392|NDKB_HUMAN;sp|P15531|NDKA_HUMAN	779	sp|P22392|NDKB_HUMAN Nucleoside diphosphate kinase B OS=Homo sapiens OX=9606 GN=NME2 PE=1 SV=1;sp|P15531|NDKA_HUMAN Nucleoside diphosphate kinase A OS=Homo sapiens OX=9606 GN=NME1 PE=1 SV=1
30.8437	29.6178	30.7531	29.3733	29.1471	29.2041				+	TD_X	11	11	11	47	47	47	37.429	0	70.489	4859500000	46	NaN	NaN	1.02586	0.034	1.16339	2.90703	sp|P22626|ROA2_HUMAN	sp|P22626|ROA2_HUMAN	780	sp|P22626|ROA2_HUMAN Heterogeneous nuclear ribonucleoproteins A2/B1 OS=Homo sapiens OX=9606 GN=HNRNPA2B1 PE=1 SV=2
25.8504	NaN	NaN	NaN	NaN	NaN						3	3	3	9.1	9.1	9.1	48.442	0	7.4248	176340000	4	NaN	NaN	0	0.724056	NaN	0	sp|P22695|QCR2_HUMAN	sp|P22695|QCR2_HUMAN	782	sp|P22695|QCR2_HUMAN Cytochrome b-c1 complex subunit 2, mitochondrial OS=Homo sapiens OX=9606 GN=UQCRC2 PE=1 SV=3
27.6469	27.91	27.4943	NaN	NaN	NaN						5	5	5	11.1	11.1	11.1	77.213	0	27.418	645460000	18	NaN	NaN	0	0.723377	NaN	0	sp|P23142|FBLN1_HUMAN	sp|P23142|FBLN1_HUMAN	783	sp|P23142|FBLN1_HUMAN Fibulin-1 OS=Homo sapiens OX=9606 GN=FBLN1 PE=1 SV=4
29.1735	29.2875	29.253	NaN	NaN	NaN						4	4	4	11.9	11.9	11.9	68.686	0	21.972	1933900000	23	NaN	NaN	0	0.722698	NaN	0	sp|P23219|PGH1_HUMAN	sp|P23219|PGH1_HUMAN	784	sp|P23219|PGH1_HUMAN Prostaglandin G/H synthase 1 OS=Homo sapiens OX=9606 GN=PTGS1 PE=1 SV=2
29.3003	29.1017	28.8908	29.8318	NaN	NaN						12	12	11	23.6	23.6	22.5	76.149	0	62.283	2287300000	27	NaN	NaN	0	0.70036	-0.734255	0	sp|P23246|SFPQ_HUMAN	sp|P23246|SFPQ_HUMAN	786	sp|P23246|SFPQ_HUMAN Splicing factor, proline- and glutamine-rich OS=Homo sapiens OX=9606 GN=SFPQ PE=1 SV=2
31.4923	31.3732	31.2038	NaN	NaN	NaN						10	10	10	40.7	40.7	40.7	23.742	0	83.67	8815100000	47	NaN	NaN	0	0.699724	NaN	0	sp|P23284|PPIB_HUMAN	sp|P23284|PPIB_HUMAN	787	sp|P23284|PPIB_HUMAN Peptidyl-prolyl cis-trans isomerase B OS=Homo sapiens OX=9606 GN=PPIB PE=1 SV=2
25.6325	25.8819	25.9028	NaN	NaN	NaN						2	2	2	7	7	7	53.165	0	6.2626	173380000	7	NaN	NaN	0	0.699089	NaN	0	sp|P23381|SYWC_HUMAN	sp|P23381|SYWC_HUMAN	789	sp|P23381|SYWC_HUMAN Tryptophan--tRNA ligase, cytoplasmic OS=Homo sapiens OX=9606 GN=WARS PE=1 SV=2
28.9808	29.2707	29.4498	NaN	NaN	NaN						7	7	7	33.7	33.7	33.7	26.688	0	16.805	2380800000	24	NaN	NaN	0	0.698455	NaN	0	sp|P23396|RS3_HUMAN	sp|P23396|RS3_HUMAN	790	sp|P23396|RS3_HUMAN 40S ribosomal protein S3 OS=Homo sapiens OX=9606 GN=RPS3 PE=1 SV=2
NaN	25.1168	NaN	NaN	NaN	NaN						2	2	2	1.8	1.8	1.8	162	0	5.4326	42679000	5	NaN	NaN	0	0.697822	NaN	0	sp|P23470|PTPRG_HUMAN	sp|P23470|PTPRG_HUMAN	791	sp|P23470|PTPRG_HUMAN Receptor-type tyrosine-protein phosphatase gamma OS=Homo sapiens OX=9606 GN=PTPRG PE=1 SV=4
NaN	NaN	26.105	NaN	NaN	NaN						3	3	3	8.8	8.8	8.8	47.716	0	7.4665	182630000	6	NaN	NaN	0	0.697191	NaN	0	sp|P23526|SAHH_HUMAN	sp|P23526|SAHH_HUMAN	792	sp|P23526|SAHH_HUMAN Adenosylhomocysteinase OS=Homo sapiens OX=9606 GN=AHCY PE=1 SV=4
31.4329	31.3631	31.4288	NaN	NaN	NaN						18	6	1	69.8	20.6	9.5	13.92	0	10.707	8570900000	22	NaN	NaN	0	0.696561	NaN	0	sp|Q16778|H2B2E_HUMAN;sp|P33778|H2B1B_HUMAN;sp|P23527|H2B1O_HUMAN;sp|P06899|H2B1J_HUMAN;sp|Q96A08|H2B1A_HUMAN;sp|Q6DRA6|H2B2D_HUMAN;sp|Q6DN03|H2B2C_HUMAN	sp|Q16778|H2B2E_HUMAN;sp|P33778|H2B1B_HUMAN;sp|P23527|H2B1O_HUMAN;sp|P06899|H2B1J_HUMAN	793	sp|Q16778|H2B2E_HUMAN Histone H2B type 2-E OS=Homo sapiens OX=9606 GN=HIST2H2BE PE=1 SV=3;sp|P33778|H2B1B_HUMAN Histone H2B type 1-B OS=Homo sapiens OX=9606 GN=HIST1H2BB PE=1 SV=2;sp|P23527|H2B1O_HUMAN Histone H2B type 1-O OS=Homo sapiens OX=9606 GN=HIST1H
29.6549	30.1747	30.1589	NaN	NaN	NaN						6	6	6	39.2	39.2	39.2	18.502	0	19.305	3571200000	28	NaN	NaN	0	0.695931	NaN	0	sp|P23528|COF1_HUMAN;sp|Q9Y281|COF2_HUMAN	sp|P23528|COF1_HUMAN	794	sp|P23528|COF1_HUMAN Cofilin-1 OS=Homo sapiens OX=9606 GN=CFL1 PE=1 SV=3
27.5797	28.0028	28.1919	NaN	NaN	NaN						11	5	5	12.9	6.7	6.7	137.92	0	18.714	756080000	14	NaN	NaN	0	0.695303	NaN	0	sp|P23634|AT2B4_HUMAN	sp|P23634|AT2B4_HUMAN	796	sp|P23634|AT2B4_HUMAN Plasma membrane calcium-transporting ATPase 4 OS=Homo sapiens OX=9606 GN=ATP2B4 PE=1 SV=2
NaN	NaN	22.9549	NaN	NaN	NaN						2	2	2	3.8	3.8	3.8	73.776	0	3.7915	8335600	2	NaN	NaN	0	0.694676	NaN	0	sp|P23786|CPT2_HUMAN	sp|P23786|CPT2_HUMAN	797	sp|P23786|CPT2_HUMAN Carnitine O-palmitoyltransferase 2, mitochondrial OS=Homo sapiens OX=9606 GN=CPT2 PE=1 SV=2
27.5812	NaN	26.6413	NaN	NaN	NaN						2	2	2	11.7	11.7	11.7	28.908	0	68.265	427120000	8	NaN	NaN	0	0.69405	NaN	0	sp|P24539|AT5F1_HUMAN	sp|P24539|AT5F1_HUMAN	798	sp|P24539|AT5F1_HUMAN ATP synthase F(0) complex subunit B1, mitochondrial OS=Homo sapiens OX=9606 GN=ATP5PB PE=1 SV=2
NaN	28.5069	28.0774	NaN	NaN	NaN						6	6	6	17.3	17.3	17.3	45.199	0	13.396	708130000	12	NaN	NaN	0	0.693426	NaN	0	sp|P24752|THIL_HUMAN;rev_sp|Q9NVE4|CCD87_HUMAN	sp|P24752|THIL_HUMAN	799	sp|P24752|THIL_HUMAN Acetyl-CoA acetyltransferase, mitochondrial OS=Homo sapiens OX=9606 GN=ACAT1 PE=1 SV=1
32.0748	31.5224	31.0142	NaN	28.8934	28.1953				+	TD_X	28	28	28	18.6	18.6	18.6	240.85	0	173.98	9805900000	101	NaN	NaN	1.8489	0.00738462	2.99281	6.44525	sp|P24821|TENA_HUMAN	sp|P24821|TENA_HUMAN	800	sp|P24821|TENA_HUMAN Tenascin OS=Homo sapiens OX=9606 GN=TNC PE=1 SV=3
NaN	NaN	24.6372	NaN	NaN	NaN						3	3	3	2.9	2.9	2.9	217.17	0	8.0311	62538000	6	NaN	NaN	0	0.692802	NaN	0	sp|P24928|RPB1_HUMAN	sp|P24928|RPB1_HUMAN	802	sp|P24928|RPB1_HUMAN DNA-directed RNA polymerase II subunit RPB1 OS=Homo sapiens OX=9606 GN=POLR2A PE=1 SV=2
27.0265	26.8704	27.1051	NaN	NaN	NaN						9	9	9	11.8	11.8	11.8	90.98	0	28.216	406820000	18	NaN	NaN	0	0.69218	NaN	0	sp|P25205|MCM3_HUMAN	sp|P25205|MCM3_HUMAN	803	sp|P25205|MCM3_HUMAN DNA replication licensing factor MCM3 OS=Homo sapiens OX=9606 GN=MCM3 PE=1 SV=3
26.4064	25.5758	NaN	NaN	NaN	NaN						3	3	3	10	10	10	38.044	0	7.1197	169730000	7	NaN	NaN	0	0.690938	NaN	0	sp|P25685|DNJB1_HUMAN	sp|P25685|DNJB1_HUMAN	804	sp|P25685|DNJB1_HUMAN DnaJ homolog subfamily B member 1 OS=Homo sapiens OX=9606 GN=DNAJB1 PE=1 SV=4
32.0932	32.348	32.3676	NaN	NaN	NaN						16	16	16	30	30	30	59.75	0	208.64	15838000000	83	NaN	NaN	0	0.681766	NaN	0	sp|P25705|ATPA_HUMAN	sp|P25705|ATPA_HUMAN	805	sp|P25705|ATPA_HUMAN ATP synthase subunit alpha, mitochondrial OS=Homo sapiens OX=9606 GN=ATP5F1A PE=1 SV=1
NaN	NaN	NaN	NaN	27.447	NaN						3	3	3	13.3	13.3	13.3	29.555	0	8.1671	183670000	10	NaN	NaN	0	0.690319	NaN	0	sp|P25786|PSA1_HUMAN	sp|P25786|PSA1_HUMAN	806	sp|P25786|PSA1_HUMAN Proteasome subunit alpha type-1 OS=Homo sapiens OX=9606 GN=PSMA1 PE=1 SV=1
30.4993	31.6169	30.3735	NaN	28.4358	NaN						16	16	11	28.1	28.1	21.3	67.819	0	175.4	6599800000	53	NaN	NaN	0	0.689701	2.39415	0	sp|P26038|MOES_HUMAN	sp|P26038|MOES_HUMAN	808	sp|P26038|MOES_HUMAN Moesin OS=Homo sapiens OX=9606 GN=MSN PE=1 SV=3
27.8321	27.1926	27.0651	NaN	NaN	NaN						3	3	3	12.8	12.8	12.8	54.416	0	26.988	530110000	10	NaN	NaN	0	0.689084	NaN	0	sp|P26196|DDX6_HUMAN	sp|P26196|DDX6_HUMAN	809	sp|P26196|DDX6_HUMAN Probable ATP-dependent RNA helicase DDX6 OS=Homo sapiens OX=9606 GN=DDX6 PE=1 SV=2
NaN	24.8035	NaN	NaN	NaN	NaN						4	4	4	2.7	2.7	2.7	183.16	0	28.959	124140000	9	NaN	NaN	0	0.688468	NaN	0	sp|P26358|DNMT1_HUMAN	sp|P26358|DNMT1_HUMAN	811	sp|P26358|DNMT1_HUMAN DNA (cytosine-5)-methyltransferase 1 OS=Homo sapiens OX=9606 GN=DNMT1 PE=1 SV=2
NaN	NaN	24.5824	NaN	NaN	NaN						2	2	2	8.6	8.6	8.6	53.5	0	5.1585	87885000	3	NaN	NaN	0	0.687854	NaN	0	sp|P26368|U2AF2_HUMAN	sp|P26368|U2AF2_HUMAN	812	sp|P26368|U2AF2_HUMAN Splicing factor U2AF 65 kDa subunit OS=Homo sapiens OX=9606 GN=U2AF2 PE=1 SV=4
29.538	29.4096	29.7483	NaN	NaN	NaN						5	5	5	20.9	20.9	20.9	24.261	0	108	2507500000	17	NaN	NaN	0	0.68724	NaN	0	sp|P26373|RL13_HUMAN	sp|P26373|RL13_HUMAN	813	sp|P26373|RL13_HUMAN 60S ribosomal protein L13 OS=Homo sapiens OX=9606 GN=RPL13 PE=1 SV=4
27.9403	28.6957	28.3868	NaN	NaN	NaN						4	4	4	18.2	18.2	18.2	24.033	0	10.26	1005600000	16	NaN	NaN	0	0.686627	NaN	0	sp|P26583|HMGB2_HUMAN	sp|P26583|HMGB2_HUMAN	814	sp|P26583|HMGB2_HUMAN High mobility group protein B2 OS=Homo sapiens OX=9606 GN=HMGB2 PE=1 SV=2
27.9774	27.6952	28.2629	NaN	NaN	NaN						6	6	6	14.3	14.3	14.3	57.221	0	17.831	882850000	16	NaN	NaN	0	0.686016	NaN	0	sp|P26599|PTBP1_HUMAN	sp|P26599|PTBP1_HUMAN	815	sp|P26599|PTBP1_HUMAN Polypyrimidine tract-binding protein 1 OS=Homo sapiens OX=9606 GN=PTBP1 PE=1 SV=1
NaN	26.3761	26.5144	NaN	NaN	NaN						6	6	6	6.9	6.9	6.9	140.47	0	12.86	180420000	9	NaN	NaN	0	0.685406	NaN	0	sp|P26640|SYVC_HUMAN	sp|P26640|SYVC_HUMAN	816	sp|P26640|SYVC_HUMAN Valine--tRNA ligase OS=Homo sapiens OX=9606 GN=VARS PE=1 SV=4
29.3154	29.5313	30.0977	29.0046	27.9817	NaN						9	9	9	17.8	17.8	17.8	50.118	0	25.713	3057000000	27	NaN	NaN	0.648275	0.219333	1.15497	2.05469	sp|P26641|EF1G_HUMAN	sp|P26641|EF1G_HUMAN	817	sp|P26641|EF1G_HUMAN Elongation factor 1-gamma OS=Homo sapiens OX=9606 GN=EEF1G PE=1 SV=3
27.9801	28.2327	27.9142	NaN	NaN	NaN						3	3	3	12.2	12.2	12.2	31.73	0	8.4209	813800000	7	NaN	NaN	0	0.684796	NaN	0	sp|P27105|STOM_HUMAN	sp|P27105|STOM_HUMAN	819	sp|P27105|STOM_HUMAN Erythrocyte band 7 integral membrane protein OS=Homo sapiens OX=9606 GN=STOM PE=1 SV=3
NaN	NaN	27.0376	NaN	NaN	NaN						4	4	4	10.3	10.3	10.3	43.135	0	8.8373	253810000	13	NaN	NaN	0	0.684188	NaN	0	sp|P27361|MK03_HUMAN	sp|P27361|MK03_HUMAN	822	sp|P27361|MK03_HUMAN Mitogen-activated protein kinase 3 OS=Homo sapiens OX=9606 GN=MAPK3 PE=1 SV=4
27.8719	27.8167	28.059	NaN	NaN	NaN						3	3	3	11.7	11.7	11.7	24.604	0	57.765	816630000	11	NaN	NaN	0	0.683581	NaN	0	sp|P27635|RL10_HUMAN;sp|Q96L21|RL10L_HUMAN	sp|P27635|RL10_HUMAN	825	sp|P27635|RL10_HUMAN 60S ribosomal protein L10 OS=Homo sapiens OX=9606 GN=RPL10 PE=1 SV=4
28.4013	28.7854	28.4909	NaN	NaN	NaN						7	7	7	23	23	23	35.554	0	21.214	1174600000	18	NaN	NaN	0	0.682975	NaN	0	sp|P27695|APEX1_HUMAN	sp|P27695|APEX1_HUMAN	828	sp|P27695|APEX1_HUMAN DNA-(apurinic or apyrimidinic site) lyase OS=Homo sapiens OX=9606 GN=APEX1 PE=1 SV=2
27.415	NaN	27.4398	NaN	NaN	NaN						6	6	6	24.5	24.5	24.5	48.141	0	36.4	605160000	13	NaN	NaN	0	0.68237	NaN	0	sp|P27797|CALR_HUMAN	sp|P27797|CALR_HUMAN	830	sp|P27797|CALR_HUMAN Calreticulin OS=Homo sapiens OX=9606 GN=CALR PE=1 SV=1
28.073	28.0668	27.8186	NaN	NaN	NaN						7	7	7	8.4	8.4	8.4	121	0	20.294	821310000	16	NaN	NaN	0	0.700997	NaN	0	sp|P27816|MAP4_HUMAN	sp|P27816|MAP4_HUMAN	831	sp|P27816|MAP4_HUMAN Microtubule-associated protein 4 OS=Homo sapiens OX=9606 GN=MAP4 PE=1 SV=3
32.0985	32.3602	32.2541	30.6691	30.7983	29.8809				+	TD_X	28	28	28	40.4	40.4	40.4	67.567	0	323.31	16054000000	109	NaN	NaN	1.71721	0.00685714	1.78817	6.02847	sp|P27824|CALX_HUMAN	sp|P27824|CALX_HUMAN	832	sp|P27824|CALX_HUMAN Calnexin OS=Homo sapiens OX=9606 GN=CANX PE=1 SV=2
NaN	26.0302	NaN	NaN	NaN	NaN						3	3	3	23.6	23.6	23.6	30.354	0	33.604	311370000	8	NaN	NaN	0	0.701636	NaN	0	sp|P28062|PSB8_HUMAN	sp|P28062|PSB8_HUMAN	833	sp|P28062|PSB8_HUMAN Proteasome subunit beta type-8 OS=Homo sapiens OX=9606 GN=PSMB8 PE=1 SV=3
26.1449	NaN	26.5766	NaN	NaN	NaN						2	2	2	12	12	12	26.411	0	8.0071	234070000	8	NaN	NaN	0	0.702275	NaN	0	sp|P28066|PSA5_HUMAN	sp|P28066|PSA5_HUMAN	834	sp|P28066|PSA5_HUMAN Proteasome subunit alpha type-5 OS=Homo sapiens OX=9606 GN=PSMA5 PE=1 SV=3
28.1312	28.4585	28.1611	NaN	NaN	NaN						5	5	5	16.1	16.1	16.1	41.389	0	18.299	939380000	19	NaN	NaN	0	0.702916	NaN	0	sp|P28482|MK01_HUMAN	sp|P28482|MK01_HUMAN	835	sp|P28482|MK01_HUMAN Mitogen-activated protein kinase 1 OS=Homo sapiens OX=9606 GN=MAPK1 PE=1 SV=3
27.0881	27.568	27.7379	NaN	NaN	NaN						7	7	7	17.1	17.1	17.1	56.166	0	17.452	554930000	17	NaN	NaN	0	0.722021	NaN	0	sp|P28838|AMPL_HUMAN	sp|P28838|AMPL_HUMAN	836	sp|P28838|AMPL_HUMAN Cytosol aminopeptidase OS=Homo sapiens OX=9606 GN=LAP3 PE=1 SV=3
25.613	NaN	NaN	NaN	NaN	NaN						2	2	2	4.7	4.7	4.7	67.56	0	5.318	81029000	5	NaN	NaN	0	0.721345	NaN	0	sp|P29350|PTN6_HUMAN	sp|P29350|PTN6_HUMAN	838	sp|P29350|PTN6_HUMAN Tyrosine-protein phosphatase non-receptor type 6 OS=Homo sapiens OX=9606 GN=PTPN6 PE=1 SV=1
29.4909	29.9166	29.9931	NaN	NaN	NaN						7	7	7	16.9	16.9	16.9	67.877	0	46.611	2856800000	33	NaN	NaN	0	0.72067	NaN	0	sp|P29401|TKT_HUMAN	sp|P29401|TKT_HUMAN	840	sp|P29401|TKT_HUMAN Transketolase OS=Homo sapiens OX=9606 GN=TKT PE=1 SV=3
27.5707	NaN	27.7667	NaN	NaN	NaN						5	5	5	24.9	24.9	24.9	31.121	0	22.141	611730000	16	NaN	NaN	0	0.719324	NaN	0	sp|P29692|EF1D_HUMAN	sp|P29692|EF1D_HUMAN	842	sp|P29692|EF1D_HUMAN Elongation factor 1-delta OS=Homo sapiens OX=9606 GN=EEF1D PE=1 SV=5
NaN	NaN	NaN	29.2133	29.1068	29.7315						6	6	6	35.8	35.8	35.8	31.554	0	100.56	270640000	31	NaN	NaN	0	0.718653	NaN	0	sp|P29966|MARCS_HUMAN	sp|P29966|MARCS_HUMAN	844	sp|P29966|MARCS_HUMAN Myristoylated alanine-rich C-kinase substrate OS=Homo sapiens OX=9606 GN=MARCKS PE=1 SV=4
NaN	24.6889	NaN	NaN	NaN	NaN						2	2	2	5.5	5.5	5.5	61.719	0	23.715	24918000	3	NaN	NaN	0	0.717983	NaN	0	sp|P30038|AL4A1_HUMAN	sp|P30038|AL4A1_HUMAN	845	sp|P30038|AL4A1_HUMAN Delta-1-pyrroline-5-carboxylate dehydrogenase, mitochondrial OS=Homo sapiens OX=9606 GN=ALDH4A1 PE=1 SV=3
NaN	26.8104	NaN	NaN	NaN	NaN						3	3	3	23.8	23.8	23.8	22.086	0	6.9348	360240000	5	NaN	NaN	0	0.717315	NaN	0	sp|P30044|PRDX5_HUMAN	sp|P30044|PRDX5_HUMAN	848	sp|P30044|PRDX5_HUMAN Peroxiredoxin-5, mitochondrial OS=Homo sapiens OX=9606 GN=PRDX5 PE=1 SV=4
28.4793	28.5628	28.6816	NaN	NaN	NaN						2	2	2	14.5	14.5	14.5	17.818	0	101.61	1184600000	11	NaN	NaN	0	0.716647	NaN	0	sp|P30050|RL12_HUMAN	sp|P30050|RL12_HUMAN	849	sp|P30050|RL12_HUMAN 60S ribosomal protein L12 OS=Homo sapiens OX=9606 GN=RPL12 PE=1 SV=1
31.4502	31.452	31.2818	30.0991	29.6618	NaN				+	TD_X	23	23	23	50.5	50.5	50.5	56.782	0	208.02	8442500000	84	NaN	NaN	1.12439	0.0213333	1.51424	6.70492	sp|P30101|PDIA3_HUMAN	sp|P30101|PDIA3_HUMAN	852	sp|P30101|PDIA3_HUMAN Protein disulfide-isomerase A3 OS=Homo sapiens OX=9606 GN=PDIA3 PE=1 SV=4
NaN	NaN	25.1665	NaN	NaN	NaN						2	2	2	4.8	4.8	4.8	65.308	0	5.8524	110310000	4	NaN	NaN	0	0.715981	NaN	0	sp|P30153|2AAA_HUMAN	sp|P30153|2AAA_HUMAN	853	sp|P30153|2AAA_HUMAN Serine/threonine-protein phosphatase 2A 65 kDa regulatory subunit A alpha isoform OS=Homo sapiens OX=9606 GN=PPP2R1A PE=1 SV=4
NaN	NaN	26.369	NaN	NaN	NaN						2	2	2	18.4	18.4	18.4	22.04	0	13.339	148880000	3	NaN	NaN	0	0.715317	NaN	0	sp|P30405|PPIF_HUMAN	sp|P30405|PPIF_HUMAN	854	sp|P30405|PPIF_HUMAN Peptidyl-prolyl cis-trans isomerase F, mitochondrial OS=Homo sapiens OX=9606 GN=PPIF PE=1 SV=1
26.9317	26.3991	NaN	NaN	NaN	NaN						2	2	2	5	5	5	56.806	0	6.0627	284130000	6	NaN	NaN	0	0.714653	NaN	0	sp|P30419|NMT1_HUMAN	sp|P30419|NMT1_HUMAN	855	sp|P30419|NMT1_HUMAN Glycylpeptide N-tetradecanoyltransferase 1 OS=Homo sapiens OX=9606 GN=NMT1 PE=1 SV=2
30.7329	30.732	30.8652	NaN	28.8101	NaN						10	10	0	35.1	35.1	0	41.081	0	58.712	5706900000	49	NaN	NaN	0	0.713991	1.9666	0	sp|P30457|1A66_HUMAN;sp|P30453|1A34_HUMAN;sp|P30450|1A26_HUMAN;sp|P18462|1A25_HUMAN;sp|P30456|1A43_HUMAN	sp|P30457|1A66_HUMAN;sp|P30453|1A34_HUMAN;sp|P30450|1A26_HUMAN;sp|P18462|1A25_HUMAN;sp|P30456|1A43_HUMAN	856	sp|P30457|1A66_HUMAN HLA class I histocompatibility antigen, A-66 alpha chain OS=Homo sapiens OX=9606 GN=HLA-A PE=1 SV=1;sp|P30453|1A34_HUMAN HLA class I histocompatibility antigen, A-34 alpha chain OS=Homo sapiens OX=9606 GN=HLA-A PE=1 SV=1;sp|P30450|1A26
29.1305	28.8829	28.917	NaN	NaN	NaN						9	5	0	32.5	19.1	0	40.885	0	34.6	1566600000	13	NaN	NaN	0	0.71333	NaN	0	sp|P30508|1C12_HUMAN;sp|Q29960|1C16_HUMAN;sp|Q07000|1C15_HUMAN;sp|P30510|1C14_HUMAN;sp|P30501|1C02_HUMAN;sp|P30505|1C08_HUMAN;sp|P30504|1C04_HUMAN;sp|Q9TNN7|1C05_HUMAN	sp|P30508|1C12_HUMAN;sp|Q29960|1C16_HUMAN;sp|Q07000|1C15_HUMAN;sp|P30510|1C14_HUMAN;sp|P30501|1C02_HUMAN;sp|P30505|1C08_HUMAN;sp|P30504|1C04_HUMAN	857	sp|P30508|1C12_HUMAN HLA class I histocompatibility antigen, Cw-12 alpha chain OS=Homo sapiens OX=9606 GN=HLA-C PE=1 SV=2;sp|Q29960|1C16_HUMAN HLA class I histocompatibility antigen, Cw-16 alpha chain OS=Homo sapiens OX=9606 GN=HLA-C PE=1 SV=1;sp|Q07000|1C
NaN	NaN	NaN	NaN	26.1513	NaN						2	2	2	7.9	7.9	7.9	36.032	0	33.689	72038000	6	NaN	NaN	0	0.71267	NaN	0	sp|P30519|HMOX2_HUMAN	sp|P30519|HMOX2_HUMAN	858	sp|P30519|HMOX2_HUMAN Heme oxygenase 2 OS=Homo sapiens OX=9606 GN=HMOX2 PE=1 SV=2
NaN	26.4683	NaN	NaN	NaN	NaN						5	5	5	5.5	5.5	5.5	133.9	0	10.46	139850000	10	NaN	NaN	0	0.712011	NaN	0	sp|P30876|RPB2_HUMAN	sp|P30876|RPB2_HUMAN	862	sp|P30876|RPB2_HUMAN DNA-directed RNA polymerase II subunit RPB2 OS=Homo sapiens OX=9606 GN=POLR2B PE=1 SV=1
NaN	27.1583	27.4363	NaN	NaN	NaN						4	4	4	7.8	7.8	7.8	72.691	0	11.113	398400000	10	NaN	NaN	0	0.711354	NaN	0	sp|P31040|SDHA_HUMAN	sp|P31040|SDHA_HUMAN	863	sp|P31040|SDHA_HUMAN Succinate dehydrogenase [ubiquinone] flavoprotein subunit, mitochondrial OS=Homo sapiens OX=9606 GN=SDHA PE=1 SV=2
NaN	26.937	NaN	NaN	NaN	NaN						2	2	2	5.6	5.6	5.6	51.026	0	4.4027	222220000	4	NaN	NaN	0	0.710697	NaN	0	sp|P31146|COR1A_HUMAN	sp|P31146|COR1A_HUMAN	864	sp|P31146|COR1A_HUMAN Coronin-1A OS=Homo sapiens OX=9606 GN=CORO1A PE=1 SV=4
NaN	NaN	25.4526	NaN	NaN	NaN						2	2	2	7.6	7.6	7.6	43.66	0	3.3768	118480000	5	NaN	NaN	0	0.710042	NaN	0	sp|P31153|METK2_HUMAN	sp|P31153|METK2_HUMAN	865	sp|P31153|METK2_HUMAN S-adenosylmethionine synthase isoform type-2 OS=Homo sapiens OX=9606 GN=MAT2A PE=1 SV=1
NaN	NaN	25.3866	NaN	NaN	NaN						4	4	4	16.9	16.9	16.9	44.868	0	11.621	105480000	6	NaN	NaN	0	0.709389	NaN	0	sp|P31689|DNJA1_HUMAN	sp|P31689|DNJA1_HUMAN	867	sp|P31689|DNJA1_HUMAN DnaJ homolog subfamily A member 1 OS=Homo sapiens OX=9606 GN=DNAJA1 PE=1 SV=2
28.4105	27.8905	27.5035	NaN	NaN	NaN						5	5	5	11.2	11.2	11.2	52.645	0	10.913	811310000	17	NaN	NaN	0	0.708736	NaN	0	sp|P31930|QCR1_HUMAN	sp|P31930|QCR1_HUMAN	868	sp|P31930|QCR1_HUMAN Cytochrome b-c1 complex subunit 1, mitochondrial OS=Homo sapiens OX=9606 GN=UQCRC1 PE=1 SV=3
NaN	NaN	25.6264	NaN	NaN	NaN						3	3	3	15.2	15.2	15.2	35.329	0	6.7974	131280000	4	NaN	NaN	0	0.708085	NaN	0	sp|P31937|3HIDH_HUMAN	sp|P31937|3HIDH_HUMAN	869	sp|P31937|3HIDH_HUMAN 3-hydroxyisobutyrate dehydrogenase, mitochondrial OS=Homo sapiens OX=9606 GN=HIBADH PE=1 SV=2
NaN	NaN	NaN	NaN	28.7191	NaN						6	6	6	38.2	38.2	38.2	36.926	0	74.908	205420000	18	NaN	NaN	0	0.707434	NaN	0	sp|P31942|HNRH3_HUMAN	sp|P31942|HNRH3_HUMAN	870	sp|P31942|HNRH3_HUMAN Heterogeneous nuclear ribonucleoprotein H3 OS=Homo sapiens OX=9606 GN=HNRNPH3 PE=1 SV=2
NaN	27.4277	27.7408	NaN	NaN	NaN						4	4	2	14.7	14.7	7.3	49.229	0	18.903	523770000	12	NaN	NaN	0	0.706785	NaN	0	sp|P31943|HNRH1_HUMAN	sp|P31943|HNRH1_HUMAN	871	sp|P31943|HNRH1_HUMAN Heterogeneous nuclear ribonucleoprotein H OS=Homo sapiens OX=9606 GN=HNRNPH1 PE=1 SV=4
26.7737	27.8243	26.5222	NaN	NaN	27.6077						3	2	1	12.6	9.3	5.7	28.082	0	7.3921	489230000	12	NaN	NaN	0	0.706137	-0.567657	0	sp|P31946|1433B_HUMAN;sp|P31947|1433S_HUMAN	sp|P31946|1433B_HUMAN	872	sp|P31946|1433B_HUMAN 14-3-3 protein beta/alpha OS=Homo sapiens OX=9606 GN=YWHAB PE=1 SV=3
NaN	25.5944	25.9543	NaN	NaN	NaN						2	2	2	4.8	4.8	4.8	62.639	0	4.7151	148490000	5	NaN	NaN	0	0.705491	NaN	0	sp|P31948|STIP1_HUMAN	sp|P31948|STIP1_HUMAN	873	sp|P31948|STIP1_HUMAN Stress-induced-phosphoprotein 1 OS=Homo sapiens OX=9606 GN=STIP1 PE=1 SV=1
NaN	NaN	24.0097	NaN	NaN	NaN						3	2	2	14.6	9.1	9.1	21.892	0.0007215	2.6961	54132000	4	NaN	NaN	0	0.704845	NaN	0	sp|P32119|PRDX2_HUMAN	sp|P32119|PRDX2_HUMAN	874	sp|P32119|PRDX2_HUMAN Peroxiredoxin-2 OS=Homo sapiens OX=9606 GN=PRDX2 PE=1 SV=5
28.3066	28.2377	28.5401	NaN	NaN	NaN						4	4	4	22.9	22.9	22.9	21.863	0	16.691	1022100000	14	NaN	NaN	0	0.704201	NaN	0	sp|P32969|RL9_HUMAN	sp|P32969|RL9_HUMAN	876	sp|P32969|RL9_HUMAN 60S ribosomal protein L9 OS=Homo sapiens OX=9606 GN=RPL9 PE=1 SV=1
NaN	NaN	25.0766	NaN	NaN	NaN						2	2	2	4.2	4.2	4.2	77.942	0	7.1108	130440000	4	NaN	NaN	0	0.703558	NaN	0	sp|P33121|ACSL1_HUMAN	sp|P33121|ACSL1_HUMAN	877	sp|P33121|ACSL1_HUMAN Long-chain-fatty-acid--CoA ligase 1 OS=Homo sapiens OX=9606 GN=ACSL1 PE=1 SV=1
28.0338	28.3111	28.2069	NaN	NaN	NaN						13	13	13	19.6	19.6	19.6	109.68	0	57.535	912440000	28	NaN	NaN	0	0.770396	NaN	0	sp|P33176|KINH_HUMAN;sp|O60282|KIF5C_HUMAN;sp|Q12840|KIF5A_HUMAN	sp|P33176|KINH_HUMAN	878	sp|P33176|KINH_HUMAN Kinesin-1 heavy chain OS=Homo sapiens OX=9606 GN=KIF5B PE=1 SV=1
26.0727	26.3083	26.5288	NaN	NaN	NaN						2	2	2	3.8	3.8	3.8	82.285	0	4.3939	246070000	8	NaN	NaN	0	0.771167	NaN	0	sp|P33992|MCM5_HUMAN	sp|P33992|MCM5_HUMAN	879	sp|P33992|MCM5_HUMAN DNA replication licensing factor MCM5 OS=Homo sapiens OX=9606 GN=MCM5 PE=1 SV=5
NaN	26.9538	NaN	NaN	NaN	NaN						3	3	3	4.6	4.6	4.6	81.307	0	5.0913	160590000	4	NaN	NaN	0	0.77194	NaN	0	sp|P33993|MCM7_HUMAN	sp|P33993|MCM7_HUMAN	880	sp|P33993|MCM7_HUMAN DNA replication licensing factor MCM7 OS=Homo sapiens OX=9606 GN=MCM7 PE=1 SV=4
NaN	27.3834	27.5505	NaN	NaN	NaN						2	2	2	3.8	3.8	3.8	55.992	0	4.295	452810000	6	NaN	NaN	0	0.826605	NaN	0	sp|P34897|GLYM_HUMAN	sp|P34897|GLYM_HUMAN	881	sp|P34897|GLYM_HUMAN Serine hydroxymethyltransferase, mitochondrial OS=Homo sapiens OX=9606 GN=SHMT2 PE=1 SV=3
NaN	NaN	26.0968	NaN	NaN	NaN						2	2	2	3.9	3.9	3.9	94.33	0	5.5214	98544000	4	NaN	NaN	0	0.854098	NaN	0	sp|P34932|HSP74_HUMAN	sp|P34932|HSP74_HUMAN	882	sp|P34932|HSP74_HUMAN Heat shock 70 kDa protein 4 OS=Homo sapiens OX=9606 GN=HSPA4 PE=1 SV=4
29.7058	29.784	30.0587	NaN	NaN	NaN						16	16	14	23	23	19.9	100.07	0	70.77	2873700000	57	NaN	NaN	0	0.853152	NaN	0	sp|P35221|CTNA1_HUMAN	sp|P35221|CTNA1_HUMAN	884	sp|P35221|CTNA1_HUMAN Catenin alpha-1 OS=Homo sapiens OX=9606 GN=CTNNA1 PE=1 SV=1
29.2672	28.9484	29.3229	NaN	NaN	NaN						11	11	11	21.5	21.5	21.5	85.496	0	65.268	1851400000	34	NaN	NaN	0	0.852208	NaN	0	sp|P35222|CTNB1_HUMAN	sp|P35222|CTNB1_HUMAN	885	sp|P35222|CTNB1_HUMAN Catenin beta-1 OS=Homo sapiens OX=9606 GN=CTNNB1 PE=1 SV=1
29.1706	29.3002	29.2331	NaN	NaN	NaN						10	10	10	43	43	43	29.804	0	51.027	1854900000	31	NaN	NaN	0	0.851266	NaN	0	sp|P35232|PHB_HUMAN	sp|P35232|PHB_HUMAN	886	sp|P35232|PHB_HUMAN Prohibitin OS=Homo sapiens OX=9606 GN=PHB PE=1 SV=1
NaN	NaN	25.0336	NaN	NaN	NaN						7	2	2	11	4.3	4.3	68.563	0	6.7438	96979000	4	NaN	NaN	0	0.850327	NaN	0	sp|P35241|RADI_HUMAN	sp|P35241|RADI_HUMAN	887	sp|P35241|RADI_HUMAN Radixin OS=Homo sapiens OX=9606 GN=RDX PE=1 SV=1
NaN	NaN	NaN	NaN	28.7054	NaN						2	2	2	18.8	18.8	18.8	14.787	0	3.1989	238680000	3	NaN	NaN	0	0.849389	NaN	0	sp|P35268|RL22_HUMAN	sp|P35268|RL22_HUMAN	888	sp|P35268|RL22_HUMAN 60S ribosomal protein L22 OS=Homo sapiens OX=9606 GN=RPL22 PE=1 SV=2
29.647	28.7796	28.7719	NaN	NaN	NaN						9	8	8	10.1	8.9	8.9	129.99	0	19.069	1799500000	26	NaN	NaN	0	0.848454	NaN	0	sp|P35442|TSP2_HUMAN	sp|P35442|TSP2_HUMAN	889	sp|P35442|TSP2_HUMAN Thrombospondin-2 OS=Homo sapiens OX=9606 GN=THBS2 PE=1 SV=2
NaN	27.0038	27.3211	NaN	NaN	NaN						4	4	4	1.1	1.1	1.1	312.24	0	7.8965	388200000	8	NaN	NaN	0	0.84752	NaN	0	sp|P35555|FBN1_HUMAN;sp|P35556|FBN2_HUMAN	sp|P35555|FBN1_HUMAN	890	sp|P35555|FBN1_HUMAN Fibrillin-1 OS=Homo sapiens OX=9606 GN=FBN1 PE=1 SV=3
30.7971	30.5455	30.6926	NaN	NaN	NaN						38	31	30	22.6	19.8	19.4	229	0	323.31	5289400000	94	NaN	NaN	0	0.846589	NaN	0	sp|P35580|MYH10_HUMAN	sp|P35580|MYH10_HUMAN	892	sp|P35580|MYH10_HUMAN Myosin-10 OS=Homo sapiens OX=9606 GN=MYH10 PE=1 SV=3
NaN	NaN	27.388	NaN	NaN	NaN						6	6	6	12.1	12.1	12.1	80.954	0	14.065	356000000	8	NaN	NaN	0	0.844732	NaN	0	sp|P35611|ADDA_HUMAN;sp|P35612|ADDB_HUMAN	sp|P35611|ADDA_HUMAN	894	sp|P35611|ADDA_HUMAN Alpha-adducin OS=Homo sapiens OX=9606 GN=ADD1 PE=1 SV=2
27.4344	27.0167	27.0163	NaN	NaN	NaN						3	3	3	10.6	10.6	10.6	42.2	0	8.1716	444350000	11	NaN	NaN	0	0.843807	NaN	0	sp|P35613|BASI_HUMAN	sp|P35613|BASI_HUMAN	895	sp|P35613|BASI_HUMAN Basigin OS=Homo sapiens OX=9606 GN=BSG PE=1 SV=2
28.5658	28.424	27.7153	31.0267	31.1808	30.8998				+	TD_X	4	4	2	10.5	10.5	7.8	53.425	0	30.869	1425000000	26	NaN	NaN	2.28805	0	-2.80073	-10.1719	sp|P35637|FUS_HUMAN	sp|P35637|FUS_HUMAN	896	sp|P35637|FUS_HUMAN RNA-binding protein FUS OS=Homo sapiens OX=9606 GN=FUS PE=1 SV=1
26.8089	NaN	26.9268	NaN	NaN	NaN						22	14	14	13.5	9.5	9.5	227.34	0	50.759	314000000	20	NaN	NaN	0	0.841963	NaN	0	sp|P35749|MYH11_HUMAN	sp|P35749|MYH11_HUMAN	899	sp|P35749|MYH11_HUMAN Myosin-11 OS=Homo sapiens OX=9606 GN=MYH11 PE=1 SV=3
NaN	NaN	22.1338	NaN	NaN	NaN						2	2	2	3.9	3.9	3.9	48.633	0.0026846	2.3355	4718100	2	NaN	NaN	0	0.841044	NaN	0	sp|P35998|PRS7_HUMAN	sp|P35998|PRS7_HUMAN	900	sp|P35998|PRS7_HUMAN 26S proteasome regulatory subunit 7 OS=Homo sapiens OX=9606 GN=PSMC2 PE=1 SV=3
25.7124	25.8761	25.4688	NaN	NaN	NaN						2	2	2	6.3	6.3	6.3	42.625	0	6.0213	159320000	6	NaN	NaN	0	0.840126	NaN	0	sp|P36222|CH3L1_HUMAN	sp|P36222|CH3L1_HUMAN	901	sp|P36222|CH3L1_HUMAN Chitinase-3-like protein 1 OS=Homo sapiens OX=9606 GN=CHI3L1 PE=1 SV=2
NaN	NaN	25.7075	NaN	NaN	NaN						2	2	2	9.1	9.1	9.1	32.996	0	6.0558	150530000	4	NaN	NaN	0	0.839211	NaN	0	sp|P36542|ATPG_HUMAN	sp|P36542|ATPG_HUMAN	902	sp|P36542|ATPG_HUMAN ATP synthase subunit gamma, mitochondrial OS=Homo sapiens OX=9606 GN=ATP5F1C PE=1 SV=1
30.705	30.7704	30.8288	NaN	NaN	NaN						12	12	12	26.5	26.5	26.5	47.697	0	48.565	5494200000	43	NaN	NaN	0	0.838298	NaN	0	sp|P36578|RL4_HUMAN	sp|P36578|RL4_HUMAN	904	sp|P36578|RL4_HUMAN 60S ribosomal protein L4 OS=Homo sapiens OX=9606 GN=RPL4 PE=1 SV=5
28.0823	27.539	27.5803	NaN	NaN	NaN						4	4	4	11.5	11.5	11.5	46.312	0	9.7956	671810000	9	NaN	NaN	0	0.837387	NaN	0	sp|P36955|PEDF_HUMAN	sp|P36955|PEDF_HUMAN	906	sp|P36955|PEDF_HUMAN Pigment epithelium-derived factor OS=Homo sapiens OX=9606 GN=SERPINF1 PE=1 SV=4
26.8727	27.0281	27.1621	NaN	NaN	NaN						3	3	3	7.5	7.5	7.5	48.755	0	9.585	403390000	9	NaN	NaN	0	0.836478	NaN	0	sp|P36957|ODO2_HUMAN	sp|P36957|ODO2_HUMAN	907	sp|P36957|ODO2_HUMAN Dihydrolipoyllysine-residue succinyltransferase component of 2-oxoglutarate dehydrogenase complex, mitochondrial OS=Homo sapiens OX=9606 GN=DLST PE=1 SV=4
27.3818	27.8147	27.6111	NaN	NaN	NaN						4	4	4	24.6	24.6	24.6	22.391	0	12.777	602710000	10	NaN	NaN	0	0.83557	NaN	0	sp|P37802|TAGL2_HUMAN	sp|P37802|TAGL2_HUMAN	908	sp|P37802|TAGL2_HUMAN Transgelin-2 OS=Homo sapiens OX=9606 GN=TAGLN2 PE=1 SV=3
25.8863	26.6642	26.5454	NaN	NaN	NaN						5	5	5	13.8	13.8	13.8	42.331	0	13.016	292550000	14	NaN	NaN	0	0.834665	NaN	0	sp|P38159|RBMX_HUMAN;sp|Q96E39|RMXL1_HUMAN;sp|O75526|RMXL2_HUMAN;sp|Q8N7X1|RMXL3_HUMAN	sp|P38159|RBMX_HUMAN;sp|Q96E39|RMXL1_HUMAN	909	sp|P38159|RBMX_HUMAN RNA-binding motif protein, X chromosome OS=Homo sapiens OX=9606 GN=RBMX PE=1 SV=3;sp|Q96E39|RMXL1_HUMAN RNA binding motif protein, X-linked-like-1 OS=Homo sapiens OX=9606 GN=RBMXL1 PE=1 SV=1
NaN	NaN	24.1372	NaN	NaN	NaN						2	2	2	5.8	5.8	5.8	68.303	0	3.6964	18917000	2	NaN	NaN	0	0.833762	NaN	0	sp|P38606|VATA_HUMAN	sp|P38606|VATA_HUMAN	910	sp|P38606|VATA_HUMAN V-type proton ATPase catalytic subunit A OS=Homo sapiens OX=9606 GN=ATP6V1A PE=1 SV=2
29.6349	29.6821	29.755	NaN	NaN	NaN						10	10	10	20.8	20.8	20.8	73.68	0	57.112	2548300000	34	NaN	NaN	0	0.832861	NaN	0	sp|P38646|GRP75_HUMAN	sp|P38646|GRP75_HUMAN	911	sp|P38646|GRP75_HUMAN Stress-70 protein, mitochondrial OS=Homo sapiens OX=9606 GN=HSPA9 PE=1 SV=2
NaN	26.972	26.9928	NaN	NaN	NaN						5	4	4	16.3	12.4	12.4	46.871	0	10.136	365050000	18	NaN	NaN	0	0.831961	NaN	0	sp|P38919|IF4A3_HUMAN	sp|P38919|IF4A3_HUMAN	912	sp|P38919|IF4A3_HUMAN Eukaryotic initiation factor 4A-III OS=Homo sapiens OX=9606 GN=EIF4A3 PE=1 SV=4
29.69	29.5863	29.8851	NaN	NaN	NaN						8	8	8	41.4	41.4	41.4	16.06	0	24.467	3014800000	27	NaN	NaN	0	0.831064	NaN	0	sp|P39019|RS19_HUMAN	sp|P39019|RS19_HUMAN	913	sp|P39019|RS19_HUMAN 40S ribosomal protein S19 OS=Homo sapiens OX=9606 GN=RPS19 PE=1 SV=2
29.4071	29.2897	29.267	NaN	NaN	NaN						8	8	8	22.6	22.6	22.6	46.108	0	30.545	2040200000	27	NaN	NaN	0	0.830168	NaN	0	sp|P39023|RL3_HUMAN	sp|P39023|RL3_HUMAN	914	sp|P39023|RL3_HUMAN 60S ribosomal protein L3 OS=Homo sapiens OX=9606 GN=RPL3 PE=1 SV=2
29.2938	29.547	29.4115	NaN	NaN	NaN						7	7	7	7.8	7.8	7.8	178.19	0	39.29	2134000000	23	NaN	NaN	0	0.829274	NaN	0	sp|P39060|COIA1_HUMAN	sp|P39060|COIA1_HUMAN	915	sp|P39060|COIA1_HUMAN Collagen alpha-1(XVIII) chain OS=Homo sapiens OX=9606 GN=COL18A1 PE=1 SV=5
28.3768	28.0672	28.3107	NaN	NaN	NaN						4	4	4	12.3	12.3	12.3	50.8	0	10.981	952320000	9	NaN	NaN	0	0.828383	NaN	0	sp|P39656|OST48_HUMAN	sp|P39656|OST48_HUMAN	916	sp|P39656|OST48_HUMAN Dolichyl-diphosphooligosaccharide--protein glycosyltransferase 48 kDa subunit OS=Homo sapiens OX=9606 GN=DDOST PE=1 SV=4
26.7551	NaN	27.3048	NaN	NaN	NaN						3	3	3	12.4	12.4	12.4	42.592	0	14.052	374140000	7	NaN	NaN	0	0.855046	NaN	0	sp|P39748|FEN1_HUMAN	sp|P39748|FEN1_HUMAN	917	sp|P39748|FEN1_HUMAN Flap endonuclease 1 OS=Homo sapiens OX=9606 GN=FEN1 PE=1 SV=1
28.4456	28.5468	28.1302	NaN	NaN	NaN						7	7	7	36.2	36.2	36.2	38.498	0	31.261	1028400000	20	NaN	NaN	0	0.827493	NaN	0	sp|P40121|CAPG_HUMAN	sp|P40121|CAPG_HUMAN	918	sp|P40121|CAPG_HUMAN Macrophage-capping protein OS=Homo sapiens OX=9606 GN=CAPG PE=1 SV=2
27.7096	28.0773	27.7823	NaN	NaN	NaN						5	5	5	12.2	12.2	12.2	58.024	0	14.162	711900000	13	NaN	NaN	0	0.855996	NaN	0	sp|P40227|TCPZ_HUMAN;sp|Q92526|TCPW_HUMAN	sp|P40227|TCPZ_HUMAN	919	sp|P40227|TCPZ_HUMAN T-complex protein 1 subunit zeta OS=Homo sapiens OX=9606 GN=CCT6A PE=1 SV=3
28.184	27.9094	28.024	NaN	NaN	NaN						2	2	1	10.2	10.2	6.7	46.625	0	20.268	830370000	13	NaN	NaN	0	0.857902	NaN	0	sp|P40424|PBX1_HUMAN	sp|P40424|PBX1_HUMAN	920	sp|P40424|PBX1_HUMAN Pre-B-cell leukemia transcription factor 1 OS=Homo sapiens OX=9606 GN=PBX1 PE=1 SV=1
28.5226	28.1315	28.5379	NaN	NaN	NaN						3	3	3	16.3	16.3	16.3	23.577	0	6.1051	1056900000	11	NaN	NaN	0	0.886532	NaN	0	sp|P40429|RL13A_HUMAN;sp|Q6NVV1|R13P3_HUMAN	sp|P40429|RL13A_HUMAN;sp|Q6NVV1|R13P3_HUMAN	922	sp|P40429|RL13A_HUMAN 60S ribosomal protein L13a OS=Homo sapiens OX=9606 GN=RPL13A PE=1 SV=2;sp|Q6NVV1|R13P3_HUMAN Putative 60S ribosomal protein L13a protein RPL13AP3 OS=Homo sapiens OX=9606 GN=RPL13AP3 PE=5 SV=1
NaN	26.5555	26.4018	NaN	NaN	NaN						4	4	4	6.8	6.8	6.8	88.067	0	41.498	200680000	8	NaN	NaN	0	0.885513	NaN	0	sp|P40763|STAT3_HUMAN	sp|P40763|STAT3_HUMAN	923	sp|P40763|STAT3_HUMAN Signal transducer and activator of transcription 3 OS=Homo sapiens OX=9606 GN=STAT3 PE=1 SV=2
30.068	30.0531	30.2382	NaN	NaN	NaN						7	7	7	30.5	30.5	30.5	35.503	0	39.378	3551400000	28	NaN	NaN	0	0.884496	NaN	0	sp|P40926|MDHM_HUMAN	sp|P40926|MDHM_HUMAN	925	sp|P40926|MDHM_HUMAN Malate dehydrogenase, mitochondrial OS=Homo sapiens OX=9606 GN=MDH2 PE=1 SV=3
29.0199	28.9906	28.9635	NaN	NaN	NaN						6	6	6	11.5	11.5	11.5	82.999	0	28.02	1573000000	22	NaN	NaN	0	0.883482	NaN	0	sp|P40939|ECHA_HUMAN	sp|P40939|ECHA_HUMAN	926	sp|P40939|ECHA_HUMAN Trifunctional enzyme subunit alpha, mitochondrial OS=Homo sapiens OX=9606 GN=HADHA PE=1 SV=2
27.8991	27.5907	27.9615	NaN	NaN	NaN						4	4	4	13.8	13.8	13.8	51.109	0	29.635	699880000	13	NaN	NaN	0	0.88247	NaN	0	sp|P41091|IF2G_HUMAN;sp|Q2VIR3|IF2GL_HUMAN	sp|P41091|IF2G_HUMAN;sp|Q2VIR3|IF2GL_HUMAN	927	sp|P41091|IF2G_HUMAN Eukaryotic translation initiation factor 2 subunit 3 OS=Homo sapiens OX=9606 GN=EIF2S3 PE=1 SV=3;sp|Q2VIR3|IF2GL_HUMAN Eukaryotic translation initiation factor 2 subunit 3B OS=Homo sapiens OX=9606 GN=EIF2S3B PE=2 SV=2
NaN	24.9248	NaN	NaN	NaN	NaN						2	2	2	5.4	5.4	5.4	68.262	0	4.7684	31971000	2	NaN	NaN	0	0.88146	NaN	0	sp|P41743|KPCI_HUMAN	sp|P41743|KPCI_HUMAN	932	sp|P41743|KPCI_HUMAN Protein kinase C iota type OS=Homo sapiens OX=9606 GN=PRKCI PE=1 SV=2
NaN	27.1726	NaN	NaN	NaN	NaN						3	3	3	11.7	11.7	11.7	42.293	0	6.1171	326710000	5	NaN	NaN	0	0.880453	NaN	0	sp|P42025|ACTY_HUMAN;sp|P61163|ACTZ_HUMAN	sp|P42025|ACTY_HUMAN;sp|P61163|ACTZ_HUMAN	933	sp|P42025|ACTY_HUMAN Beta-centractin OS=Homo sapiens OX=9606 GN=ACTR1B PE=1 SV=1;sp|P61163|ACTZ_HUMAN Alpha-centractin OS=Homo sapiens OX=9606 GN=ACTR1A PE=1 SV=1
30.6113	31.0709	30.7591	NaN	NaN	NaN						12	12	5	33.5	33.5	13.4	50.67	0	65.461	5660600000	45	NaN	NaN	0	0.879447	NaN	0	sp|P42167|LAP2B_HUMAN	sp|P42167|LAP2B_HUMAN	936	sp|P42167|LAP2B_HUMAN Lamina-associated polypeptide 2, isoforms beta/gamma OS=Homo sapiens OX=9606 GN=TMPO PE=1 SV=2
29.1372	29.128	29.0552	NaN	NaN	NaN						10	10	10	18.9	18.9	18.9	87.334	0	28.84	1708500000	32	NaN	NaN	0	0.878445	NaN	0	sp|P42224|STAT1_HUMAN	sp|P42224|STAT1_HUMAN	937	sp|P42224|STAT1_HUMAN Signal transducer and activator of transcription 1-alpha/beta OS=Homo sapiens OX=9606 GN=STAT1 PE=1 SV=2
28.802	29.7627	29.3202	NaN	NaN	NaN						3	3	2	29.8	29.8	14.3	9.461	0	10.41	1983600000	10	NaN	NaN	0	0.877444	NaN	0	sp|P42677|RS27_HUMAN	sp|P42677|RS27_HUMAN	939	sp|P42677|RS27_HUMAN 40S ribosomal protein S27 OS=Homo sapiens OX=9606 GN=RPS27 PE=1 SV=3
NaN	25.2841	NaN	NaN	NaN	NaN						3	3	3	2	2	2	157.9	0	6.809	72304000	3	NaN	NaN	0	0.876446	NaN	0	sp|P42704|LPPRC_HUMAN	sp|P42704|LPPRC_HUMAN	940	sp|P42704|LPPRC_HUMAN Leucine-rich PPR motif-containing protein, mitochondrial OS=Homo sapiens OX=9606 GN=LRPPRC PE=1 SV=3
NaN	25.9419	NaN	NaN	NaN	NaN						3	3	3	7.1	7.1	7.1	71.607	0	58.828	201410000	9	NaN	NaN	0	0.87545	NaN	0	sp|P43121|MUC18_HUMAN	sp|P43121|MUC18_HUMAN	942	sp|P43121|MUC18_HUMAN Cell surface glycoprotein MUC18 OS=Homo sapiens OX=9606 GN=MCAM PE=1 SV=2
26.8265	NaN	26.7465	NaN	NaN	NaN						2	2	2	4.8	4.8	4.8	70.857	0	6.6588	386990000	7	NaN	NaN	0	0.874456	NaN	0	sp|P43155|CACP_HUMAN	sp|P43155|CACP_HUMAN	943	sp|P43155|CACP_HUMAN Carnitine O-acetyltransferase OS=Homo sapiens OX=9606 GN=CRAT PE=1 SV=5
30.067	29.7997	29.9898	NaN	27.5598	NaN						14	14	14	25.4	25.4	25.4	94.622	0	117.27	3116300000	54	NaN	NaN	0	0.873465	2.39243	0	sp|P43243|MATR3_HUMAN	sp|P43243|MATR3_HUMAN	944	sp|P43243|MATR3_HUMAN Matrin-3 OS=Homo sapiens OX=9606 GN=MATR3 PE=1 SV=2
NaN	26.5915	26.6428	NaN	NaN	NaN						5	5	5	7.8	7.8	7.8	80.852	0	15.061	244180000	11	NaN	NaN	0	0.872476	NaN	0	sp|P43304|GPDM_HUMAN;rev_sp|Q8TBE9|NANP_HUMAN	sp|P43304|GPDM_HUMAN	945	sp|P43304|GPDM_HUMAN Glycerol-3-phosphate dehydrogenase, mitochondrial OS=Homo sapiens OX=9606 GN=GPD2 PE=1 SV=3
NaN	25.9229	NaN	NaN	NaN	NaN						3	3	3	8.8	8.8	8.8	55.52	0	6.429	114910000	6	NaN	NaN	0	0.871489	NaN	0	sp|P43490|NAMPT_HUMAN	sp|P43490|NAMPT_HUMAN	947	sp|P43490|NAMPT_HUMAN Nicotinamide phosphoribosyltransferase OS=Homo sapiens OX=9606 GN=NAMPT PE=1 SV=1
NaN	NaN	23.7147	NaN	NaN	NaN						2	2	2	5.3	5.3	5.3	47.366	0	3.0171	14114000	3	NaN	NaN	0	0.870504	NaN	0	sp|P43686|PRS6B_HUMAN	sp|P43686|PRS6B_HUMAN	948	sp|P43686|PRS6B_HUMAN 26S proteasome regulatory subunit 6B OS=Homo sapiens OX=9606 GN=PSMC4 PE=1 SV=2
28.4413	28.1171	28.766	NaN	NaN	NaN						5	5	5	24.1	24.1	24.1	31.566	0	13.812	1125900000	14	NaN	NaN	0	0.869521	NaN	0	sp|P45880|VDAC2_HUMAN	sp|P45880|VDAC2_HUMAN	949	sp|P45880|VDAC2_HUMAN Voltage-dependent anion-selective channel protein 2 OS=Homo sapiens OX=9606 GN=VDAC2 PE=1 SV=2
26.5995	26.9833	26.6132	NaN	NaN	NaN						7	7	7	5.2	5.2	5.2	358.69	0	14.119	329620000	17	NaN	NaN	0	0.868541	NaN	0	sp|P46013|KI67_HUMAN	sp|P46013|KI67_HUMAN	950	sp|P46013|KI67_HUMAN Proliferation marker protein Ki-67 OS=Homo sapiens OX=9606 GN=MKI67 PE=1 SV=2
26.0026	25.2383	NaN	NaN	NaN	NaN						2	2	2	2.8	2.8	2.8	89.301	0	4.5086	128340000	5	NaN	NaN	0	0.867563	NaN	0	sp|P46087|NOP2_HUMAN	sp|P46087|NOP2_HUMAN	951	sp|P46087|NOP2_HUMAN Probable 28S rRNA (cytosine(4447)-C(5))-methyltransferase OS=Homo sapiens OX=9606 GN=NOP2 PE=1 SV=2
26.9193	27.286	26.8486	NaN	NaN	NaN						5	5	5	8.5	8.5	8.5	82.593	0	12.999	401440000	10	NaN	NaN	0	0.866587	NaN	0	sp|P46459|NSF_HUMAN	sp|P46459|NSF_HUMAN	952	sp|P46459|NSF_HUMAN Vesicle-fusing ATPase OS=Homo sapiens OX=9606 GN=NSF PE=1 SV=3
29.2536	29.6907	29.7343	NaN	NaN	NaN						3	3	3	17.6	17.6	17.6	16.561	0	7.3443	2371300000	11	NaN	NaN	0	0.865613	NaN	0	sp|P46776|RL27A_HUMAN	sp|P46776|RL27A_HUMAN	953	sp|P46776|RL27A_HUMAN 60S ribosomal protein L27a OS=Homo sapiens OX=9606 GN=RPL27A PE=1 SV=2
NaN	NaN	NaN	28.6146	NaN	NaN						5	5	5	17.5	17.5	17.5	34.362	0	12.044	270650000	13	NaN	NaN	0	0.864642	NaN	0	sp|P46777|RL5_HUMAN	sp|P46777|RL5_HUMAN	954	sp|P46777|RL5_HUMAN 60S ribosomal protein L5 OS=Homo sapiens OX=9606 GN=RPL5 PE=1 SV=3
29.6941	29.1775	29.1487	NaN	NaN	NaN						3	3	3	27.5	27.5	27.5	18.565	0	8.443	2282900000	15	NaN	NaN	0	0.863673	NaN	0	sp|P46778|RL21_HUMAN	sp|P46778|RL21_HUMAN	955	sp|P46778|RL21_HUMAN 60S ribosomal protein L21 OS=Homo sapiens OX=9606 GN=RPL21 PE=1 SV=2
NaN	NaN	NaN	29.1056	30.5324	29.1684						2	2	2	20.4	20.4	20.4	15.747	0	7.2476	587050000	15	NaN	NaN	0	0.862705	NaN	0	sp|P46779|RL28_HUMAN	sp|P46779|RL28_HUMAN	956	sp|P46779|RL28_HUMAN 60S ribosomal protein L28 OS=Homo sapiens OX=9606 GN=RPL28 PE=1 SV=3
26.9954	26.7618	27.6094	NaN	NaN	NaN						3	3	3	12.4	12.4	12.4	22.591	0	5.913	451200000	7	NaN	NaN	0	0.86174	NaN	0	sp|P46781|RS9_HUMAN	sp|P46781|RS9_HUMAN	957	sp|P46781|RS9_HUMAN 40S ribosomal protein S9 OS=Homo sapiens OX=9606 GN=RPS9 PE=1 SV=3
NaN	NaN	NaN	NaN	NaN	25.8702						2	2	2	12.7	12.7	12.7	22.876	0	5.0259	126100000	5	NaN	NaN	0	0.860778	NaN	0	sp|P46782|RS5_HUMAN	sp|P46782|RS5_HUMAN	958	sp|P46782|RS5_HUMAN 40S ribosomal protein S5 OS=Homo sapiens OX=9606 GN=RPS5 PE=1 SV=4
NaN	28.2957	28.3277	NaN	NaN	NaN						3	3	3	14.5	14.5	14.5	18.898	0	11.588	970100000	13	NaN	NaN	0	0.859817	NaN	0	sp|P46783|RS10_HUMAN;sp|Q9NQ39|RS10L_HUMAN	sp|P46783|RS10_HUMAN;sp|Q9NQ39|RS10L_HUMAN	959	sp|P46783|RS10_HUMAN 40S ribosomal protein S10 OS=Homo sapiens OX=9606 GN=RPS10 PE=1 SV=1;sp|Q9NQ39|RS10L_HUMAN Putative 40S ribosomal protein S10-like OS=Homo sapiens OX=9606 GN=RPS10P5 PE=5 SV=1
NaN	NaN	26.5612	NaN	NaN	NaN						7	7	7	3	3	3	394.46	0	17.706	209410000	11	NaN	NaN	0	0.858858	NaN	0	sp|P46939|UTRO_HUMAN	sp|P46939|UTRO_HUMAN	961	sp|P46939|UTRO_HUMAN Utrophin OS=Homo sapiens OX=9606 GN=UTRN PE=1 SV=2
30.7934	30.6777	30.7971	NaN	NaN	NaN						20	20	20	15.2	15.2	15.2	189.25	0	73.857	5594500000	69	NaN	NaN	0	0.856948	NaN	0	sp|P46940|IQGA1_HUMAN;sp|Q13576|IQGA2_HUMAN;sp|Q86VI3|IQGA3_HUMAN	sp|P46940|IQGA1_HUMAN	962	sp|P46940|IQGA1_HUMAN Ras GTPase-activating-like protein IQGAP1 OS=Homo sapiens OX=9606 GN=IQGAP1 PE=1 SV=1
NaN	25.8902	NaN	NaN	NaN	NaN						2	2	2	2.7	2.7	2.7	80.529	0	4.2848	145940000	7	NaN	NaN	0	0.825719	NaN	0	sp|P46977|STT3A_HUMAN	sp|P46977|STT3A_HUMAN	963	sp|P46977|STT3A_HUMAN Dolichyl-diphosphooligosaccharide--protein glycosyltransferase subunit STT3A OS=Homo sapiens OX=9606 GN=STT3A PE=1 SV=2
NaN	NaN	25.4556	NaN	NaN	NaN						3	2	2	16.4	12.9	12.9	32.949	0	7.7654	60463000	4	NaN	NaN	0	0.798338	NaN	0	sp|P47755|CAZA2_HUMAN	sp|P47755|CAZA2_HUMAN	964	sp|P47755|CAZA2_HUMAN F-actin-capping protein subunit alpha-2 OS=Homo sapiens OX=9606 GN=CAPZA2 PE=1 SV=3
27.444	27.1278	27.503	NaN	NaN	NaN						3	3	3	13.4	13.4	13.4	31.35	0	5.9685	504880000	11	NaN	NaN	0	0.824835	NaN	0	sp|P47756|CAPZB_HUMAN	sp|P47756|CAPZB_HUMAN	965	sp|P47756|CAPZB_HUMAN F-actin-capping protein subunit beta OS=Homo sapiens OX=9606 GN=CAPZB PE=1 SV=4
NaN	NaN	26.6819	NaN	NaN	NaN						2	2	2	4.3	4.3	4.3	87.798	0	5.8638	129650000	3	NaN	NaN	0	0.795864	NaN	0	sp|P47897|SYQ_HUMAN	sp|P47897|SYQ_HUMAN	966	sp|P47897|SYQ_HUMAN Glutamine--tRNA ligase OS=Homo sapiens OX=9606 GN=QARS PE=1 SV=1
NaN	NaN	26.5263	NaN	NaN	NaN						3	3	3	17.5	17.5	17.5	29.668	0	12.292	323390000	9	NaN	NaN	0	0.795042	NaN	0	sp|P47985|UCRI_HUMAN;sp|P0C7P4|UCRIL_HUMAN	sp|P47985|UCRI_HUMAN;sp|P0C7P4|UCRIL_HUMAN	968	sp|P47985|UCRI_HUMAN Cytochrome b-c1 complex subunit Rieske, mitochondrial OS=Homo sapiens OX=9606 GN=UQCRFS1 PE=1 SV=2;sp|P0C7P4|UCRIL_HUMAN Putative cytochrome b-c1 complex subunit Rieske-like protein 1 OS=Homo sapiens OX=9606 GN=UQCRFS1P1 PE=5 SV=1
28.6142	28.8137	28.8504	NaN	NaN	NaN						4	4	4	24.9	24.9	24.9	23.277	0	14.335	1345000000	13	NaN	NaN	0	0.794223	NaN	0	sp|P48047|ATPO_HUMAN	sp|P48047|ATPO_HUMAN	969	sp|P48047|ATPO_HUMAN ATP synthase subunit O, mitochondrial OS=Homo sapiens OX=9606 GN=ATP5PO PE=1 SV=1
27.2415	27.0221	27.2881	NaN	NaN	NaN						7	7	7	20.4	20.4	20.4	57.21	0	36.178	455680000	14	NaN	NaN	0	0.793405	NaN	0	sp|P48444|COPD_HUMAN	sp|P48444|COPD_HUMAN	971	sp|P48444|COPD_HUMAN Coatomer subunit delta OS=Homo sapiens OX=9606 GN=ARCN1 PE=1 SV=1
NaN	27.6115	NaN	NaN	NaN	NaN						4	4	4	9.4	9.4	9.4	59.67	0	12.34	413280000	8	NaN	NaN	0	0.792588	NaN	0	sp|P48643|TCPE_HUMAN	sp|P48643|TCPE_HUMAN	972	sp|P48643|TCPE_HUMAN T-complex protein 1 subunit epsilon OS=Homo sapiens OX=9606 GN=CCT5 PE=1 SV=1
NaN	NaN	23.976	NaN	NaN	NaN						4	4	4	2.5	2.5	2.5	177.44	0	7.7737	16918000	5	NaN	NaN	0	0.791774	NaN	0	sp|P48681|NEST_HUMAN	sp|P48681|NEST_HUMAN	973	sp|P48681|NEST_HUMAN Nestin OS=Homo sapiens OX=9606 GN=NES PE=1 SV=2
27.8106	27.7372	28.1291	NaN	NaN	NaN						5	5	4	15	15	13.1	50.909	0	14.832	747130000	11	NaN	NaN	0	0.790961	NaN	0	sp|P48735|IDHP_HUMAN	sp|P48735|IDHP_HUMAN	974	sp|P48735|IDHP_HUMAN Isocitrate dehydrogenase [NADP], mitochondrial OS=Homo sapiens OX=9606 GN=IDH2 PE=1 SV=2
NaN	25.656	25.578	NaN	NaN	NaN						2	2	2	9.6	9.6	9.6	31.54	0	6.1949	100120000	4	NaN	NaN	0	0.79015	NaN	0	sp|P48739|PIPNB_HUMAN	sp|P48739|PIPNB_HUMAN	975	sp|P48739|PIPNB_HUMAN Phosphatidylinositol transfer protein beta isoform OS=Homo sapiens OX=9606 GN=PITPNB PE=1 SV=2
29.4804	29.6489	29.2659	NaN	NaN	NaN						7	7	7	13.1	13.1	13.1	57.548	0	28.498	2187600000	27	NaN	NaN	0	0.78934	NaN	0	sp|P49257|LMAN1_HUMAN	sp|P49257|LMAN1_HUMAN	979	sp|P49257|LMAN1_HUMAN Protein ERGIC-53 OS=Homo sapiens OX=9606 GN=LMAN1 PE=1 SV=2
NaN	27.0886	26.7064	NaN	NaN	NaN						6	6	6	4.6	4.6	4.6	273.42	0	14.244	273070000	10	NaN	NaN	0	0.788532	NaN	0	sp|P49327|FAS_HUMAN	sp|P49327|FAS_HUMAN	980	sp|P49327|FAS_HUMAN Fatty acid synthase OS=Homo sapiens OX=9606 GN=FASN PE=1 SV=3
28.399	28.7789	28.5246	NaN	NaN	NaN						6	6	6	16.1	16.1	16.1	60.533	0	16.64	1182300000	15	NaN	NaN	0	0.787726	NaN	0	sp|P49368|TCPG_HUMAN	sp|P49368|TCPG_HUMAN	981	sp|P49368|TCPG_HUMAN T-complex protein 1 subunit gamma OS=Homo sapiens OX=9606 GN=CCT3 PE=1 SV=4
29.5046	29.4421	29.4975	NaN	NaN	NaN						9	9	9	28.3	28.3	28.3	49.541	0	31.482	2268600000	29	NaN	NaN	0	0.786921	NaN	0	sp|P49411|EFTU_HUMAN	sp|P49411|EFTU_HUMAN	982	sp|P49411|EFTU_HUMAN Elongation factor Tu, mitochondrial OS=Homo sapiens OX=9606 GN=TUFM PE=1 SV=2
NaN	NaN	25.2304	NaN	NaN	NaN						2	2	2	3.7	3.7	3.7	85.472	0	2.7331	40357000	2	NaN	NaN	0	0.786118	NaN	0	sp|P49589|SYCC_HUMAN	sp|P49589|SYCC_HUMAN	986	sp|P49589|SYCC_HUMAN Cysteine--tRNA ligase, cytoplasmic OS=Homo sapiens OX=9606 GN=CARS PE=1 SV=3
24.8763	NaN	25.0793	NaN	NaN	NaN						2	2	2	3.9	3.9	3.9	58.777	0	6.742	80271000	5	NaN	NaN	0	0.785317	NaN	0	sp|P49591|SYSC_HUMAN	sp|P49591|SYSC_HUMAN	987	sp|P49591|SYSC_HUMAN Serine--tRNA ligase, cytoplasmic OS=Homo sapiens OX=9606 GN=SARS PE=1 SV=3
NaN	26.1762	26.2894	NaN	NaN	NaN						3	3	3	15.9	15.9	15.9	22.836	0	6.5219	166170000	8	NaN	NaN	0	0.784517	NaN	0	sp|P49721|PSB2_HUMAN	sp|P49721|PSB2_HUMAN	988	sp|P49721|PSB2_HUMAN Proteasome subunit beta type-2 OS=Homo sapiens OX=9606 GN=PSMB2 PE=1 SV=1
NaN	26.4175	26.6005	NaN	NaN	NaN						5	5	5	9.1	9.1	9.1	101.89	0	22.188	231230000	9	NaN	NaN	0	0.783719	NaN	0	sp|P49736|MCM2_HUMAN	sp|P49736|MCM2_HUMAN	989	sp|P49736|MCM2_HUMAN DNA replication licensing factor MCM2 OS=Homo sapiens OX=9606 GN=MCM2 PE=1 SV=4
27.6858	27.605	27.6808	NaN	NaN	NaN						6	6	6	13.1	13.1	13.1	70.389	0	18.066	625770000	15	NaN	NaN	0	0.782923	NaN	0	sp|P49748|ACADV_HUMAN	sp|P49748|ACADV_HUMAN	990	sp|P49748|ACADV_HUMAN Very long-chain specific acyl-CoA dehydrogenase, mitochondrial OS=Homo sapiens OX=9606 GN=ACADVL PE=1 SV=1
23.4457	NaN	NaN	NaN	NaN	NaN						2	2	2	1.4	1.4	1.4	241.64	0	2.7626	11425000	2	NaN	NaN	0	0.782128	NaN	0	sp|P49750|YLPM1_HUMAN	sp|P49750|YLPM1_HUMAN	991	sp|P49750|YLPM1_HUMAN YLP motif-containing protein 1 OS=Homo sapiens OX=9606 GN=YLPM1 PE=1 SV=4
28.0125	27.2147	27.3803	NaN	NaN	NaN						3	3	3	17.8	17.8	17.8	24.976	0	7.1402	703570000	10	NaN	NaN	0	0.781335	NaN	0	sp|P49755|TMEDA_HUMAN	sp|P49755|TMEDA_HUMAN	992	sp|P49755|TMEDA_HUMAN Transmembrane emp24 domain-containing protein 10 OS=Homo sapiens OX=9606 GN=TMED10 PE=1 SV=2
NaN	NaN	25.9607	NaN	NaN	NaN						4	4	4	6.6	6.6	6.6	100.18	0	9.1926	288770000	8	NaN	NaN	0	0.780543	NaN	0	sp|P49756|RBM25_HUMAN	sp|P49756|RBM25_HUMAN	993	sp|P49756|RBM25_HUMAN RNA-binding protein 25 OS=Homo sapiens OX=9606 GN=RBM25 PE=1 SV=3
26.8373	26.5105	26.5235	NaN	NaN	NaN						9	9	9	8.6	8.6	8.6	153.94	0	17.384	310060000	18	NaN	NaN	0	0.779753	NaN	0	sp|P49790|NU153_HUMAN	sp|P49790|NU153_HUMAN	994	sp|P49790|NU153_HUMAN Nuclear pore complex protein Nup153 OS=Homo sapiens OX=9606 GN=NUP153 PE=1 SV=2
NaN	25.663	25.9273	NaN	NaN	NaN						5	5	5	2.5	2.5	2.5	358.2	0	7.9928	163300000	8	NaN	NaN	0	0.778965	NaN	0	sp|P49792|RBP2_HUMAN;sp|P0DJD0|RGPD1_HUMAN;sp|P0DJD1|RGPD2_HUMAN;sp|Q7Z3J3|RGPD4_HUMAN;sp|A6NKT7|RGPD3_HUMAN;sp|Q99666|RGPD5_HUMAN;sp|O14715|RGPD8_HUMAN	sp|P49792|RBP2_HUMAN	995	sp|P49792|RBP2_HUMAN E3 SUMO-protein ligase RanBP2 OS=Homo sapiens OX=9606 GN=RANBP2 PE=1 SV=2
NaN	24.844	NaN	NaN	NaN	NaN						2	2	2	3.2	3.2	3.2	50.817	0	4.6487	69198000	4	NaN	NaN	0	0.778178	NaN	0	sp|P49821|NDUV1_HUMAN	sp|P49821|NDUV1_HUMAN	996	sp|P49821|NDUV1_HUMAN NADH dehydrogenase [ubiquinone] flavoprotein 1, mitochondrial OS=Homo sapiens OX=9606 GN=NDUFV1 PE=1 SV=4
NaN	NaN	25.5947	NaN	NaN	NaN						3	3	3	4.9	4.9	4.9	80.592	0	5.0917	83387000	5	NaN	NaN	0	0.777393	NaN	0	sp|P49959|MRE11_HUMAN	sp|P49959|MRE11_HUMAN	999	sp|P49959|MRE11_HUMAN Double-strand break repair protein MRE11 OS=Homo sapiens OX=9606 GN=MRE11 PE=1 SV=3
27.7662	27.9288	27.5997	NaN	NaN	NaN						8	8	8	24.9	24.9	24.9	50.663	0	29	676190000	19	NaN	NaN	0	0.776609	NaN	0	sp|P50395|GDIB_HUMAN;sp|P31150|GDIA_HUMAN	sp|P50395|GDIB_HUMAN	1002	sp|P50395|GDIB_HUMAN Rab GDP dissociation inhibitor beta OS=Homo sapiens OX=9606 GN=GDI2 PE=1 SV=2
29.2451	29.4044	29.2404	NaN	NaN	NaN						6	6	6	29.5	29.5	29.5	28.994	0	15.252	1945700000	22	NaN	NaN	0	0.775827	NaN	0	sp|P50402|EMD_HUMAN	sp|P50402|EMD_HUMAN	1003	sp|P50402|EMD_HUMAN Emerin OS=Homo sapiens OX=9606 GN=EMD PE=1 SV=1
26.8497	27.3421	27.0992	NaN	NaN	NaN						2	2	2	3.6	3.6	3.6	88.367	0	6.6589	436630000	9	NaN	NaN	0	0.775046	NaN	0	sp|P50416|CPT1A_HUMAN	sp|P50416|CPT1A_HUMAN	1004	sp|P50416|CPT1A_HUMAN Carnitine O-palmitoyltransferase 1, liver isoform OS=Homo sapiens OX=9606 GN=CPT1A PE=1 SV=2
32.5185	32.6685	32.2756	29.5858	29.1009	NaN				+	TD_X	21	21	21	50.2	50.2	50.2	46.44	0	105.49	17765000000	86	NaN	NaN	1.69295	0.00505263	3.14418	11.7256	sp|P50454|SERPH_HUMAN	sp|P50454|SERPH_HUMAN	1005	sp|P50454|SERPH_HUMAN Serpin H1 OS=Homo sapiens OX=9606 GN=SERPINH1 PE=1 SV=2
25.2267	25.6005	NaN	NaN	NaN	NaN						5	5	5	16.8	16.8	16.8	39.829	0	16.043	186150000	13	NaN	NaN	0	0.774267	NaN	0	sp|P50552|VASP_HUMAN	sp|P50552|VASP_HUMAN	1007	sp|P50552|VASP_HUMAN Vasodilator-stimulated phosphoprotein OS=Homo sapiens OX=9606 GN=VASP PE=1 SV=3
27.1315	27.2417	27.1578	NaN	NaN	NaN						7	7	7	7.2	7.2	7.2	98.063	0	15.084	444500000	18	NaN	NaN	0	0.77349	NaN	0	sp|P50570|DYN2_HUMAN;sp|Q05193|DYN1_HUMAN;sp|Q9UQ16|DYN3_HUMAN	sp|P50570|DYN2_HUMAN;sp|Q05193|DYN1_HUMAN;sp|Q9UQ16|DYN3_HUMAN	1008	sp|P50570|DYN2_HUMAN Dynamin-2 OS=Homo sapiens OX=9606 GN=DNM2 PE=1 SV=2;sp|Q05193|DYN1_HUMAN Dynamin-1 OS=Homo sapiens OX=9606 GN=DNM1 PE=1 SV=2;sp|Q9UQ16|DYN3_HUMAN Dynamin-3 OS=Homo sapiens OX=9606 GN=DNM3 PE=1 SV=4
27.1345	NaN	27.484	NaN	NaN	NaN						2	2	2	12.1	12.1	12.1	52.891	0	24.232	401310000	7	NaN	NaN	0	0.796687	NaN	0	sp|P50579|MAP2_HUMAN	sp|P50579|MAP2_HUMAN	1009	sp|P50579|MAP2_HUMAN Methionine aminopeptidase 2 OS=Homo sapiens OX=9606 GN=METAP2 PE=1 SV=1
29.8539	30.1413	29.9964	NaN	NaN	NaN						10	10	10	22.6	22.6	22.6	67.404	0	33.12	3178700000	32	NaN	NaN	0	0.772714	NaN	0	sp|P50895|BCAM_HUMAN	sp|P50895|BCAM_HUMAN	1010	sp|P50895|BCAM_HUMAN Basal cell adhesion molecule OS=Homo sapiens OX=9606 GN=BCAM PE=1 SV=2
27.8638	28.1488	28.0777	NaN	NaN	NaN						6	6	6	13.5	13.5	13.5	59.62	0	18.528	802500000	15	NaN	NaN	0	0.797511	NaN	0	sp|P50990|TCPQ_HUMAN	sp|P50990|TCPQ_HUMAN	1011	sp|P50990|TCPQ_HUMAN T-complex protein 1 subunit theta OS=Homo sapiens OX=9606 GN=CCT8 PE=1 SV=4
27.1999	27.3872	27.2605	NaN	NaN	NaN						6	6	6	14.7	14.7	14.7	57.924	0	17.14	499470000	15	NaN	NaN	0	0.799166	NaN	0	sp|P50991|TCPD_HUMAN	sp|P50991|TCPD_HUMAN	1012	sp|P50991|TCPD_HUMAN T-complex protein 1 subunit delta OS=Homo sapiens OX=9606 GN=CCT4 PE=1 SV=4
27.9909	28.4291	28.3451	NaN	NaN	NaN						4	4	4	9.1	9.1	9.1	54.389	0	12.297	946630000	11	NaN	NaN	0	0.823953	NaN	0	sp|P50995|ANX11_HUMAN	sp|P50995|ANX11_HUMAN	1013	sp|P50995|ANX11_HUMAN Annexin A11 OS=Homo sapiens OX=9606 GN=ANXA11 PE=1 SV=1
NaN	NaN	26.7913	NaN	NaN	NaN						2	2	1	11.1	11.1	6.5	23.482	0	4.7625	401770000	4	NaN	NaN	0	0.822194	NaN	0	sp|P51148|RAB5C_HUMAN	sp|P51148|RAB5C_HUMAN	1016	sp|P51148|RAB5C_HUMAN Ras-related protein Rab-5C OS=Homo sapiens OX=9606 GN=RAB5C PE=1 SV=2
28.6491	28.6778	28.8812	NaN	NaN	NaN						10	10	10	53.1	53.1	53.1	23.489	0	106.66	1356200000	32	NaN	NaN	0	0.821318	NaN	0	sp|P51149|RAB7A_HUMAN	sp|P51149|RAB7A_HUMAN	1017	sp|P51149|RAB7A_HUMAN Ras-related protein Rab-7a OS=Homo sapiens OX=9606 GN=RAB7A PE=1 SV=1
25.098	NaN	NaN	NaN	NaN	NaN						6	2	2	5.3	1.8	1.8	181.28	0	4.7521	65674000	3	NaN	NaN	0	0.820443	NaN	0	sp|P51531|SMCA2_HUMAN	sp|P51531|SMCA2_HUMAN	1021	sp|P51531|SMCA2_HUMAN Probable global transcription activator SNF2L2 OS=Homo sapiens OX=9606 GN=SMARCA2 PE=1 SV=2
NaN	26.9933	27.1857	NaN	NaN	NaN						10	10	6	8.7	8.7	5.3	184.64	0	30.404	413690000	17	NaN	NaN	0	0.81957	NaN	0	sp|P51532|SMCA4_HUMAN	sp|P51532|SMCA4_HUMAN	1022	sp|P51532|SMCA4_HUMAN Transcription activator BRG1 OS=Homo sapiens OX=9606 GN=SMARCA4 PE=1 SV=2
29.0327	28.9795	29.7886	NaN	NaN	NaN						6	6	6	19.1	19.1	19.1	27.991	0	14.286	2131000000	17	NaN	NaN	0	0.818699	NaN	0	sp|P51572|BAP31_HUMAN	sp|P51572|BAP31_HUMAN	1024	sp|P51572|BAP31_HUMAN B-cell receptor-associated protein 31 OS=Homo sapiens OX=9606 GN=BCAP31 PE=1 SV=3
NaN	NaN	NaN	27.9728	28.1804	NaN						5	5	5	14.8	14.8	14.8	52.44	0	12.191	262250000	13	NaN	NaN	0	0.81783	NaN	0	sp|P51608|MECP2_HUMAN	sp|P51608|MECP2_HUMAN	1025	sp|P51608|MECP2_HUMAN Methyl-CpG-binding protein 2 OS=Homo sapiens OX=9606 GN=MECP2 PE=1 SV=1
NaN	27.5341	27.4976	NaN	NaN	NaN						7	7	7	6.3	6.3	6.3	208.73	0	15.473	465340000	12	NaN	NaN	0	0.816963	NaN	0	sp|P51610|HCFC1_HUMAN	sp|P51610|HCFC1_HUMAN	1026	sp|P51610|HCFC1_HUMAN Host cell factor 1 OS=Homo sapiens OX=9606 GN=HCFC1 PE=1 SV=2
NaN	24.8013	NaN	NaN	NaN	NaN						6	6	6	10.9	10.9	10.9	79.685	0	26.077	70482000	10	NaN	NaN	0	0.816097	NaN	0	sp|P51659|DHB4_HUMAN	sp|P51659|DHB4_HUMAN	1028	sp|P51659|DHB4_HUMAN Peroxisomal multifunctional enzyme type 2 OS=Homo sapiens OX=9606 GN=HSD17B4 PE=1 SV=3
NaN	25.6059	NaN	NaN	NaN	NaN						2	2	2	12.7	12.7	12.7	37.025	0	9.9876	75502000	3	NaN	NaN	0	0.815234	NaN	0	sp|P51665|PSMD7_HUMAN	sp|P51665|PSMD7_HUMAN	1029	sp|P51665|PSMD7_HUMAN 26S proteasome non-ATPase regulatory subunit 7 OS=Homo sapiens OX=9606 GN=PSMD7 PE=1 SV=2
28.0805	27.6817	28.0247	NaN	NaN	NaN						5	5	5	13.6	13.6	13.6	38.429	0	33.171	864900000	15	NaN	NaN	0	0.814372	NaN	0	sp|P51884|LUM_HUMAN	sp|P51884|LUM_HUMAN	1033	sp|P51884|LUM_HUMAN Lumican OS=Homo sapiens OX=9606 GN=LUM PE=1 SV=2
NaN	26.4516	26.2559	NaN	NaN	NaN						4	4	4	12.8	12.8	12.8	43.809	0	8.9725	229310000	10	NaN	NaN	0	0.813512	NaN	0	sp|P51888|PRELP_HUMAN	sp|P51888|PRELP_HUMAN	1034	sp|P51888|PRELP_HUMAN Prolargin OS=Homo sapiens OX=9606 GN=PRELP PE=1 SV=1
28.5079	28.1042	28.2776	NaN	NaN	NaN						5	5	5	23.6	23.6	23.6	33.17	0	56.99	997070000	17	NaN	NaN	0	0.812654	NaN	0	sp|P51911|CNN1_HUMAN	sp|P51911|CNN1_HUMAN	1035	sp|P51911|CNN1_HUMAN Calponin-1 OS=Homo sapiens OX=9606 GN=CNN1 PE=1 SV=2
27.7974	28.3749	27.9638	27.6337	NaN	NaN						5	5	5	19.6	19.6	19.6	39.594	0	16.419	891040000	18	NaN	NaN	0	0.811798	0.411684	0	sp|P51991|ROA3_HUMAN	sp|P51991|ROA3_HUMAN	1037	sp|P51991|ROA3_HUMAN Heterogeneous nuclear ribonucleoprotein A3 OS=Homo sapiens OX=9606 GN=HNRNPA3 PE=1 SV=2
NaN	NaN	26.4717	NaN	NaN	NaN						2	2	2	11	11	11	53.139	0	4.7555	189600000	4	NaN	NaN	0	0.810943	NaN	0	sp|P52209|6PGD_HUMAN	sp|P52209|6PGD_HUMAN	1038	sp|P52209|6PGD_HUMAN 6-phosphogluconate dehydrogenase, decarboxylating OS=Homo sapiens OX=9606 GN=PGD PE=1 SV=3
31.1445	30.725	30.9251	30.5071	30.8691	30.8847						17	17	17	34.8	34.8	34.8	77.515	0	114.5	7316500000	78	NaN	NaN	0.441644	0.395729	0.177877	1.02886	sp|P52272|HNRPM_HUMAN	sp|P52272|HNRPM_HUMAN	1039	sp|P52272|HNRPM_HUMAN Heterogeneous nuclear ribonucleoprotein M OS=Homo sapiens OX=9606 GN=HNRNPM PE=1 SV=3
NaN	NaN	24.7258	NaN	NaN	NaN						2	2	2	7.2	7.2	7.2	45.671	0	3.0448	34964000	1	NaN	NaN	0	0.81009	NaN	0	sp|P52597|HNRPF_HUMAN	sp|P52597|HNRPF_HUMAN	1042	sp|P52597|HNRPF_HUMAN Heterogeneous nuclear ribonucleoprotein F OS=Homo sapiens OX=9606 GN=HNRNPF PE=1 SV=3
NaN	26.6523	27.0035	NaN	NaN	NaN						4	4	3	19.2	19.2	15.7	32.922	0	12.264	323680000	12	NaN	NaN	0	0.809239	NaN	0	sp|P52907|CAZA1_HUMAN	sp|P52907|CAZA1_HUMAN	1044	sp|P52907|CAZA1_HUMAN F-actin-capping protein subunit alpha-1 OS=Homo sapiens OX=9606 GN=CAPZA1 PE=1 SV=3
27.0502	NaN	27.3286	NaN	NaN	NaN						4	4	4	49.5	49.5	49.5	11.832	0	33.072	518040000	15	NaN	NaN	0	0.80839	NaN	0	sp|P52926|HMGA2_HUMAN	sp|P52926|HMGA2_HUMAN	1045	sp|P52926|HMGA2_HUMAN High mobility group protein HMGI-C OS=Homo sapiens OX=9606 GN=HMGA2 PE=1 SV=1
NaN	30.4206	30.2214	NaN	NaN	NaN						2	2	2	24.5	24.5	24.5	22.492	0	19.281	3260000000	15	NaN	NaN	0	0.807543	NaN	0	sp|P52943|CRIP2_HUMAN	sp|P52943|CRIP2_HUMAN	1046	sp|P52943|CRIP2_HUMAN Cysteine-rich protein 2 OS=Homo sapiens OX=9606 GN=CRIP2 PE=1 SV=1
NaN	NaN	25.787	NaN	NaN	NaN						2	2	2	1.3	1.3	1.3	197.58	0	3.8964	91273000	3	NaN	NaN	0	0.806697	NaN	0	sp|P52948|NUP98_HUMAN	sp|P52948|NUP98_HUMAN	1047	sp|P52948|NUP98_HUMAN Nuclear pore complex protein Nup98-Nup96 OS=Homo sapiens OX=9606 GN=NUP98 PE=1 SV=4
NaN	NaN	23.2434	NaN	NaN	NaN						2	2	2	7.7	7.7	7.7	34.012	0	6.4246	18877000	2	NaN	NaN	0	0.805854	NaN	0	sp|P53007|TXTP_HUMAN	sp|P53007|TXTP_HUMAN	1049	sp|P53007|TXTP_HUMAN Tricarboxylate transport protein, mitochondrial OS=Homo sapiens OX=9606 GN=SLC25A1 PE=1 SV=2
26.1866	NaN	NaN	NaN	NaN	NaN						3	3	3	3.8	3.8	3.8	120.84	0	6.8235	98221000	4	NaN	NaN	0	0.805011	NaN	0	sp|P53396|ACLY_HUMAN	sp|P53396|ACLY_HUMAN	1051	sp|P53396|ACLY_HUMAN ATP-citrate synthase OS=Homo sapiens OX=9606 GN=ACLY PE=1 SV=3
28.2446	28.5341	28.6105	NaN	NaN	NaN						4	4	4	7.3	7.3	7.3	107.14	0	19.01	1097800000	18	NaN	NaN	0	0.804171	NaN	0	sp|P53618|COPB_HUMAN	sp|P53618|COPB_HUMAN	1052	sp|P53618|COPB_HUMAN Coatomer subunit beta OS=Homo sapiens OX=9606 GN=COPB1 PE=1 SV=3
29.3916	29.3721	29.6238	NaN	NaN	NaN						14	14	14	15.8	15.8	15.8	138.34	0	52.913	2198800000	34	NaN	NaN	0	0.803333	NaN	0	sp|P53621|COPA_HUMAN	sp|P53621|COPA_HUMAN	1053	sp|P53621|COPA_HUMAN Coatomer subunit alpha OS=Homo sapiens OX=9606 GN=COPA PE=1 SV=2
NaN	NaN	NaN	NaN	NaN	NaN						2	2	2	5.8	5.8	5.8	53.944	0	2.7977	0	2	NaN	NaN	NaN	1	0	NaN	sp|P53985|MOT1_HUMAN	sp|P53985|MOT1_HUMAN	1055	sp|P53985|MOT1_HUMAN Monocarboxylate transporter 1 OS=Homo sapiens OX=9606 GN=SLC16A1 PE=1 SV=3
NaN	26.6628	27.1917	NaN	NaN	NaN						3	3	3	3.6	3.6	3.6	118.32	0	7.2151	294310000	8	NaN	NaN	0	0.802496	NaN	0	sp|P53992|SC24C_HUMAN	sp|P53992|SC24C_HUMAN	1056	sp|P53992|SC24C_HUMAN Protein transport protein Sec24C OS=Homo sapiens OX=9606 GN=SEC24C PE=1 SV=3
NaN	NaN	25.3756	NaN	NaN	NaN						2	2	2	18.9	18.9	18.9	14.395	0	4.1304	55291000	7	NaN	NaN	0	0.801661	NaN	0	sp|P53999|TCP4_HUMAN	sp|P53999|TCP4_HUMAN	1057	sp|P53999|TCP4_HUMAN Activated RNA polymerase II transcriptional coactivator p15 OS=Homo sapiens OX=9606 GN=SUB1 PE=1 SV=3
NaN	NaN	25.9328	NaN	NaN	NaN						2	2	2	3.6	3.6	3.6	59.143	0	2.7703	65671000	2	NaN	NaN	0	0.800827	NaN	0	sp|P54577|SYYC_HUMAN	sp|P54577|SYYC_HUMAN	1058	sp|P54577|SYYC_HUMAN Tyrosine--tRNA ligase, cytoplasmic OS=Homo sapiens OX=9606 GN=YARS PE=1 SV=4
NaN	24.8297	NaN	NaN	NaN	NaN						9	2	2	15.8	5	5	70.02	0	3.7596	84200000	4	NaN	NaN	0	0.799996	NaN	0	sp|P54652|HSP72_HUMAN	sp|P54652|HSP72_HUMAN	1059	sp|P54652|HSP72_HUMAN Heat shock-related 70 kDa protein 2 OS=Homo sapiens OX=9606 GN=HSPA2 PE=1 SV=1
NaN	NaN	25.2423	NaN	NaN	NaN						2	2	2	9.3	9.3	9.3	31.512	0	5.6025	124090000	5	NaN	NaN	0	1	NaN	0	sp|P54709|AT1B3_HUMAN	sp|P54709|AT1B3_HUMAN	1060	sp|P54709|AT1B3_HUMAN Sodium/potassium-transporting ATPase subunit beta-3 OS=Homo sapiens OX=9606 GN=ATP1B3 PE=1 SV=1
28.0293	28.1551	28.5563	NaN	NaN	NaN						5	5	5	31	31	31	26.477	0	14.613	1010300000	14	NaN	NaN	0	0.889603	NaN	0	sp|P54819|KAD2_HUMAN	sp|P54819|KAD2_HUMAN	1061	sp|P54819|KAD2_HUMAN Adenylate kinase 2, mitochondrial OS=Homo sapiens OX=9606 GN=AK2 PE=1 SV=2
NaN	NaN	26.1823	NaN	NaN	NaN						3	3	3	5.7	5.7	5.7	87.301	0	11.261	176330000	5	NaN	NaN	0	1	NaN	0	sp|P54886|P5CS_HUMAN	sp|P54886|P5CS_HUMAN	1062	sp|P54886|P5CS_HUMAN Delta-1-pyrroline-5-carboxylate synthase OS=Homo sapiens OX=9606 GN=ALDH18A1 PE=1 SV=2
NaN	NaN	20.1476	NaN	NaN	NaN						2	2	2	2.2	2.2	2.2	110.42	0.0046083	2.2311	1190800	2	NaN	NaN	0	1	NaN	0	sp|P55060|XPO2_HUMAN	sp|P55060|XPO2_HUMAN	1065	sp|P55060|XPO2_HUMAN Exportin-2 OS=Homo sapiens OX=9606 GN=CSE1L PE=1 SV=3
30.22	30.4603	30.4418	NaN	NaN	NaN						21	21	21	29.7	29.7	29.7	89.321	0	120.8	4360500000	69	NaN	NaN	0	1	NaN	0	sp|P55072|TERA_HUMAN	sp|P55072|TERA_HUMAN	1066	sp|P55072|TERA_HUMAN Transitional endoplasmic reticulum ATPase OS=Homo sapiens OX=9606 GN=VCP PE=1 SV=4
28.5409	28.9671	28.5366	NaN	NaN	NaN						12	12	12	24.1	24.1	24.1	51.294	0	28.236	1281400000	26	NaN	NaN	0	1	NaN	0	sp|P55084|ECHB_HUMAN	sp|P55084|ECHB_HUMAN	1067	sp|P55084|ECHB_HUMAN Trifunctional enzyme subunit beta, mitochondrial OS=Homo sapiens OX=9606 GN=HADHB PE=1 SV=3
NaN	NaN	25.85	NaN	NaN	NaN						2	2	2	1.6	1.6	1.6	206.8	0	4.6879	62009000	3	NaN	NaN	0	1	NaN	0	sp|P55196|AFAD_HUMAN	sp|P55196|AFAD_HUMAN	1068	sp|P55196|AFAD_HUMAN Afadin OS=Homo sapiens OX=9606 GN=AFDN PE=1 SV=3
28.2926	28.0089	28.106	NaN	NaN	NaN						8	8	8	9	9	9	136.06	0	23.782	873950000	24	NaN	NaN	0	1	NaN	0	sp|P55265|DSRAD_HUMAN	sp|P55265|DSRAD_HUMAN	1070	sp|P55265|DSRAD_HUMAN Double-stranded RNA-specific adenosine deaminase OS=Homo sapiens OX=9606 GN=ADAR PE=1 SV=4
NaN	25.3694	NaN	NaN	NaN	NaN						8	8	8	5	5	5	195.98	0	16.306	215040000	14	NaN	NaN	0	1	NaN	0	sp|P55268|LAMB2_HUMAN	sp|P55268|LAMB2_HUMAN	1071	sp|P55268|LAMB2_HUMAN Laminin subunit beta-2 OS=Homo sapiens OX=9606 GN=LAMB2 PE=1 SV=2
NaN	26.3726	26.3516	NaN	NaN	NaN						3	3	3	24.2	24.2	24.2	14.173	0	6.995	193020000	6	NaN	NaN	0	1	NaN	0	sp|P55769|NH2L1_HUMAN	sp|P55769|NH2L1_HUMAN	1073	sp|P55769|NH2L1_HUMAN NHP2-like protein 1 OS=Homo sapiens OX=9606 GN=SNU13 PE=1 SV=3
25.6126	NaN	25.6607	NaN	NaN	NaN						3	3	3	5.9	5.9	5.9	92.48	0	9.0646	120140000	7	NaN	NaN	0	1	NaN	0	sp|P55884|EIF3B_HUMAN	sp|P55884|EIF3B_HUMAN	1076	sp|P55884|EIF3B_HUMAN Eukaryotic translation initiation factor 3 subunit B OS=Homo sapiens OX=9606 GN=EIF3B PE=1 SV=3
26.9906	NaN	NaN	NaN	NaN	NaN						2	2	2	25.5	25.5	25.5	10.918	0	4.5486	234090000	3	NaN	NaN	0	1	NaN	0	sp|P56134|ATPK_HUMAN	sp|P56134|ATPK_HUMAN	1077	sp|P56134|ATPK_HUMAN ATP synthase subunit f, mitochondrial OS=Homo sapiens OX=9606 GN=ATP5MF PE=1 SV=3
NaN	NaN	26.5783	NaN	NaN	NaN						2	2	2	5.6	5.6	5.6	101.11	0	8.9897	132570000	4	NaN	NaN	0	1	NaN	0	sp|P56192|SYMC_HUMAN	sp|P56192|SYMC_HUMAN	1078	sp|P56192|SYMC_HUMAN Methionine--tRNA ligase, cytoplasmic OS=Homo sapiens OX=9606 GN=MARS PE=1 SV=2
NaN	26.3771	26.3807	NaN	NaN	NaN						7	3	3	6.1	3	3	555.65	0	17.581	217740000	6	NaN	NaN	0	1	NaN	0	sp|P58107|EPIPL_HUMAN	sp|P58107|EPIPL_HUMAN	1081	sp|P58107|EPIPL_HUMAN Epiplakin OS=Homo sapiens OX=9606 GN=EPPK1 PE=1 SV=3
35.5601	35.445	36.1212	35.9978	36.3086	33.4896						18	18	0	69.8	69.8	0	13.989	0	118.32	346940000000	164	NaN	NaN	0.172561	0.91971	0.443414	0.483815	sp|Q99879|H2B1M_HUMAN;sp|Q99877|H2B1N_HUMAN;sp|Q93079|H2B1H_HUMAN;sp|Q5QNW6|H2B2F_HUMAN;sp|P62807|H2B1C_HUMAN;sp|P58876|H2B1D_HUMAN;sp|O60814|H2B1K_HUMAN;sp|P57053|H2BFS_HUMAN	sp|Q99879|H2B1M_HUMAN;sp|Q99877|H2B1N_HUMAN;sp|Q93079|H2B1H_HUMAN;sp|Q5QNW6|H2B2F_HUMAN;sp|P62807|H2B1C_HUMAN;sp|P58876|H2B1D_HUMAN;sp|O60814|H2B1K_HUMAN;sp|P57053|H2BFS_HUMAN	1082	sp|Q99879|H2B1M_HUMAN Histone H2B type 1-M OS=Homo sapiens OX=9606 GN=HIST1H2BM PE=1 SV=3;sp|Q99877|H2B1N_HUMAN Histone H2B type 1-N OS=Homo sapiens OX=9606 GN=HIST1H2BN PE=1 SV=3;sp|Q93079|H2B1H_HUMAN Histone H2B type 1-H OS=Homo sapiens OX=9606 GN=HIST1H
27.2007	27.1379	27.2866	NaN	NaN	NaN						3	3	3	18.5	18.5	18.5	19.667	0	6.6457	461110000	8	NaN	NaN	0	1	NaN	0	sp|P59998|ARPC4_HUMAN	sp|P59998|ARPC4_HUMAN	1085	sp|P59998|ARPC4_HUMAN Actin-related protein 2/3 complex subunit 4 OS=Homo sapiens OX=9606 GN=ARPC4 PE=1 SV=3
NaN	25.5049	NaN	NaN	NaN	NaN						2	2	2	3.8	3.8	3.8	52.22	0.0014337	2.6478	100720000	2	NaN	NaN	0	1	NaN	0	sp|P60228|EIF3E_HUMAN	sp|P60228|EIF3E_HUMAN	1090	sp|P60228|EIF3E_HUMAN Eukaryotic translation initiation factor 3 subunit E OS=Homo sapiens OX=9606 GN=EIF3E PE=1 SV=1
29.863	30.1967	29.611	NaN	NaN	NaN						5	5	5	34.4	34.4	34.4	16.93	0	26.536	3175700000	20	NaN	NaN	0	1	NaN	0	sp|P60660|MYL6_HUMAN;sp|P14649|MYL6B_HUMAN	sp|P60660|MYL6_HUMAN	1092	sp|P60660|MYL6_HUMAN Myosin light polypeptide 6 OS=Homo sapiens OX=9606 GN=MYL6 PE=1 SV=2
34.5431	34.0425	34.0165	30.8295	NaN	28.1706						23	7	7	54.7	25.1	25.1	41.792	0	245.65	62305000000	80	NaN	NaN	0.76845	0.11096	4.70066	3.50679	sp|P63261|ACTG_HUMAN;sp|P60709|ACTB_HUMAN;sp|Q6S8J3|POTEE_HUMAN;sp|A5A3E0|POTEF_HUMAN;sp|P0CG38|POTEI_HUMAN;sp|Q9BYX7|ACTBM_HUMAN;sp|P0CG39|POTEJ_HUMAN	sp|P63261|ACTG_HUMAN;sp|P60709|ACTB_HUMAN	1093	sp|P63261|ACTG_HUMAN Actin, cytoplasmic 2 OS=Homo sapiens OX=9606 GN=ACTG1 PE=1 SV=1;sp|P60709|ACTB_HUMAN Actin, cytoplasmic 1 OS=Homo sapiens OX=9606 GN=ACTB PE=1 SV=1
NaN	NaN	27.3262	NaN	NaN	NaN						8	3	3	25.1	10.3	10.3	46.153	0	7.3755	564350000	9	NaN	NaN	0	1	NaN	0	sp|P60842|IF4A1_HUMAN	sp|P60842|IF4A1_HUMAN	1094	sp|P60842|IF4A1_HUMAN Eukaryotic initiation factor 4A-I OS=Homo sapiens OX=9606 GN=EIF4A1 PE=1 SV=1
NaN	NaN	NaN	29.6202	29.5545	NaN						4	4	4	25.2	25.2	25.2	13.373	0	17.941	499030000	12	NaN	NaN	0	1	NaN	0	sp|P60866|RS20_HUMAN	sp|P60866|RS20_HUMAN	1095	sp|P60866|RS20_HUMAN 40S ribosomal protein S20 OS=Homo sapiens OX=9606 GN=RPS20 PE=1 SV=1
27.8573	27.5466	27.3432	NaN	NaN	NaN						2	2	2	35.1	35.1	35.1	11.203	0	14.649	607900000	11	NaN	NaN	0	1	NaN	0	sp|P60903|S10AA_HUMAN	sp|P60903|S10AA_HUMAN	1096	sp|P60903|S10AA_HUMAN Protein S100-A10 OS=Homo sapiens OX=9606 GN=S100A10 PE=1 SV=2
28.6306	28.083	28.588	NaN	NaN	NaN						4	4	4	21.5	21.5	21.5	21.258	0	17.483	1088000000	15	NaN	NaN	0	1	NaN	0	sp|P60953|CDC42_HUMAN	sp|P60953|CDC42_HUMAN	1097	sp|P60953|CDC42_HUMAN Cell division control protein 42 homolog OS=Homo sapiens OX=9606 GN=CDC42 PE=1 SV=2
26.7068	26.9071	26.6644	NaN	NaN	NaN						3	3	3	19.3	19.3	19.3	23.668	0	60.684	337210000	10	NaN	NaN	0	1	NaN	0	sp|P61006|RAB8A_HUMAN	sp|P61006|RAB8A_HUMAN	1098	sp|P61006|RAB8A_HUMAN Ras-related protein Rab-8A OS=Homo sapiens OX=9606 GN=RAB8A PE=1 SV=1
27.6645	28.2611	28.0411	NaN	NaN	NaN						4	4	4	22.2	22.2	22.2	23.545	0	33.749	804040000	12	NaN	NaN	0	1	NaN	0	sp|P61019|RAB2A_HUMAN;sp|Q8WUD1|RAB2B_HUMAN	sp|P61019|RAB2A_HUMAN	1099	sp|P61019|RAB2A_HUMAN Ras-related protein Rab-2A OS=Homo sapiens OX=9606 GN=RAB2A PE=1 SV=1
27.5231	NaN	27.4682	NaN	NaN	NaN						4	4	4	15.5	15.5	15.5	22.541	0	12.273	647040000	11	NaN	NaN	0	1	NaN	0	sp|P61026|RAB10_HUMAN	sp|P61026|RAB10_HUMAN	1101	sp|P61026|RAB10_HUMAN Ras-related protein Rab-10 OS=Homo sapiens OX=9606 GN=RAB10 PE=1 SV=1
28.6047	28.9257	29.0083	NaN	NaN	NaN						5	5	5	38.6	38.6	38.6	23.897	0	16.591	1426800000	16	NaN	NaN	0	1	NaN	0	sp|P61106|RAB14_HUMAN	sp|P61106|RAB14_HUMAN	1104	sp|P61106|RAB14_HUMAN Ras-related protein Rab-14 OS=Homo sapiens OX=9606 GN=RAB14 PE=1 SV=4
28.5595	28.724	28.4692	NaN	NaN	NaN						5	5	5	15.8	15.8	15.8	47.371	0	74.932	1183500000	17	NaN	NaN	0	1	NaN	0	sp|P61158|ARP3_HUMAN;sp|Q9P1U1|ARP3B_HUMAN;sp|Q9C0K3|ARP3C_HUMAN	sp|P61158|ARP3_HUMAN;sp|Q9P1U1|ARP3B_HUMAN	1105	sp|P61158|ARP3_HUMAN Actin-related protein 3 OS=Homo sapiens OX=9606 GN=ACTR3 PE=1 SV=3;sp|Q9P1U1|ARP3B_HUMAN Actin-related protein 3B OS=Homo sapiens OX=9606 GN=ACTR3B PE=2 SV=1
28.331	28.3058	NaN	NaN	NaN	NaN						5	5	5	18.5	18.5	18.5	44.76	0	17.614	1055500000	12	NaN	NaN	0	1	NaN	0	sp|P61160|ARP2_HUMAN	sp|P61160|ARP2_HUMAN	1106	sp|P61160|ARP2_HUMAN Actin-related protein 2 OS=Homo sapiens OX=9606 GN=ACTR2 PE=1 SV=1
NaN	23.0789	NaN	NaN	NaN	NaN						2	2	2	7.9	7.9	7.9	51.596	0	5.3508	23185000	2	NaN	NaN	0	1	NaN	0	sp|P61201|CSN2_HUMAN	sp|P61201|CSN2_HUMAN	1108	sp|P61201|CSN2_HUMAN COP9 signalosome complex subunit 2 OS=Homo sapiens OX=9606 GN=COPS2 PE=1 SV=1
NaN	NaN	27.7489	NaN	NaN	NaN						9	9	9	34.5	34.5	34.5	29.945	0	17.09	365120000	16	NaN	NaN	0	1	NaN	0	sp|P61247|RS3A_HUMAN	sp|P61247|RS3A_HUMAN	1110	sp|P61247|RS3A_HUMAN 40S ribosomal protein S3a OS=Homo sapiens OX=9606 GN=RPS3A PE=1 SV=2
NaN	NaN	29.1178	NaN	NaN	NaN						2	2	2	11.7	11.7	11.7	17.256	0	4.7569	1734300000	6	NaN	NaN	0	1	NaN	0	sp|Q9UNX3|RL26L_HUMAN;sp|P61254|RL26_HUMAN	sp|Q9UNX3|RL26L_HUMAN;sp|P61254|RL26_HUMAN	1111	sp|Q9UNX3|RL26L_HUMAN 60S ribosomal protein L26-like 1 OS=Homo sapiens OX=9606 GN=RPL26L1 PE=1 SV=1;sp|P61254|RL26_HUMAN 60S ribosomal protein L26 OS=Homo sapiens OX=9606 GN=RPL26 PE=1 SV=1
27.2435	27.6085	27.7114	NaN	NaN	NaN						4	4	4	22.1	22.1	22.1	24.146	0	8.3495	596910000	12	NaN	NaN	0	1	NaN	0	sp|P61313|RL15_HUMAN	sp|P61313|RL15_HUMAN	1112	sp|P61313|RL15_HUMAN 60S ribosomal protein L15 OS=Homo sapiens OX=9606 GN=RPL15 PE=1 SV=2
29.5546	29.8269	29.5321	NaN	NaN	NaN						6	6	6	49.3	49.3	49.3	15.798	0	9.4904	2538300000	18	NaN	NaN	0	1	NaN	0	sp|P61353|RL27_HUMAN	sp|P61353|RL27_HUMAN	1113	sp|P61353|RL27_HUMAN 60S ribosomal protein L27 OS=Homo sapiens OX=9606 GN=RPL27 PE=1 SV=2
NaN	25.9333	25.8833	NaN	NaN	NaN						4	4	4	35.3	35.3	35.3	10.932	0	10.612	232820000	9	NaN	NaN	0	1	NaN	0	sp|P61604|CH10_HUMAN	sp|P61604|CH10_HUMAN	1114	sp|P61604|CH10_HUMAN 10 kDa heat shock protein, mitochondrial OS=Homo sapiens OX=9606 GN=HSPE1 PE=1 SV=2
25.9349	25.2826	26.1779	NaN	NaN	NaN						2	2	2	13	13	13	20.198	0	12.254	177880000	8	NaN	NaN	0	1	NaN	0	sp|P61923|COPZ1_HUMAN	sp|P61923|COPZ1_HUMAN	1116	sp|P61923|COPZ1_HUMAN Coatomer subunit zeta-1 OS=Homo sapiens OX=9606 GN=COPZ1 PE=1 SV=1
NaN	NaN	NaN	32.2191	32.274	32.1592						13	13	13	30.7	30.7	30.7	50.976	0	52.299	4699800000	82	NaN	NaN	0	1	NaN	0	sp|P61978|HNRPK_HUMAN	sp|P61978|HNRPK_HUMAN	1118	sp|P61978|HNRPK_HUMAN Heterogeneous nuclear ribonucleoprotein K OS=Homo sapiens OX=9606 GN=HNRNPK PE=1 SV=1
28.9931	29.2744	29.4656	NaN	NaN	NaN						7	7	7	45.9	45.9	45.9	22.127	0	29.42	1900000000	14	NaN	NaN	0	1	NaN	0	sp|P62081|RS7_HUMAN	sp|P62081|RS7_HUMAN	1119	sp|P62081|RS7_HUMAN 40S ribosomal protein S7 OS=Homo sapiens OX=9606 GN=RPS7 PE=1 SV=1
NaN	26.3557	NaN	NaN	NaN	NaN						2	2	2	9.7	9.7	9.7	37.512	0	4.1304	97504000	3	NaN	NaN	0	1	NaN	0	sp|P62136|PP1A_HUMAN	sp|P62136|PP1A_HUMAN	1120	sp|P62136|PP1A_HUMAN Serine/threonine-protein phosphatase PP1-alpha catalytic subunit OS=Homo sapiens OX=9606 GN=PPP1CA PE=1 SV=1
NaN	NaN	27.3758	NaN	NaN	NaN						2	2	2	8.9	8.9	8.9	37.186	0.0026828	2.3311	351570000	3	NaN	NaN	0	1	NaN	0	sp|P62140|PP1B_HUMAN	sp|P62140|PP1B_HUMAN	1121	sp|P62140|PP1B_HUMAN Serine/threonine-protein phosphatase PP1-beta catalytic subunit OS=Homo sapiens OX=9606 GN=PPP1CB PE=1 SV=3
27.678	26.8584	NaN	NaN	NaN	NaN						6	6	6	17	17	17	49.184	0	16.339	446300000	12	NaN	NaN	0	1	NaN	0	sp|P62191|PRS4_HUMAN	sp|P62191|PRS4_HUMAN	1122	sp|P62191|PRS4_HUMAN 26S proteasome regulatory subunit 4 OS=Homo sapiens OX=9606 GN=PSMC1 PE=1 SV=1
29.2208	29.4145	29.6075	30.7281	31.0714	NaN				+	TD_X	5	5	5	17.8	17.8	17.8	24.205	0	15.779	3146000000	21	NaN	NaN	1.64874	0.00854545	-1.48548	-7.255	sp|P62241|RS8_HUMAN	sp|P62241|RS8_HUMAN	1123	sp|P62241|RS8_HUMAN 40S ribosomal protein S8 OS=Homo sapiens OX=9606 GN=RPS8 PE=1 SV=2
28.6476	28.7037	29.1058	NaN	NaN	NaN						7	7	7	37	37	37	16.445	0	20.966	1520100000	27	NaN	NaN	0	1	NaN	0	sp|P62249|RS16_HUMAN	sp|P62249|RS16_HUMAN	1125	sp|P62249|RS16_HUMAN 40S ribosomal protein S16 OS=Homo sapiens OX=9606 GN=RPS16 PE=1 SV=2
NaN	27.9421	28.1038	NaN	NaN	NaN						4	3	3	15.7	12.5	12.5	29.174	0	5.4573	669150000	6	NaN	NaN	0	1	NaN	0	sp|P62258|1433E_HUMAN	sp|P62258|1433E_HUMAN	1126	sp|P62258|1433E_HUMAN 14-3-3 protein epsilon OS=Homo sapiens OX=9606 GN=YWHAE PE=1 SV=1
29.2028	29.0511	29.4637	NaN	NaN	NaN						5	5	5	37.1	37.1	37.1	16.273	0	40.827	1962600000	21	NaN	NaN	0	1	NaN	0	sp|P62263|RS14_HUMAN	sp|P62263|RS14_HUMAN	1127	sp|P62263|RS14_HUMAN 40S ribosomal protein S14 OS=Homo sapiens OX=9606 GN=RPS14 PE=1 SV=3
29.0034	29.2617	29.525	30.058	NaN	30.8073						9	9	9	49.3	49.3	49.3	17.718	0	27.371	3334700000	29	NaN	NaN	0.79876	0.104426	-1.16929	-2.89587	sp|P62269|RS18_HUMAN	sp|P62269|RS18_HUMAN	1128	sp|P62269|RS18_HUMAN 40S ribosomal protein S18 OS=Homo sapiens OX=9606 GN=RPS18 PE=1 SV=3
28.1073	28.8077	28.5531	29.5449	29.7903	29.5358				+	TD_X	8	8	8	35.1	35.1	35.1	17.222	0	27.07	2006300000	33	NaN	NaN	1.71303	0.006	-1.13429	-5.13209	sp|P62277|RS13_HUMAN	sp|P62277|RS13_HUMAN	1129	sp|P62277|RS13_HUMAN 40S ribosomal protein S13 OS=Homo sapiens OX=9606 GN=RPS13 PE=1 SV=2
NaN	NaN	NaN	NaN	NaN	27.1502						3	3	3	16.5	16.5	16.5	18.431	0	5.4446	17206000	3	NaN	NaN	0	1	NaN	0	sp|P62280|RS11_HUMAN	sp|P62280|RS11_HUMAN	1130	sp|P62280|RS11_HUMAN 40S ribosomal protein S11 OS=Homo sapiens OX=9606 GN=RPS11 PE=1 SV=3
NaN	NaN	25.7345	NaN	NaN	NaN						3	3	3	9	9	9	44.172	0	5.8449	85126000	5	NaN	NaN	0	1	NaN	0	sp|P62333|PRS10_HUMAN	sp|P62333|PRS10_HUMAN	1135	sp|P62333|PRS10_HUMAN 26S proteasome regulatory subunit 10B OS=Homo sapiens OX=9606 GN=PSMC6 PE=1 SV=1
29.3635	29.592	29.5703	28.3635	30.0061	29.8544						8	8	8	29.7	29.7	29.7	29.995	0	56.379	3235500000	26	NaN	NaN	0.0623779	1	0.100579	0.190084	sp|P62424|RL7A_HUMAN	sp|P62424|RL7A_HUMAN	1136	sp|P62424|RL7A_HUMAN 60S ribosomal protein L7a OS=Homo sapiens OX=9606 GN=RPL7A PE=1 SV=2
NaN	NaN	25.1642	NaN	NaN	NaN						2	2	2	10.6	10.6	10.6	24.393	0	4.2999	52023000	3	NaN	NaN	0	1	NaN	0	sp|P62491|RB11A_HUMAN;sp|Q15907|RB11B_HUMAN	sp|P62491|RB11A_HUMAN;sp|Q15907|RB11B_HUMAN	1137	sp|P62491|RB11A_HUMAN Ras-related protein Rab-11A OS=Homo sapiens OX=9606 GN=RAB11A PE=1 SV=3;sp|Q15907|RB11B_HUMAN Ras-related protein Rab-11B OS=Homo sapiens OX=9606 GN=RAB11B PE=1 SV=4
NaN	NaN	NaN	NaN	27.6024	NaN						2	2	2	7.8	7.8	7.8	49.03	0	3.4323	56504000	3	NaN	NaN	0	1	NaN	0	sp|P62495|ERF1_HUMAN	sp|P62495|ERF1_HUMAN	1138	sp|P62495|ERF1_HUMAN Eukaryotic peptide chain release factor subunit 1 OS=Homo sapiens OX=9606 GN=ETF1 PE=1 SV=3
28.3563	28.4364	28.5145	30.0748	NaN	29.3622						6	6	6	16.3	16.3	16.3	29.597	0	17.655	1873400000	22	NaN	NaN	0.776012	0.113224	-1.28278	-3.57107	sp|P62701|RS4X_HUMAN;sp|P22090|RS4Y1_HUMAN;sp|Q8TD47|RS4Y2_HUMAN	sp|P62701|RS4X_HUMAN;sp|P22090|RS4Y1_HUMAN	1139	sp|P62701|RS4X_HUMAN 40S ribosomal protein S4, X isoform OS=Homo sapiens OX=9606 GN=RPS4X PE=1 SV=2;sp|P22090|RS4Y1_HUMAN 40S ribosomal protein S4, Y isoform 1 OS=Homo sapiens OX=9606 GN=RPS4Y1 PE=1 SV=2
29.3289	29.7115	29.4454	NaN	NaN	NaN						3	3	3	26.3	26.3	26.3	17.695	0	7.5471	2279500000	8	NaN	NaN	0	1	NaN	0	sp|P62750|RL23A_HUMAN	sp|P62750|RL23A_HUMAN	1142	sp|P62750|RL23A_HUMAN 60S ribosomal protein L23a OS=Homo sapiens OX=9606 GN=RPL23A PE=1 SV=1
28.7992	28.7101	28.9598	NaN	NaN	NaN						5	5	5	16.5	16.5	16.5	28.68	0	79.188	1703100000	24	NaN	NaN	0	1	NaN	0	sp|P62753|RS6_HUMAN	sp|P62753|RS6_HUMAN	1143	sp|P62753|RS6_HUMAN 40S ribosomal protein S6 OS=Homo sapiens OX=9606 GN=RPS6 PE=1 SV=1
34.1209	34.7244	34.3647	34.8526	35.1004	35.4941				+	TD_X	15	15	15	63.1	63.1	63.1	11.367	0	123.97	160200000000	224	NaN	NaN	1.35815	0.0148235	-0.745733	-2.91121	sp|P62805|H4_HUMAN	sp|P62805|H4_HUMAN	1144	sp|P62805|H4_HUMAN Histone H4 OS=Homo sapiens OX=9606 GN=HIST1H4A PE=1 SV=2
NaN	27.5537	NaN	NaN	NaN	NaN						3	2	2	16.6	8.8	8.8	22.677	0	19.149	832640000	9	NaN	NaN	0	1	NaN	0	sp|P62820|RAB1A_HUMAN	sp|P62820|RAB1A_HUMAN	1145	sp|P62820|RAB1A_HUMAN Ras-related protein Rab-1A OS=Homo sapiens OX=9606 GN=RAB1A PE=1 SV=3
26.5672	26.794	27.0711	NaN	NaN	NaN						4	4	4	21.3	21.3	21.3	24.423	0	11.116	350990000	12	NaN	NaN	0	1	NaN	0	sp|P62826|RAN_HUMAN	sp|P62826|RAN_HUMAN	1146	sp|P62826|RAN_HUMAN GTP-binding nuclear protein Ran OS=Homo sapiens OX=9606 GN=RAN PE=1 SV=3
27.6944	27.527	27.4934	NaN	NaN	NaN						2	2	2	12.9	12.9	12.9	14.865	0	5.5744	590620000	7	NaN	NaN	0	1	NaN	0	sp|P62829|RL23_HUMAN	sp|P62829|RL23_HUMAN	1147	sp|P62829|RL23_HUMAN 60S ribosomal protein L23 OS=Homo sapiens OX=9606 GN=RPL23 PE=1 SV=1
27.8809	28.1055	27.052	NaN	NaN	NaN						3	3	3	40	40	40	17.04	0	10.283	954390000	14	NaN	NaN	0	1	NaN	0	sp|P62841|RS15_HUMAN	sp|P62841|RS15_HUMAN	1148	sp|P62841|RS15_HUMAN 40S ribosomal protein S15 OS=Homo sapiens OX=9606 GN=RPS15 PE=1 SV=2
26.4952	26.8651	26.92	NaN	NaN	NaN						3	3	3	25.6	25.6	25.6	15.423	0	6.0832	333740000	9	NaN	NaN	0	1	NaN	0	sp|P62847|RS24_HUMAN	sp|P62847|RS24_HUMAN	1149	sp|P62847|RS24_HUMAN 40S ribosomal protein S24 OS=Homo sapiens OX=9606 GN=RPS24 PE=1 SV=1
28.9847	29.2828	29.3995	NaN	NaN	NaN						3	3	3	24	24	24	13.742	0	10.578	1860700000	13	NaN	NaN	0	1	NaN	0	sp|P62851|RS25_HUMAN	sp|P62851|RS25_HUMAN	1150	sp|P62851|RS25_HUMAN 40S ribosomal protein S25 OS=Homo sapiens OX=9606 GN=RPS25 PE=1 SV=1
NaN	27.269	NaN	NaN	NaN	NaN						2	2	2	30.4	30.4	30.4	7.8409	0	8.7691	519250000	5	NaN	NaN	0	1	NaN	0	sp|P62857|RS28_HUMAN	sp|P62857|RS28_HUMAN	1151	sp|P62857|RS28_HUMAN 40S ribosomal protein S28 OS=Homo sapiens OX=9606 GN=RPS28 PE=1 SV=1
27.9124	28.0981	27.4651	NaN	NaN	NaN						2	2	2	5.3	5.3	5.3	37.377	0	15.368	759180000	9	NaN	NaN	0	1	NaN	0	sp|P62873|GBB1_HUMAN	sp|P62873|GBB1_HUMAN	1153	sp|P62873|GBB1_HUMAN Guanine nucleotide-binding protein G(I)/G(S)/G(T) subunit beta-1 OS=Homo sapiens OX=9606 GN=GNB1 PE=1 SV=3
28.4267	28.5311	28.7973	NaN	NaN	NaN						3	3	3	25.6	25.6	25.6	14.463	0	11.529	1276900000	12	NaN	NaN	0	1	NaN	0	sp|P62899|RL31_HUMAN	sp|P62899|RL31_HUMAN	1157	sp|P62899|RL31_HUMAN 60S ribosomal protein L31 OS=Homo sapiens OX=9606 GN=RPL31 PE=1 SV=1
29.5988	29.6765	29.7501	NaN	NaN	NaN						8	8	8	27.6	27.6	27.6	24.831	0	26.971	2555000000	25	NaN	NaN	0	1	NaN	0	sp|P62906|RL10A_HUMAN	sp|P62906|RL10A_HUMAN	1158	sp|P62906|RL10A_HUMAN 60S ribosomal protein L10a OS=Homo sapiens OX=9606 GN=RPL10A PE=1 SV=2
28.0441	NaN	27.6836	NaN	NaN	NaN						4	4	4	12.6	12.6	12.6	15.86	0	10.452	529830000	16	NaN	NaN	0	1	NaN	0	sp|P62910|RL32_HUMAN	sp|P62910|RL32_HUMAN	1159	sp|P62910|RL32_HUMAN 60S ribosomal protein L32 OS=Homo sapiens OX=9606 GN=RPL32 PE=1 SV=2
NaN	27.9158	28.1443	NaN	NaN	NaN						4	4	4	22.5	22.5	22.5	20.252	0	8.5556	778860000	15	NaN	NaN	0	1	NaN	0	sp|P62913|RL11_HUMAN	sp|P62913|RL11_HUMAN	1160	sp|P62913|RL11_HUMAN 60S ribosomal protein L11 OS=Homo sapiens OX=9606 GN=RPL11 PE=1 SV=2
28.5979	28.9402	28.9715	28.8984	NaN	NaN						3	3	3	20.6	20.6	20.6	28.024	0	9.1845	1638600000	15	NaN	NaN	0	1	-0.06191	0	sp|P62917|RL8_HUMAN	sp|P62917|RL8_HUMAN	1161	sp|P62917|RL8_HUMAN 60S ribosomal protein L8 OS=Homo sapiens OX=9606 GN=RPL8 PE=1 SV=2
27.3962	27.8449	27.5413	NaN	NaN	NaN						4	4	4	16.4	16.4	16.4	18.012	0	10.113	595840000	10	NaN	NaN	0	1	NaN	0	sp|P62937|PPIA_HUMAN	sp|P62937|PPIA_HUMAN	1162	sp|P62937|PPIA_HUMAN Peptidyl-prolyl cis-trans isomerase A OS=Homo sapiens GN=PPIA PE=1 SV=2
28.0708	NaN	NaN	NaN	NaN	NaN						3	3	1	17.7	17.7	7.3	21.45	0	5.3106	404970000	4	NaN	NaN	0	1	NaN	0	sp|P63000|RAC1_HUMAN	sp|P63000|RAC1_HUMAN	1164	sp|P63000|RAC1_HUMAN Ras-related C3 botulinum toxin substrate 1 OS=Homo sapiens OX=9606 GN=RAC1 PE=1 SV=1
29.2023	28.9874	28.9183	NaN	29.8558	NaN						4	4	3	20	20	16.7	27.745	0	42.47	1984100000	14	NaN	NaN	0	1	-0.819866	0	sp|P63104|1433Z_HUMAN	sp|P63104|1433Z_HUMAN	1167	sp|P63104|1433Z_HUMAN 14-3-3 protein zeta/delta OS=Homo sapiens OX=9606 GN=YWHAZ PE=1 SV=1
27.4546	27.8168	27.5516	NaN	NaN	NaN						5	5	5	50	50	50	8.2178	0	11.377	610490000	14	NaN	NaN	0	1	NaN	0	sp|P63173|RL38_HUMAN	sp|P63173|RL38_HUMAN	1170	sp|P63173|RL38_HUMAN 60S ribosomal protein L38 OS=Homo sapiens OX=9606 GN=RPL38 PE=1 SV=2
NaN	NaN	NaN	29.737	30.2426	30.3367						2	2	2	13.3	13.3	13.3	9.1113	0	16.958	428360000	7	NaN	NaN	0	1	NaN	0	sp|P63220|RS21_HUMAN	sp|P63220|RS21_HUMAN	1171	sp|P63220|RS21_HUMAN 40S ribosomal protein S21 OS=Homo sapiens OX=9606 GN=RPS21 PE=1 SV=1
NaN	NaN	26.2421	NaN	NaN	NaN						3	3	3	12.9	12.9	12.9	35.076	0	9.792	495490000	11	NaN	NaN	0	1	NaN	0	sp|P63244|RACK1_HUMAN	sp|P63244|RACK1_HUMAN	1172	sp|P63244|RACK1_HUMAN Receptor of activated protein C kinase 1 OS=Homo sapiens OX=9606 GN=RACK1 PE=1 SV=3
NaN	NaN	26.5922	NaN	NaN	NaN						2	2	2	13.9	13.9	13.9	18.007	0	3.3893	258150000	4	NaN	NaN	0	1	NaN	0	sp|P63279|UBC9_HUMAN	sp|P63279|UBC9_HUMAN	1173	sp|P63279|UBC9_HUMAN SUMO-conjugating enzyme UBC9 OS=Homo sapiens GN=UBE2I PE=1 SV=1
NaN	NaN	NaN	28.9116	30.0946	30.1962						5	5	5	17.9	17.9	17.9	35.924	0	105.15	498010000	26	NaN	NaN	0	1	NaN	0	sp|P67809|YBOX1_HUMAN	sp|P67809|YBOX1_HUMAN	1174	sp|P67809|YBOX1_HUMAN Nuclease-sensitive element-binding protein 1 OS=Homo sapiens OX=9606 GN=YBX1 PE=1 SV=3
NaN	NaN	NaN	27.7742	NaN	NaN						6	6	3	18.5	18.5	10.1	28.521	0	18.537	194740000	14	NaN	NaN	0	1	NaN	0	sp|P67936|TPM4_HUMAN	sp|P67936|TPM4_HUMAN	1176	sp|P67936|TPM4_HUMAN Tropomyosin alpha-4 chain OS=Homo sapiens OX=9606 GN=TPM4 PE=1 SV=3
35.2405	35.232	34.9176	33.924	34.1617	33.8152				+	TD_X	24	24	2	49.3	49.3	8.8	42.019	0	199.66	129640000000	275	NaN	NaN	2.85187	0	1.16307	7.88584	sp|P68032|ACTC_HUMAN;sp|P68133|ACTS_HUMAN	sp|P68032|ACTC_HUMAN;sp|P68133|ACTS_HUMAN	1177	sp|P68032|ACTC_HUMAN Actin, alpha cardiac muscle 1 OS=Homo sapiens OX=9606 GN=ACTC1 PE=1 SV=1;sp|P68133|ACTS_HUMAN Actin, alpha skeletal muscle OS=Homo sapiens OX=9606 GN=ACTA1 PE=1 SV=1
33.1894	33.5558	33.9875	32.6552	32.1252	32.6299				+	TD_X	10	10	10	29.9	29.9	29.9	50.14	0	48.749	46470000000	84	NaN	NaN	1.67364	0.00895238	1.10746	3.84423	sp|P68104|EF1A1_HUMAN;sp|Q5VTE0|EF1A3_HUMAN;sp|Q05639|EF1A2_HUMAN	sp|P68104|EF1A1_HUMAN;sp|Q5VTE0|EF1A3_HUMAN;sp|Q05639|EF1A2_HUMAN	1178	sp|P68104|EF1A1_HUMAN Elongation factor 1-alpha 1 OS=Homo sapiens OX=9606 GN=EEF1A1 PE=1 SV=1;sp|Q5VTE0|EF1A3_HUMAN Putative elongation factor 1-alpha-like 3 OS=Homo sapiens OX=9606 GN=EEF1A1P5 PE=5 SV=1;sp|Q05639|EF1A2_HUMAN Elongation factor 1-alpha 2 OS
32.643	33.0546	33.094	NaN	NaN	27.8295						13	13	6	33.9	33.9	14	49.895	0	123.39	24497000000	69	NaN	NaN	0	1	5.10105	0	sp|Q9BQE3|TBA1C_HUMAN;sp|Q71U36|TBA1A_HUMAN;sp|P68363|TBA1B_HUMAN;sp|P0DPH8|TBA3D_HUMAN;sp|P0DPH7|TBA3C_HUMAN;sp|Q6PEY2|TBA3E_HUMAN;sp|Q9NY65|TBA8_HUMAN;sp|A6NHL2|TBAL3_HUMAN	sp|Q9BQE3|TBA1C_HUMAN;sp|Q71U36|TBA1A_HUMAN;sp|P68363|TBA1B_HUMAN;sp|P0DPH8|TBA3D_HUMAN;sp|P0DPH7|TBA3C_HUMAN;sp|Q6PEY2|TBA3E_HUMAN	1179	sp|Q9BQE3|TBA1C_HUMAN Tubulin alpha-1C chain OS=Homo sapiens OX=9606 GN=TUBA1C PE=1 SV=1;sp|Q71U36|TBA1A_HUMAN Tubulin alpha-1A chain OS=Homo sapiens OX=9606 GN=TUBA1A PE=1 SV=1;sp|P68363|TBA1B_HUMAN Tubulin alpha-1B chain OS=Homo sapiens OX=9606 GN=TUBA1B
NaN	27.7594	NaN	NaN	NaN	NaN						10	3	3	27.5	7.6	7.6	49.924	0	6.6402	424210000	10	NaN	NaN	0	1	NaN	0	sp|P68366|TBA4A_HUMAN	sp|P68366|TBA4A_HUMAN	1180	sp|P68366|TBA4A_HUMAN Tubulin alpha-4A chain OS=Homo sapiens OX=9606 GN=TUBA4A PE=1 SV=1
29.723	29.8044	30.0368	NaN	NaN	NaN						18	5	4	45.4	16.4	13	49.83	0	25.067	3032300000	22	NaN	NaN	0	1	NaN	0	sp|P68371|TBB4B_HUMAN;sp|P04350|TBB4A_HUMAN;sp|Q3ZCM7|TBB8_HUMAN	sp|P68371|TBB4B_HUMAN;sp|P04350|TBB4A_HUMAN	1181	sp|P68371|TBB4B_HUMAN Tubulin beta-4B chain OS=Homo sapiens OX=9606 GN=TUBB4B PE=1 SV=1;sp|P04350|TBB4A_HUMAN Tubulin beta-4A chain OS=Homo sapiens OX=9606 GN=TUBB4A PE=1 SV=2
26.4337	26.6133	26.7082	NaN	NaN	NaN						4	4	4	16.6	16.6	16.6	45.219	0	11.546	296260000	10	NaN	NaN	0	1	NaN	0	sp|Q8NEV1|CSK23_HUMAN;sp|P68400|CSK21_HUMAN	sp|Q8NEV1|CSK23_HUMAN;sp|P68400|CSK21_HUMAN	1182	sp|Q8NEV1|CSK23_HUMAN Casein kinase II subunit alpha 3 OS=Homo sapiens OX=9606 GN=CSNK2A3 PE=1 SV=2;sp|P68400|CSK21_HUMAN Casein kinase II subunit alpha OS=Homo sapiens OX=9606 GN=CSNK2A1 PE=1 SV=1
31.2598	30.9527	31.8997	NaN	30.6641	NaN						4	4	4	15.4	15.4	15.4	15.388	0	9.1837	9528300000	24	NaN	NaN	0	1	0.70665	0	sp|Q71DI3|H32_HUMAN;sp|Q16695|H31T_HUMAN;sp|P84243|H33_HUMAN;sp|P68431|H31_HUMAN;sp|Q6NXT2|H3C_HUMAN	sp|Q71DI3|H32_HUMAN;sp|Q16695|H31T_HUMAN;sp|P84243|H33_HUMAN;sp|P68431|H31_HUMAN;sp|Q6NXT2|H3C_HUMAN	1183	sp|Q71DI3|H32_HUMAN Histone H3.2 OS=Homo sapiens OX=9606 GN=HIST2H3A PE=1 SV=3;sp|Q16695|H31T_HUMAN Histone H3.1t OS=Homo sapiens OX=9606 GN=HIST3H3 PE=1 SV=3;sp|P84243|H33_HUMAN Histone H3.3 OS=Homo sapiens OX=9606 GN=H3F3A PE=1 SV=2;sp|P68431|H31_HUMAN H
35.7445	35.8648	35.3822	36.3734	35.3808	35.8063						16	16	9	75.5	75.5	57.8	15.998	0	255.69	210790000000	205	NaN	NaN	0.223404	0.830848	-0.189672	-0.588976	sp|P68871|HBB_HUMAN	sp|P68871|HBB_HUMAN	1184	sp|P68871|HBB_HUMAN Hemoglobin subunit beta OS=Homo sapiens GN=HBB PE=1 SV=2
36.765	36.9067	36.573	36.2482	35.6649	36.1575				+	TD_X	16	16	16	79.6	79.6	79.6	15.257	0	134	387470000000	376	NaN	NaN	1.42462	0.018	0.724689	3.52836	sp|P69905|HBA_HUMAN;sp|P02008|HBAZ_HUMAN	sp|P69905|HBA_HUMAN	1187	sp|P69905|HBA_HUMAN Hemoglobin subunit alpha OS=Homo sapiens GN=HBA1 PE=1 SV=2
NaN	26.4011	26.7816	NaN	NaN	NaN						4	4	4	5.7	5.7	5.7	102.36	0	10.407	223750000	9	NaN	NaN	0	1	NaN	0	sp|P78344|IF4G2_HUMAN	sp|P78344|IF4G2_HUMAN	1188	sp|P78344|IF4G2_HUMAN Eukaryotic translation initiation factor 4 gamma 2 OS=Homo sapiens OX=9606 GN=EIF4G2 PE=1 SV=1
29.1698	29.3457	29.1913	NaN	NaN	NaN						14	14	14	19.6	19.6	19.6	112.42	0	44.556	1907400000	42	NaN	NaN	0	1	NaN	0	sp|P78347|GTF2I_HUMAN;sp|Q86UP8|GTD2A_HUMAN;sp|Q6EKJ0|GTD2B_HUMAN	sp|P78347|GTF2I_HUMAN	1189	sp|P78347|GTF2I_HUMAN General transcription factor II-I OS=Homo sapiens OX=9606 GN=GTF2I PE=1 SV=2
28.3538	28.1934	28.0413	NaN	NaN	NaN						7	7	7	18.9	18.9	18.9	57.488	0	19.339	963500000	18	NaN	NaN	0	1	NaN	0	sp|P78371|TCPB_HUMAN	sp|P78371|TCPB_HUMAN	1191	sp|P78371|TCPB_HUMAN T-complex protein 1 subunit beta OS=Homo sapiens OX=9606 GN=CCT2 PE=1 SV=4
NaN	25.0125	NaN	NaN	NaN	NaN						2	2	2	13.3	13.3	13.3	40.968	0	5.9965	56121000	2	NaN	NaN	0	1	NaN	0	sp|P78406|RAE1L_HUMAN	sp|P78406|RAE1L_HUMAN	1192	sp|P78406|RAE1L_HUMAN mRNA export factor OS=Homo sapiens OX=9606 GN=RAE1 PE=1 SV=1
29.8145	30.0056	29.7628	NaN	NaN	NaN						21	21	21	6	6	6	469.08	0	128.9	2921600000	54	NaN	NaN	0	1	NaN	0	sp|P78527|PRKDC_HUMAN	sp|P78527|PRKDC_HUMAN	1193	sp|P78527|PRKDC_HUMAN DNA-dependent protein kinase catalytic subunit OS=Homo sapiens OX=9606 GN=PRKDC PE=1 SV=3
NaN	NaN	NaN	26.1515	NaN	26.4862						4	4	4	26	26	26	22.693	0	13.454	43957000	6	NaN	NaN	0	1	NaN	0	sp|P80723|BASP1_HUMAN	sp|P80723|BASP1_HUMAN	1197	sp|P80723|BASP1_HUMAN Brain acid soluble protein 1 OS=Homo sapiens OX=9606 GN=BASP1 PE=1 SV=2
NaN	NaN	26.7412	NaN	NaN	NaN						3	3	3	18.1	18.1	18.1	23.671	0	6.1058	226260000	7	NaN	NaN	0	1	NaN	0	sp|P82979|SARNP_HUMAN	sp|P82979|SARNP_HUMAN	1201	sp|P82979|SARNP_HUMAN SAP domain-containing ribonucleoprotein OS=Homo sapiens OX=9606 GN=SARNP PE=1 SV=3
28.967	28.6756	28.8456	27.2313	NaN	NaN						3	3	3	19.1	19.1	19.1	17.779	0	9.1075	1737000000	15	NaN	NaN	0	1	1.59806	0	sp|P83731|RL24_HUMAN	sp|P83731|RL24_HUMAN	1202	sp|P83731|RL24_HUMAN 60S ribosomal protein L24 OS=Homo sapiens OX=9606 GN=RPL24 PE=1 SV=1
NaN	27.734	28.5665	NaN	NaN	NaN						2	2	2	13.3	13.3	13.3	23.466	0	19.018	968440000	17	NaN	NaN	0	1	NaN	0	sp|P84098|RL19_HUMAN	sp|P84098|RL19_HUMAN	1204	sp|P84098|RL19_HUMAN 60S ribosomal protein L19 OS=Homo sapiens OX=9606 GN=RPL19 PE=1 SV=1
NaN	NaN	NaN	30.0271	29.7322	29.6356						3	3	2	24.4	24.4	15.9	19.329	0	9.4824	441820000	11	NaN	NaN	0	1	NaN	0	sp|P84103|SRSF3_HUMAN	sp|P84103|SRSF3_HUMAN	1205	sp|P84103|SRSF3_HUMAN Serine/arginine-rich splicing factor 3 OS=Homo sapiens OX=9606 GN=SRSF3 PE=1 SV=1
NaN	NaN	NaN	NaN	26.7733	NaN						3	3	3	3	3	3	126.57	0	120.87	32424000	4	NaN	NaN	0	1	NaN	0	sp|P98095|FBLN2_HUMAN	sp|P98095|FBLN2_HUMAN	1206	sp|P98095|FBLN2_HUMAN Fibulin-2 OS=Homo sapiens OX=9606 GN=FBLN2 PE=1 SV=2
30.8552	30.817	30.5688	27.3175	NaN	NaN						26	26	26	9.2	9.2	9.2	468.83	0	119.97	5355300000	82	NaN	NaN	0	1	3.42948	0	sp|P98160|PGBM_HUMAN	sp|P98160|PGBM_HUMAN	1207	sp|P98160|PGBM_HUMAN Basement membrane-specific heparan sulfate proteoglycan core protein OS=Homo sapiens OX=9606 GN=HSPG2 PE=1 SV=4
29.1144	29.9057	29.6973	NaN	NaN	NaN						2	2	2	23.8	23.8	23.8	11.749	0	4.7963	2404700000	11	NaN	NaN	0	1	NaN	0	sp|P99999|CYC_HUMAN;sp|P00004|CYC_HORSE	sp|P99999|CYC_HUMAN;sp|P00004|CYC_HORSE	1208	sp|P99999|CYC_HUMAN Cytochrome c OS=Homo sapiens GN=CYCS PE=1 SV=2;sp|P00004|CYC_HORSE Cytochrome c OS=Equus caballus GN=CYCS PE=1 SV=2
25.5526	NaN	NaN	NaN	NaN	NaN						2	2	2	8.6	8.6	8.6	52.296	0	4.2545	65417000	3	NaN	NaN	0	1	NaN	0	sp|Q00013|EM55_HUMAN	sp|Q00013|EM55_HUMAN	1209	sp|Q00013|EM55_HUMAN 55 kDa erythrocyte membrane protein OS=Homo sapiens OX=9606 GN=MPP1 PE=1 SV=2
27.0346	26.8191	26.438	NaN	NaN	NaN						3	3	3	14.6	14.6	14.6	29.096	0	7.538	341100000	7	NaN	NaN	0	1	NaN	0	sp|Q00059|TFAM_HUMAN	sp|Q00059|TFAM_HUMAN	1210	sp|Q00059|TFAM_HUMAN Transcription factor A, mitochondrial OS=Homo sapiens OX=9606 GN=TFAM PE=1 SV=1
NaN	NaN	23.8793	NaN	NaN	NaN						2	2	2	11.9	11.9	11.9	31.806	0	3.2128	15821000	3	NaN	NaN	0	1	NaN	0	sp|Q00169|PIPNA_HUMAN	sp|Q00169|PIPNA_HUMAN	1211	sp|Q00169|PIPNA_HUMAN Phosphatidylinositol transfer protein alpha isoform OS=Homo sapiens OX=9606 GN=PITPNA PE=1 SV=2
28.727	29.5951	28.9342	NaN	NaN	NaN						2	2	2	5.5	5.5	5.5	40.094	0	5.8194	1728100000	7	NaN	NaN	0	1	NaN	0	sp|Q00325|MPCP_HUMAN	sp|Q00325|MPCP_HUMAN	1212	sp|Q00325|MPCP_HUMAN Phosphate carrier protein, mitochondrial OS=Homo sapiens OX=9606 GN=SLC25A3 PE=1 SV=2
30.2485	30.2843	30.0975	NaN	NaN	NaN						19	19	19	13.9	13.9	13.9	191.61	0	88.308	3705300000	61	NaN	NaN	0	1	NaN	0	sp|Q00610|CLH1_HUMAN;sp|P53675|CLH2_HUMAN	sp|Q00610|CLH1_HUMAN	1214	sp|Q00610|CLH1_HUMAN Clathrin heavy chain 1 OS=Homo sapiens OX=9606 GN=CLTC PE=1 SV=5
NaN	NaN	24.3522	NaN	NaN	NaN						2	2	2	3.3	3.3	3.3	96.748	0	18.484	51049000	5	NaN	NaN	0	1	NaN	0	sp|Q00653|NFKB2_HUMAN	sp|Q00653|NFKB2_HUMAN	1215	sp|Q00653|NFKB2_HUMAN Nuclear factor NF-kappa-B p100 subunit OS=Homo sapiens OX=9606 GN=NFKB2 PE=1 SV=4
NaN	27.7787	26.7621	NaN	NaN	NaN						7	7	7	34.4	34.4	34.4	25.177	0	18.602	375330000	14	NaN	NaN	0	1	NaN	0	sp|Q00688|FKBP3_HUMAN	sp|Q00688|FKBP3_HUMAN	1216	sp|Q00688|FKBP3_HUMAN Peptidyl-prolyl cis-trans isomerase FKBP3 OS=Homo sapiens OX=9606 GN=FKBP3 PE=1 SV=1
32.3384	32.3876	32.4976	NaN	NaN	NaN						18	18	18	27.9	27.9	27.9	90.583	0	80.797	17586000000	76	NaN	NaN	0	1	NaN	0	sp|Q00839|HNRPU_HUMAN	sp|Q00839|HNRPU_HUMAN	1217	sp|Q00839|HNRPU_HUMAN Heterogeneous nuclear ribonucleoprotein U OS=Homo sapiens OX=9606 GN=HNRNPU PE=1 SV=6
29.9471	30.1753	29.9939	NaN	NaN	NaN						34	34	33	21.2	21.2	20.8	274.61	0	133.89	3247300000	90	NaN	NaN	0	1	NaN	0	sp|Q01082|SPTB2_HUMAN	sp|Q01082|SPTB2_HUMAN	1219	sp|Q01082|SPTB2_HUMAN Spectrin beta chain, non-erythrocytic 1 OS=Homo sapiens OX=9606 GN=SPTBN1 PE=1 SV=2
NaN	NaN	NaN	NaN	29.0922	29.1918						3	3	3	14.5	14.5	14.5	33.488	0	9.4208	194820000	10	NaN	NaN	0	1	NaN	0	sp|Q01105|SET_HUMAN;sp|P0DME0|SETLP_HUMAN	sp|Q01105|SET_HUMAN;sp|P0DME0|SETLP_HUMAN	1220	sp|Q01105|SET_HUMAN Protein SET OS=Homo sapiens OX=9606 GN=SET PE=1 SV=3;sp|P0DME0|SETLP_HUMAN Protein SETSIP OS=Homo sapiens OX=9606 GN=SETSIP PE=1 SV=1
NaN	NaN	NaN	NaN	27.9463	NaN						4	4	4	19.9	19.9	19.9	25.476	0	8.0745	79337000	6	NaN	NaN	0	1	NaN	0	sp|Q01130|SRSF2_HUMAN;sp|Q9BRL6|SRSF8_HUMAN	sp|Q01130|SRSF2_HUMAN;sp|Q9BRL6|SRSF8_HUMAN	1221	sp|Q01130|SRSF2_HUMAN Serine/arginine-rich splicing factor 2 OS=Homo sapiens OX=9606 GN=SRSF2 PE=1 SV=4;sp|Q9BRL6|SRSF8_HUMAN Serine/arginine-rich splicing factor 8 OS=Homo sapiens OX=9606 GN=SRSF8 PE=1 SV=1
28.4667	27.9612	27.9174	NaN	NaN	NaN						7	7	7	18.1	18.1	18.1	51.901	0	20.031	866980000	17	NaN	NaN	0	1	NaN	0	sp|Q01518|CAP1_HUMAN	sp|Q01518|CAP1_HUMAN	1223	sp|Q01518|CAP1_HUMAN Adenylyl cyclase-associated protein 1 OS=Homo sapiens OX=9606 GN=CAP1 PE=1 SV=5
NaN	27.2211	27.0381	NaN	NaN	NaN						2	2	2	36.8	36.8	36.8	14.632	0	18.406	319090000	6	NaN	NaN	0	1	NaN	0	sp|Q01628|IFM3_HUMAN;sp|C9JQL5|DSA2D_HUMAN	sp|Q01628|IFM3_HUMAN;sp|C9JQL5|DSA2D_HUMAN	1225	sp|Q01628|IFM3_HUMAN Interferon-induced transmembrane protein 3 OS=Homo sapiens OX=9606 GN=IFITM3 PE=1 SV=2;sp|C9JQL5|DSA2D_HUMAN Putative dispanin subfamily A member 2d OS=Homo sapiens OX=9606 PE=5 SV=1
NaN	NaN	23.74	NaN	NaN	NaN						3	3	3	5	5	5	85.595	0	4.3299	14364000	3	NaN	NaN	0	1	NaN	0	sp|Q01813|PFKAP_HUMAN	sp|Q01813|PFKAP_HUMAN	1228	sp|Q01813|PFKAP_HUMAN ATP-dependent 6-phosphofructokinase, platelet type OS=Homo sapiens OX=9606 GN=PFKP PE=1 SV=2
26.8187	NaN	26.6893	NaN	NaN	NaN						4	4	4	8.1	8.1	8.1	68.477	0	10.675	264300000	10	NaN	NaN	0	1	NaN	0	sp|Q01844|EWS_HUMAN	sp|Q01844|EWS_HUMAN	1229	sp|Q01844|EWS_HUMAN RNA-binding protein EWS OS=Homo sapiens OX=9606 GN=EWSR1 PE=1 SV=1
27.7146	27.185	26.9567	NaN	27.6005	28.0914						5	5	5	32.3	32.3	32.3	22.611	0	14.666	528710000	14	NaN	NaN	0.680938	0.194308	-0.560561	-1.68531	sp|Q01995|TAGL_HUMAN	sp|Q01995|TAGL_HUMAN	1230	sp|Q01995|TAGL_HUMAN Transgelin OS=Homo sapiens OX=9606 GN=TAGLN PE=1 SV=4
NaN	NaN	25.8644	NaN	NaN	NaN						2	2	2	3.3	3.3	3.3	115.93	0	3.7754	62629000	2	NaN	NaN	0	1	NaN	0	sp|Q02218|ODO1_HUMAN	sp|Q02218|ODO1_HUMAN	1231	sp|Q02218|ODO1_HUMAN 2-oxoglutarate dehydrogenase, mitochondrial OS=Homo sapiens OX=9606 GN=OGDH PE=1 SV=3
NaN	NaN	25.5635	NaN	NaN	NaN						2	2	2	9.2	9.2	9.2	57.839	0	7.3172	81820000	4	NaN	NaN	0	1	NaN	0	sp|Q02252|MMSA_HUMAN	sp|Q02252|MMSA_HUMAN	1232	sp|Q02252|MMSA_HUMAN Methylmalonate-semialdehyde dehydrogenase [acylating], mitochondrial OS=Homo sapiens OX=9606 GN=ALDH6A1 PE=1 SV=2
28.5015	28.4913	27.1588	NaN	NaN	NaN						6	3	3	30.2	19.1	19.1	21.842	0	9.6227	876760000	13	NaN	NaN	0	1	NaN	0	sp|Q02539|H11_HUMAN	sp|Q02539|H11_HUMAN	1234	sp|Q02539|H11_HUMAN Histone H1.1 OS=Homo sapiens OX=9606 GN=HIST1H1A PE=1 SV=3
NaN	27.1529	26.9885	NaN	NaN	NaN						3	3	3	6.2	6.2	6.2	83.549	0	8.3099	310370000	6	NaN	NaN	0	1	NaN	0	sp|Q02809|PLOD1_HUMAN	sp|Q02809|PLOD1_HUMAN	1235	sp|Q02809|PLOD1_HUMAN Procollagen-lysine,2-oxoglutarate 5-dioxygenase 1 OS=Homo sapiens OX=9606 GN=PLOD1 PE=1 SV=2
30.879	30.9395	31.1741	30.9168	31.3154	NaN						11	11	11	32.6	32.6	32.6	32.728	0	26.701	6005000000	46	NaN	NaN	0.180127	0.936836	-0.118549	-0.54211	sp|Q02878|RL6_HUMAN	sp|Q02878|RL6_HUMAN	1236	sp|Q02878|RL6_HUMAN 60S ribosomal protein L6 OS=Homo sapiens OX=9606 GN=RPL6 PE=1 SV=3
27.9978	27.6997	27.9576	NaN	NaN	NaN						8	8	6	6	6	4.9	183.26	0	23.066	739900000	21	NaN	NaN	0	1	NaN	0	sp|Q02880|TOP2B_HUMAN	sp|Q02880|TOP2B_HUMAN	1237	sp|Q02880|TOP2B_HUMAN DNA topoisomerase 2-beta OS=Homo sapiens OX=9606 GN=TOP2B PE=1 SV=3
26.9801	27.4807	NaN	NaN	NaN	NaN						3	3	3	15.7	15.7	15.7	20.471	0	7.1181	442300000	8	NaN	NaN	0	1	NaN	0	sp|Q03135|CAV1_HUMAN;sp|P56539|CAV3_HUMAN	sp|Q03135|CAV1_HUMAN	1239	sp|Q03135|CAV1_HUMAN Caveolin-1 OS=Homo sapiens OX=9606 GN=CAV1 PE=1 SV=4
26.5756	26.8969	26.7318	NaN	NaN	NaN						7	7	7	16.2	16.2	16.2	72.66	0	18.962	329810000	18	NaN	NaN	0	1	NaN	0	sp|Q03169|TNAP2_HUMAN	sp|Q03169|TNAP2_HUMAN	1240	sp|Q03169|TNAP2_HUMAN Tumor necrosis factor alpha-induced protein 2 OS=Homo sapiens OX=9606 GN=TNFAIP2 PE=2 SV=2
27.5733	26.9335	26.9435	NaN	NaN	NaN						6	5	5	10.3	9	9	69.948	0	11.217	450680000	13	NaN	NaN	0	1	NaN	0	sp|Q03252|LMNB2_HUMAN	sp|Q03252|LMNB2_HUMAN	1241	sp|Q03252|LMNB2_HUMAN Lamin-B2 OS=Homo sapiens OX=9606 GN=LMNB2 PE=1 SV=4
NaN	25.6774	NaN	NaN	NaN	NaN						2	2	2	5.8	5.8	5.8	75.663	0	5.573	74211000	3	NaN	NaN	0	1	NaN	0	sp|Q03519|TAP2_HUMAN	sp|Q03519|TAP2_HUMAN	1242	sp|Q03519|TAP2_HUMAN Antigen peptide transporter 2 OS=Homo sapiens OX=9606 GN=TAP2 PE=1 SV=1
29.1896	29.6778	29.4347	NaN	NaN	NaN						13	13	13	11.6	11.6	11.6	175.49	0	29.211	2175100000	33	NaN	NaN	0	1	NaN	0	sp|Q04637|IF4G1_HUMAN;sp|O43432|IF4G3_HUMAN	sp|Q04637|IF4G1_HUMAN	1244	sp|Q04637|IF4G1_HUMAN Eukaryotic translation initiation factor 4 gamma 1 OS=Homo sapiens OX=9606 GN=EIF4G1 PE=1 SV=4
29.9836	29.4395	29.3712	NaN	29.1168	29.3538						15	15	15	23.8	23.8	23.8	93.23	0	122.8	2930900000	37	NaN	NaN	0.677904	0.19683	0.362831	1.59753	sp|Q05682|CALD1_HUMAN	sp|Q05682|CALD1_HUMAN	1251	sp|Q05682|CALD1_HUMAN Caldesmon OS=Homo sapiens OX=9606 GN=CALD1 PE=1 SV=3
28.3021	28.7568	28.3325	NaN	NaN	NaN						14	14	14	9.7	9.7	9.7	193.51	0	33.523	1137200000	31	NaN	NaN	0	1	NaN	0	sp|Q05707|COEA1_HUMAN	sp|Q05707|COEA1_HUMAN	1252	sp|Q05707|COEA1_HUMAN Collagen alpha-1(XIV) chain OS=Homo sapiens OX=9606 GN=COL14A1 PE=1 SV=3
NaN	26.607	NaN	NaN	NaN	NaN						3	3	1	5.5	5.5	1.3	71.174	0	8.2957	113830000	6	NaN	NaN	0	1	NaN	0	sp|Q06787|FMR1_HUMAN	sp|Q06787|FMR1_HUMAN	1257	sp|Q06787|FMR1_HUMAN Synaptic functional regulator FMR1 OS=Homo sapiens OX=9606 GN=FMR1 PE=1 SV=1
28.0363	28.0121	28.1281	NaN	NaN	NaN						7	7	5	33.7	33.7	33.7	22.11	0	16.641	858740000	14	NaN	NaN	0	1	NaN	0	sp|Q06830|PRDX1_HUMAN	sp|Q06830|PRDX1_HUMAN	1258	sp|Q06830|PRDX1_HUMAN Peroxiredoxin-1 OS=Homo sapiens GN=PRDX1 PE=1 SV=1
NaN	27.9243	NaN	NaN	NaN	NaN						5	5	5	29.8	29.8	29.8	21.634	0	86.346	882340000	19	NaN	NaN	0	1	NaN	0	sp|Q07020|RL18_HUMAN	sp|Q07020|RL18_HUMAN	1259	sp|Q07020|RL18_HUMAN 60S ribosomal protein L18 OS=Homo sapiens OX=9606 GN=RPL18 PE=1 SV=2
32.3105	32.0801	31.892	29.9929	28.3017	NaN						23	23	23	49.5	49.5	49.5	66.022	0	323.31	14168000000	101	NaN	NaN	0.765142	0.113333	2.94687	3.44979	sp|Q07065|CKAP4_HUMAN	sp|Q07065|CKAP4_HUMAN	1261	sp|Q07065|CKAP4_HUMAN Cytoskeleton-associated protein 4 OS=Homo sapiens OX=9606 GN=CKAP4 PE=1 SV=2
NaN	NaN	NaN	NaN	NaN	24.4287						2	2	2	1.9	1.9	1.9	195.46	0	3.5052	4726600	2	NaN	NaN	0	1	NaN	0	sp|Q07157|ZO1_HUMAN	sp|Q07157|ZO1_HUMAN	1262	sp|Q07157|ZO1_HUMAN Tight junction protein ZO-1 OS=Homo sapiens OX=9606 GN=TJP1 PE=1 SV=3
29.095	28.9883	28.955	NaN	NaN	NaN						8	8	8	17.6	17.6	17.6	48.227	0	34.401	1684100000	27	NaN	NaN	0	1	NaN	0	sp|Q07666|KHDR1_HUMAN;sp|Q5VWX1|KHDR2_HUMAN;sp|O75525|KHDR3_HUMAN	sp|Q07666|KHDR1_HUMAN	1263	sp|Q07666|KHDR1_HUMAN KH domain-containing, RNA-binding, signal transduction-associated protein 1 OS=Homo sapiens OX=9606 GN=KHDRBS1 PE=1 SV=1
NaN	NaN	25.8111	NaN	NaN	NaN						2	2	2	11.5	11.5	11.5	21.184	0	10.249	146140000	4	NaN	NaN	0	1	NaN	0	sp|Q07812|BAX_HUMAN	sp|Q07812|BAX_HUMAN	1264	sp|Q07812|BAX_HUMAN Apoptosis regulator BAX OS=Homo sapiens OX=9606 GN=BAX PE=1 SV=1
27.9554	28.0198	27.2975	NaN	NaN	NaN						6	6	6	2.1	2.1	2.1	504.6	0	16.681	680060000	19	NaN	NaN	0	1	NaN	0	sp|Q07954|LRP1_HUMAN	sp|Q07954|LRP1_HUMAN	1265	sp|Q07954|LRP1_HUMAN Prolow-density lipoprotein receptor-related protein 1 OS=Homo sapiens OX=9606 GN=LRP1 PE=1 SV=2
NaN	NaN	NaN	26.5557	NaN	NaN						2	2	2	7.3	7.3	7.3	27.744	0	3.5089	14515000	2	NaN	NaN	0	1	NaN	0	sp|Q07955|SRSF1_HUMAN	sp|Q07955|SRSF1_HUMAN	1266	sp|Q07955|SRSF1_HUMAN Serine/arginine-rich splicing factor 1 OS=Homo sapiens OX=9606 GN=SRSF1 PE=1 SV=2
25.0883	NaN	NaN	NaN	NaN	NaN						2	2	2	7.1	7.1	7.1	50.435	0	3.2959	35673000	5	NaN	NaN	0	1	NaN	0	sp|Q07960|RHG01_HUMAN	sp|Q07960|RHG01_HUMAN	1267	sp|Q07960|RHG01_HUMAN Rho GTPase-activating protein 1 OS=Homo sapiens OX=9606 GN=ARHGAP1 PE=1 SV=1
30.1599	30.0673	30.2216	NaN	NaN	NaN						15	15	15	19.7	19.7	19.7	140.96	0	115.8	3537000000	48	NaN	NaN	0	1	NaN	0	sp|Q08211|DHX9_HUMAN	sp|Q08211|DHX9_HUMAN	1268	sp|Q08211|DHX9_HUMAN ATP-dependent RNA helicase A OS=Homo sapiens OX=9606 GN=DHX9 PE=1 SV=4
NaN	NaN	25.6036	NaN	NaN	NaN						3	3	3	4.3	4.3	4.3	113.08	0	4.7997	89483000	5	NaN	NaN	0	1	NaN	0	sp|Q08379|GOGA2_HUMAN	sp|Q08379|GOGA2_HUMAN	1269	sp|Q08379|GOGA2_HUMAN Golgin subfamily A member 2 OS=Homo sapiens OX=9606 GN=GOLGA2 PE=1 SV=3
28.6183	27.8886	NaN	NaN	NaN	NaN						2	2	2	5.6	5.6	5.6	35.213	0	7.0457	777520000	8	NaN	NaN	0	1	NaN	0	sp|Q08722|CD47_HUMAN	sp|Q08722|CD47_HUMAN	1273	sp|Q08722|CD47_HUMAN Leukocyte surface antigen CD47 OS=Homo sapiens OX=9606 GN=CD47 PE=1 SV=1
28.4103	28.7242	28.4738	NaN	NaN	NaN						6	6	6	9.9	9.9	9.9	81.074	0	33.875	1141500000	16	NaN	NaN	0	1	NaN	0	sp|Q08945|SSRP1_HUMAN	sp|Q08945|SSRP1_HUMAN	1274	sp|Q08945|SSRP1_HUMAN FACT complex subunit SSRP1 OS=Homo sapiens OX=9606 GN=SSRP1 PE=1 SV=1
NaN	NaN	24.8672	NaN	NaN	NaN						3	3	3	4	4	4	101.05	0	5.1754	79044000	5	NaN	NaN	0	1	NaN	0	sp|Q08AF3|SLFN5_HUMAN	sp|Q08AF3|SLFN5_HUMAN	1275	sp|Q08AF3|SLFN5_HUMAN Schlafen family member 5 OS=Homo sapiens OX=9606 GN=SLFN5 PE=1 SV=1
NaN	NaN	25.3331	NaN	NaN	NaN						2	2	2	4.3	4.3	4.3	87.972	0	5.1318	43337000	3	NaN	NaN	0	1	NaN	0	sp|Q08AM6|VAC14_HUMAN	sp|Q08AM6|VAC14_HUMAN	1276	sp|Q08AM6|VAC14_HUMAN Protein VAC14 homolog OS=Homo sapiens OX=9606 GN=VAC14 PE=1 SV=1
NaN	NaN	24.8463	NaN	NaN	NaN						2	2	2	4.6	4.6	4.6	86.47	0	3.9008	58109000	4	NaN	NaN	0	1	NaN	0	sp|Q08J23|NSUN2_HUMAN	sp|Q08J23|NSUN2_HUMAN	1277	sp|Q08J23|NSUN2_HUMAN tRNA (cytosine(34)-C(5))-methyltransferase OS=Homo sapiens OX=9606 GN=NSUN2 PE=1 SV=2
28.2649	27.9336	28.3196	NaN	NaN	NaN						6	6	3	16.2	16.2	9.6	47.655	0	15.994	900230000	15	NaN	NaN	0	1	NaN	0	sp|Q09028|RBBP4_HUMAN	sp|Q09028|RBBP4_HUMAN	1278	sp|Q09028|RBBP4_HUMAN Histone-binding protein RBBP4 OS=Homo sapiens OX=9606 GN=RBBP4 PE=1 SV=3
NaN	NaN	25.7527	NaN	NaN	NaN						2	2	2	2.5	2.5	2.5	91.838	0	3.1283	105420000	4	NaN	NaN	0	1	NaN	0	sp|Q09161|NCBP1_HUMAN	sp|Q09161|NCBP1_HUMAN	1279	sp|Q09161|NCBP1_HUMAN Nuclear cap-binding protein subunit 1 OS=Homo sapiens OX=9606 GN=NCBP1 PE=1 SV=1
32.352	32.6114	32.5052	33.5836	33.9158	33.8214				+	TD_X	142	142	142	48.7	48.7	48.7	629.09	0	323.31	26118000000	459	NaN	NaN	3.15694	0	-1.28406	-10.3344	sp|Q09666|AHNK_HUMAN	sp|Q09666|AHNK_HUMAN	1280	sp|Q09666|AHNK_HUMAN Neuroblast differentiation-associated protein AHNAK OS=Homo sapiens OX=9606 GN=AHNAK PE=1 SV=2
28.9401	29.3289	29.2697	NaN	NaN	NaN						3	3	3	13.9	13.9	13.9	19.769	0	12.784	1799200000	15	NaN	NaN	0	1	NaN	0	sp|Q10589|BST2_HUMAN	sp|Q10589|BST2_HUMAN	1283	sp|Q10589|BST2_HUMAN Bone marrow stromal antigen 2 OS=Homo sapiens OX=9606 GN=BST2 PE=1 SV=1
NaN	NaN	27.3981	NaN	NaN	NaN						7	7	7	14.1	14.1	14.1	85.862	0	12.573	416000000	11	NaN	NaN	0	1	NaN	0	sp|Q12797|ASPH_HUMAN	sp|Q12797|ASPH_HUMAN	1286	sp|Q12797|ASPH_HUMAN Aspartyl/asparaginyl beta-hydroxylase OS=Homo sapiens OX=9606 GN=ASPH PE=1 SV=3
NaN	NaN	25.4958	NaN	NaN	NaN						2	2	2	5.8	5.8	5.8	58.848	0	12.438	162370000	5	NaN	NaN	0	1	NaN	0	sp|Q12874|SF3A3_HUMAN	sp|Q12874|SF3A3_HUMAN	1289	sp|Q12874|SF3A3_HUMAN Splicing factor 3A subunit 3 OS=Homo sapiens OX=9606 GN=SF3A3 PE=1 SV=1
NaN	23.275	NaN	NaN	NaN	NaN						2	2	2	3.7	3.7	3.7	87.711	0	5.5927	9351400	2	NaN	NaN	0	1	NaN	0	sp|Q12884|SEPR_HUMAN	sp|Q12884|SEPR_HUMAN	1290	sp|Q12884|SEPR_HUMAN Prolyl endopeptidase FAP OS=Homo sapiens OX=9606 GN=FAP PE=1 SV=5
25.723	25.6887	25.7686	NaN	NaN	NaN						4	4	4	3.9	3.9	3.9	213.57	0	13.906	164290000	8	NaN	NaN	0	1	NaN	0	sp|Q12888|TP53B_HUMAN	sp|Q12888|TP53B_HUMAN	1291	sp|Q12888|TP53B_HUMAN TP53-binding protein 1 OS=Homo sapiens OX=9606 GN=TP53BP1 PE=1 SV=2
28.4443	28.3597	28.258	NaN	NaN	NaN						2	2	2	9.2	9.2	9.2	43.062	0	4.6757	1014100000	8	NaN	NaN	0	1	NaN	0	sp|Q12905|ILF2_HUMAN	sp|Q12905|ILF2_HUMAN	1292	sp|Q12905|ILF2_HUMAN Interleukin enhancer-binding factor 2 OS=Homo sapiens OX=9606 GN=ILF2 PE=1 SV=2
31.2538	31.4661	31.4063	29.2372	29.7713	28.9372				+	TD_X	23	23	23	38.1	38.1	38.1	95.337	0	119.2	8521500000	96	NaN	NaN	2.00102	0	2.06017	8.1761	sp|Q12906|ILF3_HUMAN;sp|Q96SI9|STRBP_HUMAN	sp|Q12906|ILF3_HUMAN	1293	sp|Q12906|ILF3_HUMAN Interleukin enhancer-binding factor 3 OS=Homo sapiens OX=9606 GN=ILF3 PE=1 SV=3
27.933	27.6653	27.6591	NaN	NaN	NaN						4	4	4	21.3	21.3	21.3	40.228	0	30.248	697790000	11	NaN	NaN	0	1	NaN	0	sp|Q12907|LMAN2_HUMAN	sp|Q12907|LMAN2_HUMAN	1294	sp|Q12907|LMAN2_HUMAN Vesicular integral-membrane protein VIP36 OS=Homo sapiens OX=9606 GN=LMAN2 PE=1 SV=1
NaN	25.1022	NaN	NaN	NaN	NaN						4	4	4	1.7	1.7	1.7	480.4	0	6.5956	74728000	5	NaN	NaN	0	1	NaN	0	sp|Q12955|ANK3_HUMAN	sp|Q12955|ANK3_HUMAN	1296	sp|Q12955|ANK3_HUMAN Ankyrin-3 OS=Homo sapiens OX=9606 GN=ANK3 PE=1 SV=3
NaN	NaN	NaN	NaN	NaN	NaN						2	2	2	3.9	3.9	3.9	82.921	0	3.4562	0	3	NaN	NaN	NaN	1	0	NaN	sp|Q12996|CSTF3_HUMAN	sp|Q12996|CSTF3_HUMAN	1299	sp|Q12996|CSTF3_HUMAN Cleavage stimulation factor subunit 3 OS=Homo sapiens OX=9606 GN=CSTF3 PE=1 SV=1
24.0193	NaN	NaN	NaN	NaN	NaN						2	2	2	9.1	9.1	9.1	35.816	0	9.3278	17003000	4	NaN	NaN	0	1	NaN	0	sp|Q13011|ECH1_HUMAN	sp|Q13011|ECH1_HUMAN	1300	sp|Q13011|ECH1_HUMAN Delta(3,5)-Delta(2,4)-dienoyl-CoA isomerase, mitochondrial OS=Homo sapiens OX=9606 GN=ECH1 PE=1 SV=2
NaN	27.0724	NaN	NaN	NaN	NaN						2	2	2	7	7	7	44.739	0	87.785	425980000	6	NaN	NaN	0	1	NaN	0	sp|Q13148|TADBP_HUMAN	sp|Q13148|TADBP_HUMAN	1306	sp|Q13148|TADBP_HUMAN TAR DNA-binding protein 43 OS=Homo sapiens OX=9606 GN=TARDBP PE=1 SV=1
27.756	27.3804	27.6044	NaN	NaN	NaN						3	3	3	17	17	17	30.84	0	10.251	642900000	13	NaN	NaN	0	1	NaN	0	sp|Q13151|ROA0_HUMAN	sp|Q13151|ROA0_HUMAN	1307	sp|Q13151|ROA0_HUMAN Heterogeneous nuclear ribonucleoprotein A0 OS=Homo sapiens OX=9606 GN=HNRNPA0 PE=1 SV=1
NaN	NaN	24.3275	NaN	NaN	NaN						2	2	2	2.4	2.4	2.4	138.11	0	3.3139	41422000	2	NaN	NaN	0	1	NaN	0	sp|Q13201|MMRN1_HUMAN	sp|Q13201|MMRN1_HUMAN	1312	sp|Q13201|MMRN1_HUMAN Multimerin-1 OS=Homo sapiens OX=9606 GN=MMRN1 PE=1 SV=3
NaN	NaN	26.8593	NaN	NaN	NaN						2	2	2	7.7	7.7	7.7	57.579	0	7.8751	165380000	9	NaN	NaN	0	1	NaN	0	sp|Q13217|DNJC3_HUMAN	sp|Q13217|DNJC3_HUMAN	1314	sp|Q13217|DNJC3_HUMAN DnaJ homolog subfamily C member 3 OS=Homo sapiens OX=9606 GN=DNAJC3 PE=1 SV=1
NaN	25.2415	NaN	NaN	NaN	NaN						3	3	3	7.6	7.6	7.6	52.39	0	5.8634	81966000	5	NaN	NaN	0	1	NaN	0	sp|Q13228|SBP1_HUMAN	sp|Q13228|SBP1_HUMAN	1315	sp|Q13228|SBP1_HUMAN Methanethiol oxidase OS=Homo sapiens OX=9606 GN=SELENBP1 PE=1 SV=2
26.8503	26.9244	26.4954	NaN	NaN	NaN						3	3	3	4.7	4.7	4.7	118.39	0	18.265	338140000	8	NaN	NaN	0	1	NaN	0	sp|Q13308|PTK7_HUMAN	sp|Q13308|PTK7_HUMAN	1319	sp|Q13308|PTK7_HUMAN Inactive tyrosine-protein kinase 7 OS=Homo sapiens OX=9606 GN=PTK7 PE=1 SV=2
NaN	NaN	24.8434	NaN	NaN	NaN						3	2	2	5.3	3.6	3.6	70.782	0	3.7644	72996000	5	NaN	NaN	0	1	NaN	0	sp|Q13310|PABP4_HUMAN;sp|Q5JQF8|PAP1M_HUMAN	sp|Q13310|PABP4_HUMAN	1320	sp|Q13310|PABP4_HUMAN Polyadenylate-binding protein 4 OS=Homo sapiens OX=9606 GN=PABPC4 PE=1 SV=1
26.3676	NaN	26.4582	NaN	NaN	NaN						6	6	6	11.2	11.2	11.2	80.785	0	13.796	231500000	13	NaN	NaN	0	1	NaN	0	sp|Q13330|MTA1_HUMAN;sp|Q9BTC8|MTA3_HUMAN	sp|Q13330|MTA1_HUMAN	1321	sp|Q13330|MTA1_HUMAN Metastasis-associated protein MTA1 OS=Homo sapiens OX=9606 GN=MTA1 PE=1 SV=2
NaN	28.1212	27.6324	NaN	NaN	28.3741						3	3	3	8.9	8.9	8.9	71.456	0	27.887	803270000	12	NaN	NaN	0	1	-0.497256	0	sp|Q13409|DC1I2_HUMAN	sp|Q13409|DC1I2_HUMAN	1322	sp|Q13409|DC1I2_HUMAN Cytoplasmic dynein 1 intermediate chain 2 OS=Homo sapiens OX=9606 GN=DYNC1I2 PE=1 SV=3
NaN	NaN	26.7812	NaN	NaN	NaN						2	2	2	5.3	5.3	5.3	51.419	0	5.5805	316610000	4	NaN	NaN	0	1	NaN	0	sp|Q13418|ILK_HUMAN	sp|Q13418|ILK_HUMAN	1324	sp|Q13418|ILK_HUMAN Integrin-linked protein kinase OS=Homo sapiens OX=9606 GN=ILK PE=1 SV=2
27.5382	27.5498	27.4622	NaN	NaN	NaN						7	7	7	8.2	8.2	8.2	113.89	0	15.368	565780000	15	NaN	NaN	0	1	NaN	0	sp|Q13423|NNTM_HUMAN	sp|Q13423|NNTM_HUMAN	1326	sp|Q13423|NNTM_HUMAN NAD(P) transhydrogenase, mitochondrial OS=Homo sapiens OX=9606 GN=NNT PE=1 SV=3
NaN	NaN	NaN	NaN	NaN	27.9545						4	4	4	3.9	3.9	3.9	100.23	0	10.009	145970000	8	NaN	NaN	0	1	NaN	0	sp|Q13435|SF3B2_HUMAN	sp|Q13435|SF3B2_HUMAN	1329	sp|Q13435|SF3B2_HUMAN Splicing factor 3B subunit 2 OS=Homo sapiens OX=9606 GN=SF3B2 PE=1 SV=2
NaN	NaN	NaN	NaN	NaN	27.6411						2	2	2	9.9	9.9	9.9	20.63	0	251.66	68335000	6	NaN	NaN	0	1	NaN	0	sp|Q13442|HAP28_HUMAN	sp|Q13442|HAP28_HUMAN	1330	sp|Q13442|HAP28_HUMAN 28 kDa heat- and acid-stable phosphoprotein OS=Homo sapiens OX=9606 GN=PDAP1 PE=1 SV=1
26.3405	25.8698	26.1352	NaN	NaN	NaN						2	2	2	4.2	4.2	4.2	92.967	0	7.3497	217100000	6	NaN	NaN	0	1	NaN	0	sp|Q13488|VPP3_HUMAN	sp|Q13488|VPP3_HUMAN	1332	sp|Q13488|VPP3_HUMAN V-type proton ATPase 116 kDa subunit a isoform 3 OS=Homo sapiens OX=9606 GN=TCIRG1 PE=1 SV=3
28.4327	NaN	NaN	NaN	NaN	NaN						3	3	3	10.4	10.4	10.4	70.754	0	33.669	716660000	8	NaN	NaN	0	1	NaN	0	sp|Q13492|PICAL_HUMAN	sp|Q13492|PICAL_HUMAN	1333	sp|Q13492|PICAL_HUMAN Phosphatidylinositol-binding clathrin assembly protein OS=Homo sapiens OX=9606 GN=PICALM PE=1 SV=2
NaN	NaN	25.2502	NaN	NaN	NaN						3	3	3	12	12	12	47.687	0	35.643	106830000	6	NaN	NaN	0	1	NaN	0	sp|Q13501|SQSTM_HUMAN	sp|Q13501|SQSTM_HUMAN	1334	sp|Q13501|SQSTM_HUMAN Sequestosome-1 OS=Homo sapiens OX=9606 GN=SQSTM1 PE=1 SV=1
NaN	NaN	25.3303	NaN	NaN	NaN						11	2	2	30.2	8.9	8.9	50.432	0	3.8935	73842000	2	NaN	NaN	0	1	NaN	0	sp|Q13509|TBB3_HUMAN	sp|Q13509|TBB3_HUMAN	1336	sp|Q13509|TBB3_HUMAN Tubulin beta-3 chain OS=Homo sapiens OX=9606 GN=TUBB3 PE=1 SV=2
NaN	27.3347	NaN	NaN	NaN	NaN						2	2	2	5.3	5.3	5.3	44.659	0	4.0645	155940000	2	NaN	NaN	0	1	NaN	0	sp|Q13510|ASAH1_HUMAN	sp|Q13510|ASAH1_HUMAN	1337	sp|Q13510|ASAH1_HUMAN Acid ceramidase OS=Homo sapiens OX=9606 GN=ASAH1 PE=1 SV=5
26.0548	25.8578	NaN	NaN	NaN	NaN						3	3	3	3.5	3.5	3.5	116.99	0	33.843	126980000	8	NaN	NaN	0	1	NaN	0	sp|Q13523|PRP4B_HUMAN	sp|Q13523|PRP4B_HUMAN	1338	sp|Q13523|PRP4B_HUMAN Serine/threonine-protein kinase PRP4 homolog OS=Homo sapiens OX=9606 GN=PRPF4B PE=1 SV=3
NaN	24.1039	NaN	NaN	NaN	NaN						2	2	2	8	8	8	44.23	0	6.169	48658000	3	NaN	NaN	0	1	NaN	0	sp|Q13561|DCTN2_HUMAN	sp|Q13561|DCTN2_HUMAN	1340	sp|Q13561|DCTN2_HUMAN Dynactin subunit 2 OS=Homo sapiens OX=9606 GN=DCTN2 PE=1 SV=4
NaN	24.8771	NaN	NaN	NaN	NaN						3	3	3	4.4	4.4	4.4	77.422	0	6.8742	59777000	7	NaN	NaN	0	1	NaN	0	sp|Q13586|STIM1_HUMAN	sp|Q13586|STIM1_HUMAN	1342	sp|Q13586|STIM1_HUMAN Stromal interaction molecule 1 OS=Homo sapiens OX=9606 GN=STIM1 PE=1 SV=3
25.7973	25.81	NaN	NaN	NaN	NaN						4	3	3	9.4	7.3	7.3	59.069	0	9.3228	226080000	8	NaN	NaN	0	1	NaN	0	sp|Q13596|SNX1_HUMAN	sp|Q13596|SNX1_HUMAN	1344	sp|Q13596|SNX1_HUMAN Sorting nexin-1 OS=Homo sapiens OX=9606 GN=SNX1 PE=1 SV=3
[truncated: 366 more rows]
