# Supplementary material for: Thermal Denaturation of Fresh Frozen Tissue Enhances Mass Spectrometry Detection of Peptides
Source: Anal Chem. 2024 Oct 11;96(42):16861–70. doi: 10.1021/acs.analchem.4c03625 (PMC11503521; doi:10.1021/acs.analchem.4c03625)
Supplement: Supplementary file 4 — ac4c03625_si_004.xlsx [file ac4c03625_si_004.xlsx]

## Sheet: ovary
LFQ intensity TD1	LFQ intensity TD2	LFQ intensity TD3	LFQ intensity X1	LFQ intensity X2	LFQ intensity X3	Only identified by site	Reverse	Potential contaminant	Student's T-test Significant TD_X	Student's T-test significant	Peptides	Razor + unique peptides	Unique peptides	Sequence coverage [%]	Unique + razor sequence coverage [%]	Unique sequence coverage [%]	Mol. weight [kDa]	Q-value	Score	Intensity	MS/MS count	Sulfation (Y) site IDs	Sulfation (Y) site positions	Razor + unique peptides TD1	Razor + unique peptides TD2	Razor + unique peptides TD3	Razor + unique peptides X1	Razor + unique peptides X2	Razor + unique peptides X3	-Log Student's T-test p-value TD_X	Student's T-test q-value TD_X	Student's T-test Difference TD_X	Student's T-test Test statistic TD_X	Protein IDs	Majority protein IDs	id	Fasta headers
25.4096	NaN	NaN	NaN	NaN	NaN						4	4	4	5.9	5.9	5.9	121.68	0	9.9869	258310000	8	32	124	2	2	2	0	1	0	0	0.994945	NaN	0	sp|O00159|MYO1C_HUMAN	sp|O00159|MYO1C_HUMAN	102	sp|O00159|MYO1C_HUMAN Unconventional myosin-Ic OS=Homo sapiens OX=9606 GN=MYO1C PE=1 SV=4
28.3658	NaN	28.5761	NaN	NaN	NaN						5	5	5	26.2	26.2	26.2	21.671	0	13.8	987020000	10	33	180	2	3	4	0	0	0	0	0.989875	NaN	0	sp|O00264|PGRC1_HUMAN	sp|O00264|PGRC1_HUMAN	108	sp|O00264|PGRC1_HUMAN Membrane-associated progesterone receptor component 1 OS=Homo sapiens OX=9606 GN=PGRMC1 PE=1 SV=3
NaN	NaN	24.4695	NaN	NaN	NaN						2	2	2	3.7	3.7	3.7	97.147	0	4.5152	23666000	2	40	554	0	0	1	0	0	1	0	1	NaN	0	sp|P06737|PYGL_HUMAN	sp|P06737|PYGL_HUMAN	380	sp|P06737|PYGL_HUMAN Glycogen phosphorylase, liver form OS=Homo sapiens OX=9606 GN=PYGL PE=1 SV=4
29.48	29.1234	29.3603	NaN	NaN	NaN						13	13	13	20.3	20.3	20.3	85.104	0	49.524	2263600000	40	46	251	10	9	9	2	2	2	0	1	NaN	0	sp|Q1KMD3|HNRL2_HUMAN	sp|Q1KMD3|HNRL2_HUMAN	1271	sp|Q1KMD3|HNRL2_HUMAN Heterogeneous nuclear ribonucleoprotein U-like protein 2 OS=Homo sapiens OX=9606 GN=HNRNPUL2 PE=1 SV=1
28.2421	27.2679	27.1754	NaN	NaN	NaN						6	6	6	6	6	6	130.93	0	29.127	652070000	17	50	244	4	4	2	1	1	0	0	1	NaN	0	sp|Q8IUX7|AEBP1_HUMAN	sp|Q8IUX7|AEBP1_HUMAN	1384	sp|Q8IUX7|AEBP1_HUMAN Adipocyte enhancer-binding protein 1 OS=Homo sapiens OX=9606 GN=AEBP1 PE=1 SV=1
NaN	NaN	27.7554	NaN	NaN	NaN						2	2	2	0.5	0.5	0.5	532.4	0.00065359	2.3041	309830000	2	NaN	NaN	0	1	1	0	0	0	0	1	NaN	0	rev_sp|Q14204|DYHC1_HUMAN	rev_sp|Q14204|DYHC1_HUMAN	40	rev_sp|Q14204|DYHC1_HUMAN Cytoplasmic dynein 1 heavy chain 1 OS=Homo sapiens OX=9606 GN=DYNC1H1 PE=1 SV=5
23.6189	NaN	NaN	NaN	NaN	NaN						2	2	2	3.9	3.9	3.9	102.36	0	4.7673	105830000	3	NaN	NaN	1	1	1	0	0	0	0	1	NaN	0	sp|A0FGR8|ESYT2_HUMAN	sp|A0FGR8|ESYT2_HUMAN	89	sp|A0FGR8|ESYT2_HUMAN Extended synaptotagmin-2 OS=Homo sapiens OX=9606 GN=ESYT2 PE=1 SV=1
NaN	NaN	24.3967	NaN	NaN	NaN						3	3	3	8.7	8.7	8.7	101.58	0	7.5742	85594000	3	NaN	NaN	0	2	1	0	0	0	0	1	NaN	0	sp|A1X283|SPD2B_HUMAN	sp|A1X283|SPD2B_HUMAN	92	sp|A1X283|SPD2B_HUMAN SH3 and PX domain-containing protein 2B OS=Homo sapiens OX=9606 GN=SH3PXD2B PE=1 SV=3
28.4086	27.9098	27.5136	NaN	NaN	NaN						3	3	3	14.7	14.7	14.7	20.925	0	26.971	782310000	10	NaN	NaN	3	3	3	0	0	0	0	0.998781	NaN	0	sp|A6NIZ1|RP1BL_HUMAN;sp|P61224|RAP1B_HUMAN;sp|P62834|RAP1A_HUMAN	sp|A6NIZ1|RP1BL_HUMAN;sp|P61224|RAP1B_HUMAN;sp|P62834|RAP1A_HUMAN	97	sp|A6NIZ1|RP1BL_HUMAN Ras-related protein Rap-1b-like protein OS=Homo sapiens OX=9606 PE=2 SV=1;sp|P61224|RAP1B_HUMAN Ras-related protein Rap-1b OS=Homo sapiens OX=9606 GN=RAP1B PE=1 SV=1;sp|P62834|RAP1A_HUMAN Ras-related protein Rap-1A OS=Homo sapiens OX=
24.4868	NaN	NaN	NaN	NaN	NaN						2	2	2	1.1	1.1	1.1	247.17	0	4.125	61689000	4	NaN	NaN	1	1	1	0	0	0	0	0.997499	NaN	0	sp|A6NMZ7|CO6A6_HUMAN	sp|A6NMZ7|CO6A6_HUMAN	98	sp|A6NMZ7|CO6A6_HUMAN Collagen alpha-6(VI) chain OS=Homo sapiens OX=9606 GN=COL6A6 PE=1 SV=2
NaN	NaN	24.4056	NaN	NaN	NaN						2	2	2	5.3	5.3	5.3	72.911	0	6.3051	84281000	4	NaN	NaN	1	1	2	0	0	0	0	0.996221	NaN	0	sp|O00116|ADAS_HUMAN	sp|O00116|ADAS_HUMAN	100	sp|O00116|ADAS_HUMAN Alkyldihydroxyacetonephosphate synthase, peroxisomal OS=Homo sapiens OX=9606 GN=AGPS PE=1 SV=1
NaN	25.4839	NaN	NaN	NaN	NaN						2	2	2	5.9	5.9	5.9	39.518	0	5.0607	43073000	3	NaN	NaN	1	1	0	1	0	0	0	0.993673	NaN	0	sp|O00182|LEG9_HUMAN;sp|Q6DKI2|LEG9C_HUMAN;sp|Q3B8N2|LEG9B_HUMAN	sp|O00182|LEG9_HUMAN;sp|Q6DKI2|LEG9C_HUMAN;sp|Q3B8N2|LEG9B_HUMAN	104	sp|O00182|LEG9_HUMAN Galectin-9 OS=Homo sapiens OX=9606 GN=LGALS9 PE=1 SV=2;sp|Q6DKI2|LEG9C_HUMAN Galectin-9C OS=Homo sapiens OX=9606 GN=LGALS9C PE=1 SV=2;sp|Q3B8N2|LEG9B_HUMAN Galectin-9B OS=Homo sapiens OX=9606 GN=LGALS9B PE=1 SV=3
25.2129	NaN	25.0638	NaN	NaN	NaN						2	2	2	3.2	3.2	3.2	67.764	0	5.2758	103040000	6	NaN	NaN	2	1	2	0	0	0	0	0.992404	NaN	0	sp|O00186|STXB3_HUMAN	sp|O00186|STXB3_HUMAN	105	sp|O00186|STXB3_HUMAN Syntaxin-binding protein 3 OS=Homo sapiens OX=9606 GN=STXBP3 PE=1 SV=2
NaN	25.5588	NaN	NaN	NaN	NaN						3	3	3	8.1	8.1	8.1	47.463	0	6.967	81409000	6	NaN	NaN	1	2	2	0	0	0	0	0.991138	NaN	0	sp|O00231|PSD11_HUMAN	sp|O00231|PSD11_HUMAN	106	sp|O00231|PSD11_HUMAN 26S proteasome non-ATPase regulatory subunit 11 OS=Homo sapiens OX=9606 GN=PSMD11 PE=1 SV=3
NaN	NaN	NaN	NaN	25.9169	NaN						5	5	5	8.1	8.1	8.1	121	0	19.1	19439000	6	NaN	NaN	1	2	1	1	1	0	0	0.988616	NaN	0	sp|O00267|SPT5H_HUMAN	sp|O00267|SPT5H_HUMAN	109	sp|O00267|SPT5H_HUMAN Transcription elongation factor SPT5 OS=Homo sapiens OX=9606 GN=SUPT5H PE=1 SV=1
NaN	25.4852	25.6219	NaN	NaN	NaN						2	2	2	12.4	12.4	12.4	26.922	0	5.9373	113310000	6	NaN	NaN	1	2	2	0	0	0	0	0.98736	NaN	0	sp|O00299|CLIC1_HUMAN	sp|O00299|CLIC1_HUMAN	111	sp|O00299|CLIC1_HUMAN Chloride intracellular channel protein 1 OS=Homo sapiens OX=9606 GN=CLIC1 PE=1 SV=4
NaN	25.3079	25.6816	NaN	NaN	NaN						3	3	3	4.1	4.1	4.1	106.84	0	6.3345	120790000	5	NaN	NaN	1	2	3	0	0	0	0	0.986107	NaN	0	sp|O00339|MATN2_HUMAN	sp|O00339|MATN2_HUMAN	114	sp|O00339|MATN2_HUMAN Matrilin-2 OS=Homo sapiens OX=9606 GN=MATN2 PE=1 SV=4
27.3988	27.1829	27.934	NaN	NaN	NaN						6	6	6	15.4	15.4	15.4	63.704	0	17.051	591970000	17	NaN	NaN	4	3	3	1	1	1	0	0.984857	NaN	0	sp|O00425|IF2B3_HUMAN	sp|O00425|IF2B3_HUMAN	117	sp|O00425|IF2B3_HUMAN Insulin-like growth factor 2 mRNA-binding protein 3 OS=Homo sapiens OX=9606 GN=IGF2BP3 PE=1 SV=2
NaN	25.5201	NaN	NaN	NaN	NaN						2	2	2	3.4	3.4	3.4	81.876	0	5.3682	44167000	4	NaN	NaN	1	2	1	0	0	0	0	0.982367	NaN	0	sp|O00429|DNM1L_HUMAN	sp|O00429|DNM1L_HUMAN	118	sp|O00429|DNM1L_HUMAN Dynamin-1-like protein OS=Homo sapiens OX=9606 GN=DNM1L PE=1 SV=2
NaN	NaN	24.7535	NaN	NaN	NaN						4	4	4	8.3	8.3	8.3	81.879	0	8.1782	62840000	8	NaN	NaN	1	1	2	1	0	1	0	0.964084	NaN	0	sp|O00461|GOLI4_HUMAN	sp|O00461|GOLI4_HUMAN	119	sp|O00461|GOLI4_HUMAN Golgi integral membrane protein 4 OS=Homo sapiens OX=9606 GN=GOLIM4 PE=1 SV=1
26.0102	26.3735	26.4546	NaN	NaN	NaN						2	2	2	1.3	1.3	1.3	217.32	0	5.6738	241220000	8	NaN	NaN	2	1	2	0	0	0	0	0.981126	NaN	0	sp|O00468|AGRIN_HUMAN	sp|O00468|AGRIN_HUMAN	120	sp|O00468|AGRIN_HUMAN Agrin OS=Homo sapiens OX=9606 GN=AGRN PE=1 SV=6
NaN	NaN	25.5021	NaN	NaN	NaN						3	3	3	4.7	4.7	4.7	84.685	0	6.7864	80228000	4	NaN	NaN	1	2	2	0	0	0	0	0.979889	NaN	0	sp|O00469|PLOD2_HUMAN	sp|O00469|PLOD2_HUMAN	121	sp|O00469|PLOD2_HUMAN Procollagen-lysine,2-oxoglutarate 5-dioxygenase 2 OS=Homo sapiens OX=9606 GN=PLOD2 PE=1 SV=2
28.4633	28.6174	28.7177	NaN	28.2553	NaN						12	12	12	25.1	25.1	25.1	66.049	0	55.474	1366400000	34	NaN	NaN	8	9	10	1	2	0	0	0.978655	0.344103	0	sp|O00567|NOP56_HUMAN	sp|O00567|NOP56_HUMAN	126	sp|O00567|NOP56_HUMAN Nucleolar protein 56 OS=Homo sapiens OX=9606 GN=NOP56 PE=1 SV=4
28.4174	28.195	28.5866	NaN	NaN	NaN						8	7	7	20.7	19	19	73.243	0	52.682	1050200000	21	NaN	NaN	7	5	6	0	0	0	0	0.977424	NaN	0	sp|O00571|DDX3X_HUMAN;sp|O15523|DDX3Y_HUMAN	sp|O00571|DDX3X_HUMAN;sp|O15523|DDX3Y_HUMAN	127	sp|O00571|DDX3X_HUMAN ATP-dependent RNA helicase DDX3X OS=Homo sapiens OX=9606 GN=DDX3X PE=1 SV=3;sp|O15523|DDX3Y_HUMAN ATP-dependent RNA helicase DDX3Y OS=Homo sapiens OX=9606 GN=DDX3Y PE=1 SV=2
NaN	25.501	NaN	NaN	NaN	NaN						3	3	3	14.8	14.8	14.8	47.441	0	7.1656	43585000	4	NaN	NaN	1	2	1	0	0	0	0	0.976196	NaN	0	sp|O00712|NFIB_HUMAN	sp|O00712|NFIB_HUMAN	128	sp|O00712|NFIB_HUMAN Nuclear factor 1 B-type OS=Homo sapiens OX=9606 GN=NFIB PE=1 SV=2
27.284	27.5891	26.9234	NaN	NaN	NaN						6	6	6	4.4	4.4	4.4	242.04	0	24.128	479880000	16	NaN	NaN	4	3	6	0	0	0	0	0.974971	NaN	0	sp|O14497|ARI1A_HUMAN	sp|O14497|ARI1A_HUMAN	130	sp|O14497|ARI1A_HUMAN AT-rich interactive domain-containing protein 1A OS=Homo sapiens OX=9606 GN=ARID1A PE=1 SV=3
25.3413	NaN	NaN	NaN	NaN	NaN						2	2	2	7.8	7.8	7.8	34.482	0	3.2746	51743000	2	NaN	NaN	1	0	1	0	0	0	0	0.973749	NaN	0	sp|O14579|COPE_HUMAN	sp|O14579|COPE_HUMAN	133	sp|O14579|COPE_HUMAN Coatomer subunit epsilon OS=Homo sapiens OX=9606 GN=COPE PE=1 SV=3
NaN	23.9879	NaN	NaN	NaN	NaN						3	3	3	4.6	4.6	4.6	72.683	0	6.0121	42648000	5	NaN	NaN	1	2	1	0	0	0	0	0.972531	NaN	0	sp|O14744|ANM5_HUMAN	sp|O14744|ANM5_HUMAN	137	sp|O14744|ANM5_HUMAN Protein arginine N-methyltransferase 5 OS=Homo sapiens OX=9606 GN=PRMT5 PE=1 SV=4
NaN	27.4665	NaN	NaN	NaN	NaN						3	3	3	7.5	7.5	7.5	61.247	0	4.9535	287140000	5	NaN	NaN	2	3	1	0	0	0	0	0.971315	NaN	0	sp|O14773|TPP1_HUMAN	sp|O14773|TPP1_HUMAN	139	sp|O14773|TPP1_HUMAN Tripeptidyl-peptidase 1 OS=Homo sapiens OX=9606 GN=TPP1 PE=1 SV=2
25.7704	25.729	25.7904	NaN	NaN	NaN						4	4	4	4.9	4.9	4.9	123.9	0	13.28	165950000	13	NaN	NaN	4	4	3	0	0	0	0	0.970102	NaN	0	sp|O14776|TCRG1_HUMAN	sp|O14776|TCRG1_HUMAN	140	sp|O14776|TCRG1_HUMAN Transcription elongation regulator 1 OS=Homo sapiens OX=9606 GN=TCERG1 PE=1 SV=2
NaN	NaN	25.9655	NaN	NaN	NaN						2	2	2	12.9	12.9	12.9	27.887	0	9.0044	200910000	6	NaN	NaN	1	2	2	0	0	0	0	0.968893	NaN	0	sp|O14818|PSA7_HUMAN;sp|Q8TAA3|PSMA8_HUMAN	sp|O14818|PSA7_HUMAN;sp|Q8TAA3|PSMA8_HUMAN	141	sp|O14818|PSA7_HUMAN Proteasome subunit alpha type-7 OS=Homo sapiens OX=9606 GN=PSMA7 PE=1 SV=1;sp|Q8TAA3|PSMA8_HUMAN Proteasome subunit alpha-type 8 OS=Homo sapiens OX=9606 GN=PSMA8 PE=2 SV=3
27.2999	27.8651	26.9528	NaN	NaN	NaN						5	5	5	27.1	27.1	27.1	38.287	0	38.699	526540000	10	NaN	NaN	2	3	5	0	0	0	0	0.967686	NaN	0	sp|O14828|SCAM3_HUMAN	sp|O14828|SCAM3_HUMAN	142	sp|O14828|SCAM3_HUMAN Secretory carrier-associated membrane protein 3 OS=Homo sapiens OX=9606 GN=SCAMP3 PE=1 SV=3
NaN	NaN	26.3873	NaN	NaN	NaN						2	2	1	12.3	12.3	5.8	19.794	0	7.3987	349260000	6	NaN	NaN	1	1	1	1	0	1	0	0.966483	NaN	0	sp|P19105|ML12A_HUMAN;sp|O14950|ML12B_HUMAN	sp|P19105|ML12A_HUMAN;sp|O14950|ML12B_HUMAN	144	sp|P19105|ML12A_HUMAN Myosin regulatory light chain 12A OS=Homo sapiens OX=9606 GN=MYL12A PE=1 SV=2;sp|O14950|ML12B_HUMAN Myosin regulatory light chain 12B OS=Homo sapiens OX=9606 GN=MYL12B PE=1 SV=2
NaN	NaN	26.3905	NaN	NaN	NaN						2	2	2	9.3	9.3	9.3	70.038	0	7.4709	129230000	5	NaN	NaN	1	1	2	0	0	0	0	0.965282	NaN	0	sp|O14967|CLGN_HUMAN	sp|O14967|CLGN_HUMAN	145	sp|O14967|CLGN_HUMAN Calmegin OS=Homo sapiens OX=9606 GN=CLGN PE=1 SV=1
27.9901	28.1316	28.2229	NaN	NaN	NaN						9	9	9	5.8	5.8	5.8	271.32	0	60.756	860910000	27	NaN	NaN	5	8	9	0	1	1	0	1	NaN	0	sp|O15020|SPTN2_HUMAN	sp|O15020|SPTN2_HUMAN	146	sp|O15020|SPTN2_HUMAN Spectrin beta chain, non-erythrocytic 2 OS=Homo sapiens OX=9606 GN=SPTBN2 PE=1 SV=3
NaN	NaN	24.2196	NaN	NaN	NaN						2	2	2	1.8	1.8	1.8	205.12	0	5.6433	19902000	2	NaN	NaN	0	0	2	0	0	0	0	1	NaN	0	sp|O15031|PLXB2_HUMAN	sp|O15031|PLXB2_HUMAN	147	sp|O15031|PLXB2_HUMAN Plexin-B2 OS=Homo sapiens OX=9606 GN=PLXNB2 PE=1 SV=3
NaN	NaN	25.3587	NaN	NaN	NaN						2	2	2	4	4	4	118.29	0	6.8405	73626000	4	NaN	NaN	1	0	2	0	0	0	0	1	NaN	0	sp|O15042|SR140_HUMAN	sp|O15042|SR140_HUMAN	148	sp|O15042|SR140_HUMAN U2 snRNP-associated SURP motif-containing protein OS=Homo sapiens OX=9606 GN=U2SURP PE=1 SV=2
NaN	25.9933	NaN	NaN	NaN	NaN						3	3	3	13.9	13.9	13.9	37.92	0	10.927	105170000	5	NaN	NaN	1	3	1	0	0	0	0	1	NaN	0	sp|O15126|SCAM1_HUMAN	sp|O15126|SCAM1_HUMAN	149	sp|O15126|SCAM1_HUMAN Secretory carrier-associated membrane protein 1 OS=Homo sapiens OX=9606 GN=SCAMP1 PE=1 SV=2
NaN	NaN	24.8511	NaN	NaN	NaN						2	2	2	9.7	9.7	9.7	36.648	0	132.95	106520000	4	NaN	NaN	2	1	1	0	0	0	0	1	NaN	0	sp|O15127|SCAM2_HUMAN	sp|O15127|SCAM2_HUMAN	150	sp|O15127|SCAM2_HUMAN Secretory carrier-associated membrane protein 2 OS=Homo sapiens OX=9606 GN=SCAMP2 PE=1 SV=2
29.6385	30.2874	30.0065	NaN	NaN	NaN						3	3	3	12.9	12.9	12.9	40.949	0	14.385	3194700000	18	NaN	NaN	2	3	3	1	1	1	0	1	NaN	0	sp|O15143|ARC1B_HUMAN	sp|O15143|ARC1B_HUMAN	151	sp|O15143|ARC1B_HUMAN Actin-related protein 2/3 complex subunit 1B OS=Homo sapiens OX=9606 GN=ARPC1B PE=1 SV=3
27.8362	28.1723	27.913	NaN	NaN	NaN						3	3	3	17.4	17.4	17.4	20.546	0	8.6051	914670000	11	NaN	NaN	2	2	3	0	0	0	0	1	NaN	0	sp|O15145|ARPC3_HUMAN	sp|O15145|ARPC3_HUMAN	152	sp|O15145|ARPC3_HUMAN Actin-related protein 2/3 complex subunit 3 OS=Homo sapiens OX=9606 GN=ARPC3 PE=1 SV=3
25.827	25.7252	25.9037	NaN	NaN	NaN						2	2	2	9.9	9.9	9.9	23.818	0	4.7885	174320000	6	NaN	NaN	2	2	2	0	0	0	0	1	NaN	0	sp|O15173|PGRC2_HUMAN	sp|O15173|PGRC2_HUMAN	154	sp|O15173|PGRC2_HUMAN Membrane-associated progesterone receptor component 2 OS=Homo sapiens OX=9606 GN=PGRMC2 PE=1 SV=1
NaN	27.0065	26.7297	NaN	NaN	NaN						7	7	7	3.2	3.2	3.2	399.73	0	26.72	291590000	15	NaN	NaN	3	6	6	0	0	0	0	1	NaN	0	sp|O15230|LAMA5_HUMAN	sp|O15230|LAMA5_HUMAN	156	sp|O15230|LAMA5_HUMAN Laminin subunit alpha-5 OS=Homo sapiens OX=9606 GN=LAMA5 PE=1 SV=8
NaN	NaN	NaN	NaN	NaN	NaN						2	2	2	2.3	2.3	2.3	116.92	0	3.5861	0	2	NaN	NaN	1	0	1	0	0	0	NaN	1	0	NaN	sp|O15294|OGT1_HUMAN	sp|O15294|OGT1_HUMAN	159	sp|O15294|OGT1_HUMAN UDP-N-acetylglucosamine--peptide N-acetylglucosaminyltransferase 110 kDa subunit OS=Homo sapiens OX=9606 GN=OGT PE=1 SV=3
NaN	NaN	25.0135	NaN	NaN	NaN						4	4	4	7.5	7.5	7.5	90.995	0	7.7698	61673000	4	NaN	NaN	1	0	3	0	0	0	0	1	NaN	0	sp|O15320|CTGE5_HUMAN;sp|Q96PC5|MIA2_HUMAN;sp|Q86UF2|CTGE6_HUMAN;sp|A4D2H0|CTGEF_HUMAN;sp|Q8IX94|CTGE4_HUMAN;sp|P0CG41|CTGE8_HUMAN;sp|A4FU28|CTGE9_HUMAN	sp|O15320|CTGE5_HUMAN;sp|Q96PC5|MIA2_HUMAN;sp|Q86UF2|CTGE6_HUMAN;sp|A4D2H0|CTGEF_HUMAN	160	sp|O15320|CTGE5_HUMAN Endoplasmic reticulum export factor CTAGE5 OS=Homo sapiens OX=9606 GN=CTAGE5 PE=1 SV=4;sp|Q96PC5|MIA2_HUMAN Melanoma inhibitory activity protein 2 OS=Homo sapiens OX=9606 GN=MIA2 PE=1 SV=4;sp|Q86UF2|CTGE6_HUMAN cTAGE family member 6 O
28.4605	28.6833	28.7602	NaN	NaN	NaN						6	6	6	34.5	34.5	34.5	22.98	0	38.078	1230100000	16	NaN	NaN	4	5	4	0	1	1	0	1	NaN	0	sp|O15347|HMGB3_HUMAN	sp|O15347|HMGB3_HUMAN	161	sp|O15347|HMGB3_HUMAN High mobility group protein B3 OS=Homo sapiens OX=9606 GN=HMGB3 PE=1 SV=4
NaN	23.855	NaN	NaN	NaN	NaN						2	2	2	2	2	2	138.6	0.00067069	2.3957	13927000	3	NaN	NaN	0	1	2	0	0	0	0	1	NaN	0	sp|O15357|SHIP2_HUMAN	sp|O15357|SHIP2_HUMAN	162	sp|O15357|SHIP2_HUMAN Phosphatidylinositol 3,4,5-trisphosphate 5-phosphatase 2 OS=Homo sapiens OX=9606 GN=INPPL1 PE=1 SV=2
NaN	26.0574	26.3917	NaN	NaN	NaN						5	5	5	14.4	14.4	14.4	63.972	0	13.757	174050000	7	NaN	NaN	1	3	3	0	0	0	0	1	NaN	0	sp|O15371|EIF3D_HUMAN	sp|O15371|EIF3D_HUMAN	163	sp|O15371|EIF3D_HUMAN Eukaryotic translation initiation factor 3 subunit D OS=Homo sapiens OX=9606 GN=EIF3D PE=1 SV=1
25.8772	NaN	NaN	NaN	NaN	NaN						3	3	3	16.1	16.1	16.1	29.815	0	6.2682	175570000	7	NaN	NaN	2	2	2	0	0	0	0	1	NaN	0	sp|O15400|STX7_HUMAN	sp|O15400|STX7_HUMAN	165	sp|O15400|STX7_HUMAN Syntaxin-7 OS=Homo sapiens OX=9606 GN=STX7 PE=1 SV=4
NaN	NaN	24.8455	NaN	NaN	NaN						2	2	2	4.1	4.1	4.1	60.901	0	8.481	30713000	1	NaN	NaN	1	0	1	0	0	0	0	1	NaN	0	sp|O15460|P4HA2_HUMAN	sp|O15460|P4HA2_HUMAN	168	sp|O15460|P4HA2_HUMAN Prolyl 4-hydroxylase subunit alpha-2 OS=Homo sapiens OX=9606 GN=P4HA2 PE=1 SV=1
26.8768	26.8242	26.7119	NaN	NaN	NaN						5	5	5	6.9	6.9	6.9	90.932	0	10.993	349540000	12	NaN	NaN	3	4	4	0	0	0	0	1	NaN	0	sp|O43143|DHX15_HUMAN	sp|O43143|DHX15_HUMAN	172	sp|O43143|DHX15_HUMAN Pre-mRNA-splicing factor ATP-dependent RNA helicase DHX15 OS=Homo sapiens OX=9606 GN=DHX15 PE=1 SV=2
26.4316	26.3922	26.4724	NaN	NaN	NaN						2	2	2	5.2	5.2	5.2	58.449	0	7.27	266120000	9	NaN	NaN	2	2	2	0	0	0	0	1	NaN	0	sp|O43172|PRP4_HUMAN	sp|O43172|PRP4_HUMAN	173	sp|O43172|PRP4_HUMAN U4/U6 small nuclear ribonucleoprotein Prp4 OS=Homo sapiens OX=9606 GN=PRPF4 PE=1 SV=2
NaN	26.7646	26.4073	NaN	NaN	NaN						4	4	4	8.1	8.1	8.1	56.65	0	8.4593	214600000	9	NaN	NaN	1	4	3	0	0	0	0	1	NaN	0	sp|O43175|SERA_HUMAN	sp|O43175|SERA_HUMAN	174	sp|O43175|SERA_HUMAN D-3-phosphoglycerate dehydrogenase OS=Homo sapiens OX=9606 GN=PHGDH PE=1 SV=4
26.0251	26.9716	25.8679	NaN	NaN	NaN						5	5	5	14.6	14.6	14.6	54.099	0	13.604	255260000	10	NaN	NaN	2	3	5	0	0	0	0	1	NaN	0	sp|O43237|DC1L2_HUMAN	sp|O43237|DC1L2_HUMAN	175	sp|O43237|DC1L2_HUMAN Cytoplasmic dynein 1 light intermediate chain 2 OS=Homo sapiens OX=9606 GN=DYNC1LI2 PE=1 SV=1
NaN	NaN	26.0393	NaN	NaN	NaN						2	2	2	7.3	7.3	7.3	60.977	0	17.611	254240000	6	NaN	NaN	1	2	2	0	0	0	0	1	NaN	0	sp|O43242|PSMD3_HUMAN	sp|O43242|PSMD3_HUMAN	176	sp|O43242|PSMD3_HUMAN 26S proteasome non-ATPase regulatory subunit 3 OS=Homo sapiens OX=9606 GN=PSMD3 PE=1 SV=2
29.1709	29.5558	29.3637	NaN	NaN	NaN						10	10	8	21	21	17.9	70.942	0	33.835	2049300000	29	NaN	NaN	6	5	9	0	0	0	0	1	NaN	0	sp|O43390|HNRPR_HUMAN	sp|O43390|HNRPR_HUMAN	180	sp|O43390|HNRPR_HUMAN Heterogeneous nuclear ribonucleoprotein R OS=Homo sapiens OX=9606 GN=HNRNPR PE=1 SV=1
NaN	NaN	NaN	NaN	NaN	26.2445						2	2	2	3.5	3.5	3.5	77.528	0	2.9777	45844000	4	NaN	NaN	0	1	1	1	1	1	0	1	NaN	0	sp|O43395|PRPF3_HUMAN	sp|O43395|PRPF3_HUMAN	181	sp|O43395|PRPF3_HUMAN U4/U6 small nuclear ribonucleoprotein Prp3 OS=Homo sapiens OX=9606 GN=PRPF3 PE=1 SV=2
NaN	25.9876	NaN	NaN	NaN	NaN						2	2	2	3.3	3.3	3.3	112.59	0	61.651	149860000	7	NaN	NaN	1	2	2	0	0	1	0	1	NaN	0	sp|O43491|E41L2_HUMAN	sp|O43491|E41L2_HUMAN	183	sp|O43491|E41L2_HUMAN Band 4.1-like protein 2 OS=Homo sapiens OX=9606 GN=EPB41L2 PE=1 SV=1
NaN	NaN	NaN	NaN	27.0019	NaN						3	3	3	6.9	6.9	6.9	51.018	0	7.096	19323000	5	NaN	NaN	0	0	0	0	3	1	0	1	NaN	0	sp|O43493|TGON2_HUMAN	sp|O43493|TGON2_HUMAN	184	sp|O43493|TGON2_HUMAN Trans-Golgi network integral membrane protein 2 OS=Homo sapiens OX=9606 GN=TGOLN2 PE=1 SV=3
27.5106	27.4741	27.3261	NaN	NaN	NaN						3	3	3	13.8	13.8	13.8	39.45	0	9.7206	534950000	8	NaN	NaN	3	2	3	0	0	0	0	1	NaN	0	sp|O43570|CAH12_HUMAN	sp|O43570|CAH12_HUMAN	185	sp|O43570|CAH12_HUMAN Carbonic anhydrase 12 OS=Homo sapiens OX=9606 GN=CA12 PE=1 SV=1
27.0578	NaN	27.4605	NaN	NaN	NaN						4	4	4	11.3	11.3	11.3	51.355	0	10.927	329030000	8	NaN	NaN	3	1	4	0	0	0	0	1	NaN	0	sp|O43615|TIM44_HUMAN	sp|O43615|TIM44_HUMAN	187	sp|O43615|TIM44_HUMAN Mitochondrial import inner membrane translocase subunit TIM44 OS=Homo sapiens OX=9606 GN=TIMM44 PE=1 SV=2
25.4322	NaN	NaN	NaN	NaN	NaN						3	3	3	14	14	14	57.193	0	6.2584	102010000	4	NaN	NaN	2	1	1	0	0	0	0	1	NaN	0	sp|O43660|PLRG1_HUMAN	sp|O43660|PLRG1_HUMAN	188	sp|O43660|PLRG1_HUMAN Pleiotropic regulator 1 OS=Homo sapiens OX=9606 GN=PLRG1 PE=1 SV=1
NaN	NaN	26.7086	NaN	NaN	NaN						2	2	2	6.9	6.9	6.9	50.75	0	7.9499	194370000	5	NaN	NaN	1	1	2	0	0	0	0	1	NaN	0	sp|O43670|ZN207_HUMAN	sp|O43670|ZN207_HUMAN	189	sp|O43670|ZN207_HUMAN BUB3-interacting and GLEBS motif-containing protein ZNF207 OS=Homo sapiens OX=9606 GN=ZNF207 PE=1 SV=1
NaN	NaN	26.5183	NaN	NaN	NaN						2	2	2	31.3	31.3	31.3	10.921	0	10.408	209310000	5	NaN	NaN	1	1	2	0	0	0	0	1	NaN	0	sp|O43678|NDUA2_HUMAN	sp|O43678|NDUA2_HUMAN	191	sp|O43678|NDUA2_HUMAN NADH dehydrogenase [ubiquinone] 1 alpha subcomplex subunit 2 OS=Homo sapiens OX=9606 GN=NDUFA2 PE=1 SV=3
31.3046	31.4257	31.2269	NaN	NaN	NaN						26	26	20	35.8	35.8	28.5	104.85	0	107.77	8023700000	82	NaN	NaN	20	18	23	0	0	0	0	1	NaN	0	sp|O43707|ACTN4_HUMAN;sp|Q9H254|SPTN4_HUMAN	sp|O43707|ACTN4_HUMAN	193	sp|O43707|ACTN4_HUMAN Alpha-actinin-4 OS=Homo sapiens OX=9606 GN=ACTN4 PE=1 SV=2
NaN	NaN	25.9144	NaN	NaN	NaN						4	4	4	6.8	6.8	6.8	85.852	0	25.167	135800000	9	NaN	NaN	0	3	3	1	1	1	0	1	NaN	0	sp|O43719|HTSF1_HUMAN	sp|O43719|HTSF1_HUMAN	194	sp|O43719|HTSF1_HUMAN HIV Tat-specific factor 1 OS=Homo sapiens OX=9606 GN=HTATSF1 PE=1 SV=1
NaN	NaN	26.5612	NaN	NaN	NaN						3	3	3	7.3	7.3	7.3	62.942	0	5.7573	100880000	3	NaN	NaN	0	0	3	0	0	0	0	1	NaN	0	sp|O43776|SYNC_HUMAN	sp|O43776|SYNC_HUMAN	195	sp|O43776|SYNC_HUMAN Asparagine--tRNA ligase, cytoplasmic OS=Homo sapiens OX=9606 GN=NARS PE=1 SV=1
25.8527	NaN	NaN	NaN	NaN	NaN						3	3	3	15	15	15	26.227	0	4.2474	81450000	3	NaN	NaN	2	1	0	0	1	0	0	1	NaN	0	sp|O43809|CPSF5_HUMAN;rev_sp|P34913|HYES_HUMAN	sp|O43809|CPSF5_HUMAN	197	sp|O43809|CPSF5_HUMAN Cleavage and polyadenylation specificity factor subunit 5 OS=Homo sapiens OX=9606 GN=NUDT21 PE=1 SV=1
25.5509	NaN	NaN	NaN	NaN	NaN						2	2	2	4	4	4	58.951	0	5.167	120900000	6	NaN	NaN	2	1	1	0	0	0	0	0.98361	NaN	0	sp|O43865|SAHH2_HUMAN;sp|Q96HN2|SAHH3_HUMAN	sp|O43865|SAHH2_HUMAN;sp|Q96HN2|SAHH3_HUMAN	200	sp|O43865|SAHH2_HUMAN S-adenosylhomocysteine hydrolase-like protein 1 OS=Homo sapiens OX=9606 GN=AHCYL1 PE=1 SV=2;sp|Q96HN2|SAHH3_HUMAN Adenosylhomocysteinase 3 OS=Homo sapiens OX=9606 GN=AHCYL2 PE=1 SV=1
NaN	NaN	NaN	27.6626	27.2488	NaN						6	6	6	11.9	11.9	11.9	71.689	0	28.152	441480000	18	NaN	NaN	2	3	2	3	3	1	0	0.961698	NaN	0	sp|O60216|RAD21_HUMAN	sp|O60216|RAD21_HUMAN	201	sp|O60216|RAD21_HUMAN Double-strand-break repair protein rad21 homolog OS=Homo sapiens OX=9606 GN=RAD21 PE=1 SV=2
27.8572	27.8754	28.0656	NaN	NaN	NaN						9	9	7	9.8	9.8	8.2	121.9	0	41.487	764560000	30	NaN	NaN	9	7	9	1	0	0	0	0.906712	NaN	0	sp|O60264|SMCA5_HUMAN	sp|O60264|SMCA5_HUMAN	203	sp|O60264|SMCA5_HUMAN SWI/SNF-related matrix-associated actin-dependent regulator of chromatin subfamily A member 5 OS=Homo sapiens OX=9606 GN=SMARCA5 PE=1 SV=1
26.4445	26.805	26.5512	NaN	NaN	NaN						7	7	7	7.9	7.9	7.9	111.63	0	83.09	298860000	12	NaN	NaN	2	3	6	0	0	0	0	0.960509	NaN	0	sp|O60313|OPA1_HUMAN	sp|O60313|OPA1_HUMAN	204	sp|O60313|OPA1_HUMAN Dynamin-like 120 kDa protein, mitochondrial OS=Homo sapiens OX=9606 GN=OPA1 PE=1 SV=3
NaN	25.4148	NaN	NaN	NaN	NaN						3	3	3	4.8	4.8	4.8	92.902	0	8.7742	60969000	6	NaN	NaN	1	2	2	0	0	0	0	0.92177	NaN	0	sp|O60341|KDM1A_HUMAN	sp|O60341|KDM1A_HUMAN	205	sp|O60341|KDM1A_HUMAN Lysine-specific histone demethylase 1A OS=Homo sapiens OX=9606 GN=KDM1A PE=1 SV=2
NaN	NaN	25.9843	NaN	NaN	NaN						5	5	5	3.6	3.6	3.6	204.74	0	21.068	121740000	5	NaN	NaN	2	1	3	0	0	0	0	0.920678	NaN	0	sp|O60437|PEPL_HUMAN	sp|O60437|PEPL_HUMAN	206	sp|O60437|PEPL_HUMAN Periplakin OS=Homo sapiens OX=9606 GN=PPL PE=1 SV=4
NaN	26.6926	26.6346	NaN	NaN	NaN						2	2	2	4.8	4.8	4.8	79.187	0	5.9025	272570000	5	NaN	NaN	1	2	2	0	0	0	0	0.919588	NaN	0	sp|O60488|ACSL4_HUMAN;sp|O95573|ACSL3_HUMAN	sp|O60488|ACSL4_HUMAN;sp|O95573|ACSL3_HUMAN	207	sp|O60488|ACSL4_HUMAN Long-chain-fatty-acid--CoA ligase 4 OS=Homo sapiens OX=9606 GN=ACSL4 PE=1 SV=2;sp|O95573|ACSL3_HUMAN Long-chain-fatty-acid--CoA ligase 3 OS=Homo sapiens OX=9606 GN=ACSL3 PE=1 SV=3
NaN	NaN	24.067	NaN	NaN	NaN						3	3	3	22.2	22.2	22.2	18.762	0	8.3517	58266000	6	NaN	NaN	2	2	2	0	0	0	0	0.918501	NaN	0	sp|O60493|SNX3_HUMAN;sp|Q9UMY4|SNX12_HUMAN	sp|O60493|SNX3_HUMAN	208	sp|O60493|SNX3_HUMAN Sorting nexin-3 OS=Homo sapiens OX=9606 GN=SNX3 PE=1 SV=3
27.6692	27.7294	27.6326	NaN	NaN	NaN						9	7	7	19.1	15.9	15.9	69.602	0	30.555	633110000	14	NaN	NaN	5	4	5	0	0	0	0	0.917417	NaN	0	sp|O60506|HNRPQ_HUMAN	sp|O60506|HNRPQ_HUMAN	209	sp|O60506|HNRPQ_HUMAN Heterogeneous nuclear ribonucleoprotein Q OS=Homo sapiens OX=9606 GN=SYNCRIP PE=1 SV=2
NaN	NaN	24.6902	NaN	NaN	NaN						2	2	2	2	2	2	141.35	0	25.407	87072000	5	NaN	NaN	1	1	2	0	0	0	0	0.916335	NaN	0	sp|O60610|DIAP1_HUMAN	sp|O60610|DIAP1_HUMAN	210	sp|O60610|DIAP1_HUMAN Protein diaphanous homolog 1 OS=Homo sapiens OX=9606 GN=DIAPH1 PE=1 SV=2
27.522	27.5836	27.5259	NaN	NaN	NaN						6	6	6	20.3	20.3	20.3	47.074	0	15.877	576550000	16	NaN	NaN	3	4	5	0	1	0	0	0.915256	NaN	0	sp|O60664|PLIN3_HUMAN	sp|O60664|PLIN3_HUMAN	211	sp|O60664|PLIN3_HUMAN Perilipin-3 OS=Homo sapiens OX=9606 GN=PLIN3 PE=1 SV=3
NaN	NaN	27.1782	NaN	NaN	NaN						5	5	5	14.8	14.8	14.8	55.023	0	12.548	305080000	8	NaN	NaN	1	3	4	0	0	0	0	0.914179	NaN	0	sp|O60701|UGDH_HUMAN	sp|O60701|UGDH_HUMAN	212	sp|O60701|UGDH_HUMAN UDP-glucose 6-dehydrogenase OS=Homo sapiens OX=9606 GN=UGDH PE=1 SV=1
30.0869	30.3075	30.2447	NaN	NaN	NaN						18	18	18	22.7	22.7	22.7	108.17	0	108.5	3644500000	63	NaN	NaN	13	14	18	0	0	1	0	0.913105	NaN	0	sp|O60716|CTND1_HUMAN	sp|O60716|CTND1_HUMAN	213	sp|O60716|CTND1_HUMAN Catenin delta-1 OS=Homo sapiens OX=9606 GN=CTNND1 PE=1 SV=1
NaN	NaN	26.6549	NaN	NaN	NaN						6	6	5	13.9	13.9	11.8	58.47	0	13.306	206890000	9	NaN	NaN	2	1	4	0	1	1	0	0.912033	NaN	0	sp|O60749|SNX2_HUMAN	sp|O60749|SNX2_HUMAN	214	sp|O60749|SNX2_HUMAN Sorting nexin-2 OS=Homo sapiens OX=9606 GN=SNX2 PE=1 SV=2
25.7791	25.9018	25.6126	NaN	NaN	NaN						2	2	2	6.9	6.9	6.9	29.634	0	4.4824	167080000	8	NaN	NaN	2	2	2	0	0	0	0	0.910964	NaN	0	sp|O60762|DPM1_HUMAN	sp|O60762|DPM1_HUMAN	215	sp|O60762|DPM1_HUMAN Dolichol-phosphate mannosyltransferase subunit 1 OS=Homo sapiens OX=9606 GN=DPM1 PE=1 SV=1
NaN	NaN	27.346	NaN	NaN	NaN						4	4	4	5.5	5.5	5.5	107.89	0	42.009	284340000	9	NaN	NaN	2	2	4	0	0	0	0	0.909897	NaN	0	sp|O60763|USO1_HUMAN	sp|O60763|USO1_HUMAN	216	sp|O60763|USO1_HUMAN General vesicular transport factor p115 OS=Homo sapiens OX=9606 GN=USO1 PE=1 SV=2
26.6381	NaN	NaN	NaN	NaN	NaN						2	2	2	16.3	16.3	16.3	19.258	0	5.9022	216250000	5	NaN	NaN	2	1	1	0	0	0	0	0.908833	NaN	0	sp|O60831|PRAF2_HUMAN	sp|O60831|PRAF2_HUMAN	218	sp|O60831|PRAF2_HUMAN PRA1 family protein 2 OS=Homo sapiens OX=9606 GN=PRAF2 PE=1 SV=1
NaN	NaN	25.1661	NaN	NaN	NaN						2	2	2	6.4	6.4	6.4	57.673	0	8.4279	139580000	5	NaN	NaN	1	1	2	1	0	0	0	0.907771	NaN	0	sp|O60832|DKC1_HUMAN	sp|O60832|DKC1_HUMAN	219	sp|O60832|DKC1_HUMAN H/ACA ribonucleoprotein complex subunit DKC1 OS=Homo sapiens OX=9606 GN=DKC1 PE=1 SV=3
27.5582	NaN	NaN	NaN	NaN	NaN						8	8	8	11.5	11.5	11.5	138.83	0	20.751	360580000	13	NaN	NaN	3	1	4	1	3	1	0	0.905655	NaN	0	sp|O60841|IF2P_HUMAN	sp|O60841|IF2P_HUMAN	220	sp|O60841|IF2P_HUMAN Eukaryotic translation initiation factor 5B OS=Homo sapiens OX=9606 GN=EIF5B PE=1 SV=4
27.2346	27.0059	27.4396	NaN	NaN	NaN						5	5	5	14.5	14.5	14.5	66.193	0	17.172	466820000	13	NaN	NaN	4	5	3	0	0	0	0	0.890094	NaN	0	sp|O75083|WDR1_HUMAN	sp|O75083|WDR1_HUMAN	223	sp|O75083|WDR1_HUMAN WD repeat-containing protein 1 OS=Homo sapiens OX=9606 GN=WDR1 PE=1 SV=4
NaN	NaN	25.8898	NaN	NaN	NaN						5	5	5	5.2	5.2	5.2	160.9	0	12.488	79753000	7	NaN	NaN	2	1	4	0	0	0	0	0.904601	NaN	0	sp|O75116|ROCK2_HUMAN	sp|O75116|ROCK2_HUMAN	224	sp|O75116|ROCK2_HUMAN Rho-associated protein kinase 2 OS=Homo sapiens OX=9606 GN=ROCK2 PE=1 SV=4
NaN	NaN	NaN	NaN	NaN	NaN						2	2	2	1.3	1.3	1.3	254.41	0	4.0062	0	2	NaN	NaN	0	1	1	0	0	0	NaN	1	0	NaN	sp|O75165|DJC13_HUMAN	sp|O75165|DJC13_HUMAN	225	sp|O75165|DJC13_HUMAN DnaJ homolog subfamily C member 13 OS=Homo sapiens OX=9606 GN=DNAJC13 PE=1 SV=5
NaN	NaN	25.5095	NaN	NaN	NaN						2	2	2	5	5	5	81.871	0	7.5482	48662000	2	NaN	NaN	0	0	2	0	0	0	0	0.903549	NaN	0	sp|O75175|CNOT3_HUMAN	sp|O75175|CNOT3_HUMAN	226	sp|O75175|CNOT3_HUMAN CCR4-NOT transcription complex subunit 3 OS=Homo sapiens OX=9606 GN=CNOT3 PE=1 SV=1
NaN	NaN	24.719	NaN	NaN	NaN						2	2	2	6.4	6.4	6.4	36.087	0	4.2651	57568000	4	NaN	NaN	0	2	2	0	0	0	0	0.902499	NaN	0	sp|O75190|DNJB6_HUMAN;sp|Q8NHS0|DNJB8_HUMAN;sp|P25686|DNJB2_HUMAN	sp|O75190|DNJB6_HUMAN;sp|Q8NHS0|DNJB8_HUMAN;sp|P25686|DNJB2_HUMAN	228	sp|O75190|DNJB6_HUMAN DnaJ homolog subfamily B member 6 OS=Homo sapiens OX=9606 GN=DNAJB6 PE=1 SV=2;sp|Q8NHS0|DNJB8_HUMAN DnaJ homolog subfamily B member 8 OS=Homo sapiens OX=9606 GN=DNAJB8 PE=1 SV=1;sp|P25686|DNJB2_HUMAN DnaJ homolog subfamily B member 2
30.8743	31.0987	30.9424	30.4197	30.3573	NaN				+	TD_X	11	11	9	33.3	33.3	30.9	39.617	0	116.83	8245400000	72	NaN	NaN	11	10	11	2	3	1	2.14325	0	0.583319	6.56437	sp|O75367|H2AY_HUMAN	sp|O75367|H2AY_HUMAN	230	sp|O75367|H2AY_HUMAN Core histone macro-H2A.1 OS=Homo sapiens OX=9606 GN=H2AFY PE=1 SV=4
31.7533	31.9113	31.847	NaN	28.1133	NaN						58	54	53	30.6	29.6	29	278.16	0	193.6	11358000000	154	NaN	NaN	34	41	39	1	4	1	0	0.901452	3.72389	0	sp|O75369|FLNB_HUMAN	sp|O75369|FLNB_HUMAN	232	sp|O75369|FLNB_HUMAN Filamin-B OS=Homo sapiens OX=9606 GN=FLNB PE=1 SV=2
26.6196	26.7361	NaN	NaN	NaN	NaN						6	6	6	14.6	14.6	14.6	51.712	0	11.927	389260000	12	NaN	NaN	4	3	4	0	1	0	0	0.900408	NaN	0	sp|O75390|CISY_HUMAN	sp|O75390|CISY_HUMAN	233	sp|O75390|CISY_HUMAN Citrate synthase, mitochondrial OS=Homo sapiens OX=9606 GN=CS PE=1 SV=2
28.2134	NaN	27.303	NaN	NaN	NaN						3	3	3	19.1	19.1	19.1	24.593	0	40.653	608400000	14	NaN	NaN	3	3	3	0	0	0	0	0.899366	NaN	0	sp|O75396|SC22B_HUMAN	sp|O75396|SC22B_HUMAN	234	sp|O75396|SC22B_HUMAN Vesicle-trafficking protein SEC22b OS=Homo sapiens OX=9606 GN=SEC22B PE=1 SV=4
28.838	28.8397	28.9261	NaN	NaN	NaN						11	11	11	24	24	24	60.103	0	64.294	1454400000	35	NaN	NaN	7	8	6	2	2	1	0	0.898326	NaN	0	sp|O75475|PSIP1_HUMAN	sp|O75475|PSIP1_HUMAN	237	sp|O75475|PSIP1_HUMAN PC4 and SFRS1-interacting protein OS=Homo sapiens OX=9606 GN=PSIP1 PE=1 SV=1
30.1358	30.006	30.0461	NaN	28.8132	29.8821						18	18	18	23.3	23.3	23.3	145.83	0	123.25	4262500000	69	NaN	NaN	13	14	15	0	5	2	0.762082	0.151714	0.714928	1.78097	sp|O75533|SF3B1_HUMAN	sp|O75533|SF3B1_HUMAN	240	sp|O75533|SF3B1_HUMAN Splicing factor 3B subunit 1 OS=Homo sapiens OX=9606 GN=SF3B1 PE=1 SV=3
28.0393	28.0532	28.0365	NaN	NaN	NaN						10	10	10	6.2	6.2	6.2	244.5	0	59.443	810090000	20	NaN	NaN	7	8	4	0	1	0	0	0.897289	NaN	0	sp|O75643|U520_HUMAN	sp|O75643|U520_HUMAN	242	sp|O75643|U520_HUMAN U5 small nuclear ribonucleoprotein 200 kDa helicase OS=Homo sapiens OX=9606 GN=SNRNP200 PE=1 SV=2
NaN	NaN	NaN	NaN	26.9419	NaN						2	2	2	11.6	11.6	11.6	29.062	0	4.9744	14289000	2	NaN	NaN	0	0	0	0	2	0	0	0.896254	NaN	0	sp|O75822|EIF3J_HUMAN	sp|O75822|EIF3J_HUMAN	246	sp|O75822|EIF3J_HUMAN Eukaryotic translation initiation factor 3 subunit J OS=Homo sapiens OX=9606 GN=EIF3J PE=1 SV=2
NaN	NaN	24.3412	NaN	NaN	NaN						3	2	2	8.2	6	6	46.659	0	3.4574	39213000	4	NaN	NaN	1	1	2	0	0	0	0	0.895221	NaN	0	sp|O75874|IDHC_HUMAN	sp|O75874|IDHC_HUMAN	247	sp|O75874|IDHC_HUMAN Isocitrate dehydrogenase [NADP] cytoplasmic OS=Homo sapiens OX=9606 GN=IDH1 PE=1 SV=2
NaN	25.1304	NaN	NaN	NaN	NaN						2	2	2	6	6	6	64.239	0	18.999	39167000	6	NaN	NaN	1	2	0	0	0	1	0	0.894191	NaN	0	sp|O75909|CCNK_HUMAN	sp|O75909|CCNK_HUMAN	248	sp|O75909|CCNK_HUMAN Cyclin-K OS=Homo sapiens OX=9606 GN=CCNK PE=1 SV=2
28.5537	28.7918	28.2469	NaN	NaN	NaN						4	4	4	20.7	20.7	20.7	21.614	0	117.01	1170300000	12	NaN	NaN	4	2	3	0	0	0	0	0.893163	NaN	0	sp|O75915|PRAF3_HUMAN	sp|O75915|PRAF3_HUMAN	249	sp|O75915|PRAF3_HUMAN PRA1 family protein 3 OS=Homo sapiens OX=9606 GN=ARL6IP5 PE=1 SV=1
NaN	26.1775	26.0787	NaN	NaN	NaN						2	2	2	16.1	16.1	16.1	18.491	0	3.5209	166270000	5	NaN	NaN	1	2	2	0	0	0	0	0.892138	NaN	0	sp|O75947|ATP5H_HUMAN	sp|O75947|ATP5H_HUMAN	250	sp|O75947|ATP5H_HUMAN ATP synthase subunit d, mitochondrial OS=Homo sapiens OX=9606 GN=ATP5PD PE=1 SV=3
NaN	NaN	25.7047	NaN	NaN	NaN						5	5	5	14.8	14.8	14.8	47.355	0	11.084	147390000	6	NaN	NaN	1	3	2	0	0	0	0	0.891115	NaN	0	sp|O75955|FLOT1_HUMAN	sp|O75955|FLOT1_HUMAN	251	sp|O75955|FLOT1_HUMAN Flotillin-1 OS=Homo sapiens OX=9606 GN=FLOT1 PE=1 SV=3
27.0665	26.8344	NaN	NaN	NaN	NaN						4	4	4	9.8	9.8	9.8	54.972	0	5.9944	398710000	8	NaN	NaN	3	2	2	0	1	0	0	0.922865	NaN	0	sp|O76021|RL1D1_HUMAN	sp|O76021|RL1D1_HUMAN	252	sp|O76021|RL1D1_HUMAN Ribosomal L1 domain-containing protein 1 OS=Homo sapiens OX=9606 GN=RSL1D1 PE=1 SV=3
NaN	NaN	26.5767	NaN	NaN	NaN						2	2	2	4.2	4.2	4.2	74.605	0	6.1482	173970000	5	NaN	NaN	1	1	2	0	0	0	0	0.923962	NaN	0	sp|O76094|SRP72_HUMAN	sp|O76094|SRP72_HUMAN	253	sp|O76094|SRP72_HUMAN Signal recognition particle subunit SRP72 OS=Homo sapiens OX=9606 GN=SRP72 PE=1 SV=3
NaN	27.162	27.1315	NaN	NaN	NaN						4	4	4	8.5	8.5	8.5	75.022	0	10.311	319560000	8	NaN	NaN	2	4	2	0	0	0	0	0.925062	NaN	0	sp|O94776|MTA2_HUMAN	sp|O94776|MTA2_HUMAN	255	sp|O94776|MTA2_HUMAN Metastasis-associated protein MTA2 OS=Homo sapiens OX=9606 GN=MTA2 PE=1 SV=1
NaN	NaN	26.645	NaN	NaN	NaN						2	2	2	3.9	3.9	3.9	67.454	0	4.8354	156150000	3	NaN	NaN	0	1	2	0	0	0	0	0.926164	NaN	0	sp|O94826|TOM70_HUMAN	sp|O94826|TOM70_HUMAN	257	sp|O94826|TOM70_HUMAN Mitochondrial import receptor subunit TOM70 OS=Homo sapiens OX=9606 GN=TOMM70 PE=1 SV=1
26.1096	NaN	NaN	NaN	NaN	NaN						3	3	2	10.3	10.3	6.8	37.839	0	6.686	179390000	6	NaN	NaN	2	2	2	0	0	0	0	0.959323	NaN	0	sp|O94905|ERLN2_HUMAN	sp|O94905|ERLN2_HUMAN	260	sp|O94905|ERLN2_HUMAN Erlin-2 OS=Homo sapiens OX=9606 GN=ERLIN2 PE=1 SV=1
NaN	NaN	27.6499	NaN	NaN	NaN						6	6	6	8.8	8.8	8.8	106.92	0	13.366	298660000	9	NaN	NaN	0	1	6	0	0	0	0	0.958141	NaN	0	sp|O94906|PRP6_HUMAN	sp|O94906|PRP6_HUMAN	261	sp|O94906|PRP6_HUMAN Pre-mRNA-processing factor 6 OS=Homo sapiens OX=9606 GN=PRPF6 PE=1 SV=1
25.5777	NaN	25.7629	NaN	NaN	NaN						3	3	3	7.4	7.4	7.4	55.016	0	30.63	147620000	8	NaN	NaN	3	2	3	0	0	0	0	0.956961	NaN	0	sp|O94919|ENDD1_HUMAN	sp|O94919|ENDD1_HUMAN	262	sp|O94919|ENDD1_HUMAN Endonuclease domain-containing 1 protein OS=Homo sapiens OX=9606 GN=ENDOD1 PE=1 SV=2
NaN	NaN	26.0032	NaN	NaN	NaN						3	3	3	1.5	1.5	1.5	133.01	0	4.7907	136440000	5	NaN	NaN	1	2	2	0	0	0	0	0.955784	NaN	0	sp|O94979|SC31A_HUMAN	sp|O94979|SC31A_HUMAN	264	sp|O94979|SC31A_HUMAN Protein transport protein Sec31A OS=Homo sapiens OX=9606 GN=SEC31A PE=1 SV=3
NaN	29.7549	NaN	NaN	NaN	NaN						3	3	3	4.9	4.9	4.9	101.4	0	4.9927	837440000	4	NaN	NaN	1	2	1	0	1	1	0	0.954609	NaN	0	sp|O95049|ZO3_HUMAN	sp|O95049|ZO3_HUMAN	265	sp|O95049|ZO3_HUMAN Tight junction protein ZO-3 OS=Homo sapiens OX=9606 GN=TJP3 PE=1 SV=3
26.7819	27.0361	26.7032	NaN	NaN	NaN						5	5	5	36	36	36	21.766	0	11.978	349620000	14	NaN	NaN	5	5	3	0	0	0	0	0.953438	NaN	0	sp|O95169|NDUB8_HUMAN	sp|O95169|NDUB8_HUMAN	266	sp|O95169|NDUB8_HUMAN NADH dehydrogenase [ubiquinone] 1 beta subcomplex subunit 8, mitochondrial OS=Homo sapiens OX=9606 GN=NDUFB8 PE=1 SV=1
27.9615	28.046	28.0099	NaN	NaN	NaN						8	8	8	15.2	15.2	15.2	83.353	0	20.981	792200000	20	NaN	NaN	4	6	8	0	0	0	0	0.95227	NaN	0	sp|O95202|LETM1_HUMAN	sp|O95202|LETM1_HUMAN	268	sp|O95202|LETM1_HUMAN Mitochondrial proton/calcium exchanger protein OS=Homo sapiens OX=9606 GN=LETM1 PE=1 SV=1
NaN	NaN	NaN	NaN	NaN	NaN						2	2	2	7.4	7.4	7.4	51.466	0	4.53	0	2	NaN	NaN	2	0	0	0	0	0	NaN	1	0	NaN	sp|O95232|LC7L3_HUMAN	sp|O95232|LC7L3_HUMAN	270	sp|O95232|LC7L3_HUMAN Luc7-like protein 3 OS=Homo sapiens OX=9606 GN=LUC7L3 PE=1 SV=2
NaN	NaN	25.3761	NaN	NaN	NaN						3	2	2	15.6	10.7	10.7	27.228	0	5.0593	120510000	7	NaN	NaN	2	2	2	0	0	0	0	0.951104	NaN	0	sp|O95292|VAPB_HUMAN	sp|O95292|VAPB_HUMAN	272	sp|O95292|VAPB_HUMAN Vesicle-associated membrane protein-associated protein B/C OS=Homo sapiens OX=9606 GN=VAPB PE=1 SV=3
25.706	NaN	NaN	NaN	NaN	NaN						2	2	2	4.6	4.6	4.6	69.5	0.00067159	2.4024	54738000	2	NaN	NaN	1	1	0	0	0	0	0	0.949941	NaN	0	sp|O95340|PAPS2_HUMAN	sp|O95340|PAPS2_HUMAN	273	sp|O95340|PAPS2_HUMAN Bifunctional 3-phosphoadenosine 5-phosphosulfate synthase 2 OS=Homo sapiens OX=9606 GN=PAPSS2 PE=1 SV=2
26.4807	26.1198	26.1791	NaN	NaN	NaN						7	7	7	6.9	6.9	6.9	135.65	0	14.713	238840000	17	NaN	NaN	4	4	5	0	0	0	0	0.948781	NaN	0	sp|O95347|SMC2_HUMAN	sp|O95347|SMC2_HUMAN	274	sp|O95347|SMC2_HUMAN Structural maintenance of chromosomes protein 2 OS=Homo sapiens OX=9606 GN=SMC2 PE=1 SV=2
NaN	NaN	26.7038	NaN	NaN	NaN						2	2	2	5.3	5.3	5.3	63.523	0	4.6929	273740000	4	NaN	NaN	1	1	2	0	0	0	0	0.947624	NaN	0	sp|O95470|SGPL1_HUMAN	sp|O95470|SGPL1_HUMAN	278	sp|O95470|SGPL1_HUMAN Sphingosine-1-phosphate lyase 1 OS=Homo sapiens OX=9606 GN=SGPL1 PE=1 SV=3
27.0418	27.4788	26.5478	NaN	NaN	NaN						4	4	4	6.1	6.1	6.1	88.892	0	17.427	411880000	8	NaN	NaN	2	3	3	0	0	0	0	0.94647	NaN	0	sp|O95479|G6PE_HUMAN	sp|O95479|G6PE_HUMAN	279	sp|O95479|G6PE_HUMAN GDH/6PGL endoplasmic bifunctional protein OS=Homo sapiens OX=9606 GN=H6PD PE=1 SV=2
NaN	NaN	23.9744	NaN	NaN	NaN						2	2	2	4.2	4.2	4.2	63.182	0	4.9015	30760000	3	NaN	NaN	1	1	1	0	0	0	0	0.945319	NaN	0	sp|O95793|STAU1_HUMAN	sp|O95793|STAU1_HUMAN	283	sp|O95793|STAU1_HUMAN Double-stranded RNA-binding protein Staufen homolog 1 OS=Homo sapiens OX=9606 GN=STAU1 PE=1 SV=2
30.3941	30.424	30.4843	NaN	NaN	NaN						14	14	14	34.9	34.9	34.9	66.9	0	102.99	4273100000	47	NaN	NaN	10	13	13	0	0	0	0	0.94417	NaN	0	sp|O95831|AIFM1_HUMAN	sp|O95831|AIFM1_HUMAN	284	sp|O95831|AIFM1_HUMAN Apoptosis-inducing factor 1, mitochondrial OS=Homo sapiens OX=9606 GN=AIFM1 PE=1 SV=1
26.9228	27.3124	27.046	NaN	NaN	NaN						3	3	3	22.7	22.7	22.7	20.776	0	6.3608	491420000	8	NaN	NaN	2	2	3	0	0	0	0	0.943024	NaN	0	sp|O96000|NDUBA_HUMAN	sp|O96000|NDUBA_HUMAN	285	sp|O96000|NDUBA_HUMAN NADH dehydrogenase [ubiquinone] 1 beta subcomplex subunit 10 OS=Homo sapiens OX=9606 GN=NDUFB10 PE=1 SV=3
25.9223	NaN	NaN	NaN	NaN	NaN						2	2	2	3.7	3.7	3.7	76.096	0	5.891	119900000	7	NaN	NaN	2	2	2	0	0	0	0	0.941881	NaN	0	sp|O96005|CLPT1_HUMAN	sp|O96005|CLPT1_HUMAN	286	sp|O96005|CLPT1_HUMAN Cleft lip and palate transmembrane protein 1 OS=Homo sapiens OX=9606 GN=CLPTM1 PE=1 SV=1
27.7956	27.078	27.2345	NaN	NaN	NaN						6	6	6	20.5	20.5	20.5	47.46	0	16.032	523350000	13	NaN	NaN	3	5	4	0	0	0	0	0.940741	NaN	0	sp|O96019|ACL6A_HUMAN;sp|O94805|ACL6B_HUMAN	sp|O96019|ACL6A_HUMAN	287	sp|O96019|ACL6A_HUMAN Actin-like protein 6A OS=Homo sapiens OX=9606 GN=ACTL6A PE=1 SV=1
28.203	29.031	28.6348	NaN	NaN	NaN						5	5	5	15.1	15.1	15.1	36.688	0	18.596	1267900000	13	NaN	NaN	3	3	5	0	0	0	0	0.939603	NaN	0	sp|P00338|LDHA_HUMAN	sp|P00338|LDHA_HUMAN	288	sp|P00338|LDHA_HUMAN L-lactate dehydrogenase A chain OS=Homo sapiens OX=9606 GN=LDHA PE=1 SV=2
29.2938	29.1909	29.4161	NaN	NaN	NaN						11	11	4	26.3	26.3	11.1	61.397	0	44.589	2081800000	34	NaN	NaN	7	8	9	0	0	0	0	0.938469	NaN	0	sp|P00367|DHE3_HUMAN;sp|P00366|DHE3_BOVIN	sp|P00367|DHE3_HUMAN;sp|P00366|DHE3_BOVIN	289	sp|P00367|DHE3_HUMAN Glutamate dehydrogenase 1, mitochondrial OS=Homo sapiens OX=9606 GN=GLUD1 PE=1 SV=2;sp|P00366|DHE3_BOVIN Glutamate dehydrogenase 1, mitochondrial OS=Bos taurus GN=GLUD1 PE=1 SV=2
26.3276	NaN	NaN	NaN	NaN	NaN						3	3	3	14	14	14	34.234	0	9.8509	148530000	7	NaN	NaN	3	2	2	0	0	0	0	0.937337	NaN	0	sp|P00387|NB5R3_HUMAN	sp|P00387|NB5R3_HUMAN	290	sp|P00387|NB5R3_HUMAN NADH-cytochrome b5 reductase 3 OS=Homo sapiens OX=9606 GN=CYB5R3 PE=1 SV=3
NaN	26.186	26.0109	NaN	NaN	NaN						2	2	2	4.1	4.1	4.1	122.2	0	10.27	197080000	6	NaN	NaN	1	2	2	0	0	0	0	0.936207	NaN	0	sp|P00450|CERU_HUMAN	sp|P00450|CERU_HUMAN	292	sp|P00450|CERU_HUMAN Ceruloplasmin OS=Homo sapiens OX=9606 GN=CP PE=1 SV=1
27.907	27.8394	28.2028	NaN	NaN	NaN						6	6	6	13.8	13.8	13.8	83.266	0	22.588	823580000	17	NaN	NaN	5	3	5	0	0	0	0	0.935081	NaN	0	sp|P00488|F13A_HUMAN	sp|P00488|F13A_HUMAN	293	sp|P00488|F13A_HUMAN Coagulation factor XIII A chain OS=Homo sapiens OX=9606 GN=F13A1 PE=1 SV=4
NaN	NaN	26.1238	NaN	NaN	NaN						4	4	4	10.2	10.2	10.2	47.517	0	8.4647	175570000	5	NaN	NaN	2	1	3	0	0	0	0	0.933957	NaN	0	sp|P00505|AATM_HUMAN	sp|P00505|AATM_HUMAN	294	sp|P00505|AATM_HUMAN Aspartate aminotransferase, mitochondrial OS=Homo sapiens OX=9606 GN=GOT2 PE=1 SV=3
30.4797	31.0347	30.5064	NaN	NaN	NaN						10	10	10	30.5	30.5	30.5	44.614	0	61.157	5045400000	40	NaN	NaN	8	9	8	0	0	0	0	0.932836	NaN	0	sp|P00558|PGK1_HUMAN;sp|P07205|PGK2_HUMAN	sp|P00558|PGK1_HUMAN	295	sp|P00558|PGK1_HUMAN Phosphoglycerate kinase 1 OS=Homo sapiens OX=9606 GN=PGK1 PE=1 SV=3
27.8482	27.6751	27.6244	NaN	NaN	NaN						5	5	5	9.9	9.9	9.9	45.205	0	11.47	679110000	12	NaN	NaN	3	3	4	0	2	0	0	0.931717	NaN	0	sp|P00738|HPT_HUMAN;sp|P00739|HPTR_HUMAN	sp|P00738|HPT_HUMAN	297	sp|P00738|HPT_HUMAN Haptoglobin OS=Homo sapiens OX=9606 GN=HP PE=1 SV=1
NaN	NaN	24.4156	NaN	NaN	NaN						3	3	3	4.9	4.9	4.9	90.568	0	6.204	151380000	3	NaN	NaN	1	2	1	0	0	0	0	0.930601	NaN	0	sp|P00747|PLMN_HUMAN	sp|P00747|PLMN_HUMAN	298	sp|P00747|PLMN_HUMAN Plasminogen OS=Homo sapiens OX=9606 GN=PLG PE=1 SV=2
NaN	27.5265	27.4576	NaN	NaN	NaN						6	6	6	8.9	8.9	8.9	85.532	0	13.552	676940000	18	NaN	NaN	6	3	3	0	1	0	0	0.929488	NaN	0	sp|P00751|CFAB_HUMAN	sp|P00751|CFAB_HUMAN	299	sp|P00751|CFAB_HUMAN Complement factor B OS=Homo sapiens OX=9606 GN=CFB PE=1 SV=2
27.3761	28.0555	27.3879	NaN	NaN	NaN						7	7	7	44.8	44.8	44.8	28.87	0	22.443	645920000	17	NaN	NaN	2	5	4	1	0	1	0	0.928378	NaN	0	sp|P00915|CAH1_HUMAN	sp|P00915|CAH1_HUMAN	301	sp|P00915|CAH1_HUMAN Carbonic anhydrase 1 OS=Homo sapiens GN=CA1 PE=1 SV=2
27.3453	27.0928	26.751	NaN	NaN	NaN						5	5	5	30.8	30.8	30.8	29.246	0	10.34	423250000	11	NaN	NaN	4	3	4	0	0	0	0	0.92727	NaN	0	sp|P00918|CAH2_HUMAN	sp|P00918|CAH2_HUMAN	302	sp|P00918|CAH2_HUMAN Carbonic anhydrase 2 OS=Homo sapiens GN=CA2 PE=1 SV=2
27.7412	28.1748	28.069	NaN	NaN	NaN						7	7	7	18.4	18.4	18.4	46.53	0	19.474	780770000	13	NaN	NaN	3	4	5	0	0	0	0	1	NaN	0	sp|P00966|ASSY_HUMAN	sp|P00966|ASSY_HUMAN	303	sp|P00966|ASSY_HUMAN Argininosuccinate synthase OS=Homo sapiens OX=9606 GN=ASS1 PE=1 SV=2
27.9222	27.3152	27.58	NaN	NaN	NaN						2	2	2	6.7	6.7	6.7	46.736	0	8.1237	625940000	11	NaN	NaN	2	2	2	0	1	1	0	1	NaN	0	sp|P01009|A1AT_HUMAN	sp|P01009|A1AT_HUMAN	304	sp|P01009|A1AT_HUMAN Alpha-1-antitrypsin OS=Homo sapiens OX=9606 GN=SERPINA1 PE=1 SV=3
27.3301	NaN	27.089	NaN	NaN	NaN						5	5	5	13.7	13.7	13.7	47.65	0	9.7635	459900000	8	NaN	NaN	2	3	2	1	0	0	0	1	NaN	0	sp|P01011|AACT_HUMAN	sp|P01011|AACT_HUMAN	305	sp|P01011|AACT_HUMAN Alpha-1-antichymotrypsin OS=Homo sapiens OX=9606 GN=SERPINA3 PE=1 SV=2
27.8199	28.1273	28.0942	NaN	NaN	NaN						7	7	7	6.9	6.9	6.9	163.29	0	18.992	896090000	25	NaN	NaN	5	6	6	0	0	0	0	1	NaN	0	sp|P01023|A2MG_HUMAN	sp|P01023|A2MG_HUMAN	306	sp|P01023|A2MG_HUMAN Alpha-2-macroglobulin OS=Homo sapiens OX=9606 GN=A2M PE=1 SV=3
31.1408	31.3392	31.0804	NaN	NaN	27.8329						28	28	28	21.3	21.3	21.3	187.15	0	276.15	7233600000	90	NaN	NaN	19	20	21	1	2	3	0	1	3.35395	0	sp|P01024|CO3_HUMAN	sp|P01024|CO3_HUMAN	307	sp|P01024|CO3_HUMAN Complement C3 OS=Homo sapiens OX=9606 GN=C3 PE=1 SV=2
31.4957	31.476	31.7571	30.5965	29.3939	29.8447				+	TD_X	5	5	1	52.3	52.3	16.8	11.765	0	151.7	10436000000	43	NaN	NaN	3	4	4	3	3	3	1.96648	0.00348387	1.63118	4.50243	sp|P01834|IGKC_HUMAN	sp|P01834|IGKC_HUMAN	309	sp|P01834|IGKC_HUMAN Immunoglobulin kappa constant OS=Homo sapiens OX=9606 GN=IGKC PE=1 SV=2
32.4951	32.3905	32.2008	NaN	28.137	NaN						10	10	4	34.8	34.8	17.9	36.105	0	66.543	17513000000	91	NaN	NaN	10	9	9	0	2	1	0	1	4.22518	0	sp|P01857|IGHG1_HUMAN;sp|P0DOX5|IGG1_HUMAN	sp|P01857|IGHG1_HUMAN;sp|P0DOX5|IGG1_HUMAN	310	sp|P01857|IGHG1_HUMAN Immunoglobulin heavy constant gamma 1 OS=Homo sapiens OX=9606 GN=IGHG1 PE=1 SV=1;sp|P0DOX5|IGG1_HUMAN Immunoglobulin gamma-1 heavy chain OS=Homo sapiens OX=9606 PE=1 SV=2
27.9183	27.9793	28.1191	NaN	NaN	NaN						5	3	3	16.6	11	11	35.9	0	41.497	790230000	13	NaN	NaN	3	3	3	0	0	0	0	1	NaN	0	sp|P01859|IGHG2_HUMAN	sp|P01859|IGHG2_HUMAN	311	sp|P01859|IGHG2_HUMAN Immunoglobulin heavy constant gamma 2 OS=Homo sapiens OX=9606 GN=IGHG2 PE=1 SV=2
29.2035	29.4154	29.211	NaN	NaN	NaN						9	9	9	22.7	22.7	22.7	49.439	0	21.188	1947400000	35	NaN	NaN	8	7	7	1	1	1	0	1	NaN	0	sp|P01871|IGHM_HUMAN;sp|P0DOX6|IGM_HUMAN	sp|P01871|IGHM_HUMAN;sp|P0DOX6|IGM_HUMAN	313	sp|P01871|IGHM_HUMAN Immunoglobulin heavy constant mu OS=Homo sapiens OX=9606 GN=IGHM PE=1 SV=4;sp|P0DOX6|IGM_HUMAN Immunoglobulin mu heavy chain OS=Homo sapiens OX=9606 PE=1 SV=2
30.4748	30.442	30.2226	NaN	NaN	NaN						5	5	3	16.4	16.4	11.6	37.654	0	15.559	4158500000	21	NaN	NaN	5	4	5	0	1	1	0	1	NaN	0	sp|P01876|IGHA1_HUMAN	sp|P01876|IGHA1_HUMAN	314	sp|P01876|IGHA1_HUMAN Immunoglobulin heavy constant alpha 1 OS=Homo sapiens OX=9606 GN=IGHA1 PE=1 SV=2
28.3203	28.2293	28.8768	NaN	NaN	NaN						3	3	3	21.3	21.3	21.3	28.607	0	14.419	1363900000	16	NaN	NaN	2	2	3	0	0	0	0	1	NaN	0	sp|P01903|DRA_HUMAN;sp|P01906|DQA2_HUMAN	sp|P01903|DRA_HUMAN	317	sp|P01903|DRA_HUMAN HLA class II histocompatibility antigen, DR alpha chain OS=Homo sapiens OX=9606 GN=HLA-DRA PE=1 SV=1
31.0559	30.7099	30.2573	NaN	NaN	NaN						13	6	6	75.5	42.9	42.9	16.055	0	33.819	5627400000	25	NaN	NaN	5	5	4	2	0	1	0	1	NaN	0	sp|P02042|HBD_HUMAN;sp|P02100|HBE_HUMAN	sp|P02042|HBD_HUMAN	318	sp|P02042|HBD_HUMAN Hemoglobin subunit delta OS=Homo sapiens OX=9606 GN=HBD PE=1 SV=2
33.2621	33.3636	32.7071	NaN	NaN	NaN						13	13	13	11.7	11.7	11.7	138.94	0	69.633	30506000000	69	NaN	NaN	10	10	11	1	0	0	0	1	NaN	0	sp|P02452|CO1A1_HUMAN	sp|P02452|CO1A1_HUMAN	319	sp|P02452|CO1A1_HUMAN Collagen alpha-1(I) chain OS=Homo sapiens OX=9606 GN=COL1A1 PE=1 SV=5
28.8442	28.8672	28.5232	NaN	NaN	NaN						3	3	3	2.8	2.8	2.8	138.56	0	10.855	1328200000	11	NaN	NaN	3	3	3	0	0	0	0	1	NaN	0	sp|P02461|CO3A1_HUMAN	sp|P02461|CO3A1_HUMAN	320	sp|P02461|CO3A1_HUMAN Collagen alpha-1(III) chain OS=Homo sapiens OX=9606 GN=COL3A1 PE=1 SV=4
32.7574	32.7277	33.1102	33.9731	33.4382	33.7951				+	TD_X	47	47	46	56.5	56.5	55.3	74.139	0	318.32	40389000000	244	NaN	NaN	30	32	33	16	23	16	1.91924	0.0070303	-0.870379	-4.36195	sp|P02545|LMNA_HUMAN	sp|P02545|LMNA_HUMAN	321	sp|P02545|LMNA_HUMAN Prelamin-A/C OS=Homo sapiens OX=9606 GN=LMNA PE=1 SV=1
29.8984	29.4409	29.5387	NaN	NaN	NaN						33	33	33	19.2	19.2	19.2	280.01	0	147.78	2486700000	75	NaN	NaN	25	17	20	1	0	1	0	1	NaN	0	sp|P02549|SPTA1_HUMAN	sp|P02549|SPTA1_HUMAN	322	sp|P02549|SPTA1_HUMAN Spectrin alpha chain, erythrocytic 1 OS=Homo sapiens OX=9606 GN=SPTA1 PE=1 SV=5
27.852	27.7405	27.6861	NaN	NaN	NaN						6	6	6	22.8	22.8	22.8	30.777	0	12.49	708130000	20	NaN	NaN	4	4	5	1	2	1	0	1	NaN	0	sp|P02647|APOA1_HUMAN	sp|P02647|APOA1_HUMAN	323	sp|P02647|APOA1_HUMAN Apolipoprotein A-I OS=Homo sapiens OX=9606 GN=APOA1 PE=1 SV=1
NaN	27.2021	NaN	NaN	NaN	NaN						4	4	4	16.7	16.7	16.7	36.154	0	11.451	234220000	8	NaN	NaN	4	3	1	0	0	0	0	1	NaN	0	sp|P02649|APOE_HUMAN	sp|P02649|APOE_HUMAN	324	sp|P02649|APOE_HUMAN Apolipoprotein E OS=Homo sapiens OX=9606 GN=APOE PE=1 SV=1
36.3602	36.3612	35.8777	37.3349	36.832	36.5485				+	TD_X	43	43	43	43.3	43.3	43.3	94.972	0	323.31	315500000000	478	NaN	NaN	28	29	30	21	25	23	1.18157	0.0391667	-0.705462	-2.51323	sp|P02671|FIBA_HUMAN	sp|P02671|FIBA_HUMAN	325	sp|P02671|FIBA_HUMAN Fibrinogen alpha chain OS=Homo sapiens OX=9606 GN=FGA PE=1 SV=2
35.5368	35.5957	35.2123	37.0463	36.2469	35.8434				+	TD_X	34	34	34	52.1	52.1	52.1	55.928	0	323.31	215680000000	400	NaN	NaN	29	31	30	14	13	11	1.17303	0.0403265	-0.930579	-2.49481	sp|P02675|FIBB_HUMAN	sp|P02675|FIBB_HUMAN	326	sp|P02675|FIBB_HUMAN Fibrinogen beta chain OS=Homo sapiens OX=9606 GN=FGB PE=1 SV=2
34.646	34.7057	34.3618	32.953	32.0034	32.1091				+	TD_X	21	21	21	40.2	40.2	40.2	51.511	0	295.62	75297000000	143	NaN	NaN	17	17	17	8	4	5	2.64845	0	2.21603	6.95417	sp|P02679|FIBG_HUMAN	sp|P02679|FIBG_HUMAN	327	sp|P02679|FIBG_HUMAN Fibrinogen gamma chain OS=Homo sapiens OX=9606 GN=FGG PE=1 SV=3
30.2388	30.1375	29.5792	NaN	NaN	NaN						10	10	10	15	15	15	101.79	0	23.244	3161700000	31	NaN	NaN	8	9	8	0	0	0	0	1	NaN	0	sp|P02730|B3AT_HUMAN	sp|P02730|B3AT_HUMAN	328	sp|P02730|B3AT_HUMAN Band 3 anion transport protein OS=Homo sapiens OX=9606 GN=SLC4A1 PE=1 SV=3
27.5416	NaN	NaN	NaN	NaN	NaN						2	2	2	13.9	13.9	13.9	26.016	0	4.8822	389880000	4	NaN	NaN	2	1	1	0	0	0	0	1	NaN	0	sp|P02745|C1QA_HUMAN	sp|P02745|C1QA_HUMAN	329	sp|P02745|C1QA_HUMAN Complement C1q subcomponent subunit A OS=Homo sapiens OX=9606 GN=C1QA PE=1 SV=2
NaN	27.4445	26.5241	NaN	NaN	NaN						3	3	3	10.7	10.7	10.7	26.721	0	7.736	345100000	9	NaN	NaN	1	2	2	0	0	1	0	1	NaN	0	sp|P02746|C1QB_HUMAN	sp|P02746|C1QB_HUMAN	330	sp|P02746|C1QB_HUMAN Complement C1q subcomponent subunit B OS=Homo sapiens OX=9606 GN=C1QB PE=1 SV=3
27.4722	NaN	NaN	NaN	NaN	NaN						2	2	2	9	9	9	25.773	0	5.7297	345490000	5	NaN	NaN	2	1	1	1	0	0	0	1	NaN	0	sp|P02747|C1QC_HUMAN	sp|P02747|C1QC_HUMAN	331	sp|P02747|C1QC_HUMAN Complement C1q subcomponent subunit C OS=Homo sapiens OX=9606 GN=C1QC PE=1 SV=3
27.5073	27.509	NaN	NaN	NaN	NaN						4	4	4	7.7	7.7	7.7	63.173	0	12.976	405900000	10	NaN	NaN	4	3	2	0	0	0	0	1	NaN	0	sp|P02748|CO9_HUMAN	sp|P02748|CO9_HUMAN	332	sp|P02748|CO9_HUMAN Complement component C9 OS=Homo sapiens OX=9606 GN=C9 PE=1 SV=2
34.4237	34.2064	34.099	30.811	31.8421	30.7551				+	TD_X	59	59	59	32.1	32.1	32.1	262.62	0	323.31	62107000000	312	NaN	NaN	48	48	42	6	15	6	2.97618	0	3.10696	8.48778	sp|P02751|FINC_HUMAN	sp|P02751|FINC_HUMAN	333	sp|P02751|FINC_HUMAN Fibronectin OS=Homo sapiens OX=9606 GN=FN1 PE=1 SV=4
30.5287	31.6738	31.6895	28.9448	28.8875	NaN				+	TD_X	15	15	15	21	21	21	69.366	0	42.494	8756400000	66	NaN	NaN	11	13	13	3	2	1	1.7629	0.00841026	2.38116	4.79446	sp|P02768|ALBU_HUMAN;sp|P02769|ALBU_BOVIN	sp|P02768|ALBU_HUMAN	334	sp|P02768|ALBU_HUMAN Serum albumin OS=Homo sapiens GN=ALB PE=1 SV=2
29.2276	29.2084	29.686	NaN	NaN	NaN						9	9	9	15.7	15.7	15.7	84.87	0	23.197	2101600000	15	NaN	NaN	4	5	7	0	1	0	0	1	NaN	0	sp|P02786|TFR1_HUMAN	sp|P02786|TFR1_HUMAN	335	sp|P02786|TFR1_HUMAN Transferrin receptor protein 1 OS=Homo sapiens OX=9606 GN=TFRC PE=1 SV=2
27.465	28.212	28.0868	NaN	NaN	NaN						8	8	8	13	13	13	77.063	0	27.405	850430000	21	NaN	NaN	4	6	6	1	1	0	0	1	NaN	0	sp|P02787|TRFE_HUMAN	sp|P02787|TRFE_HUMAN	336	sp|P02787|TRFE_HUMAN Serotransferrin OS=Homo sapiens GN=TF PE=1 SV=3
28.0931	27.9933	27.2799	NaN	NaN	NaN						6	6	6	11.7	11.7	11.7	78.181	0	16.855	713260000	14	NaN	NaN	5	4	3	1	1	0	0	1	NaN	0	sp|P02788|TRFL_HUMAN	sp|P02788|TRFL_HUMAN	337	sp|P02788|TRFL_HUMAN Lactotransferrin OS=Homo sapiens GN=LTF PE=1 SV=6
29.1517	28.5584	27.6214	NaN	NaN	NaN						4	4	4	21.7	21.7	21.7	20.019	0	12.191	1159400000	11	NaN	NaN	3	4	2	0	0	0	0	1	NaN	0	sp|P02792|FRIL_HUMAN	sp|P02792|FRIL_HUMAN	338	sp|P02792|FRIL_HUMAN Ferritin light chain OS=Homo sapiens OX=9606 GN=FTL PE=1 SV=2
27.533	27.3876	27.058	NaN	NaN	NaN						5	5	5	31.7	31.7	31.7	21.225	0	16.808	508620000	14	NaN	NaN	4	3	4	1	1	1	0	1	NaN	0	sp|P02794|FRIH_HUMAN	sp|P02794|FRIH_HUMAN	339	sp|P02794|FRIH_HUMAN Ferritin heavy chain OS=Homo sapiens OX=9606 GN=FTH1 PE=1 SV=2
28.666	29.0659	NaN	29.4277	NaN	NaN						5	5	5	13	13	13	54.305	0	12.443	1223300000	19	NaN	NaN	3	5	1	1	1	0	0	1	-0.561784	0	sp|P04004|VTNC_HUMAN	sp|P04004|VTNC_HUMAN	340	sp|P04004|VTNC_HUMAN Vitronectin OS=Homo sapiens OX=9606 GN=VTN PE=1 SV=1
NaN	28.0737	27.6856	NaN	NaN	NaN						6	6	6	15.6	15.6	15.6	59.755	0	30.716	615690000	13	NaN	NaN	4	4	4	0	0	0	0	1	NaN	0	sp|P04040|CATA_HUMAN	sp|P04040|CATA_HUMAN	341	sp|P04040|CATA_HUMAN Catalase OS=Homo sapiens GN=CAT PE=1 SV=3
32.4207	33.176	33.0013	30.9516	31.5111	30.9749				+	TD_X	17	17	17	44	44	44	39.42	0	179.92	26756000000	115	NaN	NaN	12	13	15	3	7	5	2.37946	0	1.72011	5.88251	sp|P04075|ALDOA_HUMAN;sp|P00883|ALDOA_RABIT	sp|P04075|ALDOA_HUMAN;sp|P00883|ALDOA_RABIT	342	sp|P04075|ALDOA_HUMAN Fructose-bisphosphate aldolase A OS=Homo sapiens OX=9606 GN=ALDOA PE=1 SV=2;sp|P00883|ALDOA_RABIT Fructose-bisphosphate aldolase A OS=Oryctolagus cuniculus GN=ALDOA PE=1 SV=2
31.4281	31.5195	31.5319	30.3988	30.0237	30.0957				+	TD_X	17	17	17	51.7	51.7	51.7	38.714	0	270.36	9268500000	67	NaN	NaN	11	13	15	5	5	2	3.41875	0	1.32045	11.0507	sp|P04083|ANXA1_HUMAN	sp|P04083|ANXA1_HUMAN	343	sp|P04083|ANXA1_HUMAN Annexin A1 OS=Homo sapiens OX=9606 GN=ANXA1 PE=1 SV=2
26.9397	26.6934	26.8584	NaN	NaN	NaN						12	12	12	3.3	3.3	3.3	515.6	0	25.179	382250000	26	NaN	NaN	5	7	10	0	1	0	0	1	NaN	0	sp|P04114|APOB_HUMAN	sp|P04114|APOB_HUMAN	344	sp|P04114|APOB_HUMAN Apolipoprotein B-100 OS=Homo sapiens OX=9606 GN=APOB PE=1 SV=2
27.1033	27.4717	27.1292	NaN	NaN	NaN						4	4	4	36.9	36.9	36.9	24.75	0	27.94	469670000	15	NaN	NaN	2	2	4	0	0	0	0	1	NaN	0	sp|P04179|SODM_HUMAN	sp|P04179|SODM_HUMAN	345	sp|P04179|SODM_HUMAN Superoxide dismutase [Mn], mitochondrial OS=Homo sapiens OX=9606 GN=SOD2 PE=1 SV=3
NaN	NaN	26.4611	NaN	NaN	NaN						2	2	2	15.5	15.5	15.5	17.935	0	5.5713	142230000	5	NaN	NaN	1	1	2	0	0	0	0	1	NaN	0	sp|P04216|THY1_HUMAN	sp|P04216|THY1_HUMAN	346	sp|P04216|THY1_HUMAN Thy-1 membrane glycoprotein OS=Homo sapiens OX=9606 GN=THY1 PE=1 SV=2
27.4208	27.0876	26.7603	NaN	NaN	NaN						3	3	3	10.5	10.5	10.5	33.515	0	20.166	424620000	10	NaN	NaN	2	3	2	0	0	0	0	1	NaN	0	sp|P04233|HG2A_HUMAN	sp|P04233|HG2A_HUMAN	348	sp|P04233|HG2A_HUMAN HLA class II histocompatibility antigen gamma chain OS=Homo sapiens OX=9606 GN=CD74 PE=1 SV=3
26.4882	NaN	NaN	NaN	NaN	NaN						3	3	3	1.8	1.8	1.8	309.26	0	6.469	153470000	6	NaN	NaN	3	1	2	0	0	0	0	1	NaN	0	sp|P04275|VWF_HUMAN	sp|P04275|VWF_HUMAN	349	sp|P04275|VWF_HUMAN von Willebrand factor OS=Homo sapiens OX=9606 GN=VWF PE=1 SV=4
33.6094	33.947	33.745	31.432	32.3067	31.7752				+	TD_X	21	21	20	63.9	63.9	61.8	36.053	0	315.55	45531000000	134	NaN	NaN	17	17	17	6	9	7	2.67641	0	1.92917	7.07464	sp|P04406|G3P_HUMAN	sp|P04406|G3P_HUMAN	350	sp|P04406|G3P_HUMAN Glyceraldehyde-3-phosphate dehydrogenase OS=Homo sapiens OX=9606 GN=GAPDH PE=1 SV=3
27.8926	NaN	NaN	NaN	NaN	NaN						3	3	3	28	28	28	28.315	0	22.054	543130000	6	NaN	NaN	2	1	2	0	0	0	0	1	NaN	0	sp|P04632|CPNS1_HUMAN	sp|P04632|CPNS1_HUMAN	351	sp|P04632|CPNS1_HUMAN Calpain small subunit 1 OS=Homo sapiens OX=9606 GN=CAPNS1 PE=1 SV=1
27.4548	27.1774	27.8991	28.1322	NaN	27.868						4	4	4	26.8	26.8	26.8	22.782	0	12.628	416500000	14	NaN	NaN	2	3	2	3	1	3	0.724921	0.153793	-0.489671	-1.69629	sp|P04792|HSPB1_HUMAN	sp|P04792|HSPB1_HUMAN	352	sp|P04792|HSPB1_HUMAN Heat shock protein beta-1 OS=Homo sapiens OX=9606 GN=HSPB1 PE=1 SV=2
25.7497	NaN	NaN	NaN	NaN	NaN						2	2	2	3.7	3.7	3.7	65.335	0.00067249	2.4063	84011000	3	NaN	NaN	2	0	1	0	0	0	0	1	NaN	0	sp|P04839|CY24B_HUMAN	sp|P04839|CY24B_HUMAN	353	sp|P04839|CY24B_HUMAN Cytochrome b-245 heavy chain OS=Homo sapiens OX=9606 GN=CYBB PE=1 SV=2
30.2691	30.2896	30.3252	NaN	NaN	NaN						10	10	10	18.3	18.3	18.3	68.569	0	48.268	3866400000	34	NaN	NaN	9	10	9	0	0	0	0	1	NaN	0	sp|P04843|RPN1_HUMAN	sp|P04843|RPN1_HUMAN	354	sp|P04843|RPN1_HUMAN Dolichyl-diphosphooligosaccharide--protein glycosyltransferase subunit 1 OS=Homo sapiens OX=9606 GN=RPN1 PE=1 SV=1
27.2243	26.6508	NaN	NaN	NaN	NaN						4	4	4	13.5	13.5	13.5	69.283	0	18.66	303870000	9	NaN	NaN	3	2	3	0	0	0	0	1	NaN	0	sp|P04844|RPN2_HUMAN	sp|P04844|RPN2_HUMAN	355	sp|P04844|RPN2_HUMAN Dolichyl-diphosphooligosaccharide--protein glycosyltransferase subunit 2 OS=Homo sapiens OX=9606 GN=RPN2 PE=1 SV=3
27.9986	28.3679	28.2891	NaN	NaN	NaN						3	3	2	12.1	12.1	9	40.45	0	22.301	927070000	12	NaN	NaN	3	3	3	0	1	0	0	1	NaN	0	sp|P04899|GNAI2_HUMAN;sp|P11488|GNAT1_HUMAN;sp|P63096|GNAI1_HUMAN;sp|P19087|GNAT2_HUMAN;sp|P09471|GNAO_HUMAN;sp|P08754|GNAI3_HUMAN;sp|A8MTJ3|GNAT3_HUMAN;sp|P38405|GNAL_HUMAN	sp|P04899|GNAI2_HUMAN	356	sp|P04899|GNAI2_HUMAN Guanine nucleotide-binding protein G(i) subunit alpha-2 OS=Homo sapiens OX=9606 GN=GNAI2 PE=1 SV=3
30.3083	30.5249	30.8919	NaN	27.616	NaN						18	18	18	22.1	22.1	22.1	112.89	0	124.38	4986200000	49	NaN	NaN	11	16	13	0	2	0	0	1	2.95899	0	sp|P05023|AT1A1_HUMAN;sp|P13637|AT1A3_HUMAN;sp|P50993|AT1A2_HUMAN;sp|Q13733|AT1A4_HUMAN;sp|P20648|ATP4A_HUMAN;sp|P54707|AT12A_HUMAN	sp|P05023|AT1A1_HUMAN	357	sp|P05023|AT1A1_HUMAN Sodium/potassium-transporting ATPase subunit alpha-1 OS=Homo sapiens OX=9606 GN=ATP1A1 PE=1 SV=1
NaN	28.0628	28.7365	NaN	NaN	NaN						4	4	4	18.5	18.5	18.5	35.061	0	8.2005	1045200000	11	NaN	NaN	1	3	3	0	0	0	0	1	NaN	0	sp|P05026|AT1B1_HUMAN	sp|P05026|AT1B1_HUMAN	358	sp|P05026|AT1B1_HUMAN Sodium/potassium-transporting ATPase subunit beta-1 OS=Homo sapiens OX=9606 GN=ATP1B1 PE=1 SV=1
27.0401	27.416	NaN	NaN	NaN	NaN						6	6	6	10	10	10	84.781	0	11.996	328100000	12	NaN	NaN	5	5	1	0	0	0	0	1	NaN	0	sp|P05107|ITB2_HUMAN	sp|P05107|ITB2_HUMAN	360	sp|P05107|ITB2_HUMAN Integrin beta-2 OS=Homo sapiens OX=9606 GN=ITGB2 PE=1 SV=2
29.4057	29.881	29.9328	NaN	NaN	NaN						9	9	4	24.5	24.5	10.7	32.852	0	26.712	2667900000	26	NaN	NaN	7	8	9	0	0	0	0	1	NaN	0	sp|P05141|ADT2_HUMAN;sp|Q9H0C2|ADT4_HUMAN	sp|P05141|ADT2_HUMAN	362	sp|P05141|ADT2_HUMAN ADP/ATP translocase 2 OS=Homo sapiens OX=9606 GN=SLC25A5 PE=1 SV=7
27.551	27.7905	26.814	NaN	NaN	NaN						10	10	9	14	14	12.5	83.868	0	26.67	573700000	24	NaN	NaN	7	6	4	3	0	0	0	1	NaN	0	sp|P05164|PERM_HUMAN	sp|P05164|PERM_HUMAN	364	sp|P05164|PERM_HUMAN Myeloperoxidase OS=Homo sapiens OX=9606 GN=MPO PE=1 SV=1
25.9543	25.5591	26.3011	NaN	NaN	NaN						4	4	4	12.4	12.4	12.4	57.304	0	12.277	196090000	8	NaN	NaN	3	2	3	0	0	0	0	1	NaN	0	sp|P05186|PPBT_HUMAN	sp|P05186|PPBT_HUMAN	365	sp|P05186|PPBT_HUMAN Alkaline phosphatase, tissue-nonspecific isozyme OS=Homo sapiens OX=9606 GN=ALPL PE=1 SV=4
NaN	NaN	28.3009	NaN	NaN	NaN						3	3	3	12.1	12.1	12.1	36.112	0	10.626	336900000	6	NaN	NaN	0	1	3	0	0	0	0	1	NaN	0	sp|P05198|IF2A_HUMAN	sp|P05198|IF2A_HUMAN	366	sp|P05198|IF2A_HUMAN Eukaryotic translation initiation factor 2 subunit 1 OS=Homo sapiens OX=9606 GN=EIF2S1 PE=1 SV=3
27.5508	28.0574	28.0548	NaN	NaN	NaN						6	6	6	15.2	15.2	15.2	57.825	0	16.151	741130000	12	NaN	NaN	2	4	6	0	0	0	0	1	NaN	0	sp|P05362|ICAM1_HUMAN	sp|P05362|ICAM1_HUMAN	367	sp|P05362|ICAM1_HUMAN Intercellular adhesion molecule 1 OS=Homo sapiens OX=9606 GN=ICAM1 PE=1 SV=2
NaN	NaN	NaN	NaN	28.4577	NaN						2	2	2	17.4	17.4	17.4	11.665	0	6.1398	193440000	8	NaN	NaN	1	1	1	1	2	1	0	1	NaN	0	sp|P05387|RLA2_HUMAN	sp|P05387|RLA2_HUMAN	368	sp|P05387|RLA2_HUMAN 60S acidic ribosomal protein P2 OS=Homo sapiens OX=9606 GN=RPLP2 PE=1 SV=1
28.3342	27.7362	28.2907	NaN	NaN	NaN						2	2	2	13.9	13.9	13.9	34.273	0	22.413	877430000	12	NaN	NaN	1	1	2	0	0	0	0	1	NaN	0	sp|P05388|RLA0_HUMAN;sp|Q8NHW5|RLA0L_HUMAN	sp|P05388|RLA0_HUMAN;sp|Q8NHW5|RLA0L_HUMAN	369	sp|P05388|RLA0_HUMAN 60S acidic ribosomal protein P0 OS=Homo sapiens OX=9606 GN=RPLP0 PE=1 SV=1;sp|Q8NHW5|RLA0L_HUMAN 60S acidic ribosomal protein P0-like OS=Homo sapiens OX=9606 GN=RPLP0P6 PE=5 SV=1
NaN	NaN	NaN	NaN	NaN	27.7287						4	4	4	9.8	9.8	9.8	46.836	0	8.3655	144630000	7	NaN	NaN	1	2	1	0	1	2	0	1	NaN	0	sp|P05455|LA_HUMAN	sp|P05455|LA_HUMAN	370	sp|P05455|LA_HUMAN Lupus La protein OS=Homo sapiens OX=9606 GN=SSB PE=1 SV=2
29.2519	29.5598	29.3526	NaN	NaN	NaN						7	7	7	9.8	9.8	9.8	88.414	0	81.369	2071500000	16	NaN	NaN	5	5	6	0	0	0	0	1	NaN	0	sp|P05556|ITB1_HUMAN	sp|P05556|ITB1_HUMAN	371	sp|P05556|ITB1_HUMAN Integrin beta-1 OS=Homo sapiens OX=9606 GN=ITGB1 PE=1 SV=2
30.2779	30.7045	30.8889	NaN	NaN	NaN						15	15	13	40.5	40.5	36.7	48.057	0	86.746	5202500000	52	NaN	NaN	10	10	14	0	2	0	0	1	NaN	0	sp|P05783|K1C18_HUMAN;sp|Q14525|KT33B_HUMAN;sp|P02534|K1M1_SHEEP;sp|Q15323|K1H1_HUMAN;sp|Q14532|K1H2_HUMAN;sp|O76014|KRT37_HUMAN;sp|O77727|K1C15_SHEEP;sp|Q92764|KRT35_HUMAN;sp|O76015|KRT38_HUMAN;sp|Q7Z3Y7|K1C28_HUMAN;sp|O76013|KRT36_HUMAN;sp|Q2M2I5|K1C24_HUMAN	sp|P05783|K1C18_HUMAN	372	sp|P05783|K1C18_HUMAN Keratin, type I cytoskeletal 18 OS=Homo sapiens OX=9606 GN=KRT18 PE=1 SV=2
31.5125	31.6949	31.5865	32.0842	31.5941	32.4258						27	26	24	43.1	41.4	38.9	53.704	0	166.21	14201000000	118	NaN	NaN	19	19	19	10	12	8	0.818482	0.116073	-0.436712	-1.76748	sp|P05787|K2C8_HUMAN;sp|Q9NSB2|KRT84_HUMAN;sp|O95678|K2C75_HUMAN;sp|P48668|K2C6C_HUMAN;sp|Q01546|K22O_HUMAN;sp|P12035|K2C3_HUMAN;sp|P13647|K2C5_HUMAN;sp|P02538|K2C6A_HUMAN;sp|P04259|K2C6B_HUMAN;sp|Q5XKE5|K2C79_HUMAN;sp|P35908|K22E_HUMAN;sp|Q14CN4|K2C72_HUMAN;sp|Q86Y46|K2C73_HUMAN;sp|Q7Z794|K2C1B_HUMAN;sp|P19013|K2C4_HUMAN;sp|Q7RTS7|K2C74_HUMAN;sp|Q3SY84|K2C71_HUMAN	sp|P05787|K2C8_HUMAN	373	sp|P05787|K2C8_HUMAN Keratin, type II cytoskeletal 8 OS=Homo sapiens OX=9606 GN=KRT8 PE=1 SV=7
32.2621	32.2618	32.2246	NaN	26.9928	NaN						26	26	26	39.9	39.9	39.9	85.696	0	323.31	15585000000	114	NaN	NaN	21	20	23	1	2	0	0	1	5.25667	0	sp|P06396|GELS_HUMAN	sp|P06396|GELS_HUMAN	375	sp|P06396|GELS_HUMAN Gelsolin OS=Homo sapiens GN=GSN PE=1 SV=1
NaN	NaN	NaN	27.8725	27.6039	27.9001						3	3	3	33.3	33.3	33.3	12.203	0	16.081	86781000	6	NaN	NaN	0	0	0	2	3	2	0	1	NaN	0	sp|P06454|PTMA_HUMAN	sp|P06454|PTMA_HUMAN	376	sp|P06454|PTMA_HUMAN Prothymosin alpha OS=Homo sapiens OX=9606 GN=PTMA PE=1 SV=2
NaN	NaN	27.5367	NaN	NaN	NaN						3	3	1	11.8	11.8	5.4	34.095	0	6.1754	339880000	8	NaN	NaN	2	1	3	0	0	0	0	1	NaN	0	sp|P06493|CDK1_HUMAN;sp|Q00526|CDK3_HUMAN;sp|Q00535|CDK5_HUMAN;sp|P11802|CDK4_HUMAN;sp|Q00534|CDK6_HUMAN;sp|P50750|CDK9_HUMAN;sp|Q96Q40|CDK15_HUMAN;sp|O94921|CDK14_HUMAN;sp|Q07002|CDK18_HUMAN;sp|Q00536|CDK16_HUMAN;sp|Q00537|CDK17_HUMAN;sp|Q9NYV4|CDK12_HUMAN;sp|Q14004|CDK13_HUMAN	sp|P06493|CDK1_HUMAN;sp|Q00526|CDK3_HUMAN	377	sp|P06493|CDK1_HUMAN Cyclin-dependent kinase 1 OS=Homo sapiens OX=9606 GN=CDK1 PE=1 SV=3;sp|Q00526|CDK3_HUMAN Cyclin-dependent kinase 3 OS=Homo sapiens OX=9606 GN=CDK3 PE=1 SV=1
31.3176	31.4544	31.4429	NaN	NaN	NaN						14	14	14	51	51	51	56.559	0	95.092	8740400000	55	NaN	NaN	11	13	11	0	0	0	0	1	NaN	0	sp|P06576|ATPB_HUMAN	sp|P06576|ATPB_HUMAN	378	sp|P06576|ATPB_HUMAN ATP synthase subunit beta, mitochondrial OS=Homo sapiens OX=9606 GN=ATP5F1B PE=1 SV=3
30.0572	30.4536	30.7149	NaN	NaN	NaN						11	11	11	33.9	33.9	33.9	47.168	0	88.754	4293500000	41	NaN	NaN	9	10	11	0	0	0	0	1	NaN	0	sp|P06733|ENOA_HUMAN;sp|P13929|ENOB_HUMAN;sp|P09104|ENOG_HUMAN	sp|P06733|ENOA_HUMAN	379	sp|P06733|ENOA_HUMAN Alpha-enolase OS=Homo sapiens OX=9606 GN=ENO1 PE=1 SV=2
NaN	NaN	26.6869	NaN	NaN	NaN						4	4	4	14.7	14.7	14.7	63.146	0	18.033	321070000	5	NaN	NaN	2	1	2	0	0	1	0	1	NaN	0	sp|P06744|G6PI_HUMAN	sp|P06744|G6PI_HUMAN	381	sp|P06744|G6PI_HUMAN Glucose-6-phosphate isomerase OS=Homo sapiens OX=9606 GN=GPI PE=1 SV=4
NaN	NaN	26.8736	NaN	NaN	NaN						2	2	2	5.1	5.1	5.1	32.575	0	59.707	392980000	5	NaN	NaN	1	1	1	0	1	0	0	1	NaN	0	sp|P06748|NPM_HUMAN	sp|P06748|NPM_HUMAN	382	sp|P06748|NPM_HUMAN Nucleophosmin OS=Homo sapiens OX=9606 GN=NPM1 PE=1 SV=2
27.1659	26.555	27.1966	NaN	NaN	NaN						7	7	7	9.2	9.2	9.2	116.04	0	17.85	394060000	16	NaN	NaN	4	4	6	0	0	0	0	1	NaN	0	sp|P06756|ITAV_HUMAN	sp|P06756|ITAV_HUMAN	383	sp|P06756|ITAV_HUMAN Integrin alpha-V OS=Homo sapiens OX=9606 GN=ITGAV PE=1 SV=2
28.3034	28.2562	28.0555	NaN	NaN	NaN						4	4	4	10.5	10.5	10.5	52.948	0	10.931	910840000	13	NaN	NaN	3	3	3	0	0	0	0	1	NaN	0	sp|P07099|HYEP_HUMAN	sp|P07099|HYEP_HUMAN	384	sp|P07099|HYEP_HUMAN Epoxide hydrolase 1 OS=Homo sapiens OX=9606 GN=EPHX1 PE=1 SV=1
NaN	NaN	26.4993	NaN	NaN	NaN						2	2	2	5.7	5.7	5.7	36.638	0	7.783	237910000	4	NaN	NaN	1	1	2	0	0	0	0	1	NaN	0	sp|P07195|LDHB_HUMAN	sp|P07195|LDHB_HUMAN	385	sp|P07195|LDHB_HUMAN L-lactate dehydrogenase B chain OS=Homo sapiens OX=9606 GN=LDHB PE=1 SV=2
25.8679	26.0928	25.9551	NaN	NaN	NaN						4	4	4	27.1	27.1	27.1	22.088	0	7.5239	192770000	9	NaN	NaN	2	3	4	0	0	0	0	1	NaN	0	sp|P07203|GPX1_HUMAN	sp|P07203|GPX1_HUMAN	387	sp|P07203|GPX1_HUMAN Glutathione peroxidase 1 OS=Homo sapiens OX=9606 GN=GPX1 PE=1 SV=4
29.0086	29.2019	28.9075	NaN	NaN	NaN						6	6	6	15.6	15.6	15.6	57.116	0	198.32	1625000000	17	NaN	NaN	6	5	4	0	0	0	0	1	NaN	0	sp|P07237|PDIA1_HUMAN	sp|P07237|PDIA1_HUMAN	388	sp|P07237|PDIA1_HUMAN Protein disulfide-isomerase OS=Homo sapiens OX=9606 GN=P4HB PE=1 SV=3
28.8413	30.3899	30.8513	27.9985	31.1924	30.4793						11	11	11	35.6	35.6	35.6	20.863	0	36.544	7465100000	42	NaN	NaN	6	7	7	4	5	3	0.0409098	1	0.137414	0.120224	sp|P07305|H10_HUMAN	sp|P07305|H10_HUMAN	389	sp|P07305|H10_HUMAN Histone H1.0 OS=Homo sapiens OX=9606 GN=H1F0 PE=1 SV=3
26.5833	26.6418	26.2286	NaN	NaN	NaN						3	3	3	7.5	7.5	7.5	44.552	0	6.9172	276900000	7	NaN	NaN	3	2	2	0	0	0	0	1	NaN	0	sp|P07339|CATD_HUMAN	sp|P07339|CATD_HUMAN	391	sp|P07339|CATD_HUMAN Cathepsin D OS=Homo sapiens GN=CTSD PE=1 SV=1
32.5253	32.3344	32.5812	31.7522	31.1338	31.1344				+	TD_X	25	25	25	55.5	55.5	55.5	38.604	0	288.49	20094000000	127	NaN	NaN	19	19	22	7	6	6	2.18662	0	1.14015	5.20207	sp|P07355|ANXA2_HUMAN;sp|A6NMY6|AXA2L_HUMAN	sp|P07355|ANXA2_HUMAN;sp|A6NMY6|AXA2L_HUMAN	392	sp|P07355|ANXA2_HUMAN Annexin A2 OS=Homo sapiens OX=9606 GN=ANXA2 PE=1 SV=2;sp|A6NMY6|AXA2L_HUMAN Putative annexin A2-like protein OS=Homo sapiens OX=9606 GN=ANXA2P2 PE=5 SV=2
28.8029	28.8679	28.8565	NaN	NaN	NaN						9	9	9	13.4	13.4	13.4	81.889	0	36.176	1419300000	25	NaN	NaN	6	8	9	0	0	0	0	1	NaN	0	sp|P07384|CAN1_HUMAN	sp|P07384|CAN1_HUMAN	393	sp|P07384|CAN1_HUMAN Calpain-1 catalytic subunit OS=Homo sapiens OX=9606 GN=CAPN1 PE=1 SV=1
33.038	33.1118	33.2497	28.5988	28.5421	NaN				+	TD_X	18	18	4	45.5	45.5	13.1	49.67	0	323.31	29504000000	117	NaN	NaN	17	16	18	4	3	1	4.88005	0	4.56268	55.0809	sp|P07437|TBB5_HUMAN;sp|A6NNZ2|TBB8L_HUMAN	sp|P07437|TBB5_HUMAN	394	sp|P07437|TBB5_HUMAN Tubulin beta chain OS=Homo sapiens OX=9606 GN=TUBB PE=1 SV=2
30.7537	30.9294	30.56	NaN	30.6817	30.6735						9	9	9	26.5	26.5	26.5	39.746	0	35.637	6528200000	47	NaN	NaN	8	7	7	1	3	3	0.189838	0.954087	0.0700963	0.50889	sp|P07585|PGS2_HUMAN	sp|P07585|PGS2_HUMAN	395	sp|P07585|PGS2_HUMAN Decorin OS=Homo sapiens OX=9606 GN=DCN PE=1 SV=1
NaN	27.3493	27.4051	NaN	NaN	NaN						4	4	4	32.9	32.9	32.9	15.054	0	13.303	387200000	8	NaN	NaN	1	4	3	0	0	0	0	1	NaN	0	sp|P07737|PROF1_HUMAN	sp|P07737|PROF1_HUMAN	396	sp|P07737|PROF1_HUMAN Profilin-1 OS=Homo sapiens OX=9606 GN=PFN1 PE=1 SV=2
28.6221	28.8486	28.536	NaN	NaN	NaN						13	13	13	12.3	12.3	12.3	170.59	0	36.512	1237800000	36	NaN	NaN	9	12	9	0	0	0	0	1	NaN	0	sp|P07814|SYEP_HUMAN	sp|P07814|SYEP_HUMAN	397	sp|P07814|SYEP_HUMAN Bifunctional glutamate/proline--tRNA ligase OS=Homo sapiens OX=9606 GN=EPRS PE=1 SV=5
30.7302	31.652	31.7501	30.1505	30.9023	30.0865				+	TD_X	25	25	16	34.4	34.4	22	84.659	0	235.53	10212000000	91	NaN	NaN	14	20	21	5	3	4	1.12441	0.0490196	0.99768	2.39093	sp|P07900|HS90A_HUMAN;sp|Q14568|HS902_HUMAN;sp|Q58FG0|HS905_HUMAN	sp|P07900|HS90A_HUMAN	398	sp|P07900|HS90A_HUMAN Heat shock protein HSP 90-alpha OS=Homo sapiens OX=9606 GN=HSP90AA1 PE=1 SV=5
28.6694	28.0603	28.4638	NaN	NaN	NaN						8	8	8	32	32	32	33.67	0	20.858	2345000000	29	NaN	NaN	4	4	4	3	3	4	0	1	NaN	0	sp|P07910|HNRPC_HUMAN;sp|O60812|HNRC1_HUMAN;sp|P0DMR1|HNRC4_HUMAN;sp|B7ZW38|HNRC3_HUMAN;sp|B2RXH8|HNRC2_HUMAN	sp|P07910|HNRPC_HUMAN	399	sp|P07910|HNRPC_HUMAN Heterogeneous nuclear ribonucleoproteins C1/C2 OS=Homo sapiens OX=9606 GN=HNRNPC PE=1 SV=4
25.9623	NaN	NaN	NaN	NaN	NaN						7	7	7	5.3	5.3	5.3	198.04	0	19.38	158260000	11	NaN	NaN	3	2	5	1	0	0	0	1	NaN	0	sp|P07942|LAMB1_HUMAN	sp|P07942|LAMB1_HUMAN	400	sp|P07942|LAMB1_HUMAN Laminin subunit beta-1 OS=Homo sapiens OX=9606 GN=LAMB1 PE=1 SV=2
NaN	NaN	25.2857	NaN	NaN	NaN						5	2	2	15.8	8.5	8.5	32.85	0	5.437	134830000	6	NaN	NaN	1	1	1	2	0	0	0	1	NaN	0	sp|P07951|TPM2_HUMAN;sp|P09493|TPM1_HUMAN	sp|P07951|TPM2_HUMAN	401	sp|P07951|TPM2_HUMAN Tropomyosin beta chain OS=Homo sapiens OX=9606 GN=TPM2 PE=1 SV=1
NaN	NaN	27.1365	NaN	NaN	NaN						4	4	4	12.7	12.7	12.7	54.636	0	22.559	218920000	6	NaN	NaN	1	1	4	0	0	0	0	1	NaN	0	sp|P07954|FUMH_HUMAN	sp|P07954|FUMH_HUMAN	402	sp|P07954|FUMH_HUMAN Fumarate hydratase, mitochondrial OS=Homo sapiens OX=9606 GN=FH PE=1 SV=3
29.8972	30.4149	30.1319	30.408	28.6353	29.0802						13	13	12	13.8	13.8	12.6	129.38	0	43.188	4529000000	51	NaN	NaN	11	12	11	4	2	2	0.629784	0.229467	0.773474	1.39842	sp|P07996|TSP1_HUMAN	sp|P07996|TSP1_HUMAN	403	sp|P07996|TSP1_HUMAN Thrombospondin-1 OS=Homo sapiens OX=9606 GN=THBS1 PE=1 SV=2
34.1376	34.3097	34.2186	29.816	28.2127	28.0085				+	TD_X	16	16	16	14.9	14.9	14.9	129.31	0	152.79	70112000000	163	NaN	NaN	14	15	15	2	2	2	3.19251	0	5.54288	9.66199	sp|P08123|CO1A2_HUMAN	sp|P08123|CO1A2_HUMAN	404	sp|P08123|CO1A2_HUMAN Collagen alpha-2(I) chain OS=Homo sapiens OX=9606 GN=COL1A2 PE=1 SV=7
30.0385	30.0629	29.7484	NaN	NaN	NaN						8	8	8	15.8	15.8	15.8	75.872	0	58.865	3142700000	33	NaN	NaN	8	8	8	1	1	0	0	1	NaN	0	sp|P08133|ANXA6_HUMAN	sp|P08133|ANXA6_HUMAN	405	sp|P08133|ANXA6_HUMAN Annexin A6 OS=Homo sapiens OX=9606 GN=ANXA6 PE=1 SV=3
30.3909	30.7778	30.3626	28.7356	NaN	NaN						24	13	11	37	22.5	20.2	83.263	0	81.963	5437300000	56	NaN	NaN	8	9	9	4	1	3	0	1	1.77489	0	sp|P08238|HS90B_HUMAN;sp|Q58FF7|H90B3_HUMAN;sp|Q58FF6|H90B4_HUMAN	sp|P08238|HS90B_HUMAN	409	sp|P08238|HS90B_HUMAN Heat shock protein HSP 90-beta OS=Homo sapiens OX=9606 GN=HSP90AB1 PE=1 SV=4
26.3154	26.4274	26.5388	NaN	NaN	NaN						3	3	3	6.7	6.7	6.7	69.81	0	6.2567	266770000	8	NaN	NaN	3	2	2	0	0	0	0	1	NaN	0	sp|P08240|SRPRA_HUMAN	sp|P08240|SRPRA_HUMAN	410	sp|P08240|SRPRA_HUMAN Signal recognition particle receptor subunit alpha OS=Homo sapiens OX=9606 GN=SRPRA PE=1 SV=2
26.0932	26.0808	24.9631	NaN	NaN	NaN						2	2	2	8.6	8.6	8.6	28.837	0	9.8484	176890000	6	NaN	NaN	2	2	2	0	1	0	0	1	NaN	0	sp|P08311|CATG_HUMAN	sp|P08311|CATG_HUMAN	411	sp|P08311|CATG_HUMAN Cathepsin G OS=Homo sapiens GN=CTSG PE=1 SV=2
27.227	27.3819	27.2255	NaN	NaN	NaN						7	7	7	9.3	9.3	9.3	113.38	0	31.815	473110000	18	NaN	NaN	6	7	4	0	0	0	0	1	NaN	0	sp|P08514|ITA2B_HUMAN	sp|P08514|ITA2B_HUMAN	412	sp|P08514|ITA2B_HUMAN Integrin alpha-IIb OS=Homo sapiens OX=9606 GN=ITGA2B PE=1 SV=3
NaN	NaN	NaN	NaN	NaN	NaN						2	2	2	5.9	5.9	5.9	43.295	0	3.0195	0	3	NaN	NaN	2	0	1	0	0	0	NaN	1	0	NaN	sp|P08559|ODPA_HUMAN	sp|P08559|ODPA_HUMAN	413	sp|P08559|ODPA_HUMAN Pyruvate dehydrogenase E1 component subunit alpha, somatic form, mitochondrial OS=Homo sapiens OX=9606 GN=PDHA1 PE=1 SV=3
28.5873	28.9748	28.8001	NaN	NaN	NaN						5	5	5	3.9	3.9	3.9	167.55	0	21.755	1420000000	19	NaN	NaN	5	5	5	1	1	0	0	1	NaN	0	sp|P08572|CO4A2_HUMAN	sp|P08572|CO4A2_HUMAN	415	sp|P08572|CO4A2_HUMAN Collagen alpha-2(IV) chain OS=Homo sapiens OX=9606 GN=COL4A2 PE=1 SV=4
26.3023	26.1608	26.115	NaN	NaN	NaN						2	2	2	8.6	8.6	8.6	35.422	0	7.0982	225470000	6	NaN	NaN	2	2	2	0	0	0	0	1	NaN	0	sp|P08574|CY1_HUMAN	sp|P08574|CY1_HUMAN	416	sp|P08574|CY1_HUMAN Cytochrome c1, heme protein, mitochondrial OS=Homo sapiens OX=9606 GN=CYC1 PE=1 SV=3
NaN	25.4676	24.8099	NaN	NaN	NaN						2	2	2	2	2	2	147.48	0	5.9768	101640000	7	NaN	NaN	1	2	2	0	0	0	0	1	NaN	0	sp|P08575|PTPRC_HUMAN	sp|P08575|PTPRC_HUMAN	417	sp|P08575|PTPRC_HUMAN Receptor-type tyrosine-protein phosphatase C OS=Homo sapiens OX=9606 GN=PTPRC PE=1 SV=3
24.0712	NaN	NaN	NaN	NaN	NaN						2	2	2	17.8	17.8	17.8	25.486	0	3.0752	36391000	2	NaN	NaN	1	0	1	0	0	0	0	1	NaN	0	sp|P08579|RU2B_HUMAN	sp|P08579|RU2B_HUMAN	418	sp|P08579|RU2B_HUMAN U2 small nuclear ribonucleoprotein B OS=Homo sapiens OX=9606 GN=SNRPB2 PE=1 SV=1
26.1834	NaN	26.1991	NaN	NaN	NaN						2	2	2	2	2	2	139.09	0	5.3749	191500000	5	NaN	NaN	2	1	2	0	0	0	0	1	NaN	0	sp|P08603|CFAH_HUMAN	sp|P08603|CFAH_HUMAN	419	sp|P08603|CFAH_HUMAN Complement factor H OS=Homo sapiens OX=9606 GN=CFH PE=1 SV=4
NaN	NaN	NaN	27.8285	NaN	NaN						2	2	2	7.1	7.1	7.1	51.556	0	5.2899	47581000	2	NaN	NaN	0	0	0	2	1	0	0	1	NaN	0	sp|P08621|RU17_HUMAN	sp|P08621|RU17_HUMAN	420	sp|P08621|RU17_HUMAN U1 small nuclear ribonucleoprotein 70 kDa OS=Homo sapiens OX=9606 GN=SNRNP70 PE=1 SV=2
32.2252	32.2967	32.2417	32.2685	30.9208	30.8729						29	29	25	60.1	60.1	53.6	53.651	0	173.32	16263000000	123	NaN	NaN	20	20	24	10	7	7	0.91838	0.0830769	0.90044	1.96633	sp|P08670|VIME_HUMAN;sp|P41219|PERI_HUMAN;sp|Q16352|AINX_HUMAN;sp|P07196|NFL_HUMAN;sp|P07197|NFM_HUMAN;sp|P12036|NFH_HUMAN	sp|P08670|VIME_HUMAN	423	sp|P08670|VIME_HUMAN Vimentin OS=Homo sapiens OX=9606 GN=VIM PE=1 SV=4
29.5805	30.1415	29.9001	31.1304	29.803	30.8067						14	12	11	36.2	32.2	30	44.105	0	43.201	3999000000	51	NaN	NaN	8	9	10	4	4	4	0.751888	0.152421	-0.705971	-1.63659	sp|P08727|K1C19_HUMAN;sp|P19012|K1C15_HUMAN;sp|P13646|K1C13_HUMAN;sp|P02533|K1C14_HUMAN;sp|P08779|K1C16_HUMAN;sp|Q8N1A0|KT222_HUMAN;sp|P35900|K1C20_HUMAN	sp|P08727|K1C19_HUMAN	424	sp|P08727|K1C19_HUMAN Keratin, type I cytoskeletal 19 OS=Homo sapiens OX=9606 GN=KRT19 PE=1 SV=4
29.8924	29.8855	30.4734	28.1345	28.6747	NaN				+	TD_X	21	18	18	42.9	38.6	38.6	51.385	0	73.379	3477300000	47	NaN	NaN	12	13	16	4	2	1	1.86233	0.00863158	1.67918	5.21213	sp|P08729|K2C7_HUMAN	sp|P08729|K2C7_HUMAN	425	sp|P08729|K2C7_HUMAN Keratin, type II cytoskeletal 7 OS=Homo sapiens OX=9606 GN=KRT7 PE=1 SV=5
NaN	28.6645	29.2475	NaN	NaN	NaN						4	4	4	14.4	14.4	14.4	35.936	0	127.06	1364900000	8	NaN	NaN	2	4	2	0	0	0	0	1	NaN	0	sp|P08758|ANXA5_HUMAN	sp|P08758|ANXA5_HUMAN	426	sp|P08758|ANXA5_HUMAN Annexin A5 OS=Homo sapiens GN=ANXA5 PE=1 SV=2
27.0632	NaN	NaN	NaN	NaN	NaN						3	3	3	12.2	12.2	12.2	32.854	0	38.367	321860000	7	NaN	NaN	2	2	2	1	0	0	0	1	NaN	0	sp|P08865|RSSA_HUMAN	sp|P08865|RSSA_HUMAN	427	sp|P08865|RSSA_HUMAN 40S ribosomal protein SA OS=Homo sapiens OX=9606 GN=RPSA PE=1 SV=4
NaN	NaN	NaN	NaN	NaN	NaN						2	2	2	7.5	7.5	7.5	44.292	0	2.493	0	2	NaN	NaN	1	1	0	0	0	0	NaN	1	0	NaN	sp|P09110|THIK_HUMAN	sp|P09110|THIK_HUMAN	428	sp|P09110|THIK_HUMAN 3-ketoacyl-CoA thiolase, peroxisomal OS=Homo sapiens OX=9606 GN=ACAA1 PE=1 SV=2
28.5354	28.7966	29.0304	NaN	NaN	NaN						6	6	6	32.4	32.4	32.4	23.356	0	23.4	1372400000	21	NaN	NaN	5	6	5	0	0	0	0	1	NaN	0	sp|P09211|GSTP1_HUMAN	sp|P09211|GSTP1_HUMAN	429	sp|P09211|GSTP1_HUMAN Glutathione S-transferase P OS=Homo sapiens GN=GSTP1 PE=1 SV=2
NaN	NaN	NaN	NaN	28.1496	NaN						3	3	3	16.4	16.4	16.4	17.394	0	8.0462	170430000	8	NaN	NaN	2	1	1	0	2	1	0	1	NaN	0	sp|P09234|RU1C_HUMAN	sp|P09234|RU1C_HUMAN	430	sp|P09234|RU1C_HUMAN U1 small nuclear ribonucleoprotein C OS=Homo sapiens OX=9606 GN=SNRPC PE=1 SV=1
NaN	NaN	NaN	NaN	NaN	28.1019						2	2	2	13.3	13.3	13.3	14.716	0	3.2123	47488000	2	NaN	NaN	0	1	0	0	0	1	0	1	NaN	0	sp|P09382|LEG1_HUMAN	sp|P09382|LEG1_HUMAN	432	sp|P09382|LEG1_HUMAN Galectin-1 OS=Homo sapiens OX=9606 GN=LGALS1 PE=1 SV=2
27.4656	28.941	28.632	30.0743	NaN	NaN						5	5	5	21.9	21.9	21.9	24.893	0	16.521	1489200000	22	NaN	NaN	4	4	4	2	1	0	0	1	-1.7281	0	sp|P09429|HMGB1_HUMAN;sp|B2RPK0|HGB1A_HUMAN	sp|P09429|HMGB1_HUMAN	433	sp|P09429|HMGB1_HUMAN High mobility group protein B1 OS=Homo sapiens OX=9606 GN=HMGB1 PE=1 SV=3
27.5601	NaN	NaN	NaN	NaN	NaN						3	3	3	12.5	12.5	12.5	35.882	0	11.413	452840000	7	NaN	NaN	2	3	2	0	0	0	0	1	NaN	0	sp|P09525|ANXA4_HUMAN	sp|P09525|ANXA4_HUMAN	435	sp|P09525|ANXA4_HUMAN Annexin A4 OS=Homo sapiens OX=9606 GN=ANXA4 PE=1 SV=4
26.0649	NaN	NaN	NaN	NaN	NaN						2	2	2	5.2	5.2	5.2	47.578	0	5.7243	212190000	5	NaN	NaN	2	1	1	0	0	0	0	1	NaN	0	sp|P09543|CN37_HUMAN	sp|P09543|CN37_HUMAN	436	sp|P09543|CN37_HUMAN 2,3-cyclic-nucleotide 3-phosphodiesterase OS=Homo sapiens OX=9606 GN=CNP PE=1 SV=2
25.8592	NaN	NaN	NaN	NaN	NaN						2	2	2	10.8	10.8	10.8	32.818	0	4.269	74014000	4	NaN	NaN	2	1	0	0	0	0	0	1	NaN	0	sp|P09601|HMOX1_HUMAN	sp|P09601|HMOX1_HUMAN	437	sp|P09601|HMOX1_HUMAN Heme oxygenase 1 OS=Homo sapiens OX=9606 GN=HMOX1 PE=1 SV=1
27.588	26.8949	26.897	NaN	NaN	NaN						5	5	5	11.6	11.6	11.6	54.177	0	11.909	440000000	13	NaN	NaN	4	4	5	0	0	0	0	1	NaN	0	sp|P09622|DLDH_HUMAN	sp|P09622|DLDH_HUMAN	438	sp|P09622|DLDH_HUMAN Dihydrolipoyl dehydrogenase, mitochondrial OS=Homo sapiens OX=9606 GN=DLD PE=1 SV=2
28.7765	29.3868	29.4587	29.3629	30.6126	30.0299						8	8	8	28	28	28	38.746	0	34.064	1932700000	38	NaN	NaN	7	6	7	2	2	2	0.878918	0.101283	-0.794464	-1.88735	sp|P09651|ROA1_HUMAN;sp|Q32P51|RA1L2_HUMAN	sp|P09651|ROA1_HUMAN	439	sp|P09651|ROA1_HUMAN Heterogeneous nuclear ribonucleoprotein A1 OS=Homo sapiens OX=9606 GN=HNRNPA1 PE=1 SV=5
NaN	NaN	26.3691	NaN	NaN	NaN						3	3	3	14.5	14.5	14.5	28.415	0	8.5317	164360000	7	NaN	NaN	3	1	2	0	0	0	0	1	NaN	0	sp|P09661|RU2A_HUMAN	sp|P09661|RU2A_HUMAN	440	sp|P09661|RU2A_HUMAN U2 small nuclear ribonucleoprotein A OS=Homo sapiens OX=9606 GN=SNRPA1 PE=1 SV=2
27.1104	27.583	27.2867	NaN	NaN	NaN						2	2	2	25.3	25.3	25.3	8.7813	0	5.8629	493760000	7	NaN	NaN	2	2	2	0	0	0	0	1	NaN	0	sp|P09669|COX6C_HUMAN	sp|P09669|COX6C_HUMAN	441	sp|P09669|COX6C_HUMAN Cytochrome c oxidase subunit 6C OS=Homo sapiens OX=9606 GN=COX6C PE=1 SV=2
30.2943	30.5411	30.4778	NaN	NaN	NaN						27	27	27	28.6	28.6	28.6	113.08	0	90.489	4365900000	66	NaN	NaN	19	18	22	0	2	1	0	1	NaN	0	sp|P09874|PARP1_HUMAN	sp|P09874|PARP1_HUMAN	444	sp|P09874|PARP1_HUMAN Poly [ADP-ribose] polymerase 1 OS=Homo sapiens OX=9606 GN=PARP1 PE=1 SV=4
30.5074	30.537	30.169	NaN	NaN	NaN						22	22	22	19.6	19.6	19.6	192.75	0	135.49	4236900000	70	NaN	NaN	20	17	18	1	1	0	0	1	NaN	0	sp|P0C0L5|CO4B_HUMAN;sp|P0C0L4|CO4A_HUMAN	sp|P0C0L5|CO4B_HUMAN;sp|P0C0L4|CO4A_HUMAN	446	sp|P0C0L5|CO4B_HUMAN Complement C4-B OS=Homo sapiens OX=9606 GN=C4B PE=1 SV=2;sp|P0C0L4|CO4A_HUMAN Complement C4-A OS=Homo sapiens OX=9606 GN=C4A PE=1 SV=2
30.8521	30.7744	31.079	31.4065	31.213	30.8255						7	5	5	53.9	46.9	46.9	13.509	0	36.824	7833100000	40	NaN	NaN	5	5	5	2	1	1	0.565142	0.283607	-0.246485	-1.27235	sp|Q71UI9|H2AV_HUMAN;sp|P0C0S5|H2AZ_HUMAN	sp|Q71UI9|H2AV_HUMAN;sp|P0C0S5|H2AZ_HUMAN	447	sp|Q71UI9|H2AV_HUMAN Histone H2A.V OS=Homo sapiens OX=9606 GN=H2AFV PE=1 SV=3;sp|P0C0S5|H2AZ_HUMAN Histone H2A.Z OS=Homo sapiens OX=9606 GN=H2AFZ PE=1 SV=2
27.8624	25.1587	25.4397	29.423	29.3668	28.9483				+	TD_X	11	2	0	67.2	31.2	0	13.936	0	34.921	582560000	17	NaN	NaN	2	1	1	2	1	1	1.62328	0.0164878	-3.09245	-3.54958	sp|Q99878|H2A1J_HUMAN;sp|Q96KK5|H2A1H_HUMAN;sp|Q9BTM1|H2AJ_HUMAN;sp|P0C0S8|H2A1_HUMAN;sp|P20671|H2A1D_HUMAN	sp|Q99878|H2A1J_HUMAN;sp|Q96KK5|H2A1H_HUMAN;sp|Q9BTM1|H2AJ_HUMAN;sp|P0C0S8|H2A1_HUMAN;sp|P20671|H2A1D_HUMAN	448	sp|Q99878|H2A1J_HUMAN Histone H2A type 1-J OS=Homo sapiens OX=9606 GN=HIST1H2AJ PE=1 SV=3;sp|Q96KK5|H2A1H_HUMAN Histone H2A type 1-H OS=Homo sapiens OX=9606 GN=HIST1H2AH PE=1 SV=3;sp|Q9BTM1|H2AJ_HUMAN Histone H2A.J OS=Homo sapiens OX=9606 GN=H2AFJ PE=1 SV=
30.5128	31.6648	30.6333	NaN	28.994	NaN						7	7	7	43.8	43.8	43.8	14.728	0	45.623	6690800000	29	NaN	NaN	5	7	5	0	1	0	0	1	1.94299	0	sp|P62987|RL40_HUMAN;sp|P62979|RS27A_HUMAN;sp|P0CG47|UBB_HUMAN;sp|P0CG48|UBC_HUMAN	sp|P62987|RL40_HUMAN;sp|P62979|RS27A_HUMAN;sp|P0CG47|UBB_HUMAN;sp|P0CG48|UBC_HUMAN	449	sp|P62987|RL40_HUMAN Ubiquitin-60S ribosomal protein L40 OS=Homo sapiens OX=9606 GN=UBA52 PE=1 SV=2;sp|P62979|RS27A_HUMAN Ubiquitin-40S ribosomal protein S27a OS=Homo sapiens GN=RPS27A PE=1 SV=2;sp|P0CG47|UBB_HUMAN Polyubiquitin-B OS=Homo sapiens OX=9606 G
31.1851	31.4404	31.0643	NaN	28.1679	NaN						19	18	13	27.1	25.1	14.4	70.051	0	55.239	7555800000	74	NaN	NaN	13	17	14	2	4	0	0	1	3.062	0	sp|P0DMV9|HS71B_HUMAN;sp|P0DMV8|HS71A_HUMAN	sp|P0DMV9|HS71B_HUMAN;sp|P0DMV8|HS71A_HUMAN	451	sp|P0DMV9|HS71B_HUMAN Heat shock 70 kDa protein 1B OS=Homo sapiens OX=9606 GN=HSPA1B PE=1 SV=1;sp|P0DMV8|HS71A_HUMAN Heat shock 70 kDa protein 1A OS=Homo sapiens OX=9606 GN=HSPA1A PE=1 SV=1
29.2613	29.161	29.1444	NaN	NaN	NaN						4	4	4	34.9	34.9	34.9	11.265	0	11.31	1812600000	14	NaN	NaN	3	3	3	1	0	0	0	1	NaN	0	sp|P0DOY3|IGLC3_HUMAN;sp|P0DOY2|IGLC2_HUMAN;sp|P0CG04|IGLC1_HUMAN;sp|P0CF74|IGLC6_HUMAN;sp|A0M8Q6|IGLC7_HUMAN;sp|B9A064|IGLL5_HUMAN;sp|P0DOX8|IGL1_HUMAN	sp|P0DOY3|IGLC3_HUMAN;sp|P0DOY2|IGLC2_HUMAN;sp|P0CG04|IGLC1_HUMAN;sp|P0CF74|IGLC6_HUMAN;sp|A0M8Q6|IGLC7_HUMAN;sp|B9A064|IGLL5_HUMAN;sp|P0DOX8|IGL1_HUMAN	452	sp|P0DOY3|IGLC3_HUMAN Immunoglobulin lambda constant 3 OS=Homo sapiens OX=9606 GN=IGLC3 PE=1 SV=1;sp|P0DOY2|IGLC2_HUMAN Immunoglobulin lambda constant 2 OS=Homo sapiens OX=9606 GN=IGLC2 PE=1 SV=1;sp|P0CG04|IGLC1_HUMAN Immunoglobulin lambda constant 1 OS=Ho
NaN	28.3135	28.0042	NaN	NaN	NaN						10	3	0	33.7	11.5	0	40.976	0	8.3426	757150000	7	NaN	NaN	1	3	3	0	0	0	0	1	NaN	0	sp|P10316|1A69_HUMAN;sp|P01891|1A68_HUMAN	sp|P10316|1A69_HUMAN;sp|P01891|1A68_HUMAN	453	sp|P10316|1A69_HUMAN HLA class I histocompatibility antigen, A-69 alpha chain OS=Homo sapiens OX=9606 GN=HLA-A PE=1 SV=2;sp|P01891|1A68_HUMAN HLA class I histocompatibility antigen, A-68 alpha chain OS=Homo sapiens OX=9606 GN=HLA-A PE=1 SV=4
27.8602	NaN	NaN	NaN	NaN	NaN						8	2	0	32.6	14.9	0	40.337	0	13.621	549510000	7	NaN	NaN	2	1	1	0	0	0	0	1	NaN	0	sp|P10319|1B58_HUMAN;sp|P18465|1B57_HUMAN;sp|P13747|HLAE_HUMAN	sp|P10319|1B58_HUMAN;sp|P18465|1B57_HUMAN	454	sp|P10319|1B58_HUMAN HLA class I histocompatibility antigen, B-58 alpha chain OS=Homo sapiens OX=9606 GN=HLA-B PE=1 SV=1;sp|P18465|1B57_HUMAN HLA class I histocompatibility antigen, B-57 alpha chain OS=Homo sapiens OX=9606 GN=HLA-B PE=1 SV=1
32.8249	33.5639	33.5605	33.4795	33.5117	33.0893						8	7	2	30.1	26	9.1	21.865	0	19.017	63738000000	45	NaN	NaN	4	4	5	4	2	2	0.0537333	1	-0.0437864	-0.155955	sp|P10412|H14_HUMAN;sp|P22492|H1T_HUMAN	sp|P10412|H14_HUMAN	455	sp|P10412|H14_HUMAN Histone H1.4 OS=Homo sapiens OX=9606 GN=HIST1H1E PE=1 SV=2
28.2968	28.5957	28.599	NaN	NaN	NaN						5	5	5	8.8	8.8	8.8	68.996	0	10.29	1111500000	17	NaN	NaN	4	4	4	0	0	0	0	1	NaN	0	sp|P10515|ODP2_HUMAN	sp|P10515|ODP2_HUMAN	456	sp|P10515|ODP2_HUMAN Dihydrolipoyllysine-residue acetyltransferase component of pyruvate dehydrogenase complex, mitochondrial OS=Homo sapiens OX=9606 GN=DLAT PE=1 SV=3
NaN	NaN	24.6575	NaN	NaN	NaN						2	2	2	1.6	1.6	1.6	212.88	0	5.2031	61026000	4	NaN	NaN	1	1	2	0	0	0	0	1	NaN	0	sp|P10586|PTPRF_HUMAN	sp|P10586|PTPRF_HUMAN	457	sp|P10586|PTPRF_HUMAN Receptor-type tyrosine-protein phosphatase F OS=Homo sapiens OX=9606 GN=PTPRF PE=1 SV=2
30.6389	31.1495	31.191	NaN	NaN	NaN						16	16	16	34.9	34.9	34.9	61.054	0	68.46	6487700000	59	NaN	NaN	8	13	16	0	1	1	0	1	NaN	0	sp|P10809|CH60_HUMAN	sp|P10809|CH60_HUMAN	458	sp|P10809|CH60_HUMAN 60 kDa heat shock protein, mitochondrial OS=Homo sapiens OX=9606 GN=HSPD1 PE=1 SV=2
NaN	NaN	NaN	NaN	25.8015	NaN						2	2	2	6.2	6.2	6.2	52.494	0.00065963	2.3347	17215000	1	NaN	NaN	0	1	0	0	1	0	0	1	NaN	0	sp|P10909|CLUS_HUMAN	sp|P10909|CLUS_HUMAN	459	sp|P10909|CLUS_HUMAN Clusterin OS=Homo sapiens OX=9606 GN=CLU PE=1 SV=1
32.6035	32.7213	32.6939	30.5743	31.1357	30.6642				+	TD_X	27	27	26	46	46	46	72.332	0	165.08	22085000000	148	NaN	NaN	21	23	25	5	7	7	3.34685	0	1.88147	10.5902	sp|P11021|BIP_HUMAN	sp|P11021|BIP_HUMAN	460	sp|P11021|BIP_HUMAN Endoplasmic reticulum chaperone BiP OS=Homo sapiens OX=9606 GN=HSPA5 PE=1 SV=2
27.9196	27.8877	27.9797	NaN	NaN	NaN						7	7	7	5.6	5.6	5.6	177.6	0	25.186	767250000	14	NaN	NaN	4	4	4	0	0	0	0	1	NaN	0	sp|P11047|LAMC1_HUMAN	sp|P11047|LAMC1_HUMAN	461	sp|P11047|LAMC1_HUMAN Laminin subunit gamma-1 OS=Homo sapiens OX=9606 GN=LAMC1 PE=1 SV=3
31.494	32.8308	32.7751	NaN	28.3835	NaN						23	22	16	38.5	38.5	27.9	70.897	0	140.19	18953000000	118	NaN	NaN	20	19	18	1	4	2	0	1	3.98314	0	sp|P11142|HSP7C_HUMAN	sp|P11142|HSP7C_HUMAN	463	sp|P11142|HSP7C_HUMAN Heat shock cognate 71 kDa protein OS=Homo sapiens OX=9606 GN=HSPA8 PE=1 SV=1
29.618	29.9679	29.4554	NaN	NaN	NaN						4	4	4	9.3	9.3	9.3	54.083	0	26.176	2559400000	21	NaN	NaN	4	3	3	0	0	0	0	1	NaN	0	sp|P11166|GTR1_HUMAN	sp|P11166|GTR1_HUMAN	464	sp|P11166|GTR1_HUMAN Solute carrier family 2, facilitated glucose transporter member 1 OS=Homo sapiens OX=9606 GN=SLC2A1 PE=1 SV=2
27.7779	27.9581	27.8192	NaN	NaN	NaN						6	6	6	9.6	9.6	9.6	97.016	0	24.391	708770000	14	NaN	NaN	2	4	5	0	0	0	0	1	NaN	0	sp|P11171|41_HUMAN	sp|P11171|41_HUMAN	465	sp|P11171|41_HUMAN Protein 4.1 OS=Homo sapiens OX=9606 GN=EPB41 PE=1 SV=4
NaN	26.0645	NaN	NaN	NaN	NaN						2	2	2	8.1	8.1	8.1	39.233	0	8.6284	274090000	7	NaN	NaN	2	2	2	0	0	0	0	1	NaN	0	sp|P11177|ODPB_HUMAN	sp|P11177|ODPB_HUMAN	466	sp|P11177|ODPB_HUMAN Pyruvate dehydrogenase E1 component subunit beta, mitochondrial OS=Homo sapiens OX=9606 GN=PDHB PE=1 SV=3
25.7324	NaN	NaN	NaN	NaN	NaN						2	2	2	6	6	6	53.486	0	6.4979	103760000	4	NaN	NaN	2	1	1	0	0	0	0	1	NaN	0	sp|P11182|ODB2_HUMAN	sp|P11182|ODB2_HUMAN	467	sp|P11182|ODB2_HUMAN Lipoamide acyltransferase component of branched-chain alpha-keto acid dehydrogenase complex, mitochondrial OS=Homo sapiens OX=9606 GN=DBT PE=1 SV=3
26.7069	25.8155	25.6271	NaN	NaN	NaN						7	7	7	8.4	8.4	8.4	127.18	0	14.418	214800000	15	NaN	NaN	4	7	3	0	0	0	0	1	NaN	0	sp|P11215|ITAM_HUMAN	sp|P11215|ITAM_HUMAN	468	sp|P11215|ITAM_HUMAN Integrin alpha-M OS=Homo sapiens OX=9606 GN=ITGAM PE=1 SV=2
28.031	28.3761	28.1962	NaN	NaN	NaN						4	4	3	19.9	19.9	14.1	23.567	0	14.192	918540000	20	NaN	NaN	4	4	4	0	0	0	0	1	NaN	0	sp|P11233|RALA_HUMAN	sp|P11233|RALA_HUMAN	470	sp|P11233|RALA_HUMAN Ras-related protein Ral-A OS=Homo sapiens OX=9606 GN=RALA PE=1 SV=1
NaN	24.9168	NaN	NaN	NaN	NaN						3	2	2	19.4	13.6	13.6	23.408	0	10.47	179350000	6	NaN	NaN	2	1	2	0	0	0	0	1	NaN	0	sp|P11234|RALB_HUMAN	sp|P11234|RALB_HUMAN	471	sp|P11234|RALB_HUMAN Ras-related protein Ral-B OS=Homo sapiens OX=9606 GN=RALB PE=1 SV=1
29.6504	29.2597	29.1836	NaN	NaN	NaN						27	27	27	18.2	18.2	18.2	246.47	0	135.62	2056200000	68	NaN	NaN	21	22	17	1	0	0	0	1	NaN	0	sp|P11277|SPTB1_HUMAN	sp|P11277|SPTB1_HUMAN	472	sp|P11277|SPTB1_HUMAN Spectrin beta chain, erythrocytic OS=Homo sapiens OX=9606 GN=SPTB PE=1 SV=5
26.7887	27.2066	27.4309	NaN	NaN	NaN						2	2	2	4.8	4.8	4.8	44.882	0	6.3014	442190000	6	NaN	NaN	2	2	2	0	0	0	0	1	NaN	0	sp|P11279|LAMP1_HUMAN	sp|P11279|LAMP1_HUMAN	473	sp|P11279|LAMP1_HUMAN Lysosome-associated membrane glycoprotein 1 OS=Homo sapiens OX=9606 GN=LAMP1 PE=1 SV=3
NaN	NaN	24.9708	NaN	NaN	NaN						2	2	2	6.2	6.2	6.2	46.588	0	4.9492	33500000	2	NaN	NaN	0	0	2	0	0	0	0	1	NaN	0	sp|P11310|ACADM_HUMAN	sp|P11310|ACADM_HUMAN	474	sp|P11310|ACADM_HUMAN Medium-chain specific acyl-CoA dehydrogenase, mitochondrial OS=Homo sapiens OX=9606 GN=ACADM PE=1 SV=1
NaN	NaN	27.9505	NaN	NaN	NaN						5	5	5	9.8	9.8	9.8	90.725	0	31.398	556410000	13	NaN	NaN	1	3	3	1	1	1	0	1	NaN	0	sp|P11387|TOP1_HUMAN;sp|Q969P6|TOP1M_HUMAN	sp|P11387|TOP1_HUMAN	475	sp|P11387|TOP1_HUMAN DNA topoisomerase 1 OS=Homo sapiens OX=9606 GN=TOP1 PE=1 SV=2
NaN	NaN	24.2269	NaN	NaN	NaN						4	2	2	3.1	1.9	1.9	174.38	0	5.1695	56860000	2	NaN	NaN	0	1	1	0	0	0	0	1	NaN	0	sp|P11388|TOP2A_HUMAN	sp|P11388|TOP2A_HUMAN	476	sp|P11388|TOP2A_HUMAN DNA topoisomerase 2-alpha OS=Homo sapiens OX=9606 GN=TOP2A PE=1 SV=3
NaN	NaN	26.1646	NaN	NaN	NaN						6	6	6	12.6	12.6	12.6	59.256	0	11.276	190770000	9	NaN	NaN	3	3	3	0	0	0	0	1	NaN	0	sp|P11413|G6PD_HUMAN	sp|P11413|G6PD_HUMAN	477	sp|P11413|G6PD_HUMAN Glucose-6-phosphate 1-dehydrogenase OS=Homo sapiens OX=9606 GN=G6PD PE=1 SV=4
28.5099	28.9374	28.6422	NaN	NaN	NaN						12	12	12	16.6	16.6	16.6	101.56	0	42.905	1309500000	29	NaN	NaN	7	10	9	0	1	0	0	1	NaN	0	sp|P11586|C1TC_HUMAN	sp|P11586|C1TC_HUMAN	478	sp|P11586|C1TC_HUMAN C-1-tetrahydrofolate synthase, cytoplasmic OS=Homo sapiens OX=9606 GN=MTHFD1 PE=1 SV=3
NaN	NaN	24.1517	NaN	NaN	NaN						2	2	2	0.8	0.8	0.8	274.37	0	4.0237	33025000	4	NaN	NaN	1	1	2	0	0	0	0	1	NaN	0	sp|P11717|MPRI_HUMAN	sp|P11717|MPRI_HUMAN	480	sp|P11717|MPRI_HUMAN Cation-independent mannose-6-phosphate receptor OS=Homo sapiens OX=9606 GN=IGF2R PE=1 SV=3
28.3399	28.1736	27.7743	NaN	NaN	NaN						7	7	6	12.4	12.4	10.7	70.67	0	15.265	937180000	16	NaN	NaN	5	5	5	1	0	1	0	1	NaN	0	sp|P11940|PABP1_HUMAN;sp|Q9H361|PABP3_HUMAN	sp|P11940|PABP1_HUMAN;sp|Q9H361|PABP3_HUMAN	482	sp|P11940|PABP1_HUMAN Polyadenylate-binding protein 1 OS=Homo sapiens OX=9606 GN=PABPC1 PE=1 SV=2;sp|Q9H361|PABP3_HUMAN Polyadenylate-binding protein 3 OS=Homo sapiens OX=9606 GN=PABPC3 PE=1 SV=2
32.5889	32.2317	32.2994	28.6057	28.6799	28.3173				+	TD_X	16	16	16	19.2	19.2	19.2	108.53	0	192.79	16731000000	106	NaN	NaN	15	13	14	2	3	4	4.7947	0	3.83907	24.6619	sp|P12109|CO6A1_HUMAN	sp|P12109|CO6A1_HUMAN	484	sp|P12109|CO6A1_HUMAN Collagen alpha-1(VI) chain OS=Homo sapiens OX=9606 GN=COL6A1 PE=1 SV=3
32.0737	31.8175	31.9837	29.9792	29.466	29.6195				+	TD_X	18	18	18	19.4	19.4	19.4	108.58	0	323.31	13502000000	84	NaN	NaN	15	15	15	4	2	4	3.74439	0	2.27003	13.3856	sp|P12110|CO6A2_HUMAN	sp|P12110|CO6A2_HUMAN	485	sp|P12110|CO6A2_HUMAN Collagen alpha-2(VI) chain OS=Homo sapiens OX=9606 GN=COL6A2 PE=1 SV=4
34.4363	34.028	33.9618	30.9097	31.0705	31.3763				+	TD_X	90	90	90	31.7	31.7	31.7	343.67	0	323.31	58042000000	342	NaN	NaN	70	67	69	19	13	15	3.93654	0	3.02318	14.9787	sp|P12111|CO6A3_HUMAN	sp|P12111|CO6A3_HUMAN	486	sp|P12111|CO6A3_HUMAN Collagen alpha-3(VI) chain OS=Homo sapiens OX=9606 GN=COL6A3 PE=1 SV=5
27.1821	27.4803	27.5209	NaN	NaN	NaN						8	3	3	21.1	7.4	7.4	32.866	0	6.9346	521030000	7	NaN	NaN	2	2	3	0	0	0	0	1	NaN	0	sp|P12236|ADT3_HUMAN	sp|P12236|ADT3_HUMAN	488	sp|P12236|ADT3_HUMAN ADP/ATP translocase 3 OS=Homo sapiens OX=9606 GN=SLC25A6 PE=1 SV=4
NaN	24.2886	NaN	NaN	NaN	NaN						2	2	2	5.3	5.3	5.3	55.804	0	3.1245	18810000	2	NaN	NaN	0	2	1	0	0	0	0	1	NaN	0	sp|P12268|IMDH2_HUMAN	sp|P12268|IMDH2_HUMAN	489	sp|P12268|IMDH2_HUMAN Inosine-5-monophosphate dehydrogenase 2 OS=Homo sapiens OX=9606 GN=IMPDH2 PE=1 SV=2
27.8247	27.7666	27.8356	NaN	NaN	NaN						13	13	13	8.3	8.3	8.3	267.29	0	47.001	693330000	26	NaN	NaN	7	9	9	0	0	0	0	1	NaN	0	sp|P12270|TPR_HUMAN	sp|P12270|TPR_HUMAN	490	sp|P12270|TPR_HUMAN Nucleoprotein TPR OS=Homo sapiens OX=9606 GN=TPR PE=1 SV=3
NaN	26.6674	26.8406	NaN	NaN	NaN						4	4	4	14.9	14.9	14.9	36.375	0	9.6401	256550000	13	NaN	NaN	2	4	4	0	1	0	0	1	NaN	0	sp|P12429|ANXA3_HUMAN	sp|P12429|ANXA3_HUMAN	492	sp|P12429|ANXA3_HUMAN Annexin A3 OS=Homo sapiens OX=9606 GN=ANXA3 PE=1 SV=3
NaN	NaN	24.6631	NaN	NaN	NaN						2	2	2	5.8	5.8	5.8	50.47	0	4.6666	27065000	3	NaN	NaN	0	0	2	0	0	0	0	1	NaN	0	sp|P12694|ODBA_HUMAN	sp|P12694|ODBA_HUMAN	494	sp|P12694|ODBA_HUMAN 2-oxoisovalerate dehydrogenase subunit alpha, mitochondrial OS=Homo sapiens OX=9606 GN=BCKDHA PE=1 SV=2
29.7202	30.0376	29.6263	NaN	NaN	NaN						18	12	12	24.9	17.5	17.5	103.06	0	49.109	2890900000	43	NaN	NaN	10	10	9	1	0	0	0	1	NaN	0	sp|P12814|ACTN1_HUMAN;sp|P35609|ACTN2_HUMAN;sp|Q08043|ACTN3_HUMAN	sp|P12814|ACTN1_HUMAN	496	sp|P12814|ACTN1_HUMAN Alpha-actinin-1 OS=Homo sapiens OX=9606 GN=ACTN1 PE=1 SV=2
27.6546	27.3285	27.4966	NaN	NaN	NaN						4	4	4	5.3	5.3	5.3	97.455	0	22.668	570790000	15	NaN	NaN	3	4	4	0	1	0	0	1	NaN	0	sp|P12830|CADH1_HUMAN	sp|P12830|CADH1_HUMAN	497	sp|P12830|CADH1_HUMAN Cadherin-1 OS=Homo sapiens OX=9606 GN=CDH1 PE=1 SV=3
30.4932	30.6417	30.704	NaN	NaN	NaN						15	15	15	22.3	22.3	22.3	69.842	0	51.655	4906500000	44	NaN	NaN	12	12	13	0	1	0	0	1	NaN	0	sp|P12956|XRCC6_HUMAN	sp|P12956|XRCC6_HUMAN	498	sp|P12956|XRCC6_HUMAN X-ray repair cross-complementing protein 6 OS=Homo sapiens OX=9606 GN=XRCC6 PE=1 SV=2
29.7212	30.0292	29.9452	NaN	NaN	NaN						6	6	6	11.9	11.9	11.9	82.704	0	22.746	2940200000	31	NaN	NaN	6	6	6	0	0	0	0	1	NaN	0	sp|P13010|XRCC5_HUMAN	sp|P13010|XRCC5_HUMAN	499	sp|P13010|XRCC5_HUMAN X-ray repair cross-complementing protein 5 OS=Homo sapiens OX=9606 GN=XRCC5 PE=1 SV=3
NaN	28.7123	28.4118	NaN	NaN	NaN						4	4	4	26	26	26	19.576	0	7.7774	1077900000	8	NaN	NaN	2	2	3	0	0	0	0	0.96289	NaN	0	sp|P13073|COX41_HUMAN	sp|P13073|COX41_HUMAN	500	sp|P13073|COX41_HUMAN Cytochrome c oxidase subunit 4 isoform 1, mitochondrial OS=Homo sapiens OX=9606 GN=COX4I1 PE=1 SV=1
25.3787	NaN	NaN	NaN	NaN	NaN						2	2	2	5.6	5.6	5.6	49.973	0	4.7776	43625000	3	NaN	NaN	1	2	0	0	0	0	0	0.888059	NaN	0	sp|P13489|RINI_HUMAN	sp|P13489|RINI_HUMAN	502	sp|P13489|RINI_HUMAN Ribonuclease inhibitor OS=Homo sapiens OX=9606 GN=RNH1 PE=1 SV=2
28.0066	27.8975	27.8834	NaN	NaN	NaN						6	6	6	2.6	2.6	2.6	372.82	0	31.427	770210000	14	NaN	NaN	4	3	4	2	0	0	0	0.723512	NaN	0	sp|P13611|CSPG2_HUMAN	sp|P13611|CSPG2_HUMAN	503	sp|P13611|CSPG2_HUMAN Versican core protein OS=Homo sapiens OX=9606 GN=VCAN PE=1 SV=3
30.7173	30.457	30.5325	NaN	NaN	NaN						16	16	16	21.2	21.2	21.2	95.337	0	74.134	5068000000	52	NaN	NaN	11	13	13	0	0	0	0	0.887046	NaN	0	sp|P13639|EF2_HUMAN	sp|P13639|EF2_HUMAN	504	sp|P13639|EF2_HUMAN Elongation factor 2 OS=Homo sapiens OX=9606 GN=EEF2 PE=1 SV=4
29.07	29.0968	29.1285	NaN	NaN	NaN						8	8	8	17.4	17.4	17.4	72.932	0	35.393	1857800000	30	NaN	NaN	8	7	7	1	1	1	0	0.745016	NaN	0	sp|P13667|PDIA4_HUMAN	sp|P13667|PDIA4_HUMAN	506	sp|P13667|PDIA4_HUMAN Protein disulfide-isomerase A4 OS=Homo sapiens OX=9606 GN=PDIA4 PE=1 SV=2
NaN	26.9029	26.6299	NaN	NaN	NaN						5	5	5	12.2	12.2	12.2	61.049	0	12.4	256800000	12	NaN	NaN	2	4	5	0	0	0	0	0.744303	NaN	0	sp|P13674|P4HA1_HUMAN	sp|P13674|P4HA1_HUMAN	507	sp|P13674|P4HA1_HUMAN Prolyl 4-hydroxylase subunit alpha-1 OS=Homo sapiens OX=9606 GN=P4HA1 PE=1 SV=2
27.9984	28.0582	27.9415	NaN	NaN	NaN						4	2	1	17.3	8.6	3.8	29.822	0	6.4293	785290000	12	NaN	NaN	2	2	2	0	0	0	0	0.74359	NaN	0	sp|P13761|2B17_HUMAN;sp|Q9TQE0|2B19_HUMAN;sp|P79483|DRB3_HUMAN;sp|Q30167|2B1A_HUMAN;sp|Q30154|DRB5_HUMAN;sp|Q30134|2B18_HUMAN;sp|Q29974|2B1G_HUMAN;sp|P13760|2B14_HUMAN;sp|P04229|2B11_HUMAN	sp|P13761|2B17_HUMAN;sp|Q9TQE0|2B19_HUMAN;sp|P79483|DRB3_HUMAN	509	sp|P13761|2B17_HUMAN HLA class II histocompatibility antigen, DRB1-7 beta chain OS=Homo sapiens OX=9606 GN=HLA-DRB1 PE=1 SV=1;sp|Q9TQE0|2B19_HUMAN HLA class II histocompatibility antigen, DRB1-9 beta chain OS=Homo sapiens OX=9606 GN=HLA-DRB1 PE=1 SV=1;sp|P
NaN	26.091	25.9385	NaN	NaN	NaN						2	2	2	4.4	4.4	4.4	70.81	0	7.1073	181150000	5	NaN	NaN	1	2	2	0	0	0	0	0.74288	NaN	0	sp|P13797|PLST_HUMAN;sp|Q14651|PLSI_HUMAN	sp|P13797|PLST_HUMAN;sp|Q14651|PLSI_HUMAN	510	sp|P13797|PLST_HUMAN Plastin-3 OS=Homo sapiens OX=9606 GN=PLS3 PE=1 SV=4;sp|Q14651|PLSI_HUMAN Plastin-1 OS=Homo sapiens OX=9606 GN=PLS1 PE=1 SV=2
NaN	24.3949	NaN	NaN	NaN	NaN						2	2	2	10.5	10.5	10.5	35.079	0	3.386	45578000	3	NaN	NaN	0	1	1	0	0	0	0	0.74217	NaN	0	sp|P13804|ETFA_HUMAN	sp|P13804|ETFA_HUMAN	511	sp|P13804|ETFA_HUMAN Electron transfer flavoprotein subunit alpha, mitochondrial OS=Homo sapiens OX=9606 GN=ETFA PE=1 SV=1
25.8433	25.9736	25.7792	NaN	NaN	NaN						3	3	3	9.9	9.9	9.9	45.518	0	6.9091	176760000	10	NaN	NaN	2	3	3	0	0	0	0	0.741462	NaN	0	sp|P13861|KAP2_HUMAN;sp|P31323|KAP3_HUMAN	sp|P13861|KAP2_HUMAN	512	sp|P13861|KAP2_HUMAN cAMP-dependent protein kinase type II-alpha regulatory subunit OS=Homo sapiens OX=9606 GN=PRKAR2A PE=1 SV=2
25.5295	25.6537	NaN	NaN	NaN	NaN						4	4	4	9.5	9.5	9.5	59.425	0	7.638	143180000	7	NaN	NaN	2	2	2	0	0	1	0	0.740755	NaN	0	sp|P14314|GLU2B_HUMAN	sp|P14314|GLU2B_HUMAN	515	sp|P14314|GLU2B_HUMAN Glucosidase 2 subunit beta OS=Homo sapiens OX=9606 GN=PRKCSH PE=1 SV=2
25.6716	NaN	NaN	NaN	NaN	NaN						3	3	3	3.3	3.3	3.3	136.38	0	8.4457	115900000	6	NaN	NaN	2	3	1	0	0	0	0	0.74005	NaN	0	sp|P14543|NID1_HUMAN	sp|P14543|NID1_HUMAN	517	sp|P14543|NID1_HUMAN Nidogen-1 OS=Homo sapiens OX=9606 GN=NID1 PE=1 SV=3
32.3968	32.5654	32.5394	NaN	NaN	NaN						22	22	22	43.9	43.9	43.9	57.936	0	155.16	17864000000	87	NaN	NaN	17	19	20	0	0	1	0	0.739345	NaN	0	sp|P14618|KPYM_HUMAN;sp|P30613|KPYR_HUMAN	sp|P14618|KPYM_HUMAN	518	sp|P14618|KPYM_HUMAN Pyruvate kinase PKM OS=Homo sapiens OX=9606 GN=PKM PE=1 SV=4
31.7879	31.6573	31.9587	30.3211	29.6768	29.9258				+	TD_X	27	27	25	34.6	34.6	32.9	92.468	0	155.12	11675000000	108	NaN	NaN	20	19	24	3	4	5	3.04191	0	1.82674	8.82985	sp|P14625|ENPL_HUMAN;sp|Q58FF3|ENPLL_HUMAN	sp|P14625|ENPL_HUMAN	519	sp|P14625|ENPL_HUMAN Endoplasmin OS=Homo sapiens OX=9606 GN=HSP90B1 PE=1 SV=1
29.9588	30.006	30.2193	NaN	30.0543	29.7061						11	11	11	32.9	32.9	32.9	64.132	0	104.46	3718700000	62	NaN	NaN	8	8	9	1	3	2	0.450032	0.384431	0.181176	1.09172	sp|P14866|HNRPL_HUMAN	sp|P14866|HNRPL_HUMAN	521	sp|P14866|HNRPL_HUMAN Heterogeneous nuclear ribonucleoprotein L OS=Homo sapiens OX=9606 GN=HNRNPL PE=1 SV=2
26.9083	27.1044	27.4172	NaN	NaN	NaN						5	5	5	13.2	13.2	13.2	57.136	0	14.827	442750000	13	NaN	NaN	3	4	5	0	0	0	0	0.738643	NaN	0	sp|P14868|SYDC_HUMAN	sp|P14868|SYDC_HUMAN	522	sp|P14868|SYDC_HUMAN Aspartate--tRNA ligase, cytoplasmic OS=Homo sapiens OX=9606 GN=DARS PE=1 SV=2
NaN	27.6003	27.4334	NaN	NaN	NaN						4	4	4	6.2	6.2	6.2	81.744	0	10.04	505720000	14	NaN	NaN	3	2	4	0	0	0	0	0.737941	NaN	0	sp|P14923|PLAK_HUMAN	sp|P14923|PLAK_HUMAN	523	sp|P14923|PLAK_HUMAN Junction plakoglobin OS=Homo sapiens OX=9606 GN=JUP PE=1 SV=3
NaN	NaN	25.9668	NaN	NaN	NaN						2	2	2	20.7	20.7	20.7	13.53	0	4.7502	66812000	2	NaN	NaN	0	0	2	0	0	0	0	0.737241	NaN	0	sp|P14927|QCR7_HUMAN	sp|P14927|QCR7_HUMAN	524	sp|P14927|QCR7_HUMAN Cytochrome b-c1 complex subunit 7 OS=Homo sapiens OX=9606 GN=UQCRB PE=1 SV=2
26.6948	26.397	NaN	NaN	NaN	NaN						4	4	4	4.7	4.7	4.7	109.54	0	9.3451	201570000	9	NaN	NaN	3	4	1	0	0	0	0	0.736542	NaN	0	sp|P15144|AMPN_HUMAN	sp|P15144|AMPN_HUMAN	526	sp|P15144|AMPN_HUMAN Aminopeptidase N OS=Homo sapiens OX=9606 GN=ANPEP PE=1 SV=4
NaN	24.0757	NaN	NaN	NaN	NaN						2	2	2	7.8	7.8	7.8	44.566	0	6.9845	41938000	3	NaN	NaN	1	1	1	0	0	0	0	0.735845	NaN	0	sp|P15309|PPAP_HUMAN	sp|P15309|PPAP_HUMAN	528	sp|P15309|PPAP_HUMAN Prostatic acid phosphatase OS=Homo sapiens OX=9606 GN=ACPP PE=1 SV=3
28.9611	28.7293	28.8152	NaN	NaN	NaN						10	6	6	13.5	8.2	8.2	69.412	0	18.525	1487000000	19	NaN	NaN	3	4	3	0	2	2	0	0.734454	NaN	0	sp|P15311|EZRI_HUMAN	sp|P15311|EZRI_HUMAN	529	sp|P15311|EZRI_HUMAN Ezrin OS=Homo sapiens OX=9606 GN=EZR PE=1 SV=4
NaN	25.7938	25.7125	NaN	NaN	NaN						2	2	2	4.7	4.7	4.7	56.5	0	4.7638	109150000	4	NaN	NaN	0	2	2	0	0	0	0	0.724186	NaN	0	sp|P21281|VATB2_HUMAN;sp|P15313|VATB1_HUMAN	sp|P21281|VATB2_HUMAN;sp|P15313|VATB1_HUMAN	530	sp|P21281|VATB2_HUMAN V-type proton ATPase subunit B, brain isoform OS=Homo sapiens OX=9606 GN=ATP6V1B2 PE=1 SV=3;sp|P15313|VATB1_HUMAN V-type proton ATPase subunit B, kidney isoform OS=Homo sapiens OX=9606 GN=ATP6V1B1 PE=1 SV=3
28.4818	28.4558	28.6201	NaN	NaN	NaN						5	5	5	21.2	21.2	21.2	31.324	0	12.427	1168700000	19	NaN	NaN	3	5	3	0	1	1	0	0.73376	NaN	0	sp|P15880|RS2_HUMAN	sp|P15880|RS2_HUMAN	532	sp|P15880|RS2_HUMAN 40S ribosomal protein S2 OS=Homo sapiens OX=9606 GN=RPS2 PE=1 SV=2
NaN	NaN	26.8514	NaN	NaN	NaN						5	5	5	14.8	14.8	14.8	46.604	0	11.743	253720000	11	NaN	NaN	1	5	4	0	0	0	0	0.733068	NaN	0	sp|P15907|SIAT1_HUMAN	sp|P15907|SIAT1_HUMAN	533	sp|P15907|SIAT1_HUMAN Beta-galactoside alpha-2,6-sialyltransferase 1 OS=Homo sapiens OX=9606 GN=ST6GAL1 PE=1 SV=1
30.1733	30.4111	30.5302	NaN	NaN	NaN						32	32	32	13.6	13.6	13.6	331.77	0	201.24	4102500000	72	NaN	NaN	19	24	26	0	0	0	0	0.732377	NaN	0	sp|P15924|DESP_HUMAN	sp|P15924|DESP_HUMAN	534	sp|P15924|DESP_HUMAN Desmoplakin OS=Homo sapiens OX=9606 GN=DSP PE=1 SV=3
27.8077	28.4299	28.2922	NaN	NaN	NaN						4	4	4	4.4	4.4	4.4	122.1	0	17.838	1016300000	16	NaN	NaN	2	3	3	1	1	0	0	0.731687	NaN	0	sp|P15941|MUC1_HUMAN	sp|P15941|MUC1_HUMAN	535	sp|P15941|MUC1_HUMAN Mucin-1 OS=Homo sapiens OX=9606 GN=MUC1 PE=1 SV=3
27.8642	27.311	27.5731	NaN	NaN	NaN						3	3	3	5.5	5.5	5.5	81.537	0	9.8787	599030000	11	NaN	NaN	3	3	3	0	0	0	0	0.730999	NaN	0	sp|P16070|CD44_HUMAN	sp|P16070|CD44_HUMAN	536	sp|P16070|CD44_HUMAN CD44 antigen OS=Homo sapiens OX=9606 GN=CD44 PE=1 SV=3
31.4412	31.4648	31.7212	NaN	NaN	NaN						8	3	1	55.2	25.9	25.9	15.144	0	46.089	9246000000	12	NaN	NaN	3	3	3	0	0	0	0	0.730312	NaN	0	sp|P16104|H2AX_HUMAN;sp|Q96QV6|H2A1A_HUMAN	sp|P16104|H2AX_HUMAN;sp|Q96QV6|H2A1A_HUMAN	537	sp|P16104|H2AX_HUMAN Histone H2AX OS=Homo sapiens OX=9606 GN=H2AFX PE=1 SV=2;sp|Q96QV6|H2A1A_HUMAN Histone H2A type 1-A OS=Homo sapiens OX=9606 GN=HIST1H2AA PE=1 SV=3
28.6829	27.983	28.3131	NaN	NaN	NaN						11	11	11	8.7	8.7	8.7	206.26	0	44.157	1036300000	25	NaN	NaN	8	8	7	1	0	0	0	0.729626	NaN	0	sp|P16157|ANK1_HUMAN	sp|P16157|ANK1_HUMAN	539	sp|P16157|ANK1_HUMAN Ankyrin-1 OS=Homo sapiens OX=9606 GN=ANK1 PE=1 SV=3
32.8848	33.2316	32.5194	33.0065	31.3904	31.9482						8	8	7	27.9	27.9	23.9	22.58	0	23.065	36638000000	65	NaN	NaN	4	6	7	3	4	2	0.670652	0.190847	0.763564	1.47801	sp|P16401|H15_HUMAN	sp|P16401|H15_HUMAN	541	sp|P16401|H15_HUMAN Histone H1.5 OS=Homo sapiens OX=9606 GN=HIST1H1B PE=1 SV=3
27.4337	27.1511	27.3566	NaN	NaN	NaN						4	4	4	5.9	5.9	5.9	76.689	0	8.9146	492950000	11	NaN	NaN	3	3	4	0	0	0	0	0.728942	NaN	0	sp|P16435|NCPR_HUMAN	sp|P16435|NCPR_HUMAN	545	sp|P16435|NCPR_HUMAN NADPH--cytochrome P450 reductase OS=Homo sapiens OX=9606 GN=POR PE=1 SV=2
NaN	26.2905	NaN	NaN	NaN	NaN						3	3	3	6.4	6.4	6.4	77.008	0	29.279	129680000	8	NaN	NaN	2	3	3	0	0	0	0	0.728259	NaN	0	sp|P16452|EPB42_HUMAN	sp|P16452|EPB42_HUMAN	546	sp|P16452|EPB42_HUMAN Erythrocyte membrane protein band 4.2 OS=Homo sapiens OX=9606 GN=EPB42 PE=1 SV=3
28.5348	28.5569	28.5022	NaN	NaN	NaN						8	8	6	11.3	11.3	9.1	114.76	0	25.974	1139100000	21	NaN	NaN	6	7	5	0	0	0	0	0.727577	NaN	0	sp|P16615|AT2A2_HUMAN;sp|O14983|AT2A1_HUMAN	sp|P16615|AT2A2_HUMAN;sp|O14983|AT2A1_HUMAN	547	sp|P16615|AT2A2_HUMAN Sarcoplasmic/endoplasmic reticulum calcium ATPase 2 OS=Homo sapiens OX=9606 GN=ATP2A2 PE=1 SV=1;sp|O14983|AT2A1_HUMAN Sarcoplasmic/endoplasmic reticulum calcium ATPase 1 OS=Homo sapiens OX=9606 GN=ATP2A1 PE=1 SV=1
NaN	29.725	29.5797	NaN	NaN	NaN						4	4	4	37.4	37.4	37.4	11.676	0	10.984	2141900000	16	NaN	NaN	3	3	3	0	0	2	0	0.726896	NaN	0	sp|P17096|HMGA1_HUMAN	sp|P17096|HMGA1_HUMAN	550	sp|P17096|HMGA1_HUMAN High mobility group protein HMG-I/HMG-Y OS=Homo sapiens OX=9606 GN=HMGA1 PE=1 SV=3
NaN	NaN	26.1687	NaN	NaN	NaN						6	2	2	16.6	10.2	10.2	53.535	0	5.5966	165460000	3	NaN	NaN	0	1	1	1	0	0	0	0.726217	NaN	0	sp|P17661|DESM_HUMAN	sp|P17661|DESM_HUMAN	553	sp|P17661|DESM_HUMAN Desmin OS=Homo sapiens OX=9606 GN=DES PE=1 SV=3
28.6424	28.6709	28.5976	NaN	NaN	NaN						12	8	8	22.1	15.3	15.3	69.147	0	18.145	1229200000	23	NaN	NaN	6	6	8	0	0	0	0	0.725539	NaN	0	sp|P17844|DDX5_HUMAN	sp|P17844|DDX5_HUMAN	555	sp|P17844|DDX5_HUMAN Probable ATP-dependent RNA helicase DDX5 OS=Homo sapiens OX=9606 GN=DDX5 PE=1 SV=1
NaN	25.525	NaN	NaN	NaN	NaN						3	3	3	5.1	5.1	5.1	85.018	0	7.0956	190730000	6	NaN	NaN	2	1	2	0	0	0	0	0.724862	NaN	0	sp|P17858|PFKAL_HUMAN	sp|P17858|PFKAL_HUMAN	556	sp|P17858|PFKAL_HUMAN ATP-dependent 6-phosphofructokinase, liver type OS=Homo sapiens OX=9606 GN=PFKL PE=1 SV=6
29.2845	29.9244	29.4454	NaN	NaN	NaN						7	7	7	28.4	28.4	28.4	26.152	0	26.936	2342100000	26	NaN	NaN	6	5	6	0	0	0	0	0.745731	NaN	0	sp|P17931|LEG3_HUMAN	sp|P17931|LEG3_HUMAN	557	sp|P17931|LEG3_HUMAN Galectin-3 OS=Homo sapiens OX=9606 GN=LGALS3 PE=1 SV=5
NaN	24.4078	NaN	NaN	NaN	NaN						2	2	2	5.7	5.7	5.7	49.203	0	3.2964	66807000	4	NaN	NaN	1	2	0	0	0	0	0	0.746448	NaN	0	sp|P17980|PRS6A_HUMAN	sp|P17980|PRS6A_HUMAN	558	sp|P17980|PRS6A_HUMAN 26S proteasome regulatory subunit 6A OS=Homo sapiens OX=9606 GN=PSMC3 PE=1 SV=3
27.2385	27.2335	27.2592	NaN	NaN	NaN						5	5	5	10.8	10.8	10.8	60.343	0	14.197	467710000	19	NaN	NaN	4	5	4	0	1	0	0	0.747165	NaN	0	sp|P17987|TCPA_HUMAN	sp|P17987|TCPA_HUMAN	559	sp|P17987|TCPA_HUMAN T-complex protein 1 subunit alpha OS=Homo sapiens OX=9606 GN=TCP1 PE=1 SV=1
NaN	NaN	NaN	NaN	28.2746	NaN						2	2	2	15.5	15.5	15.5	12.538	0	3.455	44777000	4	NaN	NaN	0	0	1	0	1	1	0	0.747885	NaN	0	sp|P18077|RL35A_HUMAN	sp|P18077|RL35A_HUMAN	560	sp|P18077|RL35A_HUMAN 60S ribosomal protein L35a OS=Homo sapiens OX=9606 GN=RPL35A PE=1 SV=2
26.353	26.599	25.8671	NaN	NaN	NaN						4	4	4	5.5	5.5	5.5	88.053	0	10.537	241350000	10	NaN	NaN	4	3	3	0	0	0	0	0.769358	NaN	0	sp|P18084|ITB5_HUMAN	sp|P18084|ITB5_HUMAN	561	sp|P18084|ITB5_HUMAN Integrin beta-5 OS=Homo sapiens OX=9606 GN=ITGB5 PE=1 SV=1
30.4027	30.5408	30.355	30.1183	29.911	30.4081						7	7	7	31	31	31	29.225	0	20.939	5760400000	34	NaN	NaN	5	6	6	2	3	2	0.86382	0.106074	0.287057	1.85729	sp|P18124|RL7_HUMAN	sp|P18124|RL7_HUMAN	562	sp|P18124|RL7_HUMAN 60S ribosomal protein L7 OS=Homo sapiens OX=9606 GN=RPL7 PE=1 SV=1
27.8382	27.8041	28.0323	NaN	NaN	NaN						8	8	8	10.1	10.1	10.1	123.8	0	24.56	772820000	18	NaN	NaN	4	6	5	0	1	2	0	0.768597	NaN	0	sp|P18206|VINC_HUMAN	sp|P18206|VINC_HUMAN	563	sp|P18206|VINC_HUMAN Vinculin OS=Homo sapiens OX=9606 GN=VCL PE=1 SV=4
NaN	NaN	25.3267	NaN	NaN	NaN						2	2	2	3.1	3.1	3.1	90.718	0	4.1764	82629000	5	NaN	NaN	1	1	2	0	0	0	0	0.767838	NaN	0	sp|P18433|PTPRA_HUMAN	sp|P18433|PTPRA_HUMAN	564	sp|P18433|PTPRA_HUMAN Receptor-type tyrosine-protein phosphatase alpha OS=Homo sapiens OX=9606 GN=PTPRA PE=1 SV=3
NaN	27.2628	NaN	NaN	NaN	NaN						6	6	6	3.5	3.5	3.5	263.83	0	10.783	240280000	10	NaN	NaN	1	4	3	0	0	0	0	0.76708	NaN	0	sp|P18583|SON_HUMAN	sp|P18583|SON_HUMAN	565	sp|P18583|SON_HUMAN Protein SON OS=Homo sapiens OX=9606 GN=SON PE=1 SV=4
29.3094	29.5265	29.6759	NaN	28.2256	NaN						7	7	7	35.3	35.3	35.3	21.397	0	24.998	2349700000	31	NaN	NaN	6	6	6	1	3	0	0	0.766323	1.27834	0	sp|P18621|RL17_HUMAN	sp|P18621|RL17_HUMAN	567	sp|P18621|RL17_HUMAN 60S ribosomal protein L17 OS=Homo sapiens OX=9606 GN=RPL17 PE=1 SV=3
28.8726	28.9402	28.8179	NaN	NaN	NaN						6	6	6	23.3	23.3	23.3	44.969	0	30.989	1668100000	21	NaN	NaN	4	5	6	0	1	0	0	0.765568	NaN	0	sp|P18754|RCC1_HUMAN	sp|P18754|RCC1_HUMAN	569	sp|P18754|RCC1_HUMAN Regulator of chromosome condensation OS=Homo sapiens OX=9606 GN=RCC1 PE=1 SV=1
28.2224	28.1299	28.5372	28.7742	NaN	NaN						9	9	9	14.6	14.6	14.6	76.613	0	27.172	1202800000	28	NaN	NaN	7	5	9	2	1	1	0	0.764815	-0.477706	0	sp|P19338|NUCL_HUMAN	sp|P19338|NUCL_HUMAN	572	sp|P19338|NUCL_HUMAN Nucleolin OS=Homo sapiens OX=9606 GN=NCL PE=1 SV=3
25.9368	26.1843	26.0523	NaN	NaN	NaN						4	4	4	4.1	4.1	4.1	102.48	0	5.9645	205880000	8	NaN	NaN	3	2	3	0	0	0	0	0.764063	NaN	0	sp|P19367|HXK1_HUMAN;sp|Q2TB90|HKDC1_HUMAN;sp|P52789|HXK2_HUMAN;sp|P52790|HXK3_HUMAN	sp|P19367|HXK1_HUMAN	573	sp|P19367|HXK1_HUMAN Hexokinase-1 OS=Homo sapiens OX=9606 GN=HK1 PE=1 SV=3
26.4485	26.1795	26.3679	NaN	NaN	NaN						5	5	5	7.8	7.8	7.8	62.094	0	9.5461	247470000	12	NaN	NaN	3	5	4	0	0	0	0	0.763312	NaN	0	sp|P19525|E2AK2_HUMAN	sp|P19525|E2AK2_HUMAN	574	sp|P19525|E2AK2_HUMAN Interferon-induced, double-stranded RNA-activated protein kinase OS=Homo sapiens OX=9606 GN=EIF2AK2 PE=1 SV=2
25.8611	NaN	NaN	NaN	NaN	NaN						2	2	2	2.9	2.9	2.9	106.46	0	6.2805	112180000	3	NaN	NaN	2	1	0	0	0	0	0	0.762563	NaN	0	sp|P19823|ITIH2_HUMAN	sp|P19823|ITIH2_HUMAN	575	sp|P19823|ITIH2_HUMAN Inter-alpha-trypsin inhibitor heavy chain H2 OS=Homo sapiens OX=9606 GN=ITIH2 PE=1 SV=2
26.4499	26.2701	26.4559	NaN	NaN	NaN						3	3	3	6.1	6.1	6.1	101.39	0	16.387	261120000	7	NaN	NaN	2	3	2	0	0	0	0	0.761816	NaN	0	sp|P19827|ITIH1_HUMAN	sp|P19827|ITIH1_HUMAN	576	sp|P19827|ITIH1_HUMAN Inter-alpha-trypsin inhibitor heavy chain H1 OS=Homo sapiens OX=9606 GN=ITIH1 PE=1 SV=3
28.8137	28.7755	29.0003	NaN	NaN	NaN						11	11	5	12.9	12.9	6.6	134.68	0	58.15	1486100000	34	NaN	NaN	9	9	11	0	1	1	0	0.76107	NaN	0	sp|P20020|AT2B1_HUMAN;sp|Q16720|AT2B3_HUMAN;sp|Q01814|AT2B2_HUMAN	sp|P20020|AT2B1_HUMAN	579	sp|P20020|AT2B1_HUMAN Plasma membrane calcium-transporting ATPase 1 OS=Homo sapiens OX=9606 GN=ATP2B1 PE=1 SV=4
27.1459	27.3269	27.1984	NaN	NaN	NaN						4	4	4	18.3	18.3	18.3	38.388	0	13.957	563360000	14	NaN	NaN	2	2	2	1	2	2	0	0.760325	NaN	0	sp|P20042|IF2B_HUMAN	sp|P20042|IF2B_HUMAN	580	sp|P20042|IF2B_HUMAN Eukaryotic translation initiation factor 2 subunit 2 OS=Homo sapiens OX=9606 GN=EIF2S2 PE=1 SV=2
NaN	27.2142	27.0317	NaN	NaN	NaN						4	4	4	23.6	23.6	23.6	23.593	0	10.917	379880000	16	NaN	NaN	2	3	3	1	0	0	0	0.759582	NaN	0	sp|P20340|RAB6A_HUMAN;sp|Q9NRW1|RAB6B_HUMAN;sp|Q14964|RB39A_HUMAN	sp|P20340|RAB6A_HUMAN	583	sp|P20340|RAB6A_HUMAN Ras-related protein Rab-6A OS=Homo sapiens OX=9606 GN=RAB6A PE=1 SV=3
26.946	26.9147	27.0298	NaN	NaN	NaN						5	5	4	10.1	10.1	8.1	82.088	0	17.32	384760000	11	NaN	NaN	4	3	2	0	0	0	0	0.75884	NaN	0	sp|P20592|MX2_HUMAN	sp|P20592|MX2_HUMAN	585	sp|P20592|MX2_HUMAN Interferon-induced GTP-binding protein Mx2 OS=Homo sapiens OX=9606 GN=MX2 PE=1 SV=1
27.9029	28.0034	28.0099	NaN	NaN	NaN						3	3	3	17.8	17.8	17.8	26.489	0	9.8944	772510000	13	NaN	NaN	2	2	3	0	0	0	0	0.7581	NaN	0	sp|P20618|PSB1_HUMAN	sp|P20618|PSB1_HUMAN	586	sp|P20618|PSB1_HUMAN Proteasome subunit beta type-1 OS=Homo sapiens OX=9606 GN=PSMB1 PE=1 SV=2
29.2452	29.3044	29.7885	29.5978	30.2065	29.4693						17	16	16	31.6	30.2	30.2	66.408	0	82.983	2244400000	53	NaN	NaN	7	10	10	5	7	4	0.474166	0.34975	-0.311818	-1.0935	sp|P20700|LMNB1_HUMAN	sp|P20700|LMNB1_HUMAN	588	sp|P20700|LMNB1_HUMAN Lamin-B1 OS=Homo sapiens OX=9606 GN=LMNB1 PE=1 SV=2
28.4542	27.573	27.2487	NaN	NaN	NaN						3	3	3	2.9	2.9	2.9	183.56	0	19.928	715370000	8	NaN	NaN	2	3	2	0	0	0	0	0.757361	NaN	0	sp|P20908|CO5A1_HUMAN	sp|P20908|CO5A1_HUMAN	590	sp|P20908|CO5A1_HUMAN Collagen alpha-1(V) chain OS=Homo sapiens OX=9606 GN=COL5A1 PE=1 SV=3
NaN	NaN	23.8797	NaN	NaN	NaN						2	2	2	2.7	2.7	2.7	91.361	0	2.4932	15724000	2	NaN	NaN	0	0	2	0	0	0	0	0.756623	NaN	0	sp|Q9UQ88|CD11A_HUMAN;sp|P21127|CD11B_HUMAN	sp|Q9UQ88|CD11A_HUMAN;sp|P21127|CD11B_HUMAN	591	sp|Q9UQ88|CD11A_HUMAN Cyclin-dependent kinase 11A OS=Homo sapiens OX=9606 GN=CDK11A PE=1 SV=4;sp|P21127|CD11B_HUMAN Cyclin-dependent kinase 11B OS=Homo sapiens OX=9606 GN=CDK11B PE=1 SV=4
29.3887	29.6491	29.1303	NaN	NaN	NaN						4	4	4	24.4	24.4	24.4	20.567	0	15.454	2086900000	15	NaN	NaN	4	4	4	1	0	0	0	0.755887	NaN	0	sp|P21291|CSRP1_HUMAN	sp|P21291|CSRP1_HUMAN	592	sp|P21291|CSRP1_HUMAN Cysteine and glycine-rich protein 1 OS=Homo sapiens OX=9606 GN=CSRP1 PE=1 SV=3
34.8225	34.9363	34.8438	32.049	31.6309	31.3285				+	TD_X	82	82	77	42.4	42.4	42.1	280.74	0	323.31	94231000000	463	NaN	NaN	73	69	73	23	17	14	3.95039	0	3.19808	15.1004	sp|P21333|FLNA_HUMAN	sp|P21333|FLNA_HUMAN	593	sp|P21333|FLNA_HUMAN Filamin-A OS=Homo sapiens OX=9606 GN=FLNA PE=1 SV=4
NaN	NaN	24.6218	NaN	NaN	NaN						3	3	3	7.1	7.1	7.1	63.367	0	6.2756	56655000	4	NaN	NaN	1	1	2	0	0	0	0	0.755153	NaN	0	sp|P21589|5NTD_HUMAN	sp|P21589|5NTD_HUMAN	594	sp|P21589|5NTD_HUMAN 5-nucleotidase OS=Homo sapiens OX=9606 GN=NT5E PE=1 SV=1
28.0201	28.5054	28.4451	NaN	NaN	NaN						8	8	8	35.3	35.3	35.3	30.772	0	18.084	995080000	18	NaN	NaN	2	5	7	0	0	0	0	0.754419	NaN	0	sp|P21796|VDAC1_HUMAN	sp|P21796|VDAC1_HUMAN	595	sp|P21796|VDAC1_HUMAN Voltage-dependent anion-selective channel protein 1 OS=Homo sapiens OX=9606 GN=VDAC1 PE=1 SV=2
31.0347	30.547	30.3281	NaN	NaN	NaN						10	10	10	25.8	25.8	25.8	41.654	0	105.14	5349900000	47	NaN	NaN	8	9	8	1	2	0	0	0.753688	NaN	0	sp|P21810|PGS1_HUMAN	sp|P21810|PGS1_HUMAN	596	sp|P21810|PGS1_HUMAN Biglycan OS=Homo sapiens OX=9606 GN=BGN PE=1 SV=2
26.6814	NaN	26.7946	NaN	NaN	NaN						3	3	3	11.8	11.8	11.8	31.629	0	9.0285	266790000	7	NaN	NaN	3	1	3	0	0	0	0	0.752957	NaN	0	sp|P21912|SDHB_HUMAN	sp|P21912|SDHB_HUMAN	597	sp|P21912|SDHB_HUMAN Succinate dehydrogenase [ubiquinone] iron-sulfur subunit, mitochondrial OS=Homo sapiens OX=9606 GN=SDHB PE=1 SV=3
27.2969	27.1756	27.1039	NaN	NaN	NaN						4	4	4	6.6	6.6	6.6	77.328	0	12.731	457220000	14	NaN	NaN	4	4	4	0	0	1	0	0.752228	NaN	0	sp|P21980|TGM2_HUMAN	sp|P21980|TGM2_HUMAN	599	sp|P21980|TGM2_HUMAN Protein-glutamine gamma-glutamyltransferase 2 OS=Homo sapiens OX=9606 GN=TGM2 PE=1 SV=2
29.1285	29.4592	29.3728	NaN	NaN	NaN						5	5	5	24	24	24	33.784	0	17.81	1953600000	20	NaN	NaN	4	5	5	0	0	0	0	0.751501	NaN	0	sp|P22087|FBRL_HUMAN	sp|P22087|FBRL_HUMAN	601	sp|P22087|FBRL_HUMAN rRNA 2-O-methyltransferase fibrillarin OS=Homo sapiens OX=9606 GN=FBL PE=1 SV=2
27.6854	27.9068	28.0893	NaN	27.6002	NaN						5	5	5	9.9	9.9	9.9	47.079	0	14.648	763900000	13	NaN	NaN	2	2	5	1	2	0	0	0.750775	0.293609	0	sp|P22234|PUR6_HUMAN	sp|P22234|PUR6_HUMAN	603	sp|P22234|PUR6_HUMAN Multifunctional protein ADE2 OS=Homo sapiens OX=9606 GN=PAICS PE=1 SV=3
29.7402	30.0415	30.073	NaN	NaN	NaN						15	15	15	20.5	20.5	20.5	117.85	0	170.17	3039200000	40	NaN	NaN	10	14	11	0	0	0	0	0.75005	NaN	0	sp|P22314|UBA1_HUMAN	sp|P22314|UBA1_HUMAN	604	sp|P22314|UBA1_HUMAN Ubiquitin-like modifier-activating enzyme 1 OS=Homo sapiens OX=9606 GN=UBA1 PE=1 SV=3
NaN	27.5643	NaN	NaN	NaN	NaN						3	3	3	28.9	28.9	28.9	17.298	0	5.7041	427240000	5	NaN	NaN	2	2	1	0	0	0	0	0.749327	NaN	0	sp|P22392|NDKB_HUMAN;sp|P15531|NDKA_HUMAN;sp|O60361|NDK8_HUMAN	sp|P22392|NDKB_HUMAN;sp|P15531|NDKA_HUMAN	605	sp|P22392|NDKB_HUMAN Nucleoside diphosphate kinase B OS=Homo sapiens OX=9606 GN=NME2 PE=1 SV=1;sp|P15531|NDKA_HUMAN Nucleoside diphosphate kinase A OS=Homo sapiens OX=9606 GN=NME1 PE=1 SV=1
30.8248	29.7616	30.7583	29.3104	29.1262	NaN				+	TD_X	11	11	11	47	47	47	37.429	0	73.613	4805600000	46	NaN	NaN	10	8	9	2	3	1	1.14597	0.04136	1.22992	2.73806	sp|P22626|ROA2_HUMAN	sp|P22626|ROA2_HUMAN	606	sp|P22626|ROA2_HUMAN Heterogeneous nuclear ribonucleoproteins A2/B1 OS=Homo sapiens OX=9606 GN=HNRNPA2B1 PE=1 SV=2
25.8504	NaN	NaN	NaN	NaN	NaN						3	3	3	9.1	9.1	9.1	48.442	0	6.9901	176340000	4	NaN	NaN	2	2	1	0	0	0	0	0.748605	NaN	0	sp|P22695|QCR2_HUMAN	sp|P22695|QCR2_HUMAN	607	sp|P22695|QCR2_HUMAN Cytochrome b-c1 complex subunit 2, mitochondrial OS=Homo sapiens OX=9606 GN=UQCRC2 PE=1 SV=3
27.6471	27.9156	27.5036	NaN	NaN	NaN						5	5	5	11.1	11.1	11.1	77.213	0	31.81	645460000	19	NaN	NaN	4	4	5	0	0	0	0	0.735149	NaN	0	sp|P23142|FBLN1_HUMAN	sp|P23142|FBLN1_HUMAN	608	sp|P23142|FBLN1_HUMAN Fibulin-1 OS=Homo sapiens OX=9606 GN=FBLN1 PE=1 SV=4
29.1735	29.293	29.2622	NaN	NaN	NaN						4	4	4	11.9	11.9	11.9	68.686	0	30.215	1933900000	26	NaN	NaN	4	4	3	0	0	0	0	0.722839	NaN	0	sp|P23219|PGH1_HUMAN	sp|P23219|PGH1_HUMAN	609	sp|P23219|PGH1_HUMAN Prostaglandin G/H synthase 1 OS=Homo sapiens OX=9606 GN=PTGS1 PE=1 SV=2
29.3345	29.1414	29.0097	29.7176	NaN	NaN						12	12	11	23.6	23.6	22.5	76.149	0	78.859	2287600000	29	NaN	NaN	7	4	8	2	3	2	0	0.691327	-0.555735	0	sp|P23246|SFPQ_HUMAN	sp|P23246|SFPQ_HUMAN	611	sp|P23246|SFPQ_HUMAN Splicing factor, proline- and glutamine-rich OS=Homo sapiens OX=9606 GN=SFPQ PE=1 SV=2
31.4997	31.386	31.2204	NaN	NaN	NaN						11	11	11	44	44	44	23.742	0	84.361	8858100000	47	NaN	NaN	9	7	8	0	0	0	0	0.722167	NaN	0	sp|P23284|PPIB_HUMAN	sp|P23284|PPIB_HUMAN	612	sp|P23284|PPIB_HUMAN Peptidyl-prolyl cis-trans isomerase B OS=Homo sapiens OX=9606 GN=PPIB PE=1 SV=2
25.6324	25.8874	25.9119	NaN	NaN	NaN						2	2	2	7	7	7	53.165	0	6.1921	173380000	7	NaN	NaN	2	2	2	0	0	0	0	0.700047	NaN	0	sp|P23381|SYWC_HUMAN	sp|P23381|SYWC_HUMAN	614	sp|P23381|SYWC_HUMAN Tryptophan--tRNA ligase, cytoplasmic OS=Homo sapiens OX=9606 GN=WARS PE=1 SV=2
28.9642	29.2596	29.4425	NaN	NaN	NaN						7	7	7	36.2	36.2	36.2	26.688	0	17.047	2535600000	26	NaN	NaN	5	3	6	2	2	1	0	0.699417	NaN	0	sp|P23396|RS3_HUMAN	sp|P23396|RS3_HUMAN	615	sp|P23396|RS3_HUMAN 40S ribosomal protein S3 OS=Homo sapiens OX=9606 GN=RPS3 PE=1 SV=2
NaN	25.1222	NaN	NaN	NaN	NaN						2	2	2	1.8	1.8	1.8	162	0	5.3818	42679000	5	NaN	NaN	1	2	1	0	0	0	0	0.698788	NaN	0	sp|P23470|PTPRG_HUMAN	sp|P23470|PTPRG_HUMAN	616	sp|P23470|PTPRG_HUMAN Receptor-type tyrosine-protein phosphatase gamma OS=Homo sapiens OX=9606 GN=PTPRG PE=1 SV=4
NaN	NaN	26.1141	NaN	NaN	NaN						3	3	3	8.8	8.8	8.8	47.716	0	8.2944	182630000	7	NaN	NaN	2	2	3	0	0	0	0	0.69816	NaN	0	sp|P23526|SAHH_HUMAN	sp|P23526|SAHH_HUMAN	617	sp|P23526|SAHH_HUMAN Adenosylhomocysteinase OS=Homo sapiens OX=9606 GN=AHCY PE=1 SV=4
31.4327	31.3683	31.4378	NaN	NaN	NaN						18	6	0	69.8	20.6	0	13.92	0	11.011	8581900000	23	NaN	NaN	4	2	3	0	1	1	0	0.697533	NaN	0	sp|Q16778|H2B2E_HUMAN;sp|P33778|H2B1B_HUMAN;sp|P23527|H2B1O_HUMAN;sp|Q96A08|H2B1A_HUMAN	sp|Q16778|H2B2E_HUMAN;sp|P33778|H2B1B_HUMAN;sp|P23527|H2B1O_HUMAN	618	sp|Q16778|H2B2E_HUMAN Histone H2B type 2-E OS=Homo sapiens OX=9606 GN=HIST2H2BE PE=1 SV=3;sp|P33778|H2B1B_HUMAN Histone H2B type 1-B OS=Homo sapiens OX=9606 GN=HIST1H2BB PE=1 SV=2;sp|P23527|H2B1O_HUMAN Histone H2B type 1-O OS=Homo sapiens OX=9606 GN=HIST1H
29.6549	30.1802	30.1681	NaN	NaN	NaN						6	6	6	39.2	39.2	39.2	18.502	0	19.677	3571200000	28	NaN	NaN	4	4	4	2	2	2	0	0.696908	NaN	0	sp|P23528|COF1_HUMAN;sp|Q9Y281|COF2_HUMAN	sp|P23528|COF1_HUMAN	619	sp|P23528|COF1_HUMAN Cofilin-1 OS=Homo sapiens OX=9606 GN=CFL1 PE=1 SV=3
27.5796	28.0081	28.2008	NaN	NaN	NaN						11	5	5	12.9	6.7	6.7	137.92	0	26.607	756080000	14	NaN	NaN	2	5	3	1	0	0	0	0.696283	NaN	0	sp|P23634|AT2B4_HUMAN	sp|P23634|AT2B4_HUMAN	621	sp|P23634|AT2B4_HUMAN Plasma membrane calcium-transporting ATPase 4 OS=Homo sapiens OX=9606 GN=ATP2B4 PE=1 SV=2
NaN	NaN	22.964	NaN	NaN	NaN						2	2	2	3.8	3.8	3.8	73.776	0	3.8115	8335600	2	NaN	NaN	0	0	2	0	0	0	0	0.69566	NaN	0	sp|P23786|CPT2_HUMAN	sp|P23786|CPT2_HUMAN	622	sp|P23786|CPT2_HUMAN Carnitine O-palmitoyltransferase 2, mitochondrial OS=Homo sapiens OX=9606 GN=CPT2 PE=1 SV=2
27.581	NaN	26.6502	NaN	NaN	NaN						2	2	2	11.7	11.7	11.7	28.908	0	67.173	427120000	8	NaN	NaN	2	1	2	0	0	0	0	0.695038	NaN	0	sp|P24539|AT5F1_HUMAN	sp|P24539|AT5F1_HUMAN	624	sp|P24539|AT5F1_HUMAN ATP synthase F(0) complex subunit B1, mitochondrial OS=Homo sapiens OX=9606 GN=ATP5PB PE=1 SV=2
27.6807	28.468	28.0423	NaN	NaN	NaN						5	5	5	14.1	14.1	14.1	45.199	0	12.179	832420000	12	NaN	NaN	3	3	4	0	1	0	0	0.694416	NaN	0	sp|P24752|THIL_HUMAN;rev_sp|Q9NVE4|CCD87_HUMAN	sp|P24752|THIL_HUMAN	625	sp|P24752|THIL_HUMAN Acetyl-CoA acetyltransferase, mitochondrial OS=Homo sapiens OX=9606 GN=ACAT1 PE=1 SV=1
32.1218	31.5631	31.0752	NaN	29.3935	28.8638				+	TD_X	30	30	30	19.3	19.3	19.3	240.85	0	174.08	10174000000	108	NaN	NaN	28	23	22	0	4	3	1.95304	0.003375	2.45804	5.61951	sp|P24821|TENA_HUMAN	sp|P24821|TENA_HUMAN	626	sp|P24821|TENA_HUMAN Tenascin OS=Homo sapiens OX=9606 GN=TNC PE=1 SV=3
NaN	NaN	24.6464	NaN	NaN	NaN						3	3	3	2.9	2.9	2.9	217.17	0	7.8354	74661000	7	NaN	NaN	0	1	2	1	1	0	0	0.693796	NaN	0	sp|P24928|RPB1_HUMAN	sp|P24928|RPB1_HUMAN	628	sp|P24928|RPB1_HUMAN DNA-directed RNA polymerase II subunit RPB1 OS=Homo sapiens OX=9606 GN=POLR2A PE=1 SV=2
27.0271	26.8764	27.1148	NaN	NaN	NaN						9	9	9	11.8	11.8	11.8	90.98	0	32.078	408980000	19	NaN	NaN	5	5	6	1	2	1	0	0.693178	NaN	0	sp|P25205|MCM3_HUMAN	sp|P25205|MCM3_HUMAN	629	sp|P25205|MCM3_HUMAN DNA replication licensing factor MCM3 OS=Homo sapiens OX=9606 GN=MCM3 PE=1 SV=3
26.407	25.5819	NaN	NaN	NaN	NaN						3	3	3	10	10	10	38.044	0	6.9855	194930000	8	NaN	NaN	2	3	3	0	0	0	0	0.69256	NaN	0	sp|P25685|DNJB1_HUMAN	sp|P25685|DNJB1_HUMAN	630	sp|P25685|DNJB1_HUMAN DnaJ homolog subfamily B member 1 OS=Homo sapiens OX=9606 GN=DNAJB1 PE=1 SV=4
32.0979	32.3581	32.3814	NaN	NaN	NaN						17	17	17	32.2	32.2	32.2	59.75	0	204.37	15890000000	85	NaN	NaN	15	15	14	0	0	0	0	0.691943	NaN	0	sp|P25705|ATPA_HUMAN	sp|P25705|ATPA_HUMAN	631	sp|P25705|ATPA_HUMAN ATP synthase subunit alpha, mitochondrial OS=Homo sapiens OX=9606 GN=ATP5F1A PE=1 SV=1
NaN	NaN	NaN	NaN	27.4632	NaN						3	3	3	13.3	13.3	13.3	29.555	0	8.5255	183670000	10	NaN	NaN	1	0	2	1	2	1	0	0.690713	NaN	0	sp|P25786|PSA1_HUMAN	sp|P25786|PSA1_HUMAN	632	sp|P25786|PSA1_HUMAN Proteasome subunit alpha type-1 OS=Homo sapiens OX=9606 GN=PSMA1 PE=1 SV=1
31.0009	31.1236	30.8842	NaN	NaN	NaN						16	16	12	27.9	27.9	22.5	67.819	0	162.68	6611500000	52	NaN	NaN	10	12	13	1	1	1	0	0.681625	NaN	0	sp|P26038|MOES_HUMAN	sp|P26038|MOES_HUMAN	634	sp|P26038|MOES_HUMAN Moesin OS=Homo sapiens OX=9606 GN=MSN PE=1 SV=3
NaN	26.7834	27.0432	NaN	NaN	NaN						4	4	4	16.8	16.8	16.8	54.416	0	29.163	523690000	10	NaN	NaN	2	4	2	0	0	0	0	0.690099	NaN	0	sp|P26196|DDX6_HUMAN	sp|P26196|DDX6_HUMAN	635	sp|P26196|DDX6_HUMAN Probable ATP-dependent RNA helicase DDX6 OS=Homo sapiens OX=9606 GN=DDX6 PE=1 SV=2
NaN	24.8089	NaN	NaN	NaN	NaN						4	4	4	2.7	2.7	2.7	183.16	0	28.55	124140000	9	NaN	NaN	1	1	3	0	0	1	0	0.689487	NaN	0	sp|P26358|DNMT1_HUMAN	sp|P26358|DNMT1_HUMAN	637	sp|P26358|DNMT1_HUMAN DNA (cytosine-5)-methyltransferase 1 OS=Homo sapiens OX=9606 GN=DNMT1 PE=1 SV=2
NaN	NaN	24.5916	NaN	NaN	NaN						2	2	2	8.6	8.6	8.6	53.5	0	6.2856	64796000	2	NaN	NaN	0	0	1	1	1	0	0	0.688876	NaN	0	sp|P26368|U2AF2_HUMAN	sp|P26368|U2AF2_HUMAN	638	sp|P26368|U2AF2_HUMAN Splicing factor U2AF 65 kDa subunit OS=Homo sapiens OX=9606 GN=U2AF2 PE=1 SV=4
29.5379	29.415	29.7574	NaN	NaN	NaN						5	5	5	20.9	20.9	20.9	24.261	0	94.269	2507500000	18	NaN	NaN	4	4	4	1	1	0	0	0.688266	NaN	0	sp|P26373|RL13_HUMAN	sp|P26373|RL13_HUMAN	639	sp|P26373|RL13_HUMAN 60S ribosomal protein L13 OS=Homo sapiens OX=9606 GN=RPL13 PE=1 SV=4
27.9398	28.7007	28.3955	NaN	NaN	NaN						4	4	4	18.2	18.2	18.2	24.033	0	10.784	1005600000	17	NaN	NaN	4	3	3	0	0	0	0	0.687657	NaN	0	sp|P26583|HMGB2_HUMAN	sp|P26583|HMGB2_HUMAN	640	sp|P26583|HMGB2_HUMAN High mobility group protein B2 OS=Homo sapiens OX=9606 GN=HMGB2 PE=1 SV=2
27.9775	27.7007	28.2721	NaN	NaN	NaN						6	6	6	14.3	14.3	14.3	57.221	0	17.824	882850000	16	NaN	NaN	3	3	4	2	2	1	0	0.687049	NaN	0	sp|P26599|PTBP1_HUMAN	sp|P26599|PTBP1_HUMAN	641	sp|P26599|PTBP1_HUMAN Polypyrimidine tract-binding protein 1 OS=Homo sapiens OX=9606 GN=PTBP1 PE=1 SV=1
NaN	26.7727	26.7278	NaN	NaN	NaN						6	6	6	6.9	6.9	6.9	140.47	0	14.228	218820000	10	NaN	NaN	0	4	5	0	0	0	0	0.686442	NaN	0	sp|P26640|SYVC_HUMAN	sp|P26640|SYVC_HUMAN	642	sp|P26640|SYVC_HUMAN Valine--tRNA ligase OS=Homo sapiens OX=9606 GN=VARS PE=1 SV=4
29.3819	29.8641	30.1582	28.8506	27.8813	NaN				+	TD_X	9	9	9	17.8	17.8	17.8	50.118	0	25.041	3240300000	28	NaN	NaN	4	6	8	2	3	1	1.26989	0.0326809	1.4355	3.08993	sp|P26641|EF1G_HUMAN	sp|P26641|EF1G_HUMAN	643	sp|P26641|EF1G_HUMAN Elongation factor 1-gamma OS=Homo sapiens OX=9606 GN=EEF1G PE=1 SV=3
27.9802	28.2383	27.9234	NaN	NaN	NaN						3	3	3	12.2	12.2	12.2	31.73	0	14.693	813800000	7	NaN	NaN	2	2	3	0	0	0	0	0.685836	NaN	0	sp|P27105|STOM_HUMAN	sp|P27105|STOM_HUMAN	645	sp|P27105|STOM_HUMAN Erythrocyte band 7 integral membrane protein OS=Homo sapiens OX=9606 GN=STOM PE=1 SV=3
NaN	NaN	27.0468	NaN	NaN	NaN						4	4	4	10.3	10.3	10.3	43.135	0	8.9457	253810000	14	NaN	NaN	2	2	4	1	1	1	0	0.685231	NaN	0	sp|P27361|MK03_HUMAN	sp|P27361|MK03_HUMAN	648	sp|P27361|MK03_HUMAN Mitogen-activated protein kinase 3 OS=Homo sapiens OX=9606 GN=MAPK3 PE=1 SV=4
27.872	27.8222	28.0683	NaN	NaN	NaN						3	3	3	11.7	11.7	11.7	24.604	0	44.198	816630000	11	NaN	NaN	3	3	3	0	0	0	0	0.684627	NaN	0	sp|P27635|RL10_HUMAN;sp|Q96L21|RL10L_HUMAN	sp|P27635|RL10_HUMAN	651	sp|P27635|RL10_HUMAN 60S ribosomal protein L10 OS=Homo sapiens OX=9606 GN=RPL10 PE=1 SV=4
28.3406	28.7342	28.7912	NaN	NaN	NaN						7	7	7	23	23	23	35.554	0	23.715	1227300000	20	NaN	NaN	4	6	4	0	0	1	0	0.684025	NaN	0	sp|P27695|APEX1_HUMAN	sp|P27695|APEX1_HUMAN	653	sp|P27695|APEX1_HUMAN DNA-(apurinic or apyrimidinic site) lyase OS=Homo sapiens OX=9606 GN=APEX1 PE=1 SV=2
27.4147	NaN	27.4486	NaN	NaN	NaN						8	8	8	32.1	32.1	32.1	48.141	0	42.004	641650000	17	NaN	NaN	3	2	2	1	3	2	0	0.683423	NaN	0	sp|P27797|CALR_HUMAN	sp|P27797|CALR_HUMAN	655	sp|P27797|CALR_HUMAN Calreticulin OS=Homo sapiens OX=9606 GN=CALR PE=1 SV=1
28.0731	28.0723	27.8278	NaN	NaN	NaN						7	7	7	8.4	8.4	8.4	121	0	21.387	821310000	16	NaN	NaN	5	4	4	1	0	1	0	0.682822	NaN	0	sp|P27816|MAP4_HUMAN	sp|P27816|MAP4_HUMAN	656	sp|P27816|MAP4_HUMAN Microtubule-associated protein 4 OS=Homo sapiens OX=9606 GN=MAP4 PE=1 SV=3
31.988	32.0259	32.2463	30.5038	30.1635	29.9863				+	TD_X	28	28	28	40	40	40	67.567	0	323.31	14733000000	98	NaN	NaN	17	20	21	7	4	5	3.39147	0	1.86889	10.8738	sp|P27824|CALX_HUMAN	sp|P27824|CALX_HUMAN	657	sp|P27824|CALX_HUMAN Calnexin OS=Homo sapiens OX=9606 GN=CANX PE=1 SV=2
NaN	26.0357	NaN	NaN	NaN	NaN						3	3	3	23.6	23.6	23.6	30.354	0	26.483	311370000	8	NaN	NaN	3	1	1	0	0	0	0	0.682223	NaN	0	sp|P28062|PSB8_HUMAN	sp|P28062|PSB8_HUMAN	658	sp|P28062|PSB8_HUMAN Proteasome subunit beta type-8 OS=Homo sapiens OX=9606 GN=PSMB8 PE=1 SV=3
26.1451	NaN	26.5859	NaN	NaN	NaN						2	2	2	12	12	12	26.411	0	8.8909	234070000	8	NaN	NaN	2	2	2	0	0	0	0	0.700678	NaN	0	sp|P28066|PSA5_HUMAN	sp|P28066|PSA5_HUMAN	659	sp|P28066|PSA5_HUMAN Proteasome subunit alpha type-5 OS=Homo sapiens OX=9606 GN=PSMA5 PE=1 SV=3
28.1311	28.4638	28.1702	NaN	NaN	NaN						5	5	5	16.1	16.1	16.1	41.389	0	17.414	939380000	18	NaN	NaN	3	5	3	0	0	0	0	0.70131	NaN	0	sp|P28482|MK01_HUMAN	sp|P28482|MK01_HUMAN	661	sp|P28482|MK01_HUMAN Mitogen-activated protein kinase 1 OS=Homo sapiens OX=9606 GN=MAPK1 PE=1 SV=3
27.0884	27.5736	27.7473	NaN	NaN	NaN						7	7	7	17.1	17.1	17.1	56.166	0	20.082	554930000	18	NaN	NaN	5	5	6	0	0	0	0	0.701944	NaN	0	sp|P28838|AMPL_HUMAN	sp|P28838|AMPL_HUMAN	662	sp|P28838|AMPL_HUMAN Cytosol aminopeptidase OS=Homo sapiens OX=9606 GN=LAP3 PE=1 SV=3
NaN	NaN	24.7975	NaN	NaN	NaN						2	2	2	4.7	4.7	4.7	67.56	0	5.2728	81029000	5	NaN	NaN	1	1	2	0	0	0	0	0.702579	NaN	0	sp|P29350|PTN6_HUMAN	sp|P29350|PTN6_HUMAN	664	sp|P29350|PTN6_HUMAN Tyrosine-protein phosphatase non-receptor type 6 OS=Homo sapiens OX=9606 GN=PTPN6 PE=1 SV=1
29.4909	29.922	30.0022	NaN	NaN	NaN						7	7	7	16.9	16.9	16.9	67.877	0	44.141	2856800000	35	NaN	NaN	6	5	7	1	1	1	0	0.721497	NaN	0	sp|P29401|TKT_HUMAN	sp|P29401|TKT_HUMAN	666	sp|P29401|TKT_HUMAN Transketolase OS=Homo sapiens OX=9606 GN=TKT PE=1 SV=3
30.1822	30.1333	29.9063	NaN	NaN	28.4697						12	12	12	22.3	22.3	22.3	97.55	0	108.28	3455600000	35	NaN	NaN	10	8	10	1	0	2	0	0.720827	1.60426	0	sp|P29590|PML_HUMAN	sp|P29590|PML_HUMAN	667	sp|P29590|PML_HUMAN Protein PML OS=Homo sapiens OX=9606 GN=PML PE=1 SV=3
27.5715	NaN	27.7767	NaN	NaN	NaN						5	5	5	24.9	24.9	24.9	31.121	0	22.283	611730000	16	NaN	NaN	3	1	3	3	2	2	0	0.720159	NaN	0	sp|P29692|EF1D_HUMAN	sp|P29692|EF1D_HUMAN	668	sp|P29692|EF1D_HUMAN Elongation factor 1-delta OS=Homo sapiens OX=9606 GN=EEF1D PE=1 SV=5
NaN	NaN	NaN	29.1974	29.1211	29.7405						6	6	6	35.8	35.8	35.8	31.554	0	105.54	270640000	33	NaN	NaN	0	2	1	6	5	5	0	0.719493	NaN	0	sp|P29966|MARCS_HUMAN	sp|P29966|MARCS_HUMAN	670	sp|P29966|MARCS_HUMAN Myristoylated alanine-rich C-kinase substrate OS=Homo sapiens OX=9606 GN=MARCKS PE=1 SV=4
NaN	24.6943	NaN	NaN	NaN	NaN						2	2	2	5.5	5.5	5.5	61.719	0	23.398	24918000	3	NaN	NaN	0	1	2	0	0	0	0	0.718827	NaN	0	sp|P30038|AL4A1_HUMAN	sp|P30038|AL4A1_HUMAN	671	sp|P30038|AL4A1_HUMAN Delta-1-pyrroline-5-carboxylate dehydrogenase, mitochondrial OS=Homo sapiens OX=9606 GN=ALDH4A1 PE=1 SV=3
NaN	26.8159	NaN	NaN	NaN	NaN						3	3	3	23.8	23.8	23.8	22.086	0	7.5499	360240000	5	NaN	NaN	1	2	2	0	0	0	0	0.718163	NaN	0	sp|P30044|PRDX5_HUMAN	sp|P30044|PRDX5_HUMAN	674	sp|P30044|PRDX5_HUMAN Peroxiredoxin-5, mitochondrial OS=Homo sapiens OX=9606 GN=PRDX5 PE=1 SV=4
28.4794	28.5683	28.6908	NaN	NaN	NaN						2	2	2	14.5	14.5	14.5	17.818	0	86.513	1184600000	11	NaN	NaN	2	2	2	1	0	0	0	0.7175	NaN	0	sp|P30050|RL12_HUMAN	sp|P30050|RL12_HUMAN	675	sp|P30050|RL12_HUMAN 60S ribosomal protein L12 OS=Homo sapiens OX=9606 GN=RPL12 PE=1 SV=1
31.4539	31.4517	31.2905	30.716	29.8076	30.0393				+	TD_X	23	23	23	50.5	50.5	50.5	56.782	0	215.29	8649200000	94	NaN	NaN	17	18	20	5	3	4	1.91826	0.00682353	1.21109	4.35907	sp|P30101|PDIA3_HUMAN	sp|P30101|PDIA3_HUMAN	678	sp|P30101|PDIA3_HUMAN Protein disulfide-isomerase A3 OS=Homo sapiens OX=9606 GN=PDIA3 PE=1 SV=4
NaN	NaN	25.1757	NaN	NaN	NaN						2	2	2	4.8	4.8	4.8	65.308	0	6.6259	110310000	4	NaN	NaN	1	2	1	0	0	0	0	0.716838	NaN	0	sp|P30153|2AAA_HUMAN	sp|P30153|2AAA_HUMAN	679	sp|P30153|2AAA_HUMAN Serine/threonine-protein phosphatase 2A 65 kDa regulatory subunit A alpha isoform OS=Homo sapiens OX=9606 GN=PPP2R1A PE=1 SV=4
NaN	NaN	26.3781	NaN	NaN	NaN						2	2	2	18.4	18.4	18.4	22.04	0	19.731	148880000	3	NaN	NaN	1	0	2	0	0	0	0	0.716177	NaN	0	sp|P30405|PPIF_HUMAN	sp|P30405|PPIF_HUMAN	680	sp|P30405|PPIF_HUMAN Peptidyl-prolyl cis-trans isomerase F, mitochondrial OS=Homo sapiens OX=9606 GN=PPIF PE=1 SV=1
26.9317	26.4046	NaN	NaN	NaN	NaN						2	2	2	5	5	5	56.806	0	5.8491	284130000	6	NaN	NaN	2	2	1	0	0	0	0	0.715517	NaN	0	sp|P30419|NMT1_HUMAN	sp|P30419|NMT1_HUMAN	681	sp|P30419|NMT1_HUMAN Glycylpeptide N-tetradecanoyltransferase 1 OS=Homo sapiens OX=9606 GN=NMT1 PE=1 SV=2
30.7421	30.8358	30.7494	NaN	28.5632	27.9147				+	TD_X	10	10	0	35.1	35.1	0	41.081	0	78.431	5716800000	49	NaN	NaN	9	9	9	1	3	3	2.71744	0	2.53677	10.3637	sp|P30457|1A66_HUMAN;sp|P30453|1A34_HUMAN;sp|P30450|1A26_HUMAN;sp|P18462|1A25_HUMAN;sp|P30456|1A43_HUMAN	sp|P30457|1A66_HUMAN;sp|P30453|1A34_HUMAN;sp|P30450|1A26_HUMAN;sp|P18462|1A25_HUMAN;sp|P30456|1A43_HUMAN	682	sp|P30457|1A66_HUMAN HLA class I histocompatibility antigen, A-66 alpha chain OS=Homo sapiens OX=9606 GN=HLA-A PE=1 SV=1;sp|P30453|1A34_HUMAN HLA class I histocompatibility antigen, A-34 alpha chain OS=Homo sapiens OX=9606 GN=HLA-A PE=1 SV=1;sp|P30450|1A26
29.1309	28.8887	28.9266	NaN	NaN	NaN						9	5	0	32.5	19.1	0	40.885	0	34.277	1566600000	13	NaN	NaN	3	3	4	0	1	0	0	0.714859	NaN	0	sp|P30508|1C12_HUMAN;sp|Q29960|1C16_HUMAN;sp|Q07000|1C15_HUMAN;sp|P30510|1C14_HUMAN;sp|P30501|1C02_HUMAN;sp|P30505|1C08_HUMAN;sp|P30504|1C04_HUMAN;sp|Q9TNN7|1C05_HUMAN	sp|P30508|1C12_HUMAN;sp|Q29960|1C16_HUMAN;sp|Q07000|1C15_HUMAN;sp|P30510|1C14_HUMAN;sp|P30501|1C02_HUMAN;sp|P30505|1C08_HUMAN;sp|P30504|1C04_HUMAN	683	sp|P30508|1C12_HUMAN HLA class I histocompatibility antigen, Cw-12 alpha chain OS=Homo sapiens OX=9606 GN=HLA-C PE=1 SV=2;sp|Q29960|1C16_HUMAN HLA class I histocompatibility antigen, Cw-16 alpha chain OS=Homo sapiens OX=9606 GN=HLA-C PE=1 SV=1;sp|Q07000|1C
NaN	NaN	NaN	NaN	26.1675	NaN						2	2	2	7.9	7.9	7.9	36.032	0	32.605	72038000	6	NaN	NaN	1	1	1	1	1	1	0	0.714202	NaN	0	sp|P30519|HMOX2_HUMAN	sp|P30519|HMOX2_HUMAN	684	sp|P30519|HMOX2_HUMAN Heme oxygenase 2 OS=Homo sapiens OX=9606 GN=HMOX2 PE=1 SV=2
NaN	26.4737	NaN	NaN	NaN	NaN						5	5	5	5.5	5.5	5.5	133.9	0	10.874	139850000	10	NaN	NaN	2	4	3	0	0	0	0	0.713546	NaN	0	sp|P30876|RPB2_HUMAN	sp|P30876|RPB2_HUMAN	687	sp|P30876|RPB2_HUMAN DNA-directed RNA polymerase II subunit RPB2 OS=Homo sapiens OX=9606 GN=POLR2B PE=1 SV=1
NaN	27.1639	27.4458	NaN	NaN	NaN						4	4	4	7.8	7.8	7.8	72.691	0	10.464	398400000	10	NaN	NaN	1	2	3	0	0	0	0	0.712892	NaN	0	sp|P31040|SDHA_HUMAN	sp|P31040|SDHA_HUMAN	688	sp|P31040|SDHA_HUMAN Succinate dehydrogenase [ubiquinone] flavoprotein subunit, mitochondrial OS=Homo sapiens OX=9606 GN=SDHA PE=1 SV=2
NaN	26.9425	NaN	NaN	NaN	NaN						2	2	2	5.6	5.6	5.6	51.026	0	4.8204	222220000	4	NaN	NaN	1	2	1	0	0	0	0	0.712238	NaN	0	sp|P31146|COR1A_HUMAN	sp|P31146|COR1A_HUMAN	689	sp|P31146|COR1A_HUMAN Coronin-1A OS=Homo sapiens OX=9606 GN=CORO1A PE=1 SV=4
NaN	NaN	25.4617	NaN	NaN	NaN						2	2	2	7.6	7.6	7.6	43.66	0	4.2863	118480000	5	NaN	NaN	1	2	2	0	0	0	0	0.711586	NaN	0	sp|P31153|METK2_HUMAN	sp|P31153|METK2_HUMAN	690	sp|P31153|METK2_HUMAN S-adenosylmethionine synthase isoform type-2 OS=Homo sapiens OX=9606 GN=MAT2A PE=1 SV=1
NaN	NaN	25.3958	NaN	NaN	NaN						4	4	4	16.9	16.9	16.9	44.868	0	15.46	105480000	6	NaN	NaN	1	2	3	0	0	0	0	0.710935	NaN	0	sp|P31689|DNJA1_HUMAN	sp|P31689|DNJA1_HUMAN	691	sp|P31689|DNJA1_HUMAN DnaJ homolog subfamily A member 1 OS=Homo sapiens OX=9606 GN=DNAJA1 PE=1 SV=2
28.4623	28.0278	27.7244	NaN	NaN	NaN						5	5	5	11.2	11.2	11.2	52.645	0	11.034	877490000	18	NaN	NaN	3	4	5	0	0	0	0	0.710285	NaN	0	sp|P31930|QCR1_HUMAN	sp|P31930|QCR1_HUMAN	692	sp|P31930|QCR1_HUMAN Cytochrome b-c1 complex subunit 1, mitochondrial OS=Homo sapiens OX=9606 GN=UQCRC1 PE=1 SV=3
NaN	NaN	25.6356	NaN	NaN	NaN						3	3	3	15.2	15.2	15.2	35.329	0	7.7965	131280000	4	NaN	NaN	1	2	2	0	0	0	0	0.709637	NaN	0	sp|P31937|3HIDH_HUMAN	sp|P31937|3HIDH_HUMAN	693	sp|P31937|3HIDH_HUMAN 3-hydroxyisobutyrate dehydrogenase, mitochondrial OS=Homo sapiens OX=9606 GN=HIBADH PE=1 SV=2
NaN	NaN	NaN	NaN	28.7353	NaN						6	6	6	38.2	38.2	38.2	36.926	0	66.306	205420000	18	NaN	NaN	3	2	1	2	3	1	0	0.708989	NaN	0	sp|P31942|HNRH3_HUMAN	sp|P31942|HNRH3_HUMAN	694	sp|P31942|HNRH3_HUMAN Heterogeneous nuclear ribonucleoprotein H3 OS=Homo sapiens OX=9606 GN=HNRNPH3 PE=1 SV=2
NaN	27.4332	27.75	NaN	NaN	NaN						4	4	2	14.7	14.7	7.3	49.229	0	20.744	538350000	13	NaN	NaN	2	3	3	1	0	0	0	0.708343	NaN	0	sp|P31943|HNRH1_HUMAN	sp|P31943|HNRH1_HUMAN	695	sp|P31943|HNRH1_HUMAN Heterogeneous nuclear ribonucleoprotein H OS=Homo sapiens OX=9606 GN=HNRNPH1 PE=1 SV=4
26.7776	27.83	26.5295	NaN	NaN	27.6167						3	2	1	12.6	9.3	5.7	28.082	0	7.2195	489230000	12	NaN	NaN	2	2	1	1	1	1	0	0.707698	-0.571079	0	sp|P31946|1433B_HUMAN;sp|P31947|1433S_HUMAN	sp|P31946|1433B_HUMAN	696	sp|P31946|1433B_HUMAN 14-3-3 protein beta/alpha OS=Homo sapiens OX=9606 GN=YWHAB PE=1 SV=3
NaN	25.5999	25.9635	NaN	NaN	NaN						2	2	2	4.8	4.8	4.8	62.639	0	4.4033	148490000	5	NaN	NaN	1	2	2	0	0	0	0	0.707054	NaN	0	sp|P31948|STIP1_HUMAN	sp|P31948|STIP1_HUMAN	697	sp|P31948|STIP1_HUMAN Stress-induced-phosphoprotein 1 OS=Homo sapiens OX=9606 GN=STIP1 PE=1 SV=1
NaN	NaN	24.0189	NaN	NaN	NaN						3	2	2	14.6	9.1	9.1	21.892	0	2.7253	54132000	4	NaN	NaN	1	1	2	0	0	0	0	0.706411	NaN	0	sp|P32119|PRDX2_HUMAN	sp|P32119|PRDX2_HUMAN	698	sp|P32119|PRDX2_HUMAN Peroxiredoxin-2 OS=Homo sapiens OX=9606 GN=PRDX2 PE=1 SV=5
28.3063	28.2428	28.549	NaN	NaN	NaN						4	4	4	22.9	22.9	22.9	21.863	0	16.619	1022100000	14	NaN	NaN	4	3	3	0	0	0	0	0.705769	NaN	0	sp|P32969|RL9_HUMAN	sp|P32969|RL9_HUMAN	700	sp|P32969|RL9_HUMAN 60S ribosomal protein L9 OS=Homo sapiens OX=9606 GN=RPL9 PE=1 SV=1
28.0346	28.3173	28.2168	NaN	NaN	NaN						13	13	13	19.6	19.6	19.6	109.68	0	58.22	912440000	28	NaN	NaN	9	6	12	0	0	0	0	0.705129	NaN	0	sp|P33176|KINH_HUMAN;sp|O60282|KIF5C_HUMAN;sp|Q12840|KIF5A_HUMAN	sp|P33176|KINH_HUMAN	702	sp|P33176|KINH_HUMAN Kinesin-1 heavy chain OS=Homo sapiens OX=9606 GN=KIF5B PE=1 SV=1
26.0726	26.3136	26.5379	NaN	NaN	NaN						2	2	2	3.8	3.8	3.8	82.285	0	4.3156	246070000	8	NaN	NaN	2	2	2	0	0	0	0	0.70449	NaN	0	sp|P33992|MCM5_HUMAN	sp|P33992|MCM5_HUMAN	703	sp|P33992|MCM5_HUMAN DNA replication licensing factor MCM5 OS=Homo sapiens OX=9606 GN=MCM5 PE=1 SV=5
NaN	26.9593	NaN	NaN	NaN	NaN						3	3	3	4.6	4.6	4.6	81.307	0	4.9264	200690000	4	NaN	NaN	2	3	1	0	0	0	0	0.703851	NaN	0	sp|P33993|MCM7_HUMAN	sp|P33993|MCM7_HUMAN	704	sp|P33993|MCM7_HUMAN DNA replication licensing factor MCM7 OS=Homo sapiens OX=9606 GN=MCM7 PE=1 SV=4
NaN	27.3889	27.5596	NaN	NaN	NaN						2	2	2	3.8	3.8	3.8	55.992	0	4.1336	452810000	7	NaN	NaN	2	2	2	0	0	0	0	0.703214	NaN	0	sp|P34897|GLYM_HUMAN	sp|P34897|GLYM_HUMAN	705	sp|P34897|GLYM_HUMAN Serine hydroxymethyltransferase, mitochondrial OS=Homo sapiens OX=9606 GN=SHMT2 PE=1 SV=3
NaN	NaN	26.106	NaN	NaN	NaN						2	2	2	3.9	3.9	3.9	94.33	0	8.61	98544000	4	NaN	NaN	0	2	2	0	0	0	0	0.770121	NaN	0	sp|P34932|HSP74_HUMAN	sp|P34932|HSP74_HUMAN	706	sp|P34932|HSP74_HUMAN Heat shock 70 kDa protein 4 OS=Homo sapiens OX=9606 GN=HSPA4 PE=1 SV=4
29.7059	29.7895	30.0679	NaN	NaN	NaN						16	16	14	23	23	19.9	100.07	0	70.548	2873700000	57	NaN	NaN	14	15	14	1	0	0	0	0.770885	NaN	0	sp|P35221|CTNA1_HUMAN	sp|P35221|CTNA1_HUMAN	708	sp|P35221|CTNA1_HUMAN Catenin alpha-1 OS=Homo sapiens OX=9606 GN=CTNNA1 PE=1 SV=1
29.2678	28.9544	29.3327	NaN	NaN	NaN						11	11	11	21.5	21.5	21.5	85.496	0	70.175	1851400000	33	NaN	NaN	8	9	9	0	0	0	0	0.77165	NaN	0	sp|P35222|CTNB1_HUMAN	sp|P35222|CTNB1_HUMAN	709	sp|P35222|CTNB1_HUMAN Catenin beta-1 OS=Homo sapiens OX=9606 GN=CTNNB1 PE=1 SV=1
29.2114	29.3553	29.3008	NaN	NaN	NaN						10	10	10	43	43	43	29.804	0	51.344	1923300000	32	NaN	NaN	10	8	8	0	0	0	0	0.784901	NaN	0	sp|P35232|PHB_HUMAN	sp|P35232|PHB_HUMAN	710	sp|P35232|PHB_HUMAN Prohibitin OS=Homo sapiens OX=9606 GN=PHB PE=1 SV=1
NaN	NaN	25.0428	NaN	NaN	NaN						6	2	2	9.6	4.3	4.3	68.563	0	6.7689	96979000	4	NaN	NaN	1	1	2	0	0	0	0	0.853903	NaN	0	sp|P35241|RADI_HUMAN	sp|P35241|RADI_HUMAN	711	sp|P35241|RADI_HUMAN Radixin OS=Homo sapiens OX=9606 GN=RDX PE=1 SV=1
NaN	NaN	NaN	NaN	28.7216	NaN						2	2	2	18.8	18.8	18.8	14.787	0	3.1422	238680000	3	NaN	NaN	1	0	1	0	1	0	0	0.852966	NaN	0	sp|P35268|RL22_HUMAN	sp|P35268|RL22_HUMAN	712	sp|P35268|RL22_HUMAN 60S ribosomal protein L22 OS=Homo sapiens OX=9606 GN=RPL22 PE=1 SV=2
29.6864	28.8373	28.8269	NaN	NaN	NaN						9	8	8	10.1	8.9	8.9	129.99	0	19.778	1850600000	27	NaN	NaN	6	6	7	0	1	1	0	0.852031	NaN	0	sp|P35442|TSP2_HUMAN	sp|P35442|TSP2_HUMAN	713	sp|P35442|TSP2_HUMAN Thrombospondin-2 OS=Homo sapiens OX=9606 GN=THBS2 PE=1 SV=2
NaN	27.0095	27.3305	NaN	NaN	NaN						4	4	4	1.1	1.1	1.1	312.24	0	7.8211	388200000	8	NaN	NaN	2	3	3	0	0	0	0	0.851097	NaN	0	sp|P35555|FBN1_HUMAN;sp|P35556|FBN2_HUMAN	sp|P35555|FBN1_HUMAN	714	sp|P35555|FBN1_HUMAN Fibrillin-1 OS=Homo sapiens OX=9606 GN=FBN1 PE=1 SV=3
35.7339	35.8098	35.5609	32.734	32.3437	31.7947				+	TD_X	103	103	92	43.3	43.3	39.8	226.53	0	323.31	170910000000	590	NaN	NaN	91	84	83	17	22	9	3.57035	0	3.41071	12.0846	sp|P35579|MYH9_HUMAN;REV__sp|Q9UKV3|ACINU_HUMAN	sp|P35579|MYH9_HUMAN	715	sp|P35579|MYH9_HUMAN Myosin-9 OS=Homo sapiens OX=9606 GN=MYH9 PE=1 SV=4
30.4945	30.2677	30.9864	29.1561	NaN	NaN						38	31	30	22.6	19.8	19.4	229	0	323.31	5296900000	95	NaN	NaN	22	24	24	4	1	0	0	0.850166	1.42679	0	sp|P35580|MYH10_HUMAN	sp|P35580|MYH10_HUMAN	716	sp|P35580|MYH10_HUMAN Myosin-10 OS=Homo sapiens OX=9606 GN=MYH10 PE=1 SV=3
27.0323	27.6099	27.6512	NaN	NaN	NaN						4	4	4	5.6	5.6	5.6	102.49	0	9.0955	543280000	9	NaN	NaN	3	2	4	0	0	0	0	0.849237	NaN	0	sp|P35606|COPB2_HUMAN	sp|P35606|COPB2_HUMAN	717	sp|P35606|COPB2_HUMAN Coatomer subunit beta OS=Homo sapiens OX=9606 GN=COPB2 PE=1 SV=2
NaN	NaN	27.3971	NaN	NaN	NaN						6	6	6	12.1	12.1	12.1	80.954	0	14.62	463430000	10	NaN	NaN	4	2	4	0	0	0	0	0.84831	NaN	0	sp|P35611|ADDA_HUMAN;sp|P35612|ADDB_HUMAN	sp|P35611|ADDA_HUMAN	718	sp|P35611|ADDA_HUMAN Alpha-adducin OS=Homo sapiens OX=9606 GN=ADD1 PE=1 SV=2
27.434	27.0218	27.0251	NaN	NaN	NaN						3	3	3	10.6	10.6	10.6	42.2	0	7.9023	444350000	11	NaN	NaN	2	3	2	0	0	0	0	0.847385	NaN	0	sp|P35613|BASI_HUMAN	sp|P35613|BASI_HUMAN	719	sp|P35613|BASI_HUMAN Basigin OS=Homo sapiens OX=9606 GN=BSG PE=1 SV=2
28.5665	28.4338	27.7288	31.0162	31.2014	30.9151				+	TD_X	4	4	2	10.5	10.5	7.8	53.425	0	32.477	1425000000	26	NaN	NaN	3	4	3	3	3	3	3.29276	0	-2.80117	-10.2558	sp|P35637|FUS_HUMAN	sp|P35637|FUS_HUMAN	720	sp|P35637|FUS_HUMAN RNA-binding protein FUS OS=Homo sapiens OX=9606 GN=FUS PE=1 SV=1
NaN	NaN	NaN	29.2449	29.4442	29.314						9	9	9	25.1	25.1	25.1	42.674	0	323.31	366230000	35	NaN	NaN	1	1	2	5	7	5	0	0.846462	NaN	0	sp|P35659|DEK_HUMAN	sp|P35659|DEK_HUMAN	721	sp|P35659|DEK_HUMAN Protein DEK OS=Homo sapiens OX=9606 GN=DEK PE=1 SV=1
26.8102	NaN	26.9373	NaN	NaN	NaN						23	14	14	13.6	9.5	9.5	227.34	0	47.628	393850000	20	NaN	NaN	8	4	8	1	0	0	0	0.845541	NaN	0	sp|P35749|MYH11_HUMAN	sp|P35749|MYH11_HUMAN	722	sp|P35749|MYH11_HUMAN Myosin-11 OS=Homo sapiens OX=9606 GN=MYH11 PE=1 SV=3
NaN	NaN	22.143	NaN	NaN	NaN						2	2	2	3.9	3.9	3.9	48.633	0.0019317	2.2216	4718100	2	NaN	NaN	0	1	1	0	0	0	0	0.844622	NaN	0	sp|P35998|PRS7_HUMAN	sp|P35998|PRS7_HUMAN	723	sp|P35998|PRS7_HUMAN 26S proteasome regulatory subunit 7 OS=Homo sapiens OX=9606 GN=PSMC2 PE=1 SV=3
25.7124	25.8816	25.4779	NaN	NaN	NaN						2	2	2	6.3	6.3	6.3	42.625	0	5.712	159320000	6	NaN	NaN	2	2	2	0	0	0	0	0.843705	NaN	0	sp|P36222|CH3L1_HUMAN	sp|P36222|CH3L1_HUMAN	724	sp|P36222|CH3L1_HUMAN Chitinase-3-like protein 1 OS=Homo sapiens OX=9606 GN=CHI3L1 PE=1 SV=2
NaN	NaN	25.7167	NaN	NaN	NaN						2	2	2	9.1	9.1	9.1	32.996	0	5.8187	150530000	4	NaN	NaN	1	1	2	0	0	0	0	0.84279	NaN	0	sp|P36542|ATPG_HUMAN	sp|P36542|ATPG_HUMAN	725	sp|P36542|ATPG_HUMAN ATP synthase subunit gamma, mitochondrial OS=Homo sapiens OX=9606 GN=ATP5F1C PE=1 SV=1
30.7525	30.7763	30.905	NaN	NaN	NaN						12	12	12	26.5	26.5	26.5	47.697	0	58.172	5658500000	46	NaN	NaN	8	9	10	2	2	0	0	0.841876	NaN	0	sp|P36578|RL4_HUMAN	sp|P36578|RL4_HUMAN	727	sp|P36578|RL4_HUMAN 60S ribosomal protein L4 OS=Homo sapiens OX=9606 GN=RPL4 PE=1 SV=5
28.0823	27.5444	27.5894	NaN	NaN	NaN						4	4	4	11.5	11.5	11.5	46.312	0	9.5044	671810000	9	NaN	NaN	3	2	3	0	0	0	0	0.840965	NaN	0	sp|P36955|PEDF_HUMAN	sp|P36955|PEDF_HUMAN	729	sp|P36955|PEDF_HUMAN Pigment epithelium-derived factor OS=Homo sapiens OX=9606 GN=SERPINF1 PE=1 SV=4
26.8727	27.0336	27.1713	NaN	NaN	NaN						3	3	3	7.5	7.5	7.5	48.755	0	9.3277	403390000	9	NaN	NaN	3	3	3	0	0	0	0	0.840056	NaN	0	sp|P36957|ODO2_HUMAN	sp|P36957|ODO2_HUMAN	730	sp|P36957|ODO2_HUMAN Dihydrolipoyllysine-residue succinyltransferase component of 2-oxoglutarate dehydrogenase complex, mitochondrial OS=Homo sapiens OX=9606 GN=DLST PE=1 SV=4
27.3826	27.8209	27.621	NaN	NaN	NaN						4	4	4	24.6	24.6	24.6	22.391	0	12.424	602710000	10	NaN	NaN	3	4	4	0	0	0	0	0.839149	NaN	0	sp|P37802|TAGL2_HUMAN	sp|P37802|TAGL2_HUMAN	731	sp|P37802|TAGL2_HUMAN Transgelin-2 OS=Homo sapiens OX=9606 GN=TAGLN2 PE=1 SV=3
26.0789	26.2903	26.1055	28.4956	NaN	NaN						6	6	6	15.9	15.9	15.9	42.331	0	13.881	338510000	15	NaN	NaN	2	4	5	3	1	1	0	0.838244	-2.33742	0	sp|P38159|RBMX_HUMAN;sp|Q96E39|RMXL1_HUMAN;sp|O75526|RMXL2_HUMAN;sp|Q8N7X1|RMXL3_HUMAN	sp|P38159|RBMX_HUMAN;sp|Q96E39|RMXL1_HUMAN	732	sp|P38159|RBMX_HUMAN RNA-binding motif protein, X chromosome OS=Homo sapiens OX=9606 GN=RBMX PE=1 SV=3;sp|Q96E39|RMXL1_HUMAN RNA binding motif protein, X-linked-like-1 OS=Homo sapiens OX=9606 GN=RBMXL1 PE=1 SV=1
NaN	NaN	24.1464	NaN	NaN	NaN						2	2	2	5.8	5.8	5.8	68.303	0	4.9427	18917000	2	NaN	NaN	0	1	1	0	0	0	0	0.837341	NaN	0	sp|P38606|VATA_HUMAN	sp|P38606|VATA_HUMAN	733	sp|P38606|VATA_HUMAN V-type proton ATPase catalytic subunit A OS=Homo sapiens OX=9606 GN=ATP6V1A PE=1 SV=2
29.6344	29.687	29.7636	NaN	NaN	NaN						10	10	10	20.8	20.8	20.8	73.68	0	58.704	2548300000	34	NaN	NaN	7	8	9	0	0	0	0	0.836439	NaN	0	sp|P38646|GRP75_HUMAN	sp|P38646|GRP75_HUMAN	734	sp|P38646|GRP75_HUMAN Stress-70 protein, mitochondrial OS=Homo sapiens OX=9606 GN=HSPA9 PE=1 SV=2
NaN	26.9779	27.0024	NaN	NaN	NaN						5	4	4	16.3	12.4	12.4	46.871	0	10.58	365050000	19	NaN	NaN	3	3	4	1	1	1	0	0.83554	NaN	0	sp|P38919|IF4A3_HUMAN	sp|P38919|IF4A3_HUMAN	735	sp|P38919|IF4A3_HUMAN Eukaryotic initiation factor 4A-III OS=Homo sapiens OX=9606 GN=EIF4A3 PE=1 SV=4
29.6906	29.5923	29.8948	NaN	NaN	NaN						8	8	8	41.4	41.4	41.4	16.06	0	25.006	3032200000	28	NaN	NaN	4	5	7	2	2	2	0	0.834642	NaN	0	sp|P39019|RS19_HUMAN	sp|P39019|RS19_HUMAN	736	sp|P39019|RS19_HUMAN 40S ribosomal protein S19 OS=Homo sapiens OX=9606 GN=RPS19 PE=1 SV=2
29.4075	29.2956	29.2766	NaN	NaN	NaN						8	8	8	22.6	22.6	22.6	46.108	0	32.889	2040200000	27	NaN	NaN	7	5	8	2	1	0	0	0.833747	NaN	0	sp|P39023|RL3_HUMAN	sp|P39023|RL3_HUMAN	737	sp|P39023|RL3_HUMAN 60S ribosomal protein L3 OS=Homo sapiens OX=9606 GN=RPL3 PE=1 SV=2
29.2941	29.5528	29.421	NaN	NaN	NaN						7	7	7	7.8	7.8	7.8	178.19	0	48.804	2134000000	23	NaN	NaN	6	7	7	0	0	0	0	0.832853	NaN	0	sp|P39060|COIA1_HUMAN	sp|P39060|COIA1_HUMAN	738	sp|P39060|COIA1_HUMAN Collagen alpha-1(XVIII) chain OS=Homo sapiens OX=9606 GN=COL18A1 PE=1 SV=5
28.3764	28.0723	28.3195	NaN	NaN	NaN						4	4	4	12.3	12.3	12.3	50.8	0	11.451	952320000	9	NaN	NaN	4	2	3	0	0	0	0	0.831961	NaN	0	sp|P39656|OST48_HUMAN	sp|P39656|OST48_HUMAN	739	sp|P39656|OST48_HUMAN Dolichyl-diphosphooligosaccharide--protein glycosyltransferase 48 kDa subunit OS=Homo sapiens OX=9606 GN=DDOST PE=1 SV=4
26.7557	NaN	27.3146	NaN	NaN	NaN						3	3	3	12.4	12.4	12.4	42.592	0	13.026	374140000	7	NaN	NaN	2	1	3	0	0	0	0	0.831072	NaN	0	sp|P39748|FEN1_HUMAN	sp|P39748|FEN1_HUMAN	740	sp|P39748|FEN1_HUMAN Flap endonuclease 1 OS=Homo sapiens OX=9606 GN=FEN1 PE=1 SV=1
28.4705	28.5772	28.1643	NaN	NaN	NaN						8	8	8	39.7	39.7	39.7	38.498	0	38.319	1052300000	21	NaN	NaN	7	6	5	0	2	0	0	0.830184	NaN	0	sp|P40121|CAPG_HUMAN	sp|P40121|CAPG_HUMAN	741	sp|P40121|CAPG_HUMAN Macrophage-capping protein OS=Homo sapiens OX=9606 GN=CAPG PE=1 SV=2
27.7618	28.1278	27.84	NaN	NaN	NaN						5	5	5	12.2	12.2	12.2	58.024	0	14.357	735190000	15	NaN	NaN	4	5	3	0	0	0	0	0.829298	NaN	0	sp|P40227|TCPZ_HUMAN;sp|Q92526|TCPW_HUMAN	sp|P40227|TCPZ_HUMAN	742	sp|P40227|TCPZ_HUMAN T-complex protein 1 subunit zeta OS=Homo sapiens OX=9606 GN=CCT6A PE=1 SV=3
28.184	27.915	28.0332	NaN	NaN	NaN						2	2	1	10.2	10.2	6.7	46.625	0	20.09	830370000	13	NaN	NaN	2	2	2	0	1	1	0	0.828414	NaN	0	sp|P40424|PBX1_HUMAN	sp|P40424|PBX1_HUMAN	743	sp|P40424|PBX1_HUMAN Pre-B-cell leukemia transcription factor 1 OS=Homo sapiens OX=9606 GN=PBX1 PE=1 SV=1
28.5226	28.137	28.5471	NaN	NaN	NaN						3	3	3	29.4	29.4	29.4	12.134	0	6.1738	1076700000	13	NaN	NaN	2	2	3	1	0	0	0	0.854843	NaN	0	sp|Q6NVV1|R13P3_HUMAN;sp|P40429|RL13A_HUMAN	sp|Q6NVV1|R13P3_HUMAN;sp|P40429|RL13A_HUMAN	745	sp|Q6NVV1|R13P3_HUMAN Putative 60S ribosomal protein L13a protein RPL13AP3 OS=Homo sapiens OX=9606 GN=RPL13AP3 PE=5 SV=1;sp|P40429|RL13A_HUMAN 60S ribosomal protein L13a OS=Homo sapiens OX=9606 GN=RPL13A PE=1 SV=2
NaN	26.5605	26.4105	NaN	NaN	NaN						4	4	4	6.8	6.8	6.8	88.067	0	40.845	200680000	8	NaN	NaN	1	3	4	0	0	0	0	0.827531	NaN	0	sp|P40763|STAT3_HUMAN	sp|P40763|STAT3_HUMAN	746	sp|P40763|STAT3_HUMAN Signal transducer and activator of transcription 3 OS=Homo sapiens OX=9606 GN=STAT3 PE=1 SV=2
30.0682	30.0587	30.2474	NaN	NaN	NaN						7	7	7	30.5	30.5	30.5	35.503	0	39.203	3551400000	28	NaN	NaN	5	6	6	1	1	0	0	0.855784	NaN	0	sp|P40926|MDHM_HUMAN	sp|P40926|MDHM_HUMAN	748	sp|P40926|MDHM_HUMAN Malate dehydrogenase, mitochondrial OS=Homo sapiens OX=9606 GN=MDH2 PE=1 SV=3
28.9942	28.9663	28.9184	NaN	NaN	NaN						6	6	6	11.5	11.5	11.5	82.999	0	27.245	1532500000	21	NaN	NaN	6	6	5	0	0	0	0	0.857673	NaN	0	sp|P40939|ECHA_HUMAN	sp|P40939|ECHA_HUMAN	749	sp|P40939|ECHA_HUMAN Trifunctional enzyme subunit alpha, mitochondrial OS=Homo sapiens OX=9606 GN=HADHA PE=1 SV=2
27.8998	27.5968	27.9713	NaN	NaN	NaN						4	4	4	13.8	13.8	13.8	51.109	0	23.29	699880000	13	NaN	NaN	2	4	4	0	0	0	0	0.886034	NaN	0	sp|P41091|IF2G_HUMAN;sp|Q2VIR3|IF2GL_HUMAN	sp|P41091|IF2G_HUMAN;sp|Q2VIR3|IF2GL_HUMAN	750	sp|P41091|IF2G_HUMAN Eukaryotic translation initiation factor 2 subunit 3 OS=Homo sapiens OX=9606 GN=EIF2S3 PE=1 SV=3;sp|Q2VIR3|IF2GL_HUMAN Eukaryotic translation initiation factor 2 subunit 3B OS=Homo sapiens OX=9606 GN=EIF2S3B PE=2 SV=2
NaN	NaN	NaN	NaN	24.4982	NaN						2	2	2	5.4	5.4	5.4	68.262	0	5.0054	31971000	2	NaN	NaN	0	1	0	0	1	0	0	0.885025	NaN	0	sp|P41743|KPCI_HUMAN	sp|P41743|KPCI_HUMAN	755	sp|P41743|KPCI_HUMAN Protein kinase C iota type OS=Homo sapiens OX=9606 GN=PRKCI PE=1 SV=2
NaN	27.178	NaN	NaN	NaN	NaN						3	3	3	11.7	11.7	11.7	42.293	0	6.4473	326710000	5	NaN	NaN	1	3	1	0	0	0	0	0.884018	NaN	0	sp|P42025|ACTY_HUMAN;sp|P61163|ACTZ_HUMAN	sp|P42025|ACTY_HUMAN;sp|P61163|ACTZ_HUMAN	756	sp|P42025|ACTY_HUMAN Beta-centractin OS=Homo sapiens OX=9606 GN=ACTR1B PE=1 SV=1;sp|P61163|ACTZ_HUMAN Alpha-centractin OS=Homo sapiens OX=9606 GN=ACTR1A PE=1 SV=1
30.6793	31.1442	30.8362	NaN	NaN	NaN						13	13	5	37	37	13.4	50.67	0	67.954	5941600000	47	NaN	NaN	9	11	11	1	2	1	0	0.883014	NaN	0	sp|P42167|LAP2B_HUMAN	sp|P42167|LAP2B_HUMAN	759	sp|P42167|LAP2B_HUMAN Lamina-associated polypeptide 2, isoforms beta/gamma OS=Homo sapiens OX=9606 GN=TMPO PE=1 SV=2
29.1375	29.1338	29.0647	NaN	NaN	NaN						11	11	11	21.2	21.2	21.2	87.334	0	31.558	1708500000	34	NaN	NaN	9	9	9	0	1	0	0	0.882011	NaN	0	sp|P42224|STAT1_HUMAN	sp|P42224|STAT1_HUMAN	760	sp|P42224|STAT1_HUMAN Signal transducer and activator of transcription 1-alpha/beta OS=Homo sapiens OX=9606 GN=STAT1 PE=1 SV=2
NaN	NaN	25.4932	NaN	NaN	NaN						2	2	2	2.5	2.5	2.5	117.8	0	3.2524	113720000	3	NaN	NaN	1	1	1	0	0	1	0	0.881011	NaN	0	sp|P42285|MTREX_HUMAN	sp|P42285|MTREX_HUMAN	761	sp|P42285|MTREX_HUMAN Exosome RNA helicase MTR4 OS=Homo sapiens OX=9606 GN=MTREX PE=1 SV=3
28.8027	29.7689	29.3301	NaN	NaN	NaN						3	3	2	29.8	29.8	14.3	9.461	0	9.604	2003800000	12	NaN	NaN	2	3	3	0	0	1	0	0.880014	NaN	0	sp|P42677|RS27_HUMAN	sp|P42677|RS27_HUMAN	762	sp|P42677|RS27_HUMAN 40S ribosomal protein S27 OS=Homo sapiens OX=9606 GN=RPS27 PE=1 SV=3
NaN	25.2895	NaN	NaN	NaN	NaN						3	3	3	2	2	2	157.9	0	9.473	72304000	3	NaN	NaN	1	1	1	0	0	0	0	0.879018	NaN	0	sp|P42704|LPPRC_HUMAN	sp|P42704|LPPRC_HUMAN	763	sp|P42704|LPPRC_HUMAN Leucine-rich PPR motif-containing protein, mitochondrial OS=Homo sapiens OX=9606 GN=LRPPRC PE=1 SV=3
NaN	NaN	25.8388	NaN	NaN	NaN						2	2	2	9.6	9.6	9.6	41.924	0	5.0565	191230000	4	NaN	NaN	1	1	2	0	0	0	0	0.878025	NaN	0	sp|P42765|THIM_HUMAN	sp|P42765|THIM_HUMAN	764	sp|P42765|THIM_HUMAN 3-ketoacyl-CoA thiolase, mitochondrial OS=Homo sapiens OX=9606 GN=ACAA2 PE=1 SV=2
NaN	25.9473	NaN	NaN	NaN	NaN						3	3	3	7.1	7.1	7.1	71.607	0	58.259	201410000	9	NaN	NaN	2	3	3	0	0	0	0	0.877034	NaN	0	sp|P43121|MUC18_HUMAN	sp|P43121|MUC18_HUMAN	765	sp|P43121|MUC18_HUMAN Cell surface glycoprotein MUC18 OS=Homo sapiens OX=9606 GN=MCAM PE=1 SV=2
26.8265	NaN	26.7556	NaN	NaN	NaN						2	2	2	4.8	4.8	4.8	70.857	0	6.6858	386990000	7	NaN	NaN	2	1	2	0	0	0	0	0.876045	NaN	0	sp|P43155|CACP_HUMAN	sp|P43155|CACP_HUMAN	766	sp|P43155|CACP_HUMAN Carnitine O-acetyltransferase OS=Homo sapiens OX=9606 GN=CRAT PE=1 SV=5
30.0453	29.7782	29.9668	NaN	27.549	NaN						14	14	14	25.4	25.4	25.4	94.622	0	129.45	3054900000	56	NaN	NaN	13	11	13	1	2	2	0	0.875059	2.38108	0	sp|P43243|MATR3_HUMAN	sp|P43243|MATR3_HUMAN	767	sp|P43243|MATR3_HUMAN Matrin-3 OS=Homo sapiens OX=9606 GN=MATR3 PE=1 SV=2
NaN	26.5969	26.6518	NaN	NaN	NaN						5	5	5	7.8	7.8	7.8	80.852	0	14.339	244180000	10	NaN	NaN	2	4	3	0	0	0	0	0.874074	NaN	0	sp|P43304|GPDM_HUMAN;rev_sp|Q8TBE9|NANP_HUMAN	sp|P43304|GPDM_HUMAN	768	sp|P43304|GPDM_HUMAN Glycerol-3-phosphate dehydrogenase, mitochondrial OS=Homo sapiens OX=9606 GN=GPD2 PE=1 SV=3
NaN	25.9284	NaN	NaN	NaN	NaN						3	3	3	8.8	8.8	8.8	55.52	0	6.6005	114910000	6	NaN	NaN	1	1	2	0	0	0	0	0.873092	NaN	0	sp|P43490|NAMPT_HUMAN	sp|P43490|NAMPT_HUMAN	769	sp|P43490|NAMPT_HUMAN Nicotinamide phosphoribosyltransferase OS=Homo sapiens OX=9606 GN=NAMPT PE=1 SV=1
NaN	NaN	23.7238	NaN	NaN	NaN						2	2	2	5.3	5.3	5.3	47.366	0	3.3158	14114000	3	NaN	NaN	0	1	2	0	0	0	0	0.872112	NaN	0	sp|P43686|PRS6B_HUMAN	sp|P43686|PRS6B_HUMAN	770	sp|P43686|PRS6B_HUMAN 26S proteasome regulatory subunit 6B OS=Homo sapiens OX=9606 GN=PSMC4 PE=1 SV=2
28.442	28.1232	28.7758	NaN	NaN	NaN						5	5	5	24.1	24.1	24.1	31.566	0	14.892	1125900000	14	NaN	NaN	4	5	4	0	0	0	0	0.871135	NaN	0	sp|P45880|VDAC2_HUMAN	sp|P45880|VDAC2_HUMAN	771	sp|P45880|VDAC2_HUMAN Voltage-dependent anion-selective channel protein 2 OS=Homo sapiens OX=9606 GN=VDAC2 PE=1 SV=2
26.6649	27.056	26.6861	NaN	NaN	NaN						8	8	8	6.3	6.3	6.3	358.69	0	18.258	344030000	18	NaN	NaN	4	7	4	0	0	0	0	0.870159	NaN	0	sp|P46013|KI67_HUMAN	sp|P46013|KI67_HUMAN	772	sp|P46013|KI67_HUMAN Proliferation marker protein Ki-67 OS=Homo sapiens OX=9606 GN=MKI67 PE=1 SV=2
26.0027	25.2438	NaN	NaN	NaN	NaN						2	2	2	2.8	2.8	2.8	89.301	0	5.3323	128340000	5	NaN	NaN	2	2	1	0	0	0	0	0.869186	NaN	0	sp|P46087|NOP2_HUMAN	sp|P46087|NOP2_HUMAN	773	sp|P46087|NOP2_HUMAN Probable 28S rRNA (cytosine(4447)-C(5))-methyltransferase OS=Homo sapiens OX=9606 GN=NOP2 PE=1 SV=2
26.9198	27.2918	26.8582	NaN	NaN	NaN						5	5	5	8.5	8.5	8.5	82.593	0	13.074	401440000	10	NaN	NaN	2	4	3	0	0	0	0	0.868215	NaN	0	sp|P46459|NSF_HUMAN	sp|P46459|NSF_HUMAN	775	sp|P46459|NSF_HUMAN Vesicle-fusing ATPase OS=Homo sapiens OX=9606 GN=NSF PE=1 SV=3
29.2534	29.696	29.7433	NaN	NaN	NaN						3	3	3	17.6	17.6	17.6	16.561	0	7.1477	2371300000	11	NaN	NaN	2	2	2	0	1	0	0	0.867246	NaN	0	sp|P46776|RL27A_HUMAN	sp|P46776|RL27A_HUMAN	776	sp|P46776|RL27A_HUMAN 60S ribosomal protein L27a OS=Homo sapiens OX=9606 GN=RPL27A PE=1 SV=2
NaN	NaN	NaN	28.6006	NaN	NaN						5	5	5	17.5	17.5	17.5	34.362	0	12.081	270650000	12	NaN	NaN	2	1	2	1	3	1	0	0.866279	NaN	0	sp|P46777|RL5_HUMAN	sp|P46777|RL5_HUMAN	777	sp|P46777|RL5_HUMAN 60S ribosomal protein L5 OS=Homo sapiens OX=9606 GN=RPL5 PE=1 SV=3
29.6941	29.183	29.1578	NaN	NaN	NaN						3	3	3	27.5	27.5	27.5	18.565	0	8.8419	2282900000	15	NaN	NaN	3	3	3	0	0	0	0	0.865314	NaN	0	sp|P46778|RL21_HUMAN	sp|P46778|RL21_HUMAN	778	sp|P46778|RL21_HUMAN 60S ribosomal protein L21 OS=Homo sapiens OX=9606 GN=RPL21 PE=1 SV=2
NaN	NaN	NaN	29.3384	30.4575	29.149						2	2	2	20.4	20.4	20.4	15.747	0	8.0137	587050000	16	NaN	NaN	2	1	1	2	2	2	0	0.864352	NaN	0	sp|P46779|RL28_HUMAN	sp|P46779|RL28_HUMAN	779	sp|P46779|RL28_HUMAN 60S ribosomal protein L28 OS=Homo sapiens OX=9606 GN=RPL28 PE=1 SV=3
26.9958	26.7677	27.619	NaN	NaN	NaN						3	3	3	12.4	12.4	12.4	22.591	0	6.5375	451200000	7	NaN	NaN	2	2	3	0	0	0	0	0.863391	NaN	0	sp|P46781|RS9_HUMAN	sp|P46781|RS9_HUMAN	780	sp|P46781|RS9_HUMAN 40S ribosomal protein S9 OS=Homo sapiens OX=9606 GN=RPS9 PE=1 SV=3
NaN	NaN	NaN	NaN	NaN	25.8811						2	2	2	12.7	12.7	12.7	22.876	0	5.3257	126100000	5	NaN	NaN	0	1	1	1	1	1	0	0.862433	NaN	0	sp|P46782|RS5_HUMAN	sp|P46782|RS5_HUMAN	781	sp|P46782|RS5_HUMAN 40S ribosomal protein S5 OS=Homo sapiens OX=9606 GN=RPS5 PE=1 SV=4
NaN	28.3012	28.3368	NaN	NaN	NaN						3	3	3	14.5	14.5	14.5	18.898	0	12.031	970100000	13	NaN	NaN	1	2	3	0	0	0	0	0.861477	NaN	0	sp|P46783|RS10_HUMAN;sp|Q9NQ39|RS10L_HUMAN	sp|P46783|RS10_HUMAN;sp|Q9NQ39|RS10L_HUMAN	782	sp|P46783|RS10_HUMAN 40S ribosomal protein S10 OS=Homo sapiens OX=9606 GN=RPS10 PE=1 SV=1;sp|Q9NQ39|RS10L_HUMAN Putative 40S ribosomal protein S10-like OS=Homo sapiens OX=9606 GN=RPS10P5 PE=5 SV=1
NaN	NaN	26.5703	NaN	NaN	NaN						8	8	8	3.6	3.6	3.6	394.46	0	28.963	209410000	12	NaN	NaN	2	4	6	0	0	0	0	0.860523	NaN	0	sp|P46939|UTRO_HUMAN	sp|P46939|UTRO_HUMAN	784	sp|P46939|UTRO_HUMAN Utrophin OS=Homo sapiens OX=9606 GN=UTRN PE=1 SV=2
30.8194	30.6715	30.8135	NaN	NaN	NaN						20	20	20	15.2	15.2	15.2	189.25	0	76.176	5621300000	72	NaN	NaN	14	14	18	1	1	2	0	0.859571	NaN	0	sp|P46940|IQGA1_HUMAN;sp|Q13576|IQGA2_HUMAN;sp|Q86VI3|IQGA3_HUMAN	sp|P46940|IQGA1_HUMAN	785	sp|P46940|IQGA1_HUMAN Ras GTPase-activating-like protein IQGAP1 OS=Homo sapiens OX=9606 GN=IQGAP1 PE=1 SV=1
NaN	25.8956	NaN	NaN	NaN	NaN						2	2	2	2.7	2.7	2.7	80.529	0	4.0916	145940000	6	NaN	NaN	1	2	1	0	0	0	0	0.858621	NaN	0	sp|P46977|STT3A_HUMAN	sp|P46977|STT3A_HUMAN	786	sp|P46977|STT3A_HUMAN Dolichyl-diphosphooligosaccharide--protein glycosyltransferase subunit STT3A OS=Homo sapiens OX=9606 GN=STT3A PE=1 SV=2
NaN	NaN	25.4647	NaN	NaN	NaN						3	2	2	16.4	12.9	12.9	32.949	0	9.5804	60463000	4	NaN	NaN	0	1	2	0	0	0	0	0.856728	NaN	0	sp|P47755|CAZA2_HUMAN	sp|P47755|CAZA2_HUMAN	787	sp|P47755|CAZA2_HUMAN F-actin-capping protein subunit alpha-2 OS=Homo sapiens OX=9606 GN=CAPZA2 PE=1 SV=3
27.8646	27.5889	27.9785	NaN	NaN	NaN						3	3	3	13.4	13.4	13.4	31.35	0	6.3702	696290000	13	NaN	NaN	3	3	3	0	0	0	0	0.826651	NaN	0	sp|P47756|CAPZB_HUMAN	sp|P47756|CAPZB_HUMAN	788	sp|P47756|CAPZB_HUMAN F-actin-capping protein subunit beta OS=Homo sapiens OX=9606 GN=CAPZB PE=1 SV=4
NaN	NaN	26.691	NaN	NaN	NaN						2	2	2	4.3	4.3	4.3	87.798	0	6.8912	129650000	3	NaN	NaN	1	0	2	0	0	0	0	0.825773	NaN	0	sp|P47897|SYQ_HUMAN	sp|P47897|SYQ_HUMAN	789	sp|P47897|SYQ_HUMAN Glutamine--tRNA ligase OS=Homo sapiens OX=9606 GN=QARS PE=1 SV=1
27.1483	27.2774	NaN	NaN	NaN	NaN						3	3	3	17.5	17.5	17.5	29.668	0	15.691	395960000	10	NaN	NaN	2	3	2	0	0	0	0	0.824896	NaN	0	sp|P47985|UCRI_HUMAN;sp|P0C7P4|UCRIL_HUMAN	sp|P47985|UCRI_HUMAN;sp|P0C7P4|UCRIL_HUMAN	791	sp|P47985|UCRI_HUMAN Cytochrome b-c1 complex subunit Rieske, mitochondrial OS=Homo sapiens OX=9606 GN=UQCRFS1 PE=1 SV=2;sp|P0C7P4|UCRIL_HUMAN Putative cytochrome b-c1 complex subunit Rieske-like protein 1 OS=Homo sapiens OX=9606 GN=UQCRFS1P1 PE=5 SV=1
28.6136	28.8185	28.8589	NaN	NaN	NaN						4	4	4	24.9	24.9	24.9	23.277	0	14.792	1345000000	13	NaN	NaN	3	4	4	0	0	0	0	0.79616	NaN	0	sp|P48047|ATPO_HUMAN	sp|P48047|ATPO_HUMAN	792	sp|P48047|ATPO_HUMAN ATP synthase subunit O, mitochondrial OS=Homo sapiens OX=9606 GN=ATP5PO PE=1 SV=1
27.2423	27.0283	27.2981	NaN	NaN	NaN						7	7	7	20.4	20.4	20.4	57.21	0	35.475	455680000	14	NaN	NaN	4	3	6	0	0	0	0	0.795345	NaN	0	sp|P48444|COPD_HUMAN	sp|P48444|COPD_HUMAN	794	sp|P48444|COPD_HUMAN Coatomer subunit delta OS=Homo sapiens OX=9606 GN=ARCN1 PE=1 SV=1
NaN	27.6169	NaN	NaN	NaN	NaN						4	4	4	9.4	9.4	9.4	59.67	0	14.032	413280000	8	NaN	NaN	1	3	4	0	0	0	0	0.794532	NaN	0	sp|P48643|TCPE_HUMAN	sp|P48643|TCPE_HUMAN	795	sp|P48643|TCPE_HUMAN T-complex protein 1 subunit epsilon OS=Homo sapiens OX=9606 GN=CCT5 PE=1 SV=1
NaN	NaN	23.9852	NaN	NaN	NaN						4	4	4	2.5	2.5	2.5	177.44	0	8.4232	16918000	5	NaN	NaN	1	1	3	0	0	0	0	0.79372	NaN	0	sp|P48681|NEST_HUMAN	sp|P48681|NEST_HUMAN	796	sp|P48681|NEST_HUMAN Nestin OS=Homo sapiens OX=9606 GN=NES PE=1 SV=2
27.8116	27.7436	28.1392	NaN	NaN	NaN						5	5	4	15	15	13.1	50.909	0	15.006	747130000	11	NaN	NaN	3	3	4	0	0	0	0	0.79291	NaN	0	sp|P48735|IDHP_HUMAN	sp|P48735|IDHP_HUMAN	797	sp|P48735|IDHP_HUMAN Isocitrate dehydrogenase [NADP], mitochondrial OS=Homo sapiens OX=9606 GN=IDH2 PE=1 SV=2
NaN	25.6615	25.5871	NaN	NaN	NaN						2	2	2	9.6	9.6	9.6	31.54	0	6.0181	100120000	4	NaN	NaN	0	2	2	0	0	0	0	0.792102	NaN	0	sp|P48739|PIPNB_HUMAN	sp|P48739|PIPNB_HUMAN	798	sp|P48739|PIPNB_HUMAN Phosphatidylinositol transfer protein beta isoform OS=Homo sapiens OX=9606 GN=PITPNB PE=1 SV=2
29.4893	29.6632	29.284	NaN	NaN	NaN						8	8	8	18	18	18	57.548	0	33.619	2202100000	27	NaN	NaN	7	6	6	0	0	0	0	0.791295	NaN	0	sp|P49257|LMAN1_HUMAN	sp|P49257|LMAN1_HUMAN	801	sp|P49257|LMAN1_HUMAN Protein ERGIC-53 OS=Homo sapiens OX=9606 GN=LMAN1 PE=1 SV=2
NaN	27.094	26.7154	NaN	NaN	NaN						6	6	6	4.6	4.6	4.6	273.42	0	16.853	273070000	10	NaN	NaN	2	4	4	0	0	0	0	0.79049	NaN	0	sp|P49327|FAS_HUMAN	sp|P49327|FAS_HUMAN	802	sp|P49327|FAS_HUMAN Fatty acid synthase OS=Homo sapiens OX=9606 GN=FASN PE=1 SV=3
28.3989	28.7843	28.5337	NaN	NaN	NaN						6	6	6	16.1	16.1	16.1	60.533	0	17.073	1182300000	15	NaN	NaN	5	3	6	0	0	0	0	0.789687	NaN	0	sp|P49368|TCPG_HUMAN	sp|P49368|TCPG_HUMAN	803	sp|P49368|TCPG_HUMAN T-complex protein 1 subunit gamma OS=Homo sapiens OX=9606 GN=CCT3 PE=1 SV=4
29.5052	29.448	29.5072	NaN	NaN	NaN						10	10	10	30.5	30.5	30.5	49.541	0	35.952	2276500000	31	NaN	NaN	7	8	8	0	1	1	0	0.788885	NaN	0	sp|P49411|EFTU_HUMAN	sp|P49411|EFTU_HUMAN	804	sp|P49411|EFTU_HUMAN Elongation factor Tu, mitochondrial OS=Homo sapiens OX=9606 GN=TUFM PE=1 SV=2
NaN	NaN	25.2395	NaN	NaN	NaN						2	2	2	3.7	3.7	3.7	85.472	0	2.7356	40357000	2	NaN	NaN	0	0	2	0	0	0	0	0.788085	NaN	0	sp|P49589|SYCC_HUMAN	sp|P49589|SYCC_HUMAN	808	sp|P49589|SYCC_HUMAN Cysteine--tRNA ligase, cytoplasmic OS=Homo sapiens OX=9606 GN=CARS PE=1 SV=3
24.8763	NaN	25.0885	NaN	NaN	NaN						2	2	2	3.9	3.9	3.9	58.777	0	6.8628	80271000	5	NaN	NaN	2	1	2	0	0	0	0	0.787287	NaN	0	sp|P49591|SYSC_HUMAN	sp|P49591|SYSC_HUMAN	809	sp|P49591|SYSC_HUMAN Serine--tRNA ligase, cytoplasmic OS=Homo sapiens OX=9606 GN=SARS PE=1 SV=3
NaN	26.1818	26.2987	NaN	NaN	NaN						3	3	3	15.9	15.9	15.9	22.836	0	6.5669	166170000	8	NaN	NaN	2	3	3	0	0	0	0	0.78649	NaN	0	sp|P49721|PSB2_HUMAN	sp|P49721|PSB2_HUMAN	810	sp|P49721|PSB2_HUMAN Proteasome subunit beta type-2 OS=Homo sapiens OX=9606 GN=PSMB2 PE=1 SV=1
NaN	26.4232	26.6098	NaN	NaN	NaN						5	5	5	9.1	9.1	9.1	101.89	0	23.882	231230000	9	NaN	NaN	2	3	4	0	0	0	0	0.785695	NaN	0	sp|P49736|MCM2_HUMAN	sp|P49736|MCM2_HUMAN	811	sp|P49736|MCM2_HUMAN DNA replication licensing factor MCM2 OS=Homo sapiens OX=9606 GN=MCM2 PE=1 SV=4
27.8286	27.6935	27.8028	NaN	NaN	NaN						7	7	7	15.4	15.4	15.4	70.389	0	19.007	677890000	17	NaN	NaN	6	4	5	0	0	0	0	0.784109	NaN	0	sp|P49748|ACADV_HUMAN	sp|P49748|ACADV_HUMAN	812	sp|P49748|ACADV_HUMAN Very long-chain specific acyl-CoA dehydrogenase, mitochondrial OS=Homo sapiens OX=9606 GN=ACADVL PE=1 SV=1
23.4457	NaN	NaN	NaN	NaN	NaN						2	2	2	1.4	1.4	1.4	241.64	0	2.7813	11425000	2	NaN	NaN	2	0	0	0	0	0	0	0.772417	NaN	0	sp|P49750|YLPM1_HUMAN	sp|P49750|YLPM1_HUMAN	813	sp|P49750|YLPM1_HUMAN YLP motif-containing protein 1 OS=Homo sapiens OX=9606 GN=YLPM1 PE=1 SV=4
28.0128	27.2205	27.3899	NaN	NaN	NaN						3	3	3	17.8	17.8	17.8	24.976	0	7.6159	703570000	10	NaN	NaN	2	2	3	0	0	0	0	0.783319	NaN	0	sp|P49755|TMEDA_HUMAN	sp|P49755|TMEDA_HUMAN	814	sp|P49755|TMEDA_HUMAN Transmembrane emp24 domain-containing protein 10 OS=Homo sapiens OX=9606 GN=TMED10 PE=1 SV=2
NaN	NaN	25.9699	NaN	NaN	NaN						5	5	5	8.2	8.2	8.2	100.18	0	12.203	297020000	9	NaN	NaN	1	1	1	0	3	1	0	0.78253	NaN	0	sp|P49756|RBM25_HUMAN	sp|P49756|RBM25_HUMAN	815	sp|P49756|RBM25_HUMAN RNA-binding protein 25 OS=Homo sapiens OX=9606 GN=RBM25 PE=1 SV=3
26.8386	26.5146	26.5337	NaN	NaN	NaN						10	10	10	10.2	10.2	10.2	153.94	0	19.053	310060000	20	NaN	NaN	4	4	6	1	1	1	0	0.781742	NaN	0	sp|P49790|NU153_HUMAN	sp|P49790|NU153_HUMAN	816	sp|P49790|NU153_HUMAN Nuclear pore complex protein Nup153 OS=Homo sapiens OX=9606 GN=NUP153 PE=1 SV=2
NaN	25.6677	25.9356	NaN	NaN	NaN						5	5	5	2.5	2.5	2.5	358.2	0	8.5353	163300000	8	NaN	NaN	2	4	2	0	0	0	0	0.780957	NaN	0	sp|P49792|RBP2_HUMAN;sp|P0DJD0|RGPD1_HUMAN;sp|P0DJD1|RGPD2_HUMAN;sp|Q7Z3J3|RGPD4_HUMAN;sp|A6NKT7|RGPD3_HUMAN;sp|Q99666|RGPD5_HUMAN;sp|O14715|RGPD8_HUMAN	sp|P49792|RBP2_HUMAN	817	sp|P49792|RBP2_HUMAN E3 SUMO-protein ligase RanBP2 OS=Homo sapiens OX=9606 GN=RANBP2 PE=1 SV=2
NaN	24.8494	NaN	NaN	NaN	NaN						2	2	2	3.2	3.2	3.2	50.817	0	4.4034	69198000	4	NaN	NaN	1	2	1	0	0	0	0	0.780173	NaN	0	sp|P49821|NDUV1_HUMAN	sp|P49821|NDUV1_HUMAN	818	sp|P49821|NDUV1_HUMAN NADH dehydrogenase [ubiquinone] flavoprotein 1, mitochondrial OS=Homo sapiens OX=9606 GN=NDUFV1 PE=1 SV=4
NaN	NaN	25.6039	NaN	NaN	NaN						2	2	2	3.2	3.2	3.2	80.592	0	4.1251	68266000	4	NaN	NaN	1	1	2	0	0	0	0	0.77939	NaN	0	sp|P49959|MRE11_HUMAN	sp|P49959|MRE11_HUMAN	821	sp|P49959|MRE11_HUMAN Double-strand break repair protein MRE11 OS=Homo sapiens OX=9606 GN=MRE11 PE=1 SV=3
24.3623	NaN	NaN	NaN	NaN	NaN						2	2	2	3.8	3.8	3.8	65.893	0.0025205	2.114	21567000	2	NaN	NaN	2	0	0	0	0	0	0	0.778609	NaN	0	sp|P50281|MMP14_HUMAN	sp|P50281|MMP14_HUMAN	823	sp|P50281|MMP14_HUMAN Matrix metalloproteinase-14 OS=Homo sapiens OX=9606 GN=MMP14 PE=1 SV=3
27.7666	27.9347	27.6094	NaN	NaN	NaN						8	8	8	24.9	24.9	24.9	50.663	0	32.556	676190000	19	NaN	NaN	5	6	7	0	0	0	0	0.77783	NaN	0	sp|P50395|GDIB_HUMAN;sp|P31150|GDIA_HUMAN	sp|P50395|GDIB_HUMAN	824	sp|P50395|GDIB_HUMAN Rab GDP dissociation inhibitor beta OS=Homo sapiens OX=9606 GN=GDI2 PE=1 SV=2
29.3169	29.4364	29.3626	NaN	NaN	NaN						6	6	6	29.5	29.5	29.5	28.994	0	15.065	2042100000	22	NaN	NaN	5	6	5	0	0	0	0	0.777052	NaN	0	sp|P50402|EMD_HUMAN	sp|P50402|EMD_HUMAN	825	sp|P50402|EMD_HUMAN Emerin OS=Homo sapiens OX=9606 GN=EMD PE=1 SV=1
26.8498	27.3478	27.1085	NaN	NaN	NaN						2	2	2	3.6	3.6	3.6	88.367	0	6.6969	436630000	9	NaN	NaN	2	2	2	1	1	0	0	0.776276	NaN	0	sp|P50416|CPT1A_HUMAN	sp|P50416|CPT1A_HUMAN	826	sp|P50416|CPT1A_HUMAN Carnitine O-palmitoyltransferase 1, liver isoform OS=Homo sapiens OX=9606 GN=CPT1A PE=1 SV=2
32.5027	32.6595	32.3166	27.2258	28.7459	NaN				+	TD_X	21	21	21	50.2	50.2	50.2	46.44	0	110.29	17658000000	85	NaN	NaN	17	17	11	2	5	1	2.35157	0	4.50705	7.76054	sp|P50454|SERPH_HUMAN	sp|P50454|SERPH_HUMAN	827	sp|P50454|SERPH_HUMAN Serpin H1 OS=Homo sapiens OX=9606 GN=SERPINH1 PE=1 SV=2
25.227	25.6062	NaN	NaN	NaN	NaN						5	5	5	16.8	16.8	16.8	39.829	0	13.953	186150000	13	NaN	NaN	2	4	2	1	2	2	0	0.775501	NaN	0	sp|P50552|VASP_HUMAN	sp|P50552|VASP_HUMAN	829	sp|P50552|VASP_HUMAN Vasodilator-stimulated phosphoprotein OS=Homo sapiens OX=9606 GN=VASP PE=1 SV=3
27.132	27.2476	27.1675	NaN	NaN	NaN						7	7	7	7.2	7.2	7.2	98.063	0	14.671	444500000	18	NaN	NaN	5	7	5	0	0	0	0	0.774728	NaN	0	sp|P50570|DYN2_HUMAN;sp|Q05193|DYN1_HUMAN;sp|Q9UQ16|DYN3_HUMAN	sp|P50570|DYN2_HUMAN;sp|Q05193|DYN1_HUMAN;sp|Q9UQ16|DYN3_HUMAN	830	sp|P50570|DYN2_HUMAN Dynamin-2 OS=Homo sapiens OX=9606 GN=DNM2 PE=1 SV=2;sp|Q05193|DYN1_HUMAN Dynamin-1 OS=Homo sapiens OX=9606 GN=DNM1 PE=1 SV=2;sp|Q9UQ16|DYN3_HUMAN Dynamin-3 OS=Homo sapiens OX=9606 GN=DNM3 PE=1 SV=4
27.1345	NaN	27.4931	NaN	NaN	NaN						2	2	2	12.1	12.1	12.1	52.891	0	32.206	401310000	7	NaN	NaN	2	1	2	0	0	0	0	0.773956	NaN	0	sp|P50579|MAP2_HUMAN	sp|P50579|MAP2_HUMAN	831	sp|P50579|MAP2_HUMAN Methionine aminopeptidase 2 OS=Homo sapiens OX=9606 GN=METAP2 PE=1 SV=1
29.8541	30.147	30.0058	NaN	NaN	NaN						10	10	10	22.6	22.6	22.6	67.404	0	33.003	3178700000	32	NaN	NaN	9	10	9	0	1	0	0	0.773186	NaN	0	sp|P50895|BCAM_HUMAN	sp|P50895|BCAM_HUMAN	832	sp|P50895|BCAM_HUMAN Basal cell adhesion molecule OS=Homo sapiens OX=9606 GN=BCAM PE=1 SV=2
27.8634	28.1539	28.0864	NaN	NaN	NaN						6	6	6	13.5	13.5	13.5	59.62	0	18.045	802500000	15	NaN	NaN	5	5	4	0	0	0	0	0.796976	NaN	0	sp|P50990|TCPQ_HUMAN	sp|P50990|TCPQ_HUMAN	833	sp|P50990|TCPQ_HUMAN T-complex protein 1 subunit theta OS=Homo sapiens OX=9606 GN=CCT8 PE=1 SV=4
27.2006	27.3933	27.2703	NaN	NaN	NaN						6	6	6	14.7	14.7	14.7	57.924	0	21.024	499470000	15	NaN	NaN	4	6	4	0	0	0	0	0.797795	NaN	0	sp|P50991|TCPD_HUMAN	sp|P50991|TCPD_HUMAN	834	sp|P50991|TCPD_HUMAN T-complex protein 1 subunit delta OS=Homo sapiens OX=9606 GN=CCT4 PE=1 SV=4
27.9908	28.4345	28.3541	NaN	NaN	NaN						4	4	4	9.1	9.1	9.1	54.389	0	12.582	946630000	11	NaN	NaN	3	4	4	0	0	0	0	0.798615	NaN	0	sp|P50995|ANX11_HUMAN	sp|P50995|ANX11_HUMAN	835	sp|P50995|ANX11_HUMAN Annexin A11 OS=Homo sapiens OX=9606 GN=ANXA11 PE=1 SV=1
NaN	NaN	26.8005	NaN	NaN	NaN						2	2	1	11.1	11.1	6.5	23.482	0	4.5001	401770000	4	NaN	NaN	1	2	1	0	0	0	0	0.799436	NaN	0	sp|P51148|RAB5C_HUMAN	sp|P51148|RAB5C_HUMAN	838	sp|P51148|RAB5C_HUMAN Ras-related protein Rab-5C OS=Homo sapiens OX=9606 GN=RAB5C PE=1 SV=2
28.6494	28.6835	28.8907	NaN	NaN	NaN						10	10	10	53.1	53.1	53.1	23.489	0	95.039	1356200000	32	NaN	NaN	8	9	8	1	1	1	0	0.824021	NaN	0	sp|P51149|RAB7A_HUMAN	sp|P51149|RAB7A_HUMAN	839	sp|P51149|RAB7A_HUMAN Ras-related protein Rab-7a OS=Homo sapiens OX=9606 GN=RAB7A PE=1 SV=1
25.098	NaN	NaN	NaN	NaN	NaN						6	2	2	5.3	1.8	1.8	181.28	0	4.6344	65674000	3	NaN	NaN	1	1	1	0	0	0	0	0.823148	NaN	0	sp|P51531|SMCA2_HUMAN	sp|P51531|SMCA2_HUMAN	843	sp|P51531|SMCA2_HUMAN Probable global transcription activator SNF2L2 OS=Homo sapiens OX=9606 GN=SMARCA2 PE=1 SV=2
26.9709	26.8056	26.9241	NaN	NaN	NaN						10	10	6	8.7	8.7	5.3	184.64	0	40.54	424470000	19	NaN	NaN	6	4	7	1	1	1	0	0.822277	NaN	0	sp|P51532|SMCA4_HUMAN	sp|P51532|SMCA4_HUMAN	844	sp|P51532|SMCA4_HUMAN Transcription activator BRG1 OS=Homo sapiens OX=9606 GN=SMARCA4 PE=1 SV=2
29.0348	28.9848	29.7952	NaN	NaN	NaN						6	6	6	19.1	19.1	19.1	27.991	0	14.28	2131000000	17	NaN	NaN	3	5	4	1	0	0	0	0.821408	NaN	0	sp|P51572|BAP31_HUMAN	sp|P51572|BAP31_HUMAN	846	sp|P51572|BAP31_HUMAN B-cell receptor-associated protein 31 OS=Homo sapiens OX=9606 GN=BCAP31 PE=1 SV=3
NaN	NaN	NaN	27.942	28.1797	28.1959						6	6	6	17.7	17.7	17.7	52.44	0	15.361	410280000	17	NaN	NaN	4	3	3	2	2	2	0	0.820541	NaN	0	sp|P51608|MECP2_HUMAN	sp|P51608|MECP2_HUMAN	847	sp|P51608|MECP2_HUMAN Methyl-CpG-binding protein 2 OS=Homo sapiens OX=9606 GN=MECP2 PE=1 SV=1
NaN	27.5394	27.5067	NaN	NaN	NaN						7	7	7	6.3	6.3	6.3	208.73	0	16.775	465340000	12	NaN	NaN	2	5	4	0	1	0	0	0.819675	NaN	0	sp|P51610|HCFC1_HUMAN	sp|P51610|HCFC1_HUMAN	848	sp|P51610|HCFC1_HUMAN Host cell factor 1 OS=Homo sapiens OX=9606 GN=HCFC1 PE=1 SV=2
NaN	NaN	25.3292	NaN	NaN	NaN						6	6	6	10.9	10.9	10.9	79.685	0	26.121	70482000	10	NaN	NaN	2	3	5	0	0	0	0	0.818811	NaN	0	sp|P51659|DHB4_HUMAN	sp|P51659|DHB4_HUMAN	850	sp|P51659|DHB4_HUMAN Peroxisomal multifunctional enzyme type 2 OS=Homo sapiens OX=9606 GN=HSD17B4 PE=1 SV=3
NaN	25.6114	NaN	NaN	NaN	NaN						2	2	2	12.7	12.7	12.7	37.025	0	10.993	75502000	3	NaN	NaN	1	2	0	0	0	0	0	0.817949	NaN	0	sp|P51665|PSMD7_HUMAN	sp|P51665|PSMD7_HUMAN	851	sp|P51665|PSMD7_HUMAN 26S proteasome non-ATPase regulatory subunit 7 OS=Homo sapiens OX=9606 GN=PSMD7 PE=1 SV=2
28.0822	27.6867	28.031	NaN	NaN	NaN						5	5	5	13.6	13.6	13.6	38.429	0	33.103	864900000	15	NaN	NaN	3	4	3	1	1	1	0	0.817089	NaN	0	sp|P51884|LUM_HUMAN	sp|P51884|LUM_HUMAN	855	sp|P51884|LUM_HUMAN Lumican OS=Homo sapiens OX=9606 GN=LUM PE=1 SV=2
NaN	26.4574	26.2654	NaN	NaN	NaN						4	4	4	12.8	12.8	12.8	43.809	0	9.9735	229310000	10	NaN	NaN	3	2	4	1	0	0	0	0.816231	NaN	0	sp|P51888|PRELP_HUMAN	sp|P51888|PRELP_HUMAN	856	sp|P51888|PRELP_HUMAN Prolargin OS=Homo sapiens OX=9606 GN=PRELP PE=1 SV=1
28.5078	28.1094	28.2866	NaN	NaN	NaN						5	5	5	23.6	23.6	23.6	33.17	0	60.26	997070000	18	NaN	NaN	4	5	4	1	1	1	0	0.815375	NaN	0	sp|P51911|CNN1_HUMAN	sp|P51911|CNN1_HUMAN	857	sp|P51911|CNN1_HUMAN Calponin-1 OS=Homo sapiens OX=9606 GN=CNN1 PE=1 SV=2
27.7979	28.381	27.9735	27.6202	NaN	NaN						5	5	5	19.6	19.6	19.6	39.594	0	17.509	891040000	18	NaN	NaN	5	3	4	2	1	0	0	0.81452	0.430556	0	sp|P51991|ROA3_HUMAN	sp|P51991|ROA3_HUMAN	859	sp|P51991|ROA3_HUMAN Heterogeneous nuclear ribonucleoprotein A3 OS=Homo sapiens OX=9606 GN=HNRNPA3 PE=1 SV=2
NaN	NaN	26.4808	NaN	NaN	NaN						2	2	2	11	11	11	53.139	0	5.4082	189600000	4	NaN	NaN	0	1	2	0	0	0	0	0.813667	NaN	0	sp|P52209|6PGD_HUMAN	sp|P52209|6PGD_HUMAN	860	sp|P52209|6PGD_HUMAN 6-phosphogluconate dehydrogenase, decarboxylating OS=Homo sapiens OX=9606 GN=PGD PE=1 SV=3
31.163	30.7455	30.934	30.5196	30.9438	30.919						17	17	17	34.8	34.8	34.8	77.515	0	117.23	7412500000	81	NaN	NaN	14	13	14	4	5	5	0.347609	0.587403	0.153308	0.838069	sp|P52272|HNRPM_HUMAN	sp|P52272|HNRPM_HUMAN	861	sp|P52272|HNRPM_HUMAN Heterogeneous nuclear ribonucleoprotein M OS=Homo sapiens OX=9606 GN=HNRNPM PE=1 SV=3
NaN	NaN	24.735	NaN	NaN	NaN						2	2	2	7.2	7.2	7.2	45.671	0	3.3097	34964000	1	NaN	NaN	0	0	1	0	1	0	0	0.812816	NaN	0	sp|P52597|HNRPF_HUMAN	sp|P52597|HNRPF_HUMAN	864	sp|P52597|HNRPF_HUMAN Heterogeneous nuclear ribonucleoprotein F OS=Homo sapiens OX=9606 GN=HNRNPF PE=1 SV=3
NaN	26.6573	27.0121	NaN	NaN	NaN						4	4	3	19.2	19.2	15.7	32.922	0	11.793	323680000	13	NaN	NaN	3	3	2	1	2	1	0	0.811967	NaN	0	sp|P52907|CAZA1_HUMAN	sp|P52907|CAZA1_HUMAN	865	sp|P52907|CAZA1_HUMAN F-actin-capping protein subunit alpha-1 OS=Homo sapiens OX=9606 GN=CAPZA1 PE=1 SV=3
27.0501	NaN	27.3377	NaN	NaN	NaN						4	4	4	49.5	49.5	49.5	11.832	0	35.66	518040000	17	NaN	NaN	3	1	3	2	1	2	0	0.811119	NaN	0	sp|P52926|HMGA2_HUMAN	sp|P52926|HMGA2_HUMAN	866	sp|P52926|HMGA2_HUMAN High mobility group protein HMGI-C OS=Homo sapiens OX=9606 GN=HMGA2 PE=1 SV=1
29.869	30.2829	30.2647	NaN	NaN	NaN						3	3	3	24.5	24.5	24.5	22.492	0	28.988	3584200000	15	NaN	NaN	2	3	2	1	2	0	0	0.810273	NaN	0	sp|P52943|CRIP2_HUMAN	sp|P52943|CRIP2_HUMAN	867	sp|P52943|CRIP2_HUMAN Cysteine-rich protein 2 OS=Homo sapiens OX=9606 GN=CRIP2 PE=1 SV=1
NaN	NaN	25.7962	NaN	NaN	NaN						2	2	2	1.3	1.3	1.3	197.58	0	3.7863	91273000	3	NaN	NaN	0	2	1	0	0	0	0	0.809429	NaN	0	sp|P52948|NUP98_HUMAN	sp|P52948|NUP98_HUMAN	868	sp|P52948|NUP98_HUMAN Nuclear pore complex protein Nup98-Nup96 OS=Homo sapiens OX=9606 GN=NUP98 PE=1 SV=4
NaN	NaN	23.2525	NaN	NaN	NaN						2	2	2	7.7	7.7	7.7	34.012	0	6.1669	18877000	2	NaN	NaN	1	0	1	0	0	0	0	0.808587	NaN	0	sp|P53007|TXTP_HUMAN	sp|P53007|TXTP_HUMAN	869	sp|P53007|TXTP_HUMAN Tricarboxylate transport protein, mitochondrial OS=Homo sapiens OX=9606 GN=SLC25A1 PE=1 SV=2
26.1866	NaN	NaN	NaN	NaN	NaN						3	3	3	3.8	3.8	3.8	120.84	0	6.6785	117510000	5	NaN	NaN	2	2	1	0	0	0	0	0.807746	NaN	0	sp|P53396|ACLY_HUMAN	sp|P53396|ACLY_HUMAN	871	sp|P53396|ACLY_HUMAN ATP-citrate synthase OS=Homo sapiens OX=9606 GN=ACLY PE=1 SV=3
28.3861	28.7194	28.5232	NaN	NaN	NaN						4	4	4	7.3	7.3	7.3	107.14	0	19.264	1156400000	19	NaN	NaN	4	4	4	0	0	0	0	0.806908	NaN	0	sp|P53618|COPB_HUMAN	sp|P53618|COPB_HUMAN	872	sp|P53618|COPB_HUMAN Coatomer subunit beta OS=Homo sapiens OX=9606 GN=COPB1 PE=1 SV=3
29.4617	29.3947	29.6765	NaN	NaN	NaN						14	14	14	15.8	15.8	15.8	138.34	0	84.005	2261500000	35	NaN	NaN	8	12	12	0	0	0	0	0.806071	NaN	0	sp|P53621|COPA_HUMAN	sp|P53621|COPA_HUMAN	873	sp|P53621|COPA_HUMAN Coatomer subunit alpha OS=Homo sapiens OX=9606 GN=COPA PE=1 SV=2
NaN	NaN	NaN	NaN	NaN	NaN						2	2	2	5.8	5.8	5.8	53.944	0	2.8265	0	2	NaN	NaN	1	1	0	0	0	0	NaN	1	0	NaN	sp|P53985|MOT1_HUMAN	sp|P53985|MOT1_HUMAN	875	sp|P53985|MOT1_HUMAN Monocarboxylate transporter 1 OS=Homo sapiens OX=9606 GN=SLC16A1 PE=1 SV=3
NaN	26.6682	27.2008	NaN	NaN	NaN						3	3	3	3.6	3.6	3.6	118.32	0	7.018	294310000	9	NaN	NaN	2	3	3	0	0	0	0	0.805235	NaN	0	sp|P53992|SC24C_HUMAN	sp|P53992|SC24C_HUMAN	876	sp|P53992|SC24C_HUMAN Protein transport protein Sec24C OS=Homo sapiens OX=9606 GN=SEC24C PE=1 SV=3
NaN	NaN	25.3848	NaN	NaN	NaN						2	2	2	18.9	18.9	18.9	14.395	0	5.2562	67907000	8	NaN	NaN	1	2	2	0	1	1	0	0.804402	NaN	0	sp|P53999|TCP4_HUMAN	sp|P53999|TCP4_HUMAN	877	sp|P53999|TCP4_HUMAN Activated RNA polymerase II transcriptional coactivator p15 OS=Homo sapiens OX=9606 GN=SUB1 PE=1 SV=3
NaN	25.403	NaN	NaN	NaN	NaN						2	2	2	4.2	4.2	4.2	75.506	0.009878	1.6959	40723000	1	NaN	NaN	0	2	0	0	0	0	0	0.80357	NaN	0	sp|P54257|HAP1_HUMAN	sp|P54257|HAP1_HUMAN	878	sp|P54257|HAP1_HUMAN Huntingtin-associated protein 1 OS=Homo sapiens OX=9606 GN=HAP1 PE=1 SV=3
NaN	NaN	25.9419	NaN	NaN	NaN						2	2	2	3.6	3.6	3.6	59.143	0	2.7227	65671000	2	NaN	NaN	0	0	2	0	0	0	0	0.80274	NaN	0	sp|P54577|SYYC_HUMAN	sp|P54577|SYYC_HUMAN	879	sp|P54577|SYYC_HUMAN Tyrosine--tRNA ligase, cytoplasmic OS=Homo sapiens OX=9606 GN=YARS PE=1 SV=4
NaN	NaN	26.2587	NaN	NaN	NaN						9	2	2	15.8	5	5	70.02	0	3.8784	195770000	7	NaN	NaN	1	1	2	0	0	0	0	0.801911	NaN	0	sp|P54652|HSP72_HUMAN	sp|P54652|HSP72_HUMAN	880	sp|P54652|HSP72_HUMAN Heat shock-related 70 kDa protein 2 OS=Homo sapiens OX=9606 GN=HSPA2 PE=1 SV=1
NaN	NaN	25.2514	NaN	NaN	NaN						2	2	2	9.3	9.3	9.3	31.512	0	5.288	124090000	5	NaN	NaN	2	2	1	0	0	0	0	0.801085	NaN	0	sp|P54709|AT1B3_HUMAN	sp|P54709|AT1B3_HUMAN	881	sp|P54709|AT1B3_HUMAN Sodium/potassium-transporting ATPase subunit beta-3 OS=Homo sapiens OX=9606 GN=ATP1B3 PE=1 SV=1
28.3663	28.5296	28.8622	NaN	NaN	NaN						5	5	5	31	31	31	26.477	0	15.423	1266200000	16	NaN	NaN	3	4	4	1	1	1	0	0.80026	NaN	0	sp|P54819|KAD2_HUMAN	sp|P54819|KAD2_HUMAN	882	sp|P54819|KAD2_HUMAN Adenylate kinase 2, mitochondrial OS=Homo sapiens OX=9606 GN=AK2 PE=1 SV=2
NaN	NaN	26.1915	NaN	NaN	NaN						3	3	3	5.7	5.7	5.7	87.301	0	11.511	176330000	5	NaN	NaN	1	3	3	0	0	0	0	1	NaN	0	sp|P54886|P5CS_HUMAN	sp|P54886|P5CS_HUMAN	883	sp|P54886|P5CS_HUMAN Delta-1-pyrroline-5-carboxylate synthase OS=Homo sapiens OX=9606 GN=ALDH18A1 PE=1 SV=2
NaN	NaN	24.8686	NaN	NaN	NaN						2	2	2	3	3	3	110.42	0.00067295	2.4118	31207000	1	NaN	NaN	0	0	2	0	0	0	0	1	NaN	0	sp|P55060|XPO2_HUMAN	sp|P55060|XPO2_HUMAN	887	sp|P55060|XPO2_HUMAN Exportin-2 OS=Homo sapiens OX=9606 GN=CSE1L PE=1 SV=3
30.2201	30.4659	30.4511	NaN	NaN	NaN						21	21	21	29.7	29.7	29.7	89.321	0	121.47	4360500000	70	NaN	NaN	17	18	16	1	3	2	0	1	NaN	0	sp|P55072|TERA_HUMAN	sp|P55072|TERA_HUMAN	888	sp|P55072|TERA_HUMAN Transitional endoplasmic reticulum ATPase OS=Homo sapiens OX=9606 GN=VCP PE=1 SV=4
28.2822	28.7649	28.3991	NaN	NaN	NaN						11	11	11	24.1	24.1	24.1	51.294	0	27.932	1106200000	24	NaN	NaN	8	8	7	0	0	0	0	1	NaN	0	sp|P55084|ECHB_HUMAN	sp|P55084|ECHB_HUMAN	890	sp|P55084|ECHB_HUMAN Trifunctional enzyme subunit beta, mitochondrial OS=Homo sapiens OX=9606 GN=HADHB PE=1 SV=3
NaN	NaN	25.8592	NaN	NaN	NaN						2	2	2	1.6	1.6	1.6	206.8	0	4.6671	62009000	3	NaN	NaN	0	1	2	0	0	0	0	1	NaN	0	sp|P55196|AFAD_HUMAN	sp|P55196|AFAD_HUMAN	891	sp|P55196|AFAD_HUMAN Afadin OS=Homo sapiens OX=9606 GN=AFDN PE=1 SV=3
28.2926	28.0144	28.1152	NaN	NaN	NaN						8	8	8	9	9	9	136.06	0	23.905	881920000	25	NaN	NaN	7	8	8	1	0	0	0	1	NaN	0	sp|P55265|DSRAD_HUMAN	sp|P55265|DSRAD_HUMAN	893	sp|P55265|DSRAD_HUMAN Double-stranded RNA-specific adenosine deaminase OS=Homo sapiens OX=9606 GN=ADAR PE=1 SV=4
NaN	25.3748	NaN	NaN	NaN	NaN						9	9	9	5.8	5.8	5.8	195.98	0	18.17	228480000	15	NaN	NaN	4	4	6	0	0	0	0	1	NaN	0	sp|P55268|LAMB2_HUMAN	sp|P55268|LAMB2_HUMAN	894	sp|P55268|LAMB2_HUMAN Laminin subunit beta-2 OS=Homo sapiens OX=9606 GN=LAMB2 PE=1 SV=2
NaN	26.3781	26.3607	NaN	NaN	NaN						3	3	3	24.2	24.2	24.2	14.173	0	6.83	224770000	6	NaN	NaN	0	2	2	0	1	1	0	1	NaN	0	sp|P55769|NH2L1_HUMAN	sp|P55769|NH2L1_HUMAN	896	sp|P55769|NH2L1_HUMAN NHP2-like protein 1 OS=Homo sapiens OX=9606 GN=SNU13 PE=1 SV=3
25.6129	NaN	25.6701	NaN	NaN	NaN						3	3	3	5.9	5.9	5.9	92.48	0	10.756	120140000	7	NaN	NaN	2	1	3	0	0	0	0	1	NaN	0	sp|P55884|EIF3B_HUMAN	sp|P55884|EIF3B_HUMAN	899	sp|P55884|EIF3B_HUMAN Eukaryotic translation initiation factor 3 subunit B OS=Homo sapiens OX=9606 GN=EIF3B PE=1 SV=3
26.9906	NaN	NaN	NaN	NaN	NaN						2	2	2	25.5	25.5	25.5	10.918	0	4.652	234090000	3	NaN	NaN	2	0	1	0	0	0	0	1	NaN	0	sp|P56134|ATPK_HUMAN	sp|P56134|ATPK_HUMAN	900	sp|P56134|ATPK_HUMAN ATP synthase subunit f, mitochondrial OS=Homo sapiens OX=9606 GN=ATP5MF PE=1 SV=3
NaN	NaN	27.101	NaN	NaN	NaN						3	3	3	7.1	7.1	7.1	101.11	0	11.081	176500000	5	NaN	NaN	1	0	3	0	0	0	0	1	NaN	0	sp|P56192|SYMC_HUMAN	sp|P56192|SYMC_HUMAN	901	sp|P56192|SYMC_HUMAN Methionine--tRNA ligase, cytoplasmic OS=Homo sapiens OX=9606 GN=MARS PE=1 SV=2
NaN	26.3827	26.39	NaN	NaN	NaN						7	3	3	6.1	3	3	555.65	0	18.102	217740000	6	NaN	NaN	1	2	3	0	0	0	0	1	NaN	0	sp|P58107|EPIPL_HUMAN	sp|P58107|EPIPL_HUMAN	903	sp|P58107|EPIPL_HUMAN Epiplakin OS=Homo sapiens OX=9606 GN=EPPK1 PE=1 SV=3
35.3731	35.2896	36.0356	36.3121	36.294	33.6136						18	18	0	69.8	69.8	0	13.989	0	124.54	347210000000	163	NaN	NaN	12	10	13	8	10	4	0.0596176	1	0.159524	0.172079	sp|Q99879|H2B1M_HUMAN;sp|Q99877|H2B1N_HUMAN;sp|Q93079|H2B1H_HUMAN;sp|Q5QNW6|H2B2F_HUMAN;sp|P62807|H2B1C_HUMAN;sp|P58876|H2B1D_HUMAN	sp|Q99879|H2B1M_HUMAN;sp|Q99877|H2B1N_HUMAN;sp|Q93079|H2B1H_HUMAN;sp|Q5QNW6|H2B2F_HUMAN;sp|P62807|H2B1C_HUMAN;sp|P58876|H2B1D_HUMAN	904	sp|Q99879|H2B1M_HUMAN Histone H2B type 1-M OS=Homo sapiens OX=9606 GN=HIST1H2BM PE=1 SV=3;sp|Q99877|H2B1N_HUMAN Histone H2B type 1-N OS=Homo sapiens OX=9606 GN=HIST1H2BN PE=1 SV=3;sp|Q93079|H2B1H_HUMAN Histone H2B type 1-H OS=Homo sapiens OX=9606 GN=HIST1H
27.2006	27.1433	27.2956	NaN	NaN	NaN						3	3	3	18.5	18.5	18.5	19.667	0	6.2607	461110000	8	NaN	NaN	3	2	3	0	0	0	0	1	NaN	0	sp|P59998|ARPC4_HUMAN	sp|P59998|ARPC4_HUMAN	905	sp|P59998|ARPC4_HUMAN Actin-related protein 2/3 complex subunit 4 OS=Homo sapiens OX=9606 GN=ARPC4 PE=1 SV=3
NaN	25.5104	NaN	NaN	NaN	NaN						2	2	2	3.8	3.8	3.8	52.22	0	2.587	100720000	2	NaN	NaN	1	1	1	0	0	0	0	1	NaN	0	sp|P60228|EIF3E_HUMAN	sp|P60228|EIF3E_HUMAN	909	sp|P60228|EIF3E_HUMAN Eukaryotic translation initiation factor 3 subunit E OS=Homo sapiens OX=9606 GN=EIF3E PE=1 SV=1
NaN	NaN	NaN	NaN	27.9252	NaN						3	3	3	30.2	30.2	30.2	9.9743	0	8.4684	168700000	6	NaN	NaN	0	1	1	2	2	1	0	1	NaN	0	sp|P60468|SC61B_HUMAN	sp|P60468|SC61B_HUMAN	910	sp|P60468|SC61B_HUMAN Protein transport protein Sec61 subunit beta OS=Homo sapiens OX=9606 GN=SEC61B PE=1 SV=2
29.8631	30.2023	29.6203	NaN	NaN	NaN						5	5	5	34.4	34.4	34.4	16.93	0	25.248	3175700000	21	NaN	NaN	5	3	5	0	0	0	0	1	NaN	0	sp|P60660|MYL6_HUMAN;sp|P14649|MYL6B_HUMAN	sp|P60660|MYL6_HUMAN	911	sp|P60660|MYL6_HUMAN Myosin light polypeptide 6 OS=Homo sapiens OX=9606 GN=MYL6 PE=1 SV=2
34.8018	33.8265	33.8041	30.6014	29.5354	27.9641				+	TD_X	23	7	7	54.7	25.1	25.1	41.792	0	233.18	62381000000	85	NaN	NaN	6	5	6	3	4	4	2.33809	0	4.77718	5.73077	sp|P63261|ACTG_HUMAN;sp|P60709|ACTB_HUMAN;sp|Q6S8J3|POTEE_HUMAN;sp|A5A3E0|POTEF_HUMAN;sp|P0CG38|POTEI_HUMAN;sp|Q9BYX7|ACTBM_HUMAN;sp|P0CG39|POTEJ_HUMAN	sp|P63261|ACTG_HUMAN;sp|P60709|ACTB_HUMAN	912	sp|P63261|ACTG_HUMAN Actin, cytoplasmic 2 OS=Homo sapiens OX=9606 GN=ACTG1 PE=1 SV=1;sp|P60709|ACTB_HUMAN Actin, cytoplasmic 1 OS=Homo sapiens OX=9606 GN=ACTB PE=1 SV=1
NaN	NaN	27.3353	NaN	NaN	NaN						7	3	3	23.4	10.3	10.3	46.153	0	7.9547	564350000	9	NaN	NaN	1	3	2	0	0	0	0	1	NaN	0	sp|P60842|IF4A1_HUMAN	sp|P60842|IF4A1_HUMAN	913	sp|P60842|IF4A1_HUMAN Eukaryotic initiation factor 4A-I OS=Homo sapiens OX=9606 GN=EIF4A1 PE=1 SV=1
NaN	NaN	NaN	29.8029	29.622	NaN						4	4	4	25.2	25.2	25.2	13.373	0	18.433	521080000	13	NaN	NaN	2	2	1	3	2	2	0	1	NaN	0	sp|P60866|RS20_HUMAN	sp|P60866|RS20_HUMAN	914	sp|P60866|RS20_HUMAN 40S ribosomal protein S20 OS=Homo sapiens OX=9606 GN=RPS20 PE=1 SV=1
27.8573	27.5521	27.3525	NaN	NaN	NaN						2	2	2	35.1	35.1	35.1	11.203	0	14.592	607900000	11	NaN	NaN	2	2	2	1	0	0	0	1	NaN	0	sp|P60903|S10AA_HUMAN	sp|P60903|S10AA_HUMAN	915	sp|P60903|S10AA_HUMAN Protein S100-A10 OS=Homo sapiens OX=9606 GN=S100A10 PE=1 SV=2
28.6303	28.0882	28.5969	NaN	NaN	NaN						4	4	4	21.5	21.5	21.5	21.258	0	17.87	1088000000	15	NaN	NaN	4	4	4	0	0	0	0	1	NaN	0	sp|P60953|CDC42_HUMAN	sp|P60953|CDC42_HUMAN	916	sp|P60953|CDC42_HUMAN Cell division control protein 42 homolog OS=Homo sapiens OX=9606 GN=CDC42 PE=1 SV=2
26.7082	26.9113	26.6747	NaN	NaN	NaN						3	3	3	19.3	19.3	19.3	23.668	0	60.839	337210000	10	NaN	NaN	2	3	2	0	0	0	0	1	NaN	0	sp|P61006|RAB8A_HUMAN	sp|P61006|RAB8A_HUMAN	917	sp|P61006|RAB8A_HUMAN Ras-related protein Rab-8A OS=Homo sapiens OX=9606 GN=RAB8A PE=1 SV=1
27.6643	28.2664	28.0501	NaN	NaN	NaN						4	4	4	22.2	22.2	22.2	23.545	0	36.652	804040000	12	NaN	NaN	4	2	3	0	0	0	0	1	NaN	0	sp|P61019|RAB2A_HUMAN;sp|Q8WUD1|RAB2B_HUMAN	sp|P61019|RAB2A_HUMAN	918	sp|P61019|RAB2A_HUMAN Ras-related protein Rab-2A OS=Homo sapiens OX=9606 GN=RAB2A PE=1 SV=1
27.5246	NaN	27.4788	NaN	NaN	NaN						4	4	4	15.5	15.5	15.5	22.541	0	13.182	647040000	11	NaN	NaN	2	2	3	1	1	0	0	1	NaN	0	sp|P61026|RAB10_HUMAN	sp|P61026|RAB10_HUMAN	920	sp|P61026|RAB10_HUMAN Ras-related protein Rab-10 OS=Homo sapiens OX=9606 GN=RAB10 PE=1 SV=1
28.6045	28.9309	29.0172	NaN	NaN	NaN						5	5	5	38.6	38.6	38.6	23.897	0	17.878	1426800000	16	NaN	NaN	5	3	3	0	0	0	0	1	NaN	0	sp|P61106|RAB14_HUMAN	sp|P61106|RAB14_HUMAN	923	sp|P61106|RAB14_HUMAN Ras-related protein Rab-14 OS=Homo sapiens OX=9606 GN=RAB14 PE=1 SV=4
28.6158	28.7145	28.6059	NaN	NaN	NaN						5	5	5	15.8	15.8	15.8	47.371	0	76.032	1230200000	19	NaN	NaN	4	5	5	0	0	0	0	1	NaN	0	sp|P61158|ARP3_HUMAN;sp|Q9P1U1|ARP3B_HUMAN;sp|Q9C0K3|ARP3C_HUMAN	sp|P61158|ARP3_HUMAN;sp|Q9P1U1|ARP3B_HUMAN	924	sp|P61158|ARP3_HUMAN Actin-related protein 3 OS=Homo sapiens OX=9606 GN=ACTR3 PE=1 SV=3;sp|Q9P1U1|ARP3B_HUMAN Actin-related protein 3B OS=Homo sapiens OX=9606 GN=ACTR3B PE=2 SV=1
28.331	28.3113	NaN	NaN	NaN	NaN						5	5	5	18.5	18.5	18.5	44.76	0	19.952	1055500000	13	NaN	NaN	3	3	3	0	0	0	0	1	NaN	0	sp|P61160|ARP2_HUMAN	sp|P61160|ARP2_HUMAN	925	sp|P61160|ARP2_HUMAN Actin-related protein 2 OS=Homo sapiens OX=9606 GN=ACTR2 PE=1 SV=1
NaN	23.0844	NaN	NaN	NaN	NaN						2	2	2	7.9	7.9	7.9	51.596	0	5.5659	23185000	2	NaN	NaN	1	1	0	0	0	0	0	1	NaN	0	sp|P61201|CSN2_HUMAN	sp|P61201|CSN2_HUMAN	927	sp|P61201|CSN2_HUMAN COP9 signalosome complex subunit 2 OS=Homo sapiens OX=9606 GN=COPS2 PE=1 SV=1
NaN	27.6305	27.6818	NaN	NaN	NaN						9	9	9	34.5	34.5	34.5	29.945	0	16.836	475970000	16	NaN	NaN	3	4	7	1	0	1	0	1	NaN	0	sp|P61247|RS3A_HUMAN	sp|P61247|RS3A_HUMAN	929	sp|P61247|RS3A_HUMAN 40S ribosomal protein S3a OS=Homo sapiens OX=9606 GN=RPS3A PE=1 SV=2
NaN	NaN	29.1269	NaN	NaN	NaN						2	2	2	11.7	11.7	11.7	17.256	0	5.5127	1734300000	6	NaN	NaN	1	2	1	0	1	0	0	1	NaN	0	sp|Q9UNX3|RL26L_HUMAN;sp|P61254|RL26_HUMAN	sp|Q9UNX3|RL26L_HUMAN;sp|P61254|RL26_HUMAN	930	sp|Q9UNX3|RL26L_HUMAN 60S ribosomal protein L26-like 1 OS=Homo sapiens OX=9606 GN=RPL26L1 PE=1 SV=1;sp|P61254|RL26_HUMAN 60S ribosomal protein L26 OS=Homo sapiens OX=9606 GN=RPL26 PE=1 SV=1
27.0406	27.6152	27.721	NaN	NaN	NaN						4	4	4	22.1	22.1	22.1	24.146	0	8.3433	576310000	11	NaN	NaN	3	4	3	1	0	0	0	1	NaN	0	sp|P61313|RL15_HUMAN	sp|P61313|RL15_HUMAN	931	sp|P61313|RL15_HUMAN 60S ribosomal protein L15 OS=Homo sapiens OX=9606 GN=RPL15 PE=1 SV=2
29.5771	29.8805	29.5382	NaN	NaN	NaN						6	6	6	49.3	49.3	49.3	15.798	0	9.2873	2581200000	20	NaN	NaN	3	3	6	1	1	0	0	1	NaN	0	sp|P61353|RL27_HUMAN	sp|P61353|RL27_HUMAN	932	sp|P61353|RL27_HUMAN 60S ribosomal protein L27 OS=Homo sapiens OX=9606 GN=RPL27 PE=1 SV=2
NaN	25.9388	25.8925	NaN	NaN	NaN						4	4	4	35.3	35.3	35.3	10.932	0	10.037	198410000	8	NaN	NaN	0	3	2	2	0	1	0	1	NaN	0	sp|P61604|CH10_HUMAN	sp|P61604|CH10_HUMAN	933	sp|P61604|CH10_HUMAN 10 kDa heat shock protein, mitochondrial OS=Homo sapiens OX=9606 GN=HSPE1 PE=1 SV=2
25.9349	25.288	26.187	NaN	NaN	NaN						2	2	2	13	13	13	20.198	0	12.837	177880000	8	NaN	NaN	2	2	2	0	0	0	0	1	NaN	0	sp|P61923|COPZ1_HUMAN	sp|P61923|COPZ1_HUMAN	935	sp|P61923|COPZ1_HUMAN Coatomer subunit zeta-1 OS=Homo sapiens OX=9606 GN=COPZ1 PE=1 SV=1
NaN	NaN	NaN	32.219	32.2349	32.2257						13	13	13	30.7	30.7	30.7	50.976	0	60.99	4643500000	79	NaN	NaN	7	7	5	5	7	6	0	1	NaN	0	sp|P61978|HNRPK_HUMAN	sp|P61978|HNRPK_HUMAN	937	sp|P61978|HNRPK_HUMAN Heterogeneous nuclear ribonucleoprotein K OS=Homo sapiens OX=9606 GN=HNRNPK PE=1 SV=1
28.9917	29.2785	29.4734	NaN	NaN	NaN						7	7	7	45.9	45.9	45.9	22.127	0	31.383	1900000000	14	NaN	NaN	5	4	2	1	0	0	0	1	NaN	0	sp|P62081|RS7_HUMAN	sp|P62081|RS7_HUMAN	938	sp|P62081|RS7_HUMAN 40S ribosomal protein S7 OS=Homo sapiens OX=9606 GN=RPS7 PE=1 SV=1
NaN	26.3611	NaN	NaN	NaN	NaN						2	2	2	9.7	9.7	9.7	37.512	0	4.138	97504000	3	NaN	NaN	1	2	0	0	0	0	0	1	NaN	0	sp|P62136|PP1A_HUMAN	sp|P62136|PP1A_HUMAN	939	sp|P62136|PP1A_HUMAN Serine/threonine-protein phosphatase PP1-alpha catalytic subunit OS=Homo sapiens OX=9606 GN=PPP1CA PE=1 SV=1
NaN	NaN	27.385	NaN	NaN	NaN						2	2	2	8.9	8.9	8.9	37.186	0	2.5061	351570000	3	NaN	NaN	1	0	2	0	0	0	0	1	NaN	0	sp|P62140|PP1B_HUMAN	sp|P62140|PP1B_HUMAN	940	sp|P62140|PP1B_HUMAN Serine/threonine-protein phosphatase PP1-beta catalytic subunit OS=Homo sapiens OX=9606 GN=PPP1CB PE=1 SV=3
27.6787	26.8644	NaN	NaN	NaN	NaN						6	6	6	17	17	17	49.184	0	17.793	446300000	12	NaN	NaN	2	4	4	0	0	0	0	1	NaN	0	sp|P62191|PRS4_HUMAN	sp|P62191|PRS4_HUMAN	941	sp|P62191|PRS4_HUMAN 26S proteasome regulatory subunit 4 OS=Homo sapiens OX=9606 GN=PSMC1 PE=1 SV=1
29.3828	NaN	29.7787	30.8761	31.2496	31.1741				+	TD_X	5	5	5	17.8	17.8	17.8	24.205	0	15.138	2756000000	20	NaN	NaN	2	2	3	3	3	3	2.27337	0	-1.51919	-7.28997	sp|P62241|RS8_HUMAN	sp|P62241|RS8_HUMAN	942	sp|P62241|RS8_HUMAN 40S ribosomal protein S8 OS=Homo sapiens OX=9606 GN=RPS8 PE=1 SV=2
28.9018	28.868	29.1784	NaN	NaN	NaN						7	7	7	37	37	37	16.445	0	20.437	1677800000	27	NaN	NaN	5	5	7	0	0	0	0	1	NaN	0	sp|P62249|RS16_HUMAN	sp|P62249|RS16_HUMAN	944	sp|P62249|RS16_HUMAN 40S ribosomal protein S16 OS=Homo sapiens OX=9606 GN=RPS16 PE=1 SV=2
NaN	27.9476	28.113	NaN	NaN	NaN						4	3	3	15.7	12.5	12.5	29.174	0	5.7045	669150000	6	NaN	NaN	3	2	2	0	1	0	0	1	NaN	0	sp|P62258|1433E_HUMAN	sp|P62258|1433E_HUMAN	945	sp|P62258|1433E_HUMAN 14-3-3 protein epsilon OS=Homo sapiens OX=9606 GN=YWHAE PE=1 SV=1
29.2027	29.0564	29.4728	NaN	NaN	NaN						5	5	5	37.1	37.1	37.1	16.273	0	42.707	1962600000	21	NaN	NaN	4	3	3	1	2	1	0	1	NaN	0	sp|P62263|RS14_HUMAN	sp|P62263|RS14_HUMAN	946	sp|P62263|RS14_HUMAN 40S ribosomal protein S14 OS=Homo sapiens OX=9606 GN=RPS14 PE=1 SV=3
29.3435	29.3203	29.6037	30.0863	NaN	30.8298				+	TD_X	9	9	9	49.3	49.3	49.3	17.718	0	25.491	3632800000	31	NaN	NaN	6	6	8	3	2	2	1.38523	0.0266047	-1.03553	-3.44159	sp|P62269|RS18_HUMAN	sp|P62269|RS18_HUMAN	947	sp|P62269|RS18_HUMAN 40S ribosomal protein S18 OS=Homo sapiens OX=9606 GN=RPS18 PE=1 SV=3
28.1689	28.9421	28.6238	29.5701	29.9088	29.619				+	TD_X	9	9	9	39.7	39.7	39.7	17.222	0	28.898	2031100000	36	NaN	NaN	5	4	6	6	5	5	1.97232	0	-1.12103	-4.52002	sp|P62277|RS13_HUMAN	sp|P62277|RS13_HUMAN	948	sp|P62277|RS13_HUMAN 40S ribosomal protein S13 OS=Homo sapiens OX=9606 GN=RPS13 PE=1 SV=2
NaN	NaN	NaN	NaN	NaN	27.1612						3	3	3	16.5	16.5	16.5	18.431	0	5.0153	17206000	3	NaN	NaN	1	0	1	0	0	1	0	1	NaN	0	sp|P62280|RS11_HUMAN	sp|P62280|RS11_HUMAN	949	sp|P62280|RS11_HUMAN 40S ribosomal protein S11 OS=Homo sapiens OX=9606 GN=RPS11 PE=1 SV=3
NaN	NaN	25.7437	NaN	NaN	NaN						3	3	3	9	9	9	44.172	0	6.3303	85126000	5	NaN	NaN	1	1	3	0	0	0	0	1	NaN	0	sp|P62333|PRS10_HUMAN	sp|P62333|PRS10_HUMAN	954	sp|P62333|PRS10_HUMAN 26S proteasome regulatory subunit 10B OS=Homo sapiens OX=9606 GN=PSMC6 PE=1 SV=1
29.3642	29.5934	29.5801	28.3459	30.0188	29.8618						8	8	8	29.7	29.7	29.7	29.995	0	49.676	3235500000	26	NaN	NaN	5	5	5	3	2	2	0.0672124	1	0.103751	0.19265	sp|P62424|RL7A_HUMAN	sp|P62424|RL7A_HUMAN	955	sp|P62424|RL7A_HUMAN 60S ribosomal protein L7a OS=Homo sapiens OX=9606 GN=RPL7A PE=1 SV=2
NaN	NaN	25.1734	NaN	NaN	NaN						2	2	2	10.6	10.6	10.6	24.393	0	4.3023	63556000	4	NaN	NaN	1	0	2	0	1	0	0	1	NaN	0	sp|P62491|RB11A_HUMAN;sp|Q15907|RB11B_HUMAN	sp|P62491|RB11A_HUMAN;sp|Q15907|RB11B_HUMAN	956	sp|P62491|RB11A_HUMAN Ras-related protein Rab-11A OS=Homo sapiens OX=9606 GN=RAB11A PE=1 SV=3;sp|Q15907|RB11B_HUMAN Ras-related protein Rab-11B OS=Homo sapiens OX=9606 GN=RAB11B PE=1 SV=4
NaN	NaN	NaN	NaN	27.6186	NaN						2	2	2	7.8	7.8	7.8	49.03	0	3.4554	56504000	4	NaN	NaN	2	0	1	0	1	0	0	1	NaN	0	sp|P62495|ERF1_HUMAN	sp|P62495|ERF1_HUMAN	957	sp|P62495|ERF1_HUMAN Eukaryotic peptide chain release factor subunit 1 OS=Homo sapiens OX=9606 GN=ETF1 PE=1 SV=3
27.7111	27.9072	27.9442	30.4947	NaN	29.0015				+	TD_X	5	5	5	12.2	12.2	12.2	29.597	0	18.405	1871600000	21	NaN	NaN	5	4	4	3	1	2	1.35807	0.0296	-1.89393	-3.35654	sp|P62701|RS4X_HUMAN;sp|P22090|RS4Y1_HUMAN	sp|P62701|RS4X_HUMAN	958	sp|P62701|RS4X_HUMAN 40S ribosomal protein S4, X isoform OS=Homo sapiens OX=9606 GN=RPS4X PE=1 SV=2
29.329	29.717	29.4546	NaN	NaN	NaN						3	3	3	26.3	26.3	26.3	17.695	0	7.5796	2279500000	8	NaN	NaN	3	2	2	0	0	1	0	1	NaN	0	sp|P62750|RL23A_HUMAN	sp|P62750|RL23A_HUMAN	961	sp|P62750|RL23A_HUMAN 60S ribosomal protein L23a OS=Homo sapiens OX=9606 GN=RPL23A PE=1 SV=1
28.7992	28.7155	28.969	NaN	NaN	NaN						5	5	5	16.5	16.5	16.5	28.68	0	70.11	2043900000	27	NaN	NaN	4	4	4	2	2	1	0	1	NaN	0	sp|P62753|RS6_HUMAN	sp|P62753|RS6_HUMAN	962	sp|P62753|RS6_HUMAN 40S ribosomal protein S6 OS=Homo sapiens OX=9606 GN=RPS6 PE=1 SV=1
34.0768	34.4512	34.33	34.7294	35.5262	35.3962				+	TD_X	16	16	16	64.1	64.1	64.1	11.367	0	118.36	160400000000	230	NaN	NaN	11	12	13	7	9	7	1.58215	0.0182857	-0.931263	-3.44504	sp|P62805|H4_HUMAN	sp|P62805|H4_HUMAN	963	sp|P62805|H4_HUMAN Histone H4 OS=Homo sapiens OX=9606 GN=HIST1H4A PE=1 SV=2
NaN	27.5591	NaN	NaN	NaN	NaN						3	2	2	16.6	8.8	8.8	22.677	0	14.185	832640000	9	NaN	NaN	2	1	1	0	0	0	0	1	NaN	0	sp|P62820|RAB1A_HUMAN	sp|P62820|RAB1A_HUMAN	964	sp|P62820|RAB1A_HUMAN Ras-related protein Rab-1A OS=Homo sapiens OX=9606 GN=RAB1A PE=1 SV=3
26.5666	26.7988	27.0796	NaN	NaN	NaN						4	4	4	21.3	21.3	21.3	24.423	0	11.145	350990000	13	NaN	NaN	4	3	3	0	0	0	0	1	NaN	0	sp|P62826|RAN_HUMAN	sp|P62826|RAN_HUMAN	965	sp|P62826|RAN_HUMAN GTP-binding nuclear protein Ran OS=Homo sapiens OX=9606 GN=RAN PE=1 SV=3
27.6946	27.5326	27.5027	NaN	NaN	NaN						2	2	2	12.9	12.9	12.9	14.865	0	5.7118	590620000	7	NaN	NaN	2	2	2	0	0	0	0	1	NaN	0	sp|P62829|RL23_HUMAN	sp|P62829|RL23_HUMAN	966	sp|P62829|RL23_HUMAN 60S ribosomal protein L23 OS=Homo sapiens OX=9606 GN=RPL23 PE=1 SV=1
27.8804	28.1104	27.0605	NaN	NaN	NaN						3	3	3	40	40	40	17.04	0	10.228	933470000	14	NaN	NaN	3	3	2	1	1	1	0	1	NaN	0	sp|P62841|RS15_HUMAN	sp|P62841|RS15_HUMAN	967	sp|P62841|RS15_HUMAN 40S ribosomal protein S15 OS=Homo sapiens OX=9606 GN=RPS15 PE=1 SV=2
25.5711	NaN	26.1559	NaN	NaN	NaN						3	3	3	25.6	25.6	25.6	15.423	0	5.8305	281050000	8	NaN	NaN	2	3	2	0	0	0	0	1	NaN	0	sp|P62847|RS24_HUMAN	sp|P62847|RS24_HUMAN	968	sp|P62847|RS24_HUMAN 40S ribosomal protein S24 OS=Homo sapiens OX=9606 GN=RPS24 PE=1 SV=1
28.9846	29.288	29.4085	NaN	NaN	NaN						3	3	3	24	24	24	13.742	0	10.336	1860700000	14	NaN	NaN	3	3	3	0	0	0	0	1	NaN	0	sp|P62851|RS25_HUMAN	sp|P62851|RS25_HUMAN	969	sp|P62851|RS25_HUMAN 40S ribosomal protein S25 OS=Homo sapiens OX=9606 GN=RPS25 PE=1 SV=1
NaN	27.2744	NaN	NaN	NaN	NaN						2	2	2	30.4	30.4	30.4	7.8409	0	8.672	519250000	5	NaN	NaN	1	1	2	0	0	0	0	1	NaN	0	sp|P62857|RS28_HUMAN	sp|P62857|RS28_HUMAN	970	sp|P62857|RS28_HUMAN 40S ribosomal protein S28 OS=Homo sapiens OX=9606 GN=RPS28 PE=1 SV=1
27.9123	28.1034	27.4743	NaN	NaN	NaN						2	2	2	5.3	5.3	5.3	37.377	0	15.372	759180000	9	NaN	NaN	2	2	2	1	1	1	0	1	NaN	0	sp|P62873|GBB1_HUMAN	sp|P62873|GBB1_HUMAN	972	sp|P62873|GBB1_HUMAN Guanine nucleotide-binding protein G(I)/G(S)/G(T) subunit beta-1 OS=Homo sapiens OX=9606 GN=GNB1 PE=1 SV=3
28.3849	28.6284	28.889	NaN	NaN	NaN						3	3	3	25.6	25.6	25.6	14.463	0	11.137	1320100000	13	NaN	NaN	2	2	3	1	0	0	0	1	NaN	0	sp|P62899|RL31_HUMAN	sp|P62899|RL31_HUMAN	976	sp|P62899|RL31_HUMAN 60S ribosomal protein L31 OS=Homo sapiens OX=9606 GN=RPL31 PE=1 SV=1
29.5991	29.6822	29.7595	NaN	NaN	NaN						8	8	8	27.6	27.6	27.6	24.831	0	27.145	2555000000	25	NaN	NaN	6	5	6	0	1	0	0	1	NaN	0	sp|P62906|RL10A_HUMAN	sp|P62906|RL10A_HUMAN	977	sp|P62906|RL10A_HUMAN 60S ribosomal protein L10a OS=Homo sapiens OX=9606 GN=RPL10A PE=1 SV=2
28.0452	NaN	27.6939	NaN	NaN	NaN						4	4	4	12.6	12.6	12.6	15.86	0	10.921	529830000	17	NaN	NaN	4	2	4	0	0	0	0	1	NaN	0	sp|P62910|RL32_HUMAN	sp|P62910|RL32_HUMAN	978	sp|P62910|RL32_HUMAN 60S ribosomal protein L32 OS=Homo sapiens OX=9606 GN=RPL32 PE=1 SV=2
NaN	27.9219	28.1542	NaN	NaN	NaN						4	4	4	22.5	22.5	22.5	20.252	0	7.9433	778860000	15	NaN	NaN	2	3	4	1	1	1	0	1	NaN	0	sp|P62913|RL11_HUMAN	sp|P62913|RL11_HUMAN	979	sp|P62913|RL11_HUMAN 60S ribosomal protein L11 OS=Homo sapiens OX=9606 GN=RPL11 PE=1 SV=2
28.5005	28.8491	29.0841	29.3354	28.959	28.2687						3	3	3	20.6	20.6	20.6	28.024	0	9.6168	1744100000	19	NaN	NaN	2	2	3	2	2	2	0.0413117	1	-0.0431296	-0.121357	sp|P62917|RL8_HUMAN	sp|P62917|RL8_HUMAN	980	sp|P62917|RL8_HUMAN 60S ribosomal protein L8 OS=Homo sapiens OX=9606 GN=RPL8 PE=1 SV=2
27.3966	27.8508	27.5509	NaN	NaN	NaN						4	4	4	16.4	16.4	16.4	18.012	0	10.607	595840000	10	NaN	NaN	2	4	3	0	0	0	0	1	NaN	0	sp|P62937|PPIA_HUMAN	sp|P62937|PPIA_HUMAN	981	sp|P62937|PPIA_HUMAN Peptidyl-prolyl cis-trans isomerase A OS=Homo sapiens GN=PPIA PE=1 SV=2
28.0708	NaN	NaN	NaN	NaN	NaN						3	3	1	17.7	17.7	7.3	21.45	0	4.9866	404970000	4	NaN	NaN	2	2	1	0	0	0	0	1	NaN	0	sp|P63000|RAC1_HUMAN	sp|P63000|RAC1_HUMAN	982	sp|P63000|RAC1_HUMAN Ras-related C3 botulinum toxin substrate 1 OS=Homo sapiens OX=9606 GN=RAC1 PE=1 SV=1
29.2063	28.994	28.9286	NaN	29.8707	NaN						4	4	3	20	20	16.7	27.745	0	40.742	1984100000	14	NaN	NaN	2	3	4	2	2	1	0	1	-0.827687	0	sp|P63104|1433Z_HUMAN	sp|P63104|1433Z_HUMAN	985	sp|P63104|1433Z_HUMAN 14-3-3 protein zeta/delta OS=Homo sapiens OX=9606 GN=YWHAZ PE=1 SV=1
NaN	NaN	NaN	26.6323	NaN	NaN						2	2	2	15.8	15.8	15.8	11.557	0	3.6367	15455000	2	NaN	NaN	0	0	0	1	0	1	0	1	NaN	0	sp|P63165|SUMO1_HUMAN	sp|P63165|SUMO1_HUMAN	986	sp|P63165|SUMO1_HUMAN Small ubiquitin-related modifier 1 OS=Homo sapiens GN=SUMO1 PE=1 SV=1
27.4554	27.823	27.5616	NaN	NaN	NaN						5	5	5	50	50	50	8.2178	0	10.566	610490000	14	NaN	NaN	3	3	5	0	0	0	0	1	NaN	0	sp|P63173|RL38_HUMAN	sp|P63173|RL38_HUMAN	987	sp|P63173|RL38_HUMAN 60S ribosomal protein L38 OS=Homo sapiens OX=9606 GN=RPL38 PE=1 SV=2
NaN	NaN	NaN	29.7394	NaN	30.364						2	2	2	13.3	13.3	13.3	9.1113	0	16.256	414120000	6	NaN	NaN	0	0	0	2	1	2	0	1	NaN	0	sp|P63220|RS21_HUMAN	sp|P63220|RS21_HUMAN	988	sp|P63220|RS21_HUMAN 40S ribosomal protein S21 OS=Homo sapiens OX=9606 GN=RPS21 PE=1 SV=1
NaN	NaN	26.2512	NaN	NaN	NaN						3	3	3	12.9	12.9	12.9	35.076	0	12.361	526940000	12	NaN	NaN	3	2	2	1	0	1	0	1	NaN	0	sp|P63244|RACK1_HUMAN	sp|P63244|RACK1_HUMAN	989	sp|P63244|RACK1_HUMAN Receptor of activated protein C kinase 1 OS=Homo sapiens OX=9606 GN=RACK1 PE=1 SV=3
NaN	NaN	26.6013	NaN	NaN	NaN						2	2	2	13.9	13.9	13.9	18.007	0	4.0851	258150000	4	NaN	NaN	1	2	1	0	0	0	0	1	NaN	0	sp|P63279|UBC9_HUMAN	sp|P63279|UBC9_HUMAN	990	sp|P63279|UBC9_HUMAN SUMO-conjugating enzyme UBC9 OS=Homo sapiens GN=UBE2I PE=1 SV=1
NaN	NaN	NaN	29.0806	30.2363	30.275						6	6	6	17.9	17.9	17.9	35.924	0	95.524	532780000	28	NaN	NaN	1	2	2	5	3	2	0	1	NaN	0	sp|P67809|YBOX1_HUMAN	sp|P67809|YBOX1_HUMAN	991	sp|P67809|YBOX1_HUMAN Nuclease-sensitive element-binding protein 1 OS=Homo sapiens OX=9606 GN=YBX1 PE=1 SV=3
NaN	NaN	NaN	28.1578	NaN	NaN						6	6	3	18.5	18.5	10.1	28.521	0	16.978	205460000	14	NaN	NaN	1	2	2	4	3	1	0	1	NaN	0	sp|P67936|TPM4_HUMAN	sp|P67936|TPM4_HUMAN	993	sp|P67936|TPM4_HUMAN Tropomyosin alpha-4 chain OS=Homo sapiens OX=9606 GN=TPM4 PE=1 SV=3
35.2397	35.2909	34.8927	33.9438	34.0446	33.6282				+	TD_X	25	25	2	52	52	8.8	42.019	0	205.03	129070000000	280	NaN	NaN	20	18	22	13	14	10	2.69678	0	1.26891	7.16355	sp|P68032|ACTC_HUMAN;sp|P68133|ACTS_HUMAN	sp|P68032|ACTC_HUMAN;sp|P68133|ACTS_HUMAN	994	sp|P68032|ACTC_HUMAN Actin, alpha cardiac muscle 1 OS=Homo sapiens OX=9606 GN=ACTC1 PE=1 SV=1;sp|P68133|ACTS_HUMAN Actin, alpha skeletal muscle OS=Homo sapiens OX=9606 GN=ACTA1 PE=1 SV=1
33.2654	33.655	33.8768	32.6978	32.1905	32.6977				+	TD_X	12	12	12	32.5	32.5	32.5	50.14	0	55.603	46796000000	88	NaN	NaN	7	9	6	5	5	5	1.91561	0.00662857	1.07045	4.35128	sp|P68104|EF1A1_HUMAN;sp|Q5VTE0|EF1A3_HUMAN;sp|Q05639|EF1A2_HUMAN	sp|P68104|EF1A1_HUMAN;sp|Q5VTE0|EF1A3_HUMAN;sp|Q05639|EF1A2_HUMAN	995	sp|P68104|EF1A1_HUMAN Elongation factor 1-alpha 1 OS=Homo sapiens OX=9606 GN=EEF1A1 PE=1 SV=1;sp|Q5VTE0|EF1A3_HUMAN Putative elongation factor 1-alpha-like 3 OS=Homo sapiens OX=9606 GN=EEF1A1P5 PE=5 SV=1;sp|Q05639|EF1A2_HUMAN Elongation factor 1-alpha 2 OS
32.6404	33.0548	33.1005	NaN	NaN	27.8404						12	12	5	31.8	31.8	12	49.895	0	128.49	24442000000	70	NaN	NaN	10	11	11	0	1	1	0	1	5.09146	0	sp|Q9BQE3|TBA1C_HUMAN;sp|Q71U36|TBA1A_HUMAN;sp|P68363|TBA1B_HUMAN;sp|P0DPH8|TBA3D_HUMAN;sp|P0DPH7|TBA3C_HUMAN;sp|Q6PEY2|TBA3E_HUMAN;sp|Q9NY65|TBA8_HUMAN;sp|A6NHL2|TBAL3_HUMAN	sp|Q9BQE3|TBA1C_HUMAN;sp|Q71U36|TBA1A_HUMAN;sp|P68363|TBA1B_HUMAN;sp|P0DPH8|TBA3D_HUMAN;sp|P0DPH7|TBA3C_HUMAN;sp|Q6PEY2|TBA3E_HUMAN;sp|Q9NY65|TBA8_HUMAN	996	sp|Q9BQE3|TBA1C_HUMAN Tubulin alpha-1C chain OS=Homo sapiens OX=9606 GN=TUBA1C PE=1 SV=1;sp|Q71U36|TBA1A_HUMAN Tubulin alpha-1A chain OS=Homo sapiens OX=9606 GN=TUBA1A PE=1 SV=1;sp|P68363|TBA1B_HUMAN Tubulin alpha-1B chain OS=Homo sapiens OX=9606 GN=TUBA1B
NaN	27.7648	NaN	NaN	NaN	NaN						10	3	3	27.5	7.6	7.6	49.924	0	6.5976	424210000	10	NaN	NaN	3	3	3	0	0	0	0	1	NaN	0	sp|P68366|TBA4A_HUMAN	sp|P68366|TBA4A_HUMAN	997	sp|P68366|TBA4A_HUMAN Tubulin alpha-4A chain OS=Homo sapiens OX=9606 GN=TUBA4A PE=1 SV=1
29.7989	29.9463	30.1288	NaN	NaN	NaN						18	5	4	45.4	16.4	13	49.83	0	26.038	3243800000	22	NaN	NaN	4	5	4	0	0	1	0	1	NaN	0	sp|P68371|TBB4B_HUMAN;sp|P04350|TBB4A_HUMAN;sp|Q3ZCM7|TBB8_HUMAN	sp|P68371|TBB4B_HUMAN;sp|P04350|TBB4A_HUMAN	998	sp|P68371|TBB4B_HUMAN Tubulin beta-4B chain OS=Homo sapiens OX=9606 GN=TUBB4B PE=1 SV=1;sp|P04350|TBB4A_HUMAN Tubulin beta-4A chain OS=Homo sapiens OX=9606 GN=TUBB4A PE=1 SV=2
26.4782	26.6633	26.7619	NaN	NaN	NaN						4	4	4	16.6	16.6	16.6	45.219	0	13.516	304950000	12	NaN	NaN	3	3	4	0	0	0	0	1	NaN	0	sp|Q8NEV1|CSK23_HUMAN;sp|P68400|CSK21_HUMAN	sp|Q8NEV1|CSK23_HUMAN;sp|P68400|CSK21_HUMAN	999	sp|Q8NEV1|CSK23_HUMAN Casein kinase II subunit alpha 3 OS=Homo sapiens OX=9606 GN=CSNK2A3 PE=1 SV=2;sp|P68400|CSK21_HUMAN Casein kinase II subunit alpha OS=Homo sapiens OX=9606 GN=CSNK2A1 PE=1 SV=1
31.4745	31.1107	32.0044	NaN	NaN	NaN						4	4	4	15.4	15.4	15.4	15.388	0	8.7503	9485700000	23	NaN	NaN	4	3	4	0	1	0	0	1	NaN	0	sp|Q71DI3|H32_HUMAN;sp|Q16695|H31T_HUMAN;sp|P84243|H33_HUMAN;sp|P68431|H31_HUMAN;sp|Q6NXT2|H3C_HUMAN	sp|Q71DI3|H32_HUMAN;sp|Q16695|H31T_HUMAN;sp|P84243|H33_HUMAN;sp|P68431|H31_HUMAN;sp|Q6NXT2|H3C_HUMAN	1000	sp|Q71DI3|H32_HUMAN Histone H3.2 OS=Homo sapiens OX=9606 GN=HIST2H3A PE=1 SV=3;sp|Q16695|H31T_HUMAN Histone H3.1t OS=Homo sapiens OX=9606 GN=HIST3H3 PE=1 SV=3;sp|P84243|H33_HUMAN Histone H3.3 OS=Homo sapiens OX=9606 GN=H3F3A PE=1 SV=2;sp|P68431|H31_HUMAN H
35.8189	35.9006	35.4459	36.3713	35.4159	35.7229						16	16	9	75.5	75.5	57.8	15.998	0	237.69	215780000000	205	NaN	NaN	14	14	13	12	13	10	0.134716	1	-0.114909	-0.365415	sp|P68871|HBB_HUMAN	sp|P68871|HBB_HUMAN	1001	sp|P68871|HBB_HUMAN Hemoglobin subunit beta OS=Homo sapiens GN=HBB PE=1 SV=2
36.8245	36.9274	36.6261	36.2743	35.7646	36.2291				+	TD_X	17	17	17	79.6	79.6	79.6	15.257	0	143.43	389740000000	394	NaN	NaN	11	11	10	11	13	8	1.71693	0.0082	0.703322	3.79477	sp|P69905|HBA_HUMAN;sp|P02008|HBAZ_HUMAN	sp|P69905|HBA_HUMAN	1004	sp|P69905|HBA_HUMAN Hemoglobin subunit alpha OS=Homo sapiens GN=HBA1 PE=1 SV=2
NaN	26.5251	26.9093	NaN	NaN	NaN						4	4	4	5.7	5.7	5.7	102.36	0	10.032	241610000	9	NaN	NaN	1	2	4	0	0	0	0	1	NaN	0	sp|P78344|IF4G2_HUMAN	sp|P78344|IF4G2_HUMAN	1005	sp|P78344|IF4G2_HUMAN Eukaryotic translation initiation factor 4 gamma 2 OS=Homo sapiens OX=9606 GN=EIF4G2 PE=1 SV=1
29.1702	29.3516	29.2009	NaN	NaN	NaN						14	14	14	19.6	19.6	19.6	112.42	0	48.335	1907400000	42	NaN	NaN	9	12	13	1	1	1	0	1	NaN	0	sp|P78347|GTF2I_HUMAN;sp|Q86UP8|GTD2A_HUMAN;sp|Q6EKJ0|GTD2B_HUMAN	sp|P78347|GTF2I_HUMAN	1006	sp|P78347|GTF2I_HUMAN General transcription factor II-I OS=Homo sapiens OX=9606 GN=GTF2I PE=1 SV=2
28.3538	28.1988	28.0504	NaN	NaN	NaN						7	7	7	18.9	18.9	18.9	57.488	0	21.196	963500000	19	NaN	NaN	3	5	6	0	0	0	0	1	NaN	0	sp|P78371|TCPB_HUMAN	sp|P78371|TCPB_HUMAN	1007	sp|P78371|TCPB_HUMAN T-complex protein 1 subunit beta OS=Homo sapiens OX=9606 GN=CCT2 PE=1 SV=4
NaN	25.0179	NaN	NaN	NaN	NaN						2	2	2	13.3	13.3	13.3	40.968	0	6.6356	56121000	2	NaN	NaN	0	1	1	0	0	0	0	1	NaN	0	sp|P78406|RAE1L_HUMAN	sp|P78406|RAE1L_HUMAN	1008	sp|P78406|RAE1L_HUMAN mRNA export factor OS=Homo sapiens OX=9606 GN=RAE1 PE=1 SV=1
29.8358	30.0324	29.7934	NaN	NaN	NaN						20	20	20	5.8	5.8	5.8	469.08	0	149.04	2966100000	56	NaN	NaN	13	15	16	1	1	0	0	1	NaN	0	sp|P78527|PRKDC_HUMAN	sp|P78527|PRKDC_HUMAN	1009	sp|P78527|PRKDC_HUMAN DNA-dependent protein kinase catalytic subunit OS=Homo sapiens OX=9606 GN=PRKDC PE=1 SV=3
NaN	NaN	NaN	27.1247	NaN	27.4843						4	4	4	26	26	26	22.693	0	16.425	68568000	6	NaN	NaN	0	0	0	3	2	2	0	1	NaN	0	sp|P80723|BASP1_HUMAN	sp|P80723|BASP1_HUMAN	1012	sp|P80723|BASP1_HUMAN Brain acid soluble protein 1 OS=Homo sapiens OX=9606 GN=BASP1 PE=1 SV=2
NaN	NaN	26.7503	NaN	NaN	NaN						3	3	3	18.1	18.1	18.1	23.671	0	8.0237	226260000	7	NaN	NaN	1	1	3	0	0	0	0	1	NaN	0	sp|P82979|SARNP_HUMAN	sp|P82979|SARNP_HUMAN	1014	sp|P82979|SARNP_HUMAN SAP domain-containing ribonucleoprotein OS=Homo sapiens OX=9606 GN=SARNP PE=1 SV=3
28.9674	28.6815	28.8552	27.2178	NaN	NaN						3	3	3	19.1	19.1	19.1	17.779	0	8.8948	1737000000	15	NaN	NaN	3	3	3	2	1	0	0	1	1.61687	0	sp|P83731|RL24_HUMAN	sp|P83731|RL24_HUMAN	1015	sp|P83731|RL24_HUMAN 60S ribosomal protein L24 OS=Homo sapiens OX=9606 GN=RPL24 PE=1 SV=1
NaN	27.7396	28.5757	NaN	NaN	NaN						2	2	2	13.3	13.3	13.3	23.466	0	19.636	968440000	17	NaN	NaN	2	2	2	1	1	1	0	1	NaN	0	sp|P84098|RL19_HUMAN	sp|P84098|RL19_HUMAN	1017	sp|P84098|RL19_HUMAN 60S ribosomal protein L19 OS=Homo sapiens OX=9606 GN=RPL19 PE=1 SV=1
NaN	NaN	NaN	30.0135	29.7487	29.6469						3	3	2	24.4	24.4	15.9	19.329	0	9.643	441820000	11	NaN	NaN	2	1	1	2	2	2	0	1	NaN	0	sp|P84103|SRSF3_HUMAN	sp|P84103|SRSF3_HUMAN	1018	sp|P84103|SRSF3_HUMAN Serine/arginine-rich splicing factor 3 OS=Homo sapiens OX=9606 GN=SRSF3 PE=1 SV=1
NaN	NaN	NaN	NaN	26.7895	NaN						3	3	3	3	3	3	126.57	0	122.21	32424000	4	NaN	NaN	0	0	1	1	2	1	0	1	NaN	0	sp|P98095|FBLN2_HUMAN	sp|P98095|FBLN2_HUMAN	1020	sp|P98095|FBLN2_HUMAN Fibulin-2 OS=Homo sapiens OX=9606 GN=FBLN2 PE=1 SV=2
30.8548	30.822	30.5776	27.3032	NaN	NaN						26	26	26	9.2	9.2	9.2	468.83	0	122.52	5355300000	84	NaN	NaN	21	20	19	3	1	0	0	1	3.44825	0	sp|P98160|PGBM_HUMAN	sp|P98160|PGBM_HUMAN	1021	sp|P98160|PGBM_HUMAN Basement membrane-specific heparan sulfate proteoglycan core protein OS=Homo sapiens OX=9606 GN=HSPG2 PE=1 SV=4
29.1495	29.9463	29.7416	NaN	NaN	NaN						3	3	3	41	41	41	11.749	0	5.6724	2460500000	12	NaN	NaN	2	3	2	0	0	0	0	1	NaN	0	sp|P99999|CYC_HUMAN;sp|P00004|CYC_HORSE	sp|P99999|CYC_HUMAN	1022	sp|P99999|CYC_HUMAN Cytochrome c OS=Homo sapiens GN=CYCS PE=1 SV=2
25.5526	NaN	NaN	NaN	NaN	NaN						2	2	2	8.6	8.6	8.6	52.296	0	4.6811	65417000	3	NaN	NaN	2	1	0	0	0	0	0	1	NaN	0	sp|Q00013|EM55_HUMAN	sp|Q00013|EM55_HUMAN	1023	sp|Q00013|EM55_HUMAN 55 kDa erythrocyte membrane protein OS=Homo sapiens OX=9606 GN=MPP1 PE=1 SV=2
27.0362	26.8235	26.4485	NaN	NaN	NaN						3	3	3	14.6	14.6	14.6	29.096	0	7.2782	341100000	7	NaN	NaN	2	2	3	0	0	0	0	1	NaN	0	sp|Q00059|TFAM_HUMAN	sp|Q00059|TFAM_HUMAN	1024	sp|Q00059|TFAM_HUMAN Transcription factor A, mitochondrial OS=Homo sapiens OX=9606 GN=TFAM PE=1 SV=1
NaN	NaN	23.8886	NaN	NaN	NaN						2	2	2	11.9	11.9	11.9	31.806	0	3.6872	15821000	3	NaN	NaN	1	1	1	0	0	0	0	1	NaN	0	sp|Q00169|PIPNA_HUMAN	sp|Q00169|PIPNA_HUMAN	1025	sp|Q00169|PIPNA_HUMAN Phosphatidylinositol transfer protein alpha isoform OS=Homo sapiens OX=9606 GN=PITPNA PE=1 SV=2
28.7273	29.6009	28.9436	NaN	NaN	NaN						2	2	2	5.5	5.5	5.5	40.094	0	5.5622	1728100000	7	NaN	NaN	2	2	2	0	1	0	0	1	NaN	0	sp|Q00325|MPCP_HUMAN	sp|Q00325|MPCP_HUMAN	1026	sp|Q00325|MPCP_HUMAN Phosphate carrier protein, mitochondrial OS=Homo sapiens OX=9606 GN=SLC25A3 PE=1 SV=2
28.5443	28.4206	28.2982	NaN	NaN	NaN						15	15	15	18	18	18	141.45	0	144.62	1062700000	34	NaN	NaN	10	9	10	0	0	0	0	1	NaN	0	sp|Q00341|VIGLN_HUMAN	sp|Q00341|VIGLN_HUMAN	1027	sp|Q00341|VIGLN_HUMAN Vigilin OS=Homo sapiens OX=9606 GN=HDLBP PE=1 SV=2
30.2485	30.2899	30.1067	NaN	NaN	NaN						18	18	18	13.1	13.1	13.1	191.61	0	82.793	3705300000	60	NaN	NaN	15	14	15	1	1	1	0	1	NaN	0	sp|Q00610|CLH1_HUMAN;sp|P53675|CLH2_HUMAN	sp|Q00610|CLH1_HUMAN	1028	sp|Q00610|CLH1_HUMAN Clathrin heavy chain 1 OS=Homo sapiens OX=9606 GN=CLTC PE=1 SV=5
NaN	NaN	24.3613	NaN	NaN	NaN						2	2	2	3.3	3.3	3.3	96.748	0	17.931	51049000	5	NaN	NaN	1	1	1	0	1	0	0	1	NaN	0	sp|Q00653|NFKB2_HUMAN	sp|Q00653|NFKB2_HUMAN	1029	sp|Q00653|NFKB2_HUMAN Nuclear factor NF-kappa-B p100 subunit OS=Homo sapiens OX=9606 GN=NFKB2 PE=1 SV=4
NaN	27.7846	26.7717	NaN	NaN	NaN						6	6	6	31.2	31.2	31.2	25.177	0	18.689	363770000	14	NaN	NaN	3	5	4	0	1	0	0	1	NaN	0	sp|Q00688|FKBP3_HUMAN	sp|Q00688|FKBP3_HUMAN	1030	sp|Q00688|FKBP3_HUMAN Peptidyl-prolyl cis-trans isomerase FKBP3 OS=Homo sapiens OX=9606 GN=FKBP3 PE=1 SV=1
32.3384	32.393	32.5068	NaN	NaN	NaN						18	18	18	27.9	27.9	27.9	90.583	0	83.125	17586000000	79	NaN	NaN	12	14	14	1	5	3	0	1	NaN	0	sp|Q00839|HNRPU_HUMAN	sp|Q00839|HNRPU_HUMAN	1031	sp|Q00839|HNRPU_HUMAN Heterogeneous nuclear ribonucleoprotein U OS=Homo sapiens OX=9606 GN=HNRNPU PE=1 SV=6
29.9176	30.1627	30.0208	NaN	NaN	NaN						33	33	33	20.8	20.8	20.8	274.61	0	141.6	3222600000	87	NaN	NaN	21	25	22	1	0	0	0	1	NaN	0	sp|Q01082|SPTB2_HUMAN	sp|Q01082|SPTB2_HUMAN	1032	sp|Q01082|SPTB2_HUMAN Spectrin beta chain, non-erythrocytic 1 OS=Homo sapiens OX=9606 GN=SPTBN1 PE=1 SV=2
NaN	NaN	NaN	NaN	28.9005	28.9722						3	3	3	14.5	14.5	14.5	33.488	0	10.107	174900000	9	NaN	NaN	0	0	0	2	2	2	0	1	NaN	0	sp|Q01105|SET_HUMAN;sp|P0DME0|SETLP_HUMAN	sp|Q01105|SET_HUMAN;sp|P0DME0|SETLP_HUMAN	1033	sp|Q01105|SET_HUMAN Protein SET OS=Homo sapiens OX=9606 GN=SET PE=1 SV=3;sp|P0DME0|SETLP_HUMAN Protein SETSIP OS=Homo sapiens OX=9606 GN=SETSIP PE=1 SV=1
NaN	NaN	NaN	NaN	27.9625	NaN						4	4	4	19.9	19.9	19.9	25.476	0	7.8496	79337000	6	NaN	NaN	3	0	0	1	2	0	0	1	NaN	0	sp|Q01130|SRSF2_HUMAN;sp|Q9BRL6|SRSF8_HUMAN	sp|Q01130|SRSF2_HUMAN;sp|Q9BRL6|SRSF8_HUMAN	1034	sp|Q01130|SRSF2_HUMAN Serine/arginine-rich splicing factor 2 OS=Homo sapiens OX=9606 GN=SRSF2 PE=1 SV=4;sp|Q9BRL6|SRSF8_HUMAN Serine/arginine-rich splicing factor 8 OS=Homo sapiens OX=9606 GN=SRSF8 PE=1 SV=1
28.5623	28.0635	28.1964	NaN	NaN	NaN						6	6	6	14.3	14.3	14.3	51.901	0	19.781	965570000	17	NaN	NaN	5	6	6	0	0	0	0	1	NaN	0	sp|Q01518|CAP1_HUMAN	sp|Q01518|CAP1_HUMAN	1036	sp|Q01518|CAP1_HUMAN Adenylyl cyclase-associated protein 1 OS=Homo sapiens OX=9606 GN=CAP1 PE=1 SV=5
NaN	27.2266	27.0472	NaN	NaN	NaN						2	2	2	36.8	36.8	36.8	14.632	0	21.859	319090000	6	NaN	NaN	1	2	2	0	0	0	0	1	NaN	0	sp|Q01628|IFM3_HUMAN;sp|C9JQL5|DSA2D_HUMAN	sp|Q01628|IFM3_HUMAN;sp|C9JQL5|DSA2D_HUMAN	1037	sp|Q01628|IFM3_HUMAN Interferon-induced transmembrane protein 3 OS=Homo sapiens OX=9606 GN=IFITM3 PE=1 SV=2;sp|C9JQL5|DSA2D_HUMAN Putative dispanin subfamily A member 2d OS=Homo sapiens OX=9606 PE=5 SV=1
NaN	NaN	23.7491	NaN	NaN	NaN						3	3	3	5	5	5	85.595	0	4.5233	14364000	4	NaN	NaN	1	1	2	0	0	0	0	1	NaN	0	sp|Q01813|PFKAP_HUMAN	sp|Q01813|PFKAP_HUMAN	1040	sp|Q01813|PFKAP_HUMAN ATP-dependent 6-phosphofructokinase, platelet type OS=Homo sapiens OX=9606 GN=PFKP PE=1 SV=2
26.8181	NaN	26.6979	NaN	NaN	NaN						4	4	4	8.1	8.1	8.1	68.477	0	14.419	268880000	11	NaN	NaN	3	1	2	1	1	1	0	1	NaN	0	sp|Q01844|EWS_HUMAN	sp|Q01844|EWS_HUMAN	1041	sp|Q01844|EWS_HUMAN RNA-binding protein EWS OS=Homo sapiens OX=9606 GN=EWSR1 PE=1 SV=1
27.3312	26.8049	27.3333	NaN	NaN	NaN						5	5	5	32.3	32.3	32.3	22.611	0	14.002	523000000	13	NaN	NaN	2	3	2	1	2	3	0	1	NaN	0	sp|Q01995|TAGL_HUMAN	sp|Q01995|TAGL_HUMAN	1042	sp|Q01995|TAGL_HUMAN Transgelin OS=Homo sapiens OX=9606 GN=TAGLN PE=1 SV=4
NaN	NaN	25.8735	NaN	NaN	NaN						2	2	2	3.3	3.3	3.3	115.93	0	4.4809	62629000	3	NaN	NaN	0	1	2	0	0	0	0	1	NaN	0	sp|Q02218|ODO1_HUMAN	sp|Q02218|ODO1_HUMAN	1043	sp|Q02218|ODO1_HUMAN 2-oxoglutarate dehydrogenase, mitochondrial OS=Homo sapiens OX=9606 GN=OGDH PE=1 SV=3
NaN	NaN	25.5727	NaN	NaN	NaN						2	2	2	9.2	9.2	9.2	57.839	0	7.5093	81820000	4	NaN	NaN	1	1	2	0	0	0	0	1	NaN	0	sp|Q02252|MMSA_HUMAN	sp|Q02252|MMSA_HUMAN	1044	sp|Q02252|MMSA_HUMAN Methylmalonate-semialdehyde dehydrogenase [acylating], mitochondrial OS=Homo sapiens OX=9606 GN=ALDH6A1 PE=1 SV=2
28.4999	28.4952	27.3639	NaN	NaN	NaN						6	3	3	30.2	19.1	19.1	21.842	0	13.531	965930000	14	NaN	NaN	3	3	2	0	0	0	0	1	NaN	0	sp|Q02539|H11_HUMAN	sp|Q02539|H11_HUMAN	1045	sp|Q02539|H11_HUMAN Histone H1.1 OS=Homo sapiens OX=9606 GN=HIST1H1A PE=1 SV=3
NaN	27.1579	26.9973	NaN	NaN	NaN						3	3	3	6.2	6.2	6.2	83.549	0	9.7441	310370000	6	NaN	NaN	1	3	3	0	0	0	0	1	NaN	0	sp|Q02809|PLOD1_HUMAN	sp|Q02809|PLOD1_HUMAN	1046	sp|Q02809|PLOD1_HUMAN Procollagen-lysine,2-oxoglutarate 5-dioxygenase 1 OS=Homo sapiens OX=9606 GN=PLOD1 PE=1 SV=2
30.8817	30.9523	31.1859	30.9078	31.338	NaN						12	12	12	34.4	34.4	34.4	32.728	0	28.502	6021700000	48	NaN	NaN	9	9	8	3	6	1	0.221089	0.891235	-0.116221	-0.582618	sp|Q02878|RL6_HUMAN	sp|Q02878|RL6_HUMAN	1047	sp|Q02878|RL6_HUMAN 60S ribosomal protein L6 OS=Homo sapiens OX=9606 GN=RPL6 PE=1 SV=3
27.9976	27.705	27.9666	NaN	NaN	NaN						8	8	6	6	6	4.9	183.26	0	23.75	739900000	21	NaN	NaN	8	5	6	0	0	0	0	1	NaN	0	sp|Q02880|TOP2B_HUMAN	sp|Q02880|TOP2B_HUMAN	1048	sp|Q02880|TOP2B_HUMAN DNA topoisomerase 2-beta OS=Homo sapiens OX=9606 GN=TOP2B PE=1 SV=3
26.9801	27.4861	NaN	NaN	NaN	NaN						3	3	3	15.7	15.7	15.7	20.471	0	6.9532	442300000	8	NaN	NaN	1	1	2	0	0	1	0	1	NaN	0	sp|Q03135|CAV1_HUMAN;sp|P56539|CAV3_HUMAN	sp|Q03135|CAV1_HUMAN	1050	sp|Q03135|CAV1_HUMAN Caveolin-1 OS=Homo sapiens OX=9606 GN=CAV1 PE=1 SV=4
26.5769	26.9036	26.7423	NaN	NaN	NaN						7	7	7	16.2	16.2	16.2	72.66	0	20.861	329810000	18	NaN	NaN	4	5	5	0	0	0	0	1	NaN	0	sp|Q03169|TNAP2_HUMAN	sp|Q03169|TNAP2_HUMAN	1051	sp|Q03169|TNAP2_HUMAN Tumor necrosis factor alpha-induced protein 2 OS=Homo sapiens OX=9606 GN=TNFAIP2 PE=2 SV=2
27.5729	26.9385	26.9522	NaN	NaN	NaN						6	5	5	10.3	9	9	69.948	0	11.425	450680000	12	NaN	NaN	3	5	3	0	0	0	0	1	NaN	0	sp|Q03252|LMNB2_HUMAN	sp|Q03252|LMNB2_HUMAN	1052	sp|Q03252|LMNB2_HUMAN Lamin-B2 OS=Homo sapiens OX=9606 GN=LMNB2 PE=1 SV=4
NaN	25.6828	NaN	NaN	NaN	NaN						2	2	2	5.8	5.8	5.8	75.663	0	8.2804	74211000	3	NaN	NaN	0	2	1	0	0	0	0	1	NaN	0	sp|Q03519|TAP2_HUMAN	sp|Q03519|TAP2_HUMAN	1054	sp|Q03519|TAP2_HUMAN Antigen peptide transporter 2 OS=Homo sapiens OX=9606 GN=TAP2 PE=1 SV=1
29.3041	29.807	29.563	NaN	NaN	NaN						13	13	13	11.6	11.6	11.6	175.49	0	32.753	2340300000	37	NaN	NaN	10	10	8	1	0	0	0	1	NaN	0	sp|Q04637|IF4G1_HUMAN;sp|O43432|IF4G3_HUMAN	sp|Q04637|IF4G1_HUMAN	1056	sp|Q04637|IF4G1_HUMAN Eukaryotic translation initiation factor 4 gamma 1 OS=Homo sapiens OX=9606 GN=EIF4G1 PE=1 SV=4
30.0215	29.3596	29.3378	NaN	29.1859	29.4321						15	15	15	23.8	23.8	23.8	93.23	0	168.02	3016300000	38	NaN	NaN	9	9	6	2	6	3	0.347891	0.596303	0.264001	0.868849	sp|Q05682|CALD1_HUMAN	sp|Q05682|CALD1_HUMAN	1063	sp|Q05682|CALD1_HUMAN Caldesmon OS=Homo sapiens OX=9606 GN=CALD1 PE=1 SV=3
28.2277	28.6878	28.2672	NaN	NaN	NaN						13	13	13	9.1	9.1	9.1	193.51	0	39.099	1088400000	31	NaN	NaN	8	9	7	2	1	1	0	1	NaN	0	sp|Q05707|COEA1_HUMAN	sp|Q05707|COEA1_HUMAN	1064	sp|Q05707|COEA1_HUMAN Collagen alpha-1(XIV) chain OS=Homo sapiens OX=9606 GN=COL14A1 PE=1 SV=3
NaN	26.6125	NaN	NaN	NaN	NaN						3	3	1	5.5	5.5	1.3	71.174	0	7.9151	113830000	6	NaN	NaN	0	3	3	0	0	0	0	1	NaN	0	sp|Q06787|FMR1_HUMAN	sp|Q06787|FMR1_HUMAN	1070	sp|Q06787|FMR1_HUMAN Synaptic functional regulator FMR1 OS=Homo sapiens OX=9606 GN=FMR1 PE=1 SV=1
28.0792	28.0604	28.1801	NaN	NaN	NaN						7	7	5	33.7	33.7	33.7	22.11	0	16.93	897750000	15	NaN	NaN	5	3	5	1	1	0	0	1	NaN	0	sp|Q06830|PRDX1_HUMAN	sp|Q06830|PRDX1_HUMAN	1071	sp|Q06830|PRDX1_HUMAN Peroxiredoxin-1 OS=Homo sapiens GN=PRDX1 PE=1 SV=1
NaN	NaN	NaN	29.0485	NaN	28.5151						5	5	5	29.8	29.8	29.8	21.634	0	86.984	911990000	19	NaN	NaN	3	4	2	2	1	2	0	1	NaN	0	sp|Q07020|RL18_HUMAN	sp|Q07020|RL18_HUMAN	1072	sp|Q07020|RL18_HUMAN 60S ribosomal protein L18 OS=Homo sapiens OX=9606 GN=RPL18 PE=1 SV=2
32.3148	32.0985	31.9223	29.8466	28.2906	28.385				+	TD_X	24	24	24	51.2	51.2	51.2	66.022	0	323.31	14239000000	104	NaN	NaN	23	20	18	4	3	3	2.49794	0	3.27112	6.33579	sp|Q07065|CKAP4_HUMAN	sp|Q07065|CKAP4_HUMAN	1074	sp|Q07065|CKAP4_HUMAN Cytoskeleton-associated protein 4 OS=Homo sapiens OX=9606 GN=CKAP4 PE=1 SV=2
NaN	NaN	20.9875	NaN	NaN	NaN						2	2	2	1.9	1.9	1.9	195.46	0	3.8306	4726600	2	NaN	NaN	0	0	1	0	0	1	0	1	NaN	0	sp|Q07157|ZO1_HUMAN	sp|Q07157|ZO1_HUMAN	1075	sp|Q07157|ZO1_HUMAN Tight junction protein ZO-1 OS=Homo sapiens OX=9606 GN=TJP1 PE=1 SV=3
29.0956	28.9944	28.9647	NaN	NaN	NaN						8	8	8	17.6	17.6	17.6	48.227	0	38.037	1684100000	27	NaN	NaN	4	5	6	2	1	2	0	1	NaN	0	sp|Q07666|KHDR1_HUMAN;sp|Q5VWX1|KHDR2_HUMAN;sp|O75525|KHDR3_HUMAN	sp|Q07666|KHDR1_HUMAN	1076	sp|Q07666|KHDR1_HUMAN KH domain-containing, RNA-binding, signal transduction-associated protein 1 OS=Homo sapiens OX=9606 GN=KHDRBS1 PE=1 SV=1
27.9559	28.0257	27.3071	NaN	NaN	NaN						6	6	6	2.1	2.1	2.1	504.6	0	17.79	680060000	19	NaN	NaN	5	4	5	0	0	0	0	1	NaN	0	sp|Q07954|LRP1_HUMAN	sp|Q07954|LRP1_HUMAN	1078	sp|Q07954|LRP1_HUMAN Prolow-density lipoprotein receptor-related protein 1 OS=Homo sapiens OX=9606 GN=LRP1 PE=1 SV=2
NaN	NaN	NaN	26.5417	NaN	NaN						2	2	2	7.3	7.3	7.3	27.744	0	3.3534	14515000	2	NaN	NaN	0	0	0	2	0	0	0	1	NaN	0	sp|Q07955|SRSF1_HUMAN	sp|Q07955|SRSF1_HUMAN	1079	sp|Q07955|SRSF1_HUMAN Serine/arginine-rich splicing factor 1 OS=Homo sapiens OX=9606 GN=SRSF1 PE=1 SV=2
25.0883	NaN	NaN	NaN	NaN	NaN						2	2	2	7.1	7.1	7.1	50.435	0	3.658	35673000	5	NaN	NaN	2	1	1	0	0	0	0	1	NaN	0	sp|Q07960|RHG01_HUMAN	sp|Q07960|RHG01_HUMAN	1080	sp|Q07960|RHG01_HUMAN Rho GTPase-activating protein 1 OS=Homo sapiens OX=9606 GN=ARHGAP1 PE=1 SV=1
30.1173	30.0219	30.1934	NaN	NaN	NaN						15	15	15	19.7	19.7	19.7	140.96	0	119.39	3428300000	48	NaN	NaN	11	10	14	0	0	0	0	1	NaN	0	sp|Q08211|DHX9_HUMAN	sp|Q08211|DHX9_HUMAN	1081	sp|Q08211|DHX9_HUMAN ATP-dependent RNA helicase A OS=Homo sapiens OX=9606 GN=DHX9 PE=1 SV=4
NaN	NaN	25.6128	NaN	NaN	NaN						3	3	3	4.3	4.3	4.3	113.08	0	4.8609	89483000	5	NaN	NaN	1	1	3	0	0	0	0	1	NaN	0	sp|Q08379|GOGA2_HUMAN	sp|Q08379|GOGA2_HUMAN	1082	sp|Q08379|GOGA2_HUMAN Golgin subfamily A member 2 OS=Homo sapiens OX=9606 GN=GOLGA2 PE=1 SV=3
28.6179	27.8935	NaN	NaN	NaN	NaN						2	2	2	5.6	5.6	5.6	35.213	0	7.1949	777520000	8	NaN	NaN	2	2	1	0	0	0	0	1	NaN	0	sp|Q08722|CD47_HUMAN	sp|Q08722|CD47_HUMAN	1086	sp|Q08722|CD47_HUMAN Leukocyte surface antigen CD47 OS=Homo sapiens OX=9606 GN=CD47 PE=1 SV=1
28.4104	28.7298	28.4831	NaN	NaN	NaN						7	7	7	10.2	10.2	10.2	81.074	0	29.451	1150200000	17	NaN	NaN	5	5	5	0	1	0	0	1	NaN	0	sp|Q08945|SSRP1_HUMAN	sp|Q08945|SSRP1_HUMAN	1087	sp|Q08945|SSRP1_HUMAN FACT complex subunit SSRP1 OS=Homo sapiens OX=9606 GN=SSRP1 PE=1 SV=1
NaN	NaN	24.8764	NaN	NaN	NaN						3	3	3	4	4	4	101.05	0	5.2486	79044000	5	NaN	NaN	2	1	2	0	0	0	0	1	NaN	0	sp|Q08AF3|SLFN5_HUMAN	sp|Q08AF3|SLFN5_HUMAN	1088	sp|Q08AF3|SLFN5_HUMAN Schlafen family member 5 OS=Homo sapiens OX=9606 GN=SLFN5 PE=1 SV=1
NaN	NaN	25.3423	NaN	NaN	NaN						2	2	2	4.3	4.3	4.3	87.972	0	5.4177	43337000	3	NaN	NaN	1	0	2	0	0	0	0	1	NaN	0	sp|Q08AM6|VAC14_HUMAN	sp|Q08AM6|VAC14_HUMAN	1089	sp|Q08AM6|VAC14_HUMAN Protein VAC14 homolog OS=Homo sapiens OX=9606 GN=VAC14 PE=1 SV=1
NaN	NaN	24.8554	NaN	NaN	NaN						2	2	2	4.6	4.6	4.6	86.47	0	4.2176	58109000	4	NaN	NaN	0	1	2	0	0	0	0	1	NaN	0	sp|Q08J23|NSUN2_HUMAN	sp|Q08J23|NSUN2_HUMAN	1090	sp|Q08J23|NSUN2_HUMAN tRNA (cytosine(34)-C(5))-methyltransferase OS=Homo sapiens OX=9606 GN=NSUN2 PE=1 SV=2
28.2645	27.9387	28.3284	NaN	NaN	NaN						6	6	3	16.2	16.2	9.6	47.655	0	16.2	900230000	15	NaN	NaN	5	6	4	0	0	0	0	1	NaN	0	sp|Q09028|RBBP4_HUMAN	sp|Q09028|RBBP4_HUMAN	1091	sp|Q09028|RBBP4_HUMAN Histone-binding protein RBBP4 OS=Homo sapiens OX=9606 GN=RBBP4 PE=1 SV=3
NaN	NaN	25.7618	NaN	NaN	NaN						2	2	2	2.5	2.5	2.5	91.838	0	3.2013	105420000	4	NaN	NaN	0	1	2	0	0	0	0	1	NaN	0	sp|Q09161|NCBP1_HUMAN	sp|Q09161|NCBP1_HUMAN	1092	sp|Q09161|NCBP1_HUMAN Nuclear cap-binding protein subunit 1 OS=Homo sapiens OX=9606 GN=NCBP1 PE=1 SV=1
32.3365	32.6368	32.4893	33.6138	34.0596	33.9283				+	TD_X	141	141	141	47.8	47.8	47.8	629.09	0	323.31	26741000000	500	NaN	NaN	79	95	99	48	52	46	3.0219	0	-1.37969	-8.7244	sp|Q09666|AHNK_HUMAN	sp|Q09666|AHNK_HUMAN	1093	sp|Q09666|AHNK_HUMAN Neuroblast differentiation-associated protein AHNAK OS=Homo sapiens OX=9606 GN=AHNAK PE=1 SV=2
28.9401	29.3343	29.2789	NaN	NaN	NaN						3	3	3	13.9	13.9	13.9	19.769	0	12.239	1799200000	15	NaN	NaN	3	3	3	0	0	0	0	1	NaN	0	sp|Q10589|BST2_HUMAN	sp|Q10589|BST2_HUMAN	1095	sp|Q10589|BST2_HUMAN Bone marrow stromal antigen 2 OS=Homo sapiens OX=9606 GN=BST2 PE=1 SV=1
NaN	NaN	27.4072	NaN	NaN	NaN						7	7	7	14.1	14.1	14.1	85.862	0	14.607	416000000	11	NaN	NaN	3	3	4	0	0	0	0	1	NaN	0	sp|Q12797|ASPH_HUMAN	sp|Q12797|ASPH_HUMAN	1098	sp|Q12797|ASPH_HUMAN Aspartyl/asparaginyl beta-hydroxylase OS=Homo sapiens OX=9606 GN=ASPH PE=1 SV=3
NaN	NaN	25.5049	NaN	NaN	NaN						2	2	2	5.8	5.8	5.8	58.848	0	12.313	162370000	5	NaN	NaN	1	1	1	0	1	1	0	1	NaN	0	sp|Q12874|SF3A3_HUMAN	sp|Q12874|SF3A3_HUMAN	1100	sp|Q12874|SF3A3_HUMAN Splicing factor 3A subunit 3 OS=Homo sapiens OX=9606 GN=SF3A3 PE=1 SV=1
NaN	23.2804	NaN	NaN	NaN	NaN						2	2	2	3.7	3.7	3.7	87.711	0	5.6403	9351400	2	NaN	NaN	0	1	1	0	0	0	0	1	NaN	0	sp|Q12884|SEPR_HUMAN	sp|Q12884|SEPR_HUMAN	1101	sp|Q12884|SEPR_HUMAN Prolyl endopeptidase FAP OS=Homo sapiens OX=9606 GN=FAP PE=1 SV=5
25.9769	26.0022	26.0587	NaN	NaN	NaN						4	4	4	3.9	3.9	3.9	213.57	0	20.775	197380000	8	NaN	NaN	3	3	3	0	0	0	0	1	NaN	0	sp|Q12888|TP53B_HUMAN	sp|Q12888|TP53B_HUMAN	1102	sp|Q12888|TP53B_HUMAN TP53-binding protein 1 OS=Homo sapiens OX=9606 GN=TP53BP1 PE=1 SV=2
28.4446	28.3654	28.2675	NaN	NaN	NaN						2	2	2	9.2	9.2	9.2	43.062	0	5.0825	1014100000	8	NaN	NaN	1	1	2	0	0	0	0	1	NaN	0	sp|Q12905|ILF2_HUMAN	sp|Q12905|ILF2_HUMAN	1103	sp|Q12905|ILF2_HUMAN Interleukin enhancer-binding factor 2 OS=Homo sapiens OX=9606 GN=ILF2 PE=1 SV=2
31.2054	31.4549	31.3291	29.9693	30.2551	30.4077				+	TD_X	23	23	23	38.1	38.1	38.1	95.337	0	121.07	8775300000	99	NaN	NaN	18	21	20	3	3	3	2.79295	0	1.11912	7.59682	sp|Q12906|ILF3_HUMAN;sp|Q96SI9|STRBP_HUMAN	sp|Q12906|ILF3_HUMAN	1104	sp|Q12906|ILF3_HUMAN Interleukin enhancer-binding factor 3 OS=Homo sapiens OX=9606 GN=ILF3 PE=1 SV=3
27.9339	27.6689	27.6689	NaN	NaN	NaN						4	4	4	21.3	21.3	21.3	40.228	0	30.427	697790000	11	NaN	NaN	2	3	3	0	0	0	0	1	NaN	0	sp|Q12907|LMAN2_HUMAN	sp|Q12907|LMAN2_HUMAN	1105	sp|Q12907|LMAN2_HUMAN Vesicular integral-membrane protein VIP36 OS=Homo sapiens OX=9606 GN=LMAN2 PE=1 SV=1
NaN	25.1077	NaN	NaN	NaN	NaN						4	4	4	1.7	1.7	1.7	480.4	0	8.0546	74728000	5	NaN	NaN	0	2	3	0	0	0	0	1	NaN	0	sp|Q12955|ANK3_HUMAN	sp|Q12955|ANK3_HUMAN	1107	sp|Q12955|ANK3_HUMAN Ankyrin-3 OS=Homo sapiens OX=9606 GN=ANK3 PE=1 SV=3
NaN	NaN	NaN	NaN	NaN	NaN						2	2	2	3.9	3.9	3.9	82.921	0	3.6137	0	3	NaN	NaN	1	0	1	0	1	0	NaN	1	0	NaN	sp|Q12996|CSTF3_HUMAN	sp|Q12996|CSTF3_HUMAN	1110	sp|Q12996|CSTF3_HUMAN Cleavage stimulation factor subunit 3 OS=Homo sapiens OX=9606 GN=CSTF3 PE=1 SV=1
24.0193	NaN	NaN	NaN	NaN	NaN						2	2	2	9.1	9.1	9.1	35.816	0	9.2227	17003000	4	NaN	NaN	2	1	1	0	0	0	0	1	NaN	0	sp|Q13011|ECH1_HUMAN	sp|Q13011|ECH1_HUMAN	1111	sp|Q13011|ECH1_HUMAN Delta(3,5)-Delta(2,4)-dienoyl-CoA isomerase, mitochondrial OS=Homo sapiens OX=9606 GN=ECH1 PE=1 SV=2
NaN	27.0779	NaN	NaN	NaN	NaN						2	2	2	7	7	7	44.739	0	74.731	425980000	7	NaN	NaN	1	2	1	0	1	1	0	1	NaN	0	sp|Q13148|TADBP_HUMAN	sp|Q13148|TADBP_HUMAN	1117	sp|Q13148|TADBP_HUMAN TAR DNA-binding protein 43 OS=Homo sapiens OX=9606 GN=TARDBP PE=1 SV=1
27.756	27.3858	27.6136	NaN	NaN	NaN						3	3	3	17	17	17	30.84	0	11.653	647350000	14	NaN	NaN	2	2	2	0	1	2	0	1	NaN	0	sp|Q13151|ROA0_HUMAN	sp|Q13151|ROA0_HUMAN	1118	sp|Q13151|ROA0_HUMAN Heterogeneous nuclear ribonucleoprotein A0 OS=Homo sapiens OX=9606 GN=HNRNPA0 PE=1 SV=1
NaN	25.5871	NaN	NaN	NaN	NaN						2	2	2	10.7	10.7	10.7	39.672	0.0019169	2.1817	46266000	2	NaN	NaN	0	1	1	0	0	0	0	1	NaN	0	sp|Q13190|STX5_HUMAN	sp|Q13190|STX5_HUMAN	1123	sp|Q13190|STX5_HUMAN Syntaxin-5 OS=Homo sapiens OX=9606 GN=STX5 PE=1 SV=2
28.486	28.3738	28.1755	NaN	NaN	NaN						6	6	6	8.6	8.6	8.6	100.2	0	17.92	1004400000	17	NaN	NaN	6	5	4	0	0	0	0	1	NaN	0	sp|Q13200|PSMD2_HUMAN	sp|Q13200|PSMD2_HUMAN	1124	sp|Q13200|PSMD2_HUMAN 26S proteasome non-ATPase regulatory subunit 2 OS=Homo sapiens OX=9606 GN=PSMD2 PE=1 SV=3
NaN	NaN	24.3367	NaN	NaN	NaN						3	3	3	3.3	3.3	3.3	138.11	0	4.2098	41422000	3	NaN	NaN	1	1	2	0	0	0	0	1	NaN	0	sp|Q13201|MMRN1_HUMAN	sp|Q13201|MMRN1_HUMAN	1125	sp|Q13201|MMRN1_HUMAN Multimerin-1 OS=Homo sapiens OX=9606 GN=MMRN1 PE=1 SV=3
NaN	NaN	26.8686	NaN	NaN	NaN						2	2	2	7.7	7.7	7.7	57.579	0	9.2388	165380000	9	NaN	NaN	1	2	2	0	1	0	0	1	NaN	0	sp|Q13217|DNJC3_HUMAN	sp|Q13217|DNJC3_HUMAN	1127	sp|Q13217|DNJC3_HUMAN DnaJ homolog subfamily C member 3 OS=Homo sapiens OX=9606 GN=DNAJC3 PE=1 SV=1
NaN	25.2469	NaN	NaN	NaN	NaN						3	3	3	7.6	7.6	7.6	52.39	0	5.6555	81966000	6	NaN	NaN	1	2	2	0	0	0	0	1	NaN	0	sp|Q13228|SBP1_HUMAN	sp|Q13228|SBP1_HUMAN	1128	sp|Q13228|SBP1_HUMAN Methanethiol oxidase OS=Homo sapiens OX=9606 GN=SELENBP1 PE=1 SV=2
31.1342	30.9228	31.0454	29.0646	30.1044	29.8769				+	TD_X	16	16	16	31.7	31.7	31.7	88.549	0	200.93	7048000000	89	NaN	NaN	13	13	13	2	5	3	1.86554	0.00886486	1.35216	4.2061	sp|Q13263|TIF1B_HUMAN	sp|Q13263|TIF1B_HUMAN	1131	sp|Q13263|TIF1B_HUMAN Transcription intermediary factor 1-beta OS=Homo sapiens OX=9606 GN=TRIM28 PE=1 SV=5
26.851	26.9307	26.5053	NaN	NaN	NaN						4	4	4	5.6	5.6	5.6	118.39	0	17.182	338140000	9	NaN	NaN	2	3	3	0	0	0	0	1	NaN	0	sp|Q13308|PTK7_HUMAN	sp|Q13308|PTK7_HUMAN	1133	sp|Q13308|PTK7_HUMAN Inactive tyrosine-protein kinase 7 OS=Homo sapiens OX=9606 GN=PTK7 PE=1 SV=2
NaN	NaN	25.6662	NaN	NaN	NaN						5	4	4	8.5	6.8	6.8	70.782	0	5.2475	96379000	7	NaN	NaN	1	1	4	0	0	0	0	1	NaN	0	sp|Q13310|PABP4_HUMAN;sp|Q5JQF8|PAP1M_HUMAN	sp|Q13310|PABP4_HUMAN	1134	sp|Q13310|PABP4_HUMAN Polyadenylate-binding protein 4 OS=Homo sapiens OX=9606 GN=PABPC4 PE=1 SV=1
26.2876	26.3735	26.3146	NaN	NaN	NaN						6	6	6	11.2	11.2	11.2	80.785	0	14.58	247800000	14	NaN	NaN	5	4	4	0	0	0	0	1	NaN	0	sp|Q13330|MTA1_HUMAN;sp|Q9BTC8|MTA3_HUMAN	sp|Q13330|MTA1_HUMAN	1135	sp|Q13330|MTA1_HUMAN Metastasis-associated protein MTA1 OS=Homo sapiens OX=9606 GN=MTA1 PE=1 SV=2
NaN	28.0722	27.9512	NaN	NaN	28.3278						3	3	3	8.9	8.9	8.9	71.456	0	27.162	876800000	14	NaN	NaN	1	2	3	2	1	2	0	1	-0.316057	0	sp|Q13409|DC1I2_HUMAN	sp|Q13409|DC1I2_HUMAN	1136	sp|Q13409|DC1I2_HUMAN Cytoplasmic dynein 1 intermediate chain 2 OS=Homo sapiens OX=9606 GN=DYNC1I2 PE=1 SV=3
NaN	NaN	26.7903	NaN	NaN	NaN						2	2	2	5.3	5.3	5.3	51.419	0	5.3964	316610000	4	NaN	NaN	1	1	2	0	0	0	0	1	NaN	0	sp|Q13418|ILK_HUMAN	sp|Q13418|ILK_HUMAN	1137	sp|Q13418|ILK_HUMAN Integrin-linked protein kinase OS=Homo sapiens OX=9606 GN=ILK PE=1 SV=2
27.5393	27.5563	27.4724	NaN	NaN	NaN						7	7	7	8.2	8.2	8.2	113.89	0	15.982	565780000	16	NaN	NaN	3	5	6	0	0	0	0	1	NaN	0	sp|Q13423|NNTM_HUMAN	sp|Q13423|NNTM_HUMAN	1139	sp|Q13423|NNTM_HUMAN NAD(P) transhydrogenase, mitochondrial OS=Homo sapiens OX=9606 GN=NNT PE=1 SV=3
24.6637	NaN	NaN	NaN	NaN	NaN						3	3	3	6.7	6.7	6.7	57.949	0	3.7395	58895000	3	NaN	NaN	1	1	1	0	0	0	0	1	NaN	0	sp|Q13425|SNTB2_HUMAN	sp|Q13425|SNTB2_HUMAN	1140	sp|Q13425|SNTB2_HUMAN Beta-2-syntrophin OS=Homo sapiens OX=9606 GN=SNTB2 PE=1 SV=1
25.477	25.1596	NaN	NaN	NaN	NaN						5	5	5	5.4	5.4	5.4	100.23	0	10.58	175590000	10	NaN	NaN	2	2	2	1	1	2	0	1	NaN	0	sp|Q13435|SF3B2_HUMAN	sp|Q13435|SF3B2_HUMAN	1142	sp|Q13435|SF3B2_HUMAN Splicing factor 3B subunit 2 OS=Homo sapiens OX=9606 GN=SF3B2 PE=1 SV=2
NaN	NaN	NaN	NaN	NaN	NaN						2	2	2	1	1	1	261.14	0	3.2112	0	2	NaN	NaN	0	0	2	0	0	0	NaN	1	0	NaN	sp|Q13439|GOGA4_HUMAN	sp|Q13439|GOGA4_HUMAN	1143	sp|Q13439|GOGA4_HUMAN Golgin subfamily A member 4 OS=Homo sapiens OX=9606 GN=GOLGA4 PE=1 SV=1
NaN	NaN	NaN	NaN	NaN	27.6521						2	2	2	9.9	9.9	9.9	20.63	0	227.21	68335000	6	NaN	NaN	0	0	0	1	2	1	0	1	NaN	0	sp|Q13442|HAP28_HUMAN	sp|Q13442|HAP28_HUMAN	1144	sp|Q13442|HAP28_HUMAN 28 kDa heat- and acid-stable phosphoprotein OS=Homo sapiens OX=9606 GN=PDAP1 PE=1 SV=1
26.3403	25.8751	26.1442	NaN	NaN	NaN						2	2	2	4.2	4.2	4.2	92.967	0	9.5408	217100000	6	NaN	NaN	2	2	2	0	0	0	0	1	NaN	0	sp|Q13488|VPP3_HUMAN	sp|Q13488|VPP3_HUMAN	1146	sp|Q13488|VPP3_HUMAN V-type proton ATPase 116 kDa subunit a isoform 3 OS=Homo sapiens OX=9606 GN=TCIRG1 PE=1 SV=3
28.4327	NaN	NaN	NaN	NaN	NaN						3	3	3	10.4	10.4	10.4	70.754	0	34.418	716660000	8	NaN	NaN	2	1	2	0	0	0	0	1	NaN	0	sp|Q13492|PICAL_HUMAN	sp|Q13492|PICAL_HUMAN	1147	sp|Q13492|PICAL_HUMAN Phosphatidylinositol-binding clathrin assembly protein OS=Homo sapiens OX=9606 GN=PICALM PE=1 SV=2
NaN	NaN	25.2594	NaN	NaN	NaN						3	3	3	12	12	12	47.687	0	36.318	130000000	7	NaN	NaN	1	2	2	0	1	1	0	1	NaN	0	sp|Q13501|SQSTM_HUMAN	sp|Q13501|SQSTM_HUMAN	1148	sp|Q13501|SQSTM_HUMAN Sequestosome-1 OS=Homo sapiens OX=9606 GN=SQSTM1 PE=1 SV=1
NaN	NaN	25.3395	NaN	NaN	NaN						11	2	2	30.2	8.9	8.9	50.432	0	3.9342	73842000	2	NaN	NaN	1	0	1	0	0	0	0	1	NaN	0	sp|Q13509|TBB3_HUMAN	sp|Q13509|TBB3_HUMAN	1150	sp|Q13509|TBB3_HUMAN Tubulin beta-3 chain OS=Homo sapiens OX=9606 GN=TUBB3 PE=1 SV=2
NaN	27.3401	NaN	NaN	NaN	NaN						2	2	2	5.3	5.3	5.3	44.659	0	4.0515	155940000	2	NaN	NaN	0	2	0	0	0	0	0	1	NaN	0	sp|Q13510|ASAH1_HUMAN	sp|Q13510|ASAH1_HUMAN	1151	sp|Q13510|ASAH1_HUMAN Acid ceramidase OS=Homo sapiens OX=9606 GN=ASAH1 PE=1 SV=5
26.0541	25.8625	NaN	NaN	NaN	NaN						3	3	3	3.5	3.5	3.5	116.99	0	32.27	126980000	8	NaN	NaN	3	3	2	0	0	0	0	1	NaN	0	sp|Q13523|PRP4B_HUMAN	sp|Q13523|PRP4B_HUMAN	1152	sp|Q13523|PRP4B_HUMAN Serine/threonine-protein kinase PRP4 homolog OS=Homo sapiens OX=9606 GN=PRPF4B PE=1 SV=3
NaN	24.1093	NaN	NaN	NaN	NaN						2	2	2	8	8	8	44.23	0	6.5509	48658000	3	NaN	NaN	0	1	1	0	0	0	0	1	NaN	0	sp|Q13561|DCTN2_HUMAN	sp|Q13561|DCTN2_HUMAN	1154	sp|Q13561|DCTN2_HUMAN Dynactin subunit 2 OS=Homo sapiens OX=9606 GN=DCTN2 PE=1 SV=4
NaN	24.8825	NaN	NaN	NaN	NaN						3	3	3	4.4	4.4	4.4	77.422	0	6.8475	59777000	7	NaN	NaN	2	3	2	0	0	0	0	1	NaN	0	sp|Q13586|STIM1_HUMAN	sp|Q13586|STIM1_HUMAN	1156	sp|Q13586|STIM1_HUMAN Stromal interaction molecule 1 OS=Homo sapiens OX=9606 GN=STIM1 PE=1 SV=3
25.7973	25.8154	NaN	NaN	NaN	NaN						4	3	3	9.4	7.3	7.3	59.069	0	9.3664	226080000	9	NaN	NaN	3	3	2	0	0	0	0	1	NaN	0	sp|Q13596|SNX1_HUMAN	sp|Q13596|SNX1_HUMAN	1157	sp|Q13596|SNX1_HUMAN Sorting nexin-1 OS=Homo sapiens OX=9606 GN=SNX1 PE=1 SV=3
NaN	NaN	25.5119	NaN	NaN	NaN						2	2	1	3.1	3.1	1.8	103.98	0	5.2251	48745000	3	NaN	NaN	0	1	2	0	0	0	0	1	NaN	0	sp|Q13620|CUL4B_HUMAN	sp|Q13620|CUL4B_HUMAN	1158	sp|Q13620|CUL4B_HUMAN Cullin-4B OS=Homo sapiens OX=9606 GN=CUL4B PE=1 SV=4
NaN	NaN	25.2554	NaN	NaN	NaN						2	2	2	5	5	5	46.031	0	2.9843	51949000	3	NaN	NaN	1	0	2	0	0	0	0	1	NaN	0	sp|Q13641|TPBG_HUMAN	sp|Q13641|TPBG_HUMAN	1159	sp|Q13641|TPBG_HUMAN Trophoblast glycoprotein OS=Homo sapiens OX=9606 GN=TPBG PE=1 SV=1
25.9812	26.0412	25.9398	NaN	NaN	NaN						4	4	4	6.9	6.9	6.9	91.916	0	9.1552	195710000	12	NaN	NaN	3	3	3	0	0	0	0	1	NaN	0	sp|Q13724|MOGS_HUMAN	sp|Q13724|MOGS_HUMAN	1161	sp|Q13724|MOGS_HUMAN Mannosyl-oligosaccharide glucosidase OS=Homo sapiens OX=9606 GN=MOGS PE=1 SV=5
28.7871	29.1806	28.9763	NaN	NaN	NaN						6	6	6	11.1	11.1	11.1	65.102	0	17.131	1559900000	17	NaN	NaN	4	5	5	1	1	0	0	1	NaN	0	sp|Q13740|CD166_HUMAN	sp|Q13740|CD166_HUMAN	1162	sp|Q13740|CD166_HUMAN CD166 antigen OS=Homo sapiens OX=9606 GN=ALCAM PE=1 SV=2
NaN	NaN	24.6518	NaN	NaN	NaN						5	5	5	6.1	6.1	6.1	129.57	0	9.7382	103130000	8	NaN	NaN	2	2	3	0	0	0	0	1	NaN	0	sp|Q13751|LAMB3_HUMAN	sp|Q13751|LAMB3_HUMAN	1163	sp|Q13751|LAMB3_HUMAN Laminin subunit beta-3 OS=Homo sapiens OX=9606 GN=LAMB3 PE=1 SV=1
31.5238	30.5153	31.7836	27.7003	NaN	NaN						51	51	51	28.6	28.6	28.6	284.54	0	323.31	8269700000	155	NaN	NaN	42	42	46	2	0	1	0	1	3.57389	0	sp|Q13813|SPTN1_HUMAN	sp|Q13813|SPTN1_HUMAN	1166	sp|Q13813|SPTN1_HUMAN Spectrin alpha chain, non-erythrocytic 1 OS=Homo sapiens OX=9606 GN=SPTAN1 PE=1 SV=3
28.1017	28.2033	28.3131	NaN	NaN	NaN						8	8	8	26.9	26.9	26.9	48.991	0	23.106	910140000	19	NaN	NaN	5	5	6	0	0	0	0	1	NaN	0	sp|Q13838|DX39B_HUMAN;sp|O00148|DX39A_HUMAN	sp|Q13838|DX39B_HUMAN;sp|O00148|DX39A_HUMAN	1167	sp|Q13838|DX39B_HUMAN Spliceosome RNA helicase DDX39B OS=Homo sapiens OX=9606 GN=DDX39B PE=1 SV=1;sp|O00148|DX39A_HUMAN ATP-dependent RNA helicase DDX39A OS=Homo sapiens OX=9606 GN=DDX39A PE=1 SV=2
25.4184	NaN	NaN	NaN	NaN	NaN						13	2	1	33.3	6.1	3.4	49.953	0	4.1346	70837000	5	NaN	NaN	2	0	1	0	0	0	0	1	NaN	0	sp|Q9BVA1|TBB2B_HUMAN;sp|Q13885|TBB2A_HUMAN	sp|Q9BVA1|TBB2B_HUMAN;sp|Q13885|TBB2A_HUMAN	1168	sp|Q9BVA1|TBB2B_HUMAN Tubulin beta-2B chain OS=Homo sapiens OX=9606 GN=TUBB2B PE=1 SV=1;sp|Q13885|TBB2A_HUMAN Tubulin beta-2A chain OS=Homo sapiens OX=9606 GN=TUBB2A PE=1 SV=1
NaN	NaN	NaN	26.0497	28.1226	28.3516						2	2	2	9	9	9	38.434	0	7.5501	692310000	13	NaN	NaN	1	1	1	2	2	1	0	1	NaN	0	sp|Q14103|HNRPD_HUMAN	sp|Q14103|HNRPD_HUMAN	1169	sp|Q14103|HNRPD_HUMAN Heterogeneous nuclear ribonucleoprotein D0 OS=Homo sapiens OX=9606 GN=HNRNPD PE=1 SV=1
27.8707	28.2968	28.2865	NaN	NaN	NaN						3	3	3	8.2	8.2	8.2	54.29	0	8.527	882560000	11	NaN	NaN	2	2	3	0	0	0	0	1	NaN	0	sp|Q14108|SCRB2_HUMAN	sp|Q14108|SCRB2_HUMAN	1170	sp|Q14108|SCRB2_HUMAN Lysosome membrane protein 2 OS=Homo sapiens OX=9606 GN=SCARB2 PE=1 SV=2
NaN	26.3001	NaN	NaN	NaN	NaN						3	3	3	3.2	3.2	3.2	151.25	0	9.7571	186960000	7	NaN	NaN	2	2	2	0	0	0	0	1	NaN	0	sp|Q14112|NID2_HUMAN	sp|Q14112|NID2_HUMAN	1171	sp|Q14112|NID2_HUMAN Nidogen-2 OS=Homo sapiens OX=9606 GN=NID2 PE=1 SV=3
27.9441	28.1885	27.9765	NaN	NaN	NaN						8	8	8	12.8	12.8	12.8	122.29	0	29.956	810230000	17	NaN	NaN	5	4	6	0	0	0	0	1	NaN	0	sp|Q14126|DSG2_HUMAN	sp|Q14126|DSG2_HUMAN	1172	sp|Q14126|DSG2_HUMAN Desmoglein-2 OS=Homo sapiens OX=9606 GN=DSG2 PE=1 SV=2
NaN	NaN	25.8184	NaN	NaN	NaN						4	2	2	11.5	6.9	6.9	49.716	0	53.867	60281000	4	NaN	NaN	1	2	1	0	0	0	0	1	NaN	0	sp|Q14141|SEPT6_HUMAN	sp|Q14141|SEPT6_HUMAN	1174	sp|Q14141|SEPT6_HUMAN Septin-6 OS=Homo sapiens OX=9606 GN=SEPT6 PE=1 SV=4
NaN	NaN	26.3084	NaN	NaN	NaN						7	7	7	5.4	5.4	5.4	166.57	0	11.108	675440000	12	NaN	NaN	3	3	4	0	1	0	0	1	NaN	0	sp|Q14152|EIF3A_HUMAN	sp|Q14152|EIF3A_HUMAN	1175	sp|Q14152|EIF3A_HUMAN Eukaryotic translation initiation factor 3 subunit A OS=Homo sapiens OX=9606 GN=EIF3A PE=1 SV=1
NaN	NaN	24.9869	NaN	NaN	NaN						2	2	2	4.1	4.1	4.1	90.011	0	10.15	49247000	2	NaN	NaN	0	1	2	0	0	0	0	1	NaN	0	sp|Q14155|ARHG7_HUMAN;sp|Q15052|ARHG6_HUMAN	sp|Q14155|ARHG7_HUMAN;sp|Q15052|ARHG6_HUMAN	1176	sp|Q14155|ARHG7_HUMAN Rho guanine nucleotide exchange factor 7 OS=Homo sapiens OX=9606 GN=ARHGEF7 PE=1 SV=2;sp|Q15052|ARHG6_HUMAN Rho guanine nucleotide exchange factor 6 OS=Homo sapiens OX=9606 GN=ARHGEF6 PE=1 SV=2
NaN	NaN	26.5191	NaN	NaN	NaN						2	2	2	10.3	10.3	10.3	32.233	0	5.8394	199430000	8	NaN	NaN	1	2	2	0	0	0	0	1	NaN	0	sp|Q14165|MLEC_HUMAN	sp|Q14165|MLEC_HUMAN	1177	sp|Q14165|MLEC_HUMAN Malectin OS=Homo sapiens OX=9606 GN=MLEC PE=1 SV=1
30.1097	30.1955	30.0486	NaN	NaN	NaN						10	10	9	25.4	25.4	22.6	61.963	0	48.212	3660800000	49	NaN	NaN	10	10	9	0	1	1	0	1	NaN	0	sp|Q14195|DPYL3_HUMAN;sp|Q14194|DPYL1_HUMAN;sp|Q14117|DPYS_HUMAN	sp|Q14195|DPYL3_HUMAN	1179	sp|Q14195|DPYL3_HUMAN Dihydropyrimidinase-related protein 3 OS=Homo sapiens OX=9606 GN=DPYSL3 PE=1 SV=1
NaN	NaN	25.8934	NaN	NaN	NaN						7	7	7	7.3	7.3	7.3	141.69	0	46.084	132050000	10	NaN	NaN	2	3	5	0	0	1	0	1	NaN	0	sp|Q14203|DCTN1_HUMAN	sp|Q14203|DCTN1_HUMAN	1181	sp|Q14203|DCTN1_HUMAN Dynactin subunit 1 OS=Homo sapiens OX=9606 GN=DCTN1 PE=1 SV=3
29.4877	29.5014	29.5557	NaN	NaN	NaN						23	23	23	6.8	6.8	6.8	532.4	0	137.67	2253300000	55	NaN	NaN	13	15	20	0	0	0	0	1	NaN	0	sp|Q14204|DYHC1_HUMAN	sp|Q14204|DYHC1_HUMAN	1182	sp|Q14204|DYHC1_HUMAN Cytoplasmic dynein 1 heavy chain 1 OS=Homo sapiens OX=9606 GN=DYNC1H1 PE=1 SV=5
28.7269	29.0095	28.9357	NaN	NaN	NaN						8	8	4	23.6	23.6	10.6	46.402	0	25.704	1470400000	18	NaN	NaN	5	3	6	0	0	0	0	1	NaN	0	sp|Q14240|IF4A2_HUMAN	sp|Q14240|IF4A2_HUMAN	1183	sp|Q14240|IF4A2_HUMAN Eukaryotic initiation factor 4A-II OS=Homo sapiens OX=9606 GN=EIF4A2 PE=1 SV=2
NaN	27.1509	27.1759	NaN	NaN	NaN						5	5	5	14.7	14.7	14.7	47.064	0	12.209	309800000	13	NaN	NaN	3	4	5	0	0	0	0	1	NaN	0	sp|Q14254|FLOT2_HUMAN	sp|Q14254|FLOT2_HUMAN	1184	sp|Q14254|FLOT2_HUMAN Flotillin-2 OS=Homo sapiens OX=9606 GN=FLOT2 PE=1 SV=2
27.145	26.7069	27.2792	NaN	NaN	NaN						4	4	4	9	9	9	70.973	0	11.453	414090000	11	NaN	NaN	3	3	4	0	0	0	0	1	NaN	0	sp|Q14258|TRI25_HUMAN	sp|Q14258|TRI25_HUMAN	1186	sp|Q14258|TRI25_HUMAN E3 ubiquitin/ISG15 ligase TRIM25 OS=Homo sapiens OX=9606 GN=TRIM25 PE=1 SV=2
26.9109	26.7326	26.9662	NaN	NaN	NaN						14	8	8	6.5	4.1	4.1	291.02	0	14.269	365820000	16	NaN	NaN	3	4	6	0	0	0	0	1	NaN	0	sp|Q14315|FLNC_HUMAN	sp|Q14315|FLNC_HUMAN	1187	sp|Q14315|FLNC_HUMAN Filamin-C OS=Homo sapiens OX=9606 GN=FLNC PE=1 SV=3
27.2259	27.2325	27.056	NaN	NaN	NaN						5	5	5	13	13	13	59.379	0	15.281	467380000	17	NaN	NaN	3	4	5	1	1	1	0	1	NaN	0	sp|Q14498|RBM39_HUMAN	sp|Q14498|RBM39_HUMAN	1191	sp|Q14498|RBM39_HUMAN RNA-binding protein 39 OS=Homo sapiens OX=9606 GN=RBM39 PE=1 SV=2
27.6475	27.7689	27.6764	NaN	NaN	NaN						6	6	6	16.2	16.2	16.2	59.594	0	22.28	640860000	20	NaN	NaN	5	5	6	0	0	0	0	1	NaN	0	sp|Q14554|PDIA5_HUMAN	sp|Q14554|PDIA5_HUMAN	1192	sp|Q14554|PDIA5_HUMAN Protein disulfide-isomerase A5 OS=Homo sapiens OX=9606 GN=PDIA5 PE=1 SV=1
NaN	25.3641	NaN	NaN	NaN	NaN						3	3	3	5.1	5.1	5.1	92.888	0	10.37	104680000	7	NaN	NaN	2	3	2	0	0	0	0	1	NaN	0	sp|Q14566|MCM6_HUMAN	sp|Q14566|MCM6_HUMAN	1193	sp|Q14566|MCM6_HUMAN DNA replication licensing factor MCM6 OS=Homo sapiens OX=9606 GN=MCM6 PE=1 SV=1
NaN	26.1067	26.7995	NaN	NaN	NaN						3	3	3	0.9	0.9	0.9	304.1	0	5.016	186380000	8	NaN	NaN	1	3	3	0	0	0	0	1	NaN	0	sp|Q14573|ITPR3_HUMAN;sp|Q14571|ITPR2_HUMAN;sp|Q14643|ITPR1_HUMAN	sp|Q14573|ITPR3_HUMAN	1194	sp|Q14573|ITPR3_HUMAN Inositol 1,4,5-trisphosphate receptor type 3 OS=Homo sapiens OX=9606 GN=ITPR3 PE=1 SV=2
NaN	23.3006	NaN	NaN	NaN	NaN						2	2	2	2.6	2.6	2.6	103.36	0.00065189	2.2973	9482800	2	NaN	NaN	0	1	1	0	0	0	0	1	NaN	0	sp|Q14624|ITIH4_HUMAN	sp|Q14624|ITIH4_HUMAN	1195	sp|Q14624|ITIH4_HUMAN Inter-alpha-trypsin inhibitor heavy chain H4 OS=Homo sapiens OX=9606 GN=ITIH4 PE=1 SV=4
NaN	NaN	23.4064	NaN	NaN	NaN						3	3	3	2.8	2.8	2.8	226.66	0	17.112	80957000	3	NaN	NaN	2	1	1	0	0	0	0	1	NaN	0	sp|Q14676|MDC1_HUMAN	sp|Q14676|MDC1_HUMAN	1197	sp|Q14676|MDC1_HUMAN Mediator of DNA damage checkpoint protein 1 OS=Homo sapiens OX=9606 GN=MDC1 PE=1 SV=3
29.2344	29.2604	29.312	NaN	NaN	NaN						19	19	19	17.7	17.7	17.7	143.23	0	53.653	1906800000	48	NaN	NaN	11	15	17	0	1	0	0	1	NaN	0	sp|Q14683|SMC1A_HUMAN	sp|Q14683|SMC1A_HUMAN	1198	sp|Q14683|SMC1A_HUMAN Structural maintenance of chromosomes protein 1A OS=Homo sapiens OX=9606 GN=SMC1A PE=1 SV=2
29.2189	29.3819	29.7243	28.5522	29.1573	29.5191						18	18	18	22.6	22.6	22.6	106.87	0	100.18	2689500000	62	NaN	NaN	11	15	14	2	2	1	0.500699	0.330984	0.365507	1.14593	sp|Q14697|GANAB_HUMAN	sp|Q14697|GANAB_HUMAN	1199	sp|Q14697|GANAB_HUMAN Neutral alpha-glucosidase AB OS=Homo sapiens OX=9606 GN=GANAB PE=1 SV=3
NaN	NaN	24.9832	NaN	NaN	NaN						2	2	2	5.4	5.4	5.4	63.145	0	5.5607	44602000	2	NaN	NaN	1	0	1	0	0	0	0	1	NaN	0	sp|Q14699|RFTN1_HUMAN	sp|Q14699|RFTN1_HUMAN	1200	sp|Q14699|RFTN1_HUMAN Raftlin OS=Homo sapiens OX=9606 GN=RFTN1 PE=1 SV=4
31.0041	31.0614	31.0677	NaN	28.3434	NaN						26	26	26	42.6	42.6	42.6	99.326	0	138.02	6798800000	102	NaN	NaN	23	20	22	2	3	1	0	1	2.701	0	sp|Q14764|MVP_HUMAN	sp|Q14764|MVP_HUMAN	1202	sp|Q14764|MVP_HUMAN Major vault protein OS=Homo sapiens OX=9606 GN=MVP PE=1 SV=4
NaN	27.1703	26.2605	NaN	NaN	NaN						4	4	4	4.6	4.6	4.6	195.05	0	13.828	229770000	10	NaN	NaN	1	4	2	0	0	0	0	1	NaN	0	sp|Q14767|LTBP2_HUMAN	sp|Q14767|LTBP2_HUMAN	1203	sp|Q14767|LTBP2_HUMAN Latent-transforming growth factor beta-binding protein 2 OS=Homo sapiens OX=9606 GN=LTBP2 PE=1 SV=3
NaN	NaN	24.7523	NaN	NaN	NaN						4	4	4	1.8	1.8	1.8	376.01	0	8.9494	28790000	4	NaN	NaN	1	1	2	0	0	0	0	1	NaN	0	sp|Q14789|GOGB1_HUMAN	sp|Q14789|GOGB1_HUMAN	1204	sp|Q14789|GOGB1_HUMAN Golgin subfamily B member 1 OS=Homo sapiens OX=9606 GN=GOLGB1 PE=1 SV=2
28.674	28.5794	28.5645	NaN	28.3989	NaN						16	16	16	9.2	9.2	9.2	218	0	50.277	1255500000	40	NaN	NaN	9	12	12	0	2	1	0	1	0.207011	0	sp|Q14839|CHD4_HUMAN;sp|Q8TDI0|CHD5_HUMAN;sp|Q12873|CHD3_HUMAN	sp|Q14839|CHD4_HUMAN	1206	sp|Q14839|CHD4_HUMAN Chromodomain-helicase-DNA-binding protein 4 OS=Homo sapiens OX=9606 GN=CHD4 PE=1 SV=2
NaN	26.8454	NaN	NaN	NaN	NaN						3	3	3	15.3	15.3	15.3	29.717	0	8.9775	256120000	9	NaN	NaN	2	2	2	1	1	0	0	1	NaN	0	sp|Q14847|LASP1_HUMAN	sp|Q14847|LASP1_HUMAN	1207	sp|Q14847|LASP1_HUMAN LIM and SH3 domain protein 1 OS=Homo sapiens OX=9606 GN=LASP1 PE=1 SV=2
NaN	NaN	25.3749	NaN	NaN	NaN						4	4	4	2.9	2.9	2.9	220.62	0	7.9199	44329000	5	NaN	NaN	0	2	3	0	0	0	0	1	NaN	0	sp|Q14966|ZN638_HUMAN	sp|Q14966|ZN638_HUMAN	1208	sp|Q14966|ZN638_HUMAN Zinc finger protein 638 OS=Homo sapiens OX=9606 GN=ZNF638 PE=1 SV=2
26.689	26.2624	NaN	NaN	NaN	NaN						3	3	3	4.1	4.1	4.1	97.169	0	6.076	239030000	7	NaN	NaN	2	2	3	0	0	0	0	1	NaN	0	sp|Q14974|IMB1_HUMAN	sp|Q14974|IMB1_HUMAN	1209	sp|Q14974|IMB1_HUMAN Importin subunit beta-1 OS=Homo sapiens OX=9606 GN=KPNB1 PE=1 SV=2
NaN	NaN	NaN	22.9224	NaN	NaN						2	2	2	3.7	3.7	3.7	73.602	0	7.2988	8839100	4	NaN	NaN	0	0	0	1	1	1	0	1	NaN	0	sp|Q14978|NOLC1_HUMAN	sp|Q14978|NOLC1_HUMAN	1210	sp|Q14978|NOLC1_HUMAN Nucleolar and coiled-body phosphoprotein 1 OS=Homo sapiens OX=9606 GN=NOLC1 PE=1 SV=2
32.7974	32.9308	32.7649	27.1016	28.239	NaN				+	TD_X	58	58	58	36.3	36.3	36.3	238.26	0	323.31	22405000000	214	NaN	NaN	43	48	47	3	5	2	2.90816	0	5.16071	12.0312	sp|Q14980|NUMA1_HUMAN	sp|Q14980|NUMA1_HUMAN	1211	sp|Q14980|NUMA1_HUMAN Nuclear mitotic apparatus protein 1 OS=Homo sapiens OX=9606 GN=NUMA1 PE=1 SV=2
27.303	26.7127	27.2673	NaN	NaN	NaN						2	2	2	12.4	12.4	12.4	25.003	0	8.4227	439370000	11	NaN	NaN	2	2	2	0	1	0	0	1	NaN	0	sp|Q15005|SPCS2_HUMAN	sp|Q15005|SPCS2_HUMAN	1213	sp|Q15005|SPCS2_HUMAN Signal peptidase complex subunit 2 OS=Homo sapiens OX=9606 GN=SPCS2 PE=1 SV=3
NaN	NaN	26.4395	NaN	NaN	NaN						2	2	2	4.4	4.4	4.4	45.531	0	6.8251	269200000	8	NaN	NaN	2	2	2	0	1	0	0	1	NaN	0	sp|Q15008|PSMD6_HUMAN	sp|Q15008|PSMD6_HUMAN	1215	sp|Q15008|PSMD6_HUMAN 26S proteasome non-ATPase regulatory subunit 6 OS=Homo sapiens OX=9606 GN=PSMD6 PE=1 SV=1
29.363	29.2269	29.2018	NaN	NaN	NaN						8	8	8	39.6	39.6	39.6	41.487	0	78.831	1917000000	34	NaN	NaN	7	7	8	1	0	0	0	1	NaN	0	sp|Q15019|SEPT2_HUMAN	sp|Q15019|SEPT2_HUMAN	1217	sp|Q15019|SEPT2_HUMAN Septin-2 OS=Homo sapiens OX=9606 GN=SEPT2 PE=1 SV=1
NaN	26.9749	27.0659	NaN	NaN	NaN						5	5	5	9	9	9	109.93	0	17.542	298520000	13	NaN	NaN	1	2	3	0	2	0	0	1	NaN	0	sp|Q15020|SART3_HUMAN	sp|Q15020|SART3_HUMAN	1218	sp|Q15020|SART3_HUMAN Squamous cell carcinoma antigen recognized by T-cells 3 OS=Homo sapiens OX=9606 GN=SART3 PE=1 SV=1
27.1615	26.4231	NaN	NaN	NaN	NaN						6	6	6	7.5	7.5	7.5	109.43	0	11.373	275410000	12	NaN	NaN	3	2	5	0	0	0	0	1	NaN	0	sp|Q15029|U5S1_HUMAN	sp|Q15029|U5S1_HUMAN	1219	sp|Q15029|U5S1_HUMAN 116 kDa U5 small nuclear ribonucleoprotein component OS=Homo sapiens OX=9606 GN=EFTUD2 PE=1 SV=1
33.3514	31.9492	31.6283	29.4958	31.2098	30.3268				+	TD_X	29	29	29	32.4	32.4	32.4	93.313	0	323.31	19256000000	124	NaN	NaN	25	17	18	3	9	4	1.27274	0.0333913	1.96546	2.7131	sp|Q15063|POSTN_HUMAN	sp|Q15063|POSTN_HUMAN	1222	sp|Q15063|POSTN_HUMAN Periostin OS=Homo sapiens OX=9606 GN=POSTN PE=1 SV=2
NaN	NaN	25.3533	NaN	NaN	NaN						4	4	4	3.5	3.5	3.5	162.46	0	11.799	94436000	4	NaN	NaN	1	2	3	0	0	0	0	1	NaN	0	sp|Q15075|EEA1_HUMAN	sp|Q15075|EEA1_HUMAN	1223	sp|Q15075|EEA1_HUMAN Early endosome antigen 1 OS=Homo sapiens OX=9606 GN=EEA1 PE=1 SV=2
31.0789	31.2261	31.2769	NaN	NaN	NaN						9	9	9	26.1	26.1	26.1	48.121	0	49.8	7305700000	38	NaN	NaN	9	9	9	0	1	1	0	1	NaN	0	sp|Q15084|PDIA6_HUMAN	sp|Q15084|PDIA6_HUMAN	1224	sp|Q15084|PDIA6_HUMAN Protein disulfide-isomerase A6 OS=Homo sapiens OX=9606 GN=PDIA6 PE=1 SV=1
33.4155	33.4179	32.4216	27.2602	27.5868	NaN				+	TD_X	105	105	101	26.5	26.5	25.3	531.78	0	323.31	28222000000	345	NaN	NaN	86	81	84	4	5	0	2.97933	0	5.66155	12.7176	sp|Q15149|PLEC_HUMAN	sp|Q15149|PLEC_HUMAN	1226	sp|Q15149|PLEC_HUMAN Plectin OS=Homo sapiens OX=9606 GN=PLEC PE=1 SV=3
29.3584	28.6381	29.0533	NaN	NaN	NaN						10	9	9	29.9	28.2	28.2	54.231	0	52.574	1720100000	31	NaN	NaN	5	8	7	0	1	0	0	1	NaN	0	sp|Q15233|NONO_HUMAN	sp|Q15233|NONO_HUMAN	1228	sp|Q15233|NONO_HUMAN Non-POU domain-containing octamer-binding protein OS=Homo sapiens OX=9606 GN=NONO PE=1 SV=4
25.816	NaN	NaN	NaN	NaN	NaN						2	2	2	7.9	7.9	7.9	34.208	0	3.2556	59072000	2	NaN	NaN	2	0	0	0	0	0	0	1	NaN	0	sp|Q15287|RNPS1_HUMAN	sp|Q15287|RNPS1_HUMAN	1229	sp|Q15287|RNPS1_HUMAN RNA-binding protein with serine-rich domain 1 OS=Homo sapiens OX=9606 GN=RNPS1 PE=1 SV=1
NaN	NaN	26.7756	NaN	NaN	NaN						2	2	1	8.5	8.5	3	38.58	0	7.1878	336450000	8	NaN	NaN	1	1	1	1	1	0	0	1	NaN	0	sp|Q15366|PCBP2_HUMAN	sp|Q15366|PCBP2_HUMAN	1230	sp|Q15366|PCBP2_HUMAN Poly(rC)-binding protein 2 OS=Homo sapiens OX=9606 GN=PCBP2 PE=1 SV=1
27.1941	27.671	27.0432	NaN	NaN	NaN						6	6	6	6.5	6.5	6.5	135.58	0	24.909	490830000	15	NaN	NaN	4	4	4	0	1	0	0	1	NaN	0	sp|Q15393|SF3B3_HUMAN	sp|Q15393|SF3B3_HUMAN	1231	sp|Q15393|SF3B3_HUMAN Splicing factor 3B subunit 3 OS=Homo sapiens OX=9606 GN=SF3B3 PE=1 SV=4
26.3169	NaN	26.4297	NaN	NaN	NaN						4	4	4	15.2	15.2	15.2	31.54	0	8.24	215790000	7	NaN	NaN	2	1	4	0	0	0	0	1	NaN	0	sp|Q15404|RSU1_HUMAN	sp|Q15404|RSU1_HUMAN	1232	sp|Q15404|RSU1_HUMAN Ras suppressor protein 1 OS=Homo sapiens OX=9606 GN=RSU1 PE=1 SV=3
29.2194	28.7333	28.9299	NaN	NaN	NaN						6	6	5	24.9	24.9	24.9	36.413	0	18.272	1547200000	16	NaN	NaN	6	4	5	0	0	0	0	1	NaN	0	sp|Q15417|CNN3_HUMAN	sp|Q15417|CNN3_HUMAN	1233	sp|Q15417|CNN3_HUMAN Calponin-3 OS=Homo sapiens OX=9606 GN=CNN3 PE=1 SV=1
NaN	NaN	NaN	NaN	NaN	27.1737						5	5	4	7.9	7.9	5	102.64	0	24.032	63916000	7	NaN	NaN	1	1	1	0	1	3	0	1	NaN	0	sp|Q15424|SAFB1_HUMAN	sp|Q15424|SAFB1_HUMAN	1234	sp|Q15424|SAFB1_HUMAN Scaffold attachment factor B1 OS=Homo sapiens OX=9606 GN=SAFB PE=1 SV=4
NaN	25.2526	NaN	NaN	NaN	NaN						2	2	2	5.8	5.8	5.8	49.255	0	4.7095	126550000	3	NaN	NaN	1	1	1	0	0	0	0	1	NaN	0	sp|Q15428|SF3A2_HUMAN	sp|Q15428|SF3A2_HUMAN	1235	sp|Q15428|SF3A2_HUMAN Splicing factor 3A subunit 2 OS=Homo sapiens OX=9606 GN=SF3A2 PE=1 SV=2
NaN	25.9741	NaN	NaN	NaN	NaN						2	2	2	3.9	3.9	3.9	86.16	0	5.4101	132040000	5	NaN	NaN	2	1	0	0	0	0	0	1	NaN	0	sp|Q15436|SC23A_HUMAN	sp|Q15436|SC23A_HUMAN	1236	sp|Q15436|SC23A_HUMAN Protein transport protein Sec23A OS=Homo sapiens OX=9606 GN=SEC23A PE=1 SV=2
28.0377	27.6898	28.0821	NaN	NaN	NaN						8	8	8	16.5	16.5	16.5	88.885	0	35.63	786320000	22	NaN	NaN	5	5	7	0	0	1	0	1	NaN	0	sp|Q15459|SF3A1_HUMAN	sp|Q15459|SF3A1_HUMAN	1237	sp|Q15459|SF3A1_HUMAN Splicing factor 3A subunit 1 OS=Homo sapiens OX=9606 GN=SF3A1 PE=1 SV=1
31.1856	30.4292	30.1899	NaN	27.7734	NaN						14	14	14	26.5	26.5	26.5	74.68	0	55.362	5102000000	51	NaN	NaN	14	10	9	1	3	2	0	1	2.82822	0	sp|Q15582|BGH3_HUMAN	sp|Q15582|BGH3_HUMAN	1239	sp|Q15582|BGH3_HUMAN Transforming growth factor-beta-induced protein ig-h3 OS=Homo sapiens OX=9606 GN=TGFBI PE=1 SV=1
NaN	NaN	NaN	NaN	27.9125	NaN						3	3	3	4.7	4.7	4.7	68.329	0	8.9426	55222000	8	NaN	NaN	0	0	0	1	3	2	0	1	NaN	0	sp|Q15637|SF01_HUMAN	sp|Q15637|SF01_HUMAN	1241	sp|Q15637|SF01_HUMAN Splicing factor 1 OS=Homo sapiens OX=9606 GN=SF1 PE=1 SV=4
NaN	NaN	25.2988	NaN	NaN	NaN						2	2	2	6.3	6.3	6.3	68.351	0	4.4363	63391000	2	NaN	NaN	1	0	2	0	0	0	0	1	NaN	0	sp|Q15642|CIP4_HUMAN	sp|Q15642|CIP4_HUMAN	1242	sp|Q15642|CIP4_HUMAN Cdc42-interacting protein 4 OS=Homo sapiens OX=9606 GN=TRIP10 PE=1 SV=3
NaN	NaN	NaN	NaN	NaN	24.9288						3	3	3	10.7	10.7	10.7	50.287	0	8.4293	9458600	4	NaN	NaN	0	1	2	0	1	1	0	1	NaN	0	sp|Q15654|TRIP6_HUMAN	sp|Q15654|TRIP6_HUMAN	1244	sp|Q15654|TRIP6_HUMAN Thyroid receptor-interacting protein 6 OS=Homo sapiens OX=9606 GN=TRIP6 PE=1 SV=3
NaN	NaN	24.8092	NaN	NaN	NaN						2	2	2	13.1	13.1	13.1	29.999	0.0006502	2.2924	67132000	2	NaN	NaN	0	1	1	0	0	0	0	1	NaN	0	sp|Q15691|MARE1_HUMAN	sp|Q15691|MARE1_HUMAN	1245	sp|Q15691|MARE1_HUMAN Microtubule-associated protein RP/EB family member 1 OS=Homo sapiens OX=9606 GN=MAPRE1 PE=1 SV=3
27.9672	27.8916	28.3173	NaN	NaN	NaN						7	7	7	30.7	30.7	30.7	36.091	0	45.785	847130000	18	NaN	NaN	4	4	6	0	1	0	0	1	NaN	0	sp|Q15717|ELAV1_HUMAN	sp|Q15717|ELAV1_HUMAN	1246	sp|Q15717|ELAV1_HUMAN ELAV-like protein 1 OS=Homo sapiens OX=9606 GN=ELAVL1 PE=1 SV=2
NaN	NaN	25.8132	NaN	NaN	NaN						3	3	3	2.1	2.1	2.1	210.71	0	8.1383	148790000	6	NaN	NaN	2	2	2	0	0	0	0	1	NaN	0	sp|Q15746|MYLK_HUMAN	sp|Q15746|MYLK_HUMAN	1247	sp|Q15746|MYLK_HUMAN Myosin light chain kinase, smooth muscle OS=Homo sapiens OX=9606 GN=MYLK PE=1 SV=4
NaN	26.8774	27.413	NaN	NaN	NaN						2	2	2	5.5	5.5	5.5	56.598	0	7.847	405890000	5	NaN	NaN	1	2	2	0	0	0	0	1	NaN	0	sp|Q15758|AAAT_HUMAN	sp|Q15758|AAAT_HUMAN	1249	sp|Q15758|AAAT_HUMAN Neutral amino acid transporter B(0) OS=Homo sapiens OX=9606 GN=SLC1A5 PE=1 SV=2
NaN	NaN	24.7455	NaN	NaN	NaN						3	3	3	10.5	10.5	10.5	61.277	0	15.563	134750000	8	NaN	NaN	1	1	1	1	1	1	0	1	NaN	0	sp|Q15942|ZYX_HUMAN	sp|Q15942|ZYX_HUMAN	1250	sp|Q15942|ZYX_HUMAN Zyxin OS=Homo sapiens OX=9606 GN=ZYX PE=1 SV=1
27.9962	28.04	27.673	NaN	NaN	NaN						5	5	5	13.3	13.3	13.3	50.679	0	13.714	785520000	14	NaN	NaN	3	2	5	0	0	0	0	1	NaN	0	sp|Q16181|SEPT7_HUMAN;sp|Q6ZU15|SEP14_HUMAN	sp|Q16181|SEPT7_HUMAN	1251	sp|Q16181|SEPT7_HUMAN Septin-7 OS=Homo sapiens OX=9606 GN=SEPT7 PE=1 SV=2
NaN	25.6312	NaN	NaN	NaN	NaN						4	4	4	3.1	3.1	3.1	202.52	0	7.8327	47701000	5	NaN	NaN	0	4	1	0	0	0	0	1	NaN	0	sp|Q16363|LAMA4_HUMAN	sp|Q16363|LAMA4_HUMAN	1254	sp|Q16363|LAMA4_HUMAN Laminin subunit alpha-4 OS=Homo sapiens OX=9606 GN=LAMA4 PE=1 SV=4
NaN	NaN	23.637	NaN	NaN	NaN						2	2	2	2.4	2.4	2.4	112.03	0	3.3075	13290000	2	NaN	NaN	0	0	2	0	0	0	0	1	NaN	0	sp|Q16513|PKN2_HUMAN	sp|Q16513|PKN2_HUMAN	1255	sp|Q16513|PKN2_HUMAN Serine/threonine-protein kinase N2 OS=Homo sapiens OX=9606 GN=PKN2 PE=1 SV=1
27.3127	26.4354	NaN	NaN	NaN	NaN						5	4	4	12.9	10.1	10.1	62.293	0	19.818	295610000	8	NaN	NaN	2	4	2	0	0	0	0	1	NaN	0	sp|Q16555|DPYL2_HUMAN	sp|Q16555|DPYL2_HUMAN	1257	sp|Q16555|DPYL2_HUMAN Dihydropyrimidinase-related protein 2 OS=Homo sapiens OX=9606 GN=DPYSL2 PE=1 SV=1
25.1154	NaN	NaN	NaN	NaN	NaN						5	2	2	15.3	8.7	8.7	47.82	0	7.389	63070000	4	NaN	NaN	1	0	1	0	0	0	0	1	NaN	0	sp|Q16576|RBBP7_HUMAN	sp|Q16576|RBBP7_HUMAN	1259	sp|Q16576|RBBP7_HUMAN Histone-binding protein RBBP7 OS=Homo sapiens OX=9606 GN=RBBP7 PE=1 SV=1
NaN	27.2737	27.7834	NaN	NaN	27.6957						4	4	4	11.4	11.4	11.4	71.428	0	21.691	574820000	16	NaN	NaN	3	2	3	2	1	2	0	1	-0.167155	0	sp|Q16643|DREB_HUMAN	sp|Q16643|DREB_HUMAN	1260	sp|Q16643|DREB_HUMAN Drebrin OS=Homo sapiens OX=9606 GN=DBN1 PE=1 SV=4
NaN	NaN	24.6513	NaN	NaN	NaN						2	2	2	5.8	5.8	5.8	57.103	0	6.5179	99204000	8	NaN	NaN	2	2	2	0	0	0	0	1	NaN	0	sp|Q16647|PTGIS_HUMAN	sp|Q16647|PTGIS_HUMAN	1261	sp|Q16647|PTGIS_HUMAN Prostacyclin synthase OS=Homo sapiens OX=9606 GN=PTGIS PE=1 SV=1
29.3764	29.5524	29.3894	NaN	NaN	NaN						7	7	7	17.8	17.8	17.8	88.255	0	75.732	2708900000	39	NaN	NaN	5	7	5	0	0	0	0	1	NaN	0	sp|Q16666|IF16_HUMAN;sp|Q6K0P9|IFIX_HUMAN	sp|Q16666|IF16_HUMAN	1262	sp|Q16666|IF16_HUMAN Gamma-interferon-inducible protein 16 OS=Homo sapiens OX=9606 GN=IFI16 PE=1 SV=3
27.5621	28.7017	27.8461	NaN	NaN	NaN						5	5	5	18.8	18.8	18.8	36.067	0	18.549	864580000	13	NaN	NaN	4	3	5	0	0	0	0	1	NaN	0	sp|Q16698|DECR_HUMAN	sp|Q16698|DECR_HUMAN	1263	sp|Q16698|DECR_HUMAN 2,4-dienoyl-CoA reductase, mitochondrial OS=Homo sapiens OX=9606 GN=DECR1 PE=1 SV=1
36.027	36.5103	36.0008	34.5842	33.5985	32.7522				+	TD_X	11	11	2	61.2	61.2	25.6	13.988	0	134.7	279310000000	150	NaN	NaN	11	10	11	5	3	2	1.98853	0	2.5344	4.56913	sp|Q16777|H2A2C_HUMAN;sp|Q6FI13|H2A2A_HUMAN	sp|Q16777|H2A2C_HUMAN;sp|Q6FI13|H2A2A_HUMAN	1265	sp|Q16777|H2A2C_HUMAN Histone H2A type 2-C OS=Homo sapiens OX=9606 GN=HIST2H2AC PE=1 SV=4;sp|Q6FI13|H2A2A_HUMAN Histone H2A type 2-A OS=Homo sapiens OX=9606 GN=HIST2H2AA3 PE=1 SV=3
NaN	26.3436	NaN	NaN	NaN	NaN						2	2	2	7.6	7.6	7.6	34.293	0	3.2532	137210000	5	NaN	NaN	1	2	1	0	0	0	0	1	NaN	0	sp|Q16836|HCDH_HUMAN	sp|Q16836|HCDH_HUMAN	1267	sp|Q16836|HCDH_HUMAN Hydroxyacyl-coenzyme A dehydrogenase, mitochondrial OS=Homo sapiens OX=9606 GN=HADH PE=1 SV=3
NaN	NaN	26.9938	NaN	NaN	NaN						2	2	2	5.5	5.5	5.5	56.94	0	6.8048	136150000	2	NaN	NaN	0	1	1	0	0	0	0	1	NaN	0	sp|Q16851|UGPA_HUMAN	sp|Q16851|UGPA_HUMAN	1268	sp|Q16851|UGPA_HUMAN UTP--glucose-1-phosphate uridylyltransferase OS=Homo sapiens OX=9606 GN=UGP2 PE=1 SV=5
29.9154	30.0121	30.0654	NaN	NaN	NaN						17	17	17	29.8	29.8	29.8	83.677	0	81.318	3299000000	65	NaN	NaN	12	13	14	0	0	0	0	1	NaN	0	sp|Q16891|MIC60_HUMAN	sp|Q16891|MIC60_HUMAN	1270	sp|Q16891|MIC60_HUMAN MICOS complex subunit MIC60 OS=Homo sapiens OX=9606 GN=IMMT PE=1 SV=1
NaN	NaN	25.9608	NaN	NaN	NaN						3	3	3	4.4	4.4	4.4	135.62	0	12.931	268790000	3	NaN	NaN	2	0	2	0	0	0	0	1	NaN	0	sp|Q27J81|INF2_HUMAN	sp|Q27J81|INF2_HUMAN	1272	sp|Q27J81|INF2_HUMAN Inverted formin-2 OS=Homo sapiens OX=9606 GN=INF2 PE=1 SV=2
NaN	NaN	NaN	NaN	25.7079	NaN						5	5	5	6.1	6.1	6.1	150.83	0	58.958	123820000	10	NaN	NaN	2	2	3	0	1	1	0	1	NaN	0	sp|Q29RF7|PDS5A_HUMAN	sp|Q29RF7|PDS5A_HUMAN	1273	sp|Q29RF7|PDS5A_HUMAN Sister chromatid cohesion protein PDS5 homolog A OS=Homo sapiens OX=9606 GN=PDS5A PE=1 SV=1
NaN	NaN	25.8893	NaN	NaN	NaN						2	2	2	3.6	3.6	3.6	95.196	0	6.7118	123250000	5	NaN	NaN	1	2	2	0	0	0	0	1	NaN	0	sp|Q32P44|EMAL3_HUMAN	sp|Q32P44|EMAL3_HUMAN	1277	sp|Q32P44|EMAL3_HUMAN Echinoderm microtubule-associated protein-like 3 OS=Homo sapiens OX=9606 GN=EML3 PE=1 SV=1
NaN	NaN	25.8911	NaN	NaN	NaN						4	4	4	9	9	9	60.547	0	12.773	172310000	9	NaN	NaN	2	2	2	0	1	1	0	1	NaN	0	sp|Q49A26|GLYR1_HUMAN	sp|Q49A26|GLYR1_HUMAN	1281	sp|Q49A26|GLYR1_HUMAN Putative oxidoreductase GLYR1 OS=Homo sapiens OX=9606 GN=GLYR1 PE=1 SV=4
NaN	NaN	NaN	NaN	NaN	NaN						2	2	2	4.6	4.6	4.6	66.898	0	6.0489	0	2	NaN	NaN	0	0	1	0	0	1	NaN	1	0	NaN	sp|Q4G0J3|LARP7_HUMAN	sp|Q4G0J3|LARP7_HUMAN	1283	sp|Q4G0J3|LARP7_HUMAN La-related protein 7 OS=Homo sapiens OX=9606 GN=LARP7 PE=1 SV=1
24.0445	NaN	NaN	NaN	NaN	NaN						2	2	2	5.1	5.1	5.1	65.38	0	4.4822	112030000	3	NaN	NaN	1	0	1	0	0	0	0	1	NaN	0	sp|Q53GS9|SNUT2_HUMAN	sp|Q53GS9|SNUT2_HUMAN	1287	sp|Q53GS9|SNUT2_HUMAN U4/U6.U5 tri-snRNP-associated protein 2 OS=Homo sapiens OX=9606 GN=USP39 PE=1 SV=2
NaN	NaN	25.2341	NaN	NaN	NaN						8	2	2	24.5	10.4	10.4	42.003	0	3.2927	13693000000	7	NaN	NaN	2	1	1	0	0	0	0	1	NaN	0	sp|Q562R1|ACTBL_HUMAN	sp|Q562R1|ACTBL_HUMAN	1288	sp|Q562R1|ACTBL_HUMAN Beta-actin-like protein 2 OS=Homo sapiens OX=9606 GN=ACTBL2 PE=1 SV=2
24.4151	NaN	NaN	NaN	NaN	NaN						4	4	4	2.9	2.9	2.9	213.7	0	9.8375	65104000	8	NaN	NaN	3	1	2	0	0	0	0	1	NaN	0	sp|Q5JRA6|TGO1_HUMAN	sp|Q5JRA6|TGO1_HUMAN	1295	sp|Q5JRA6|TGO1_HUMAN Transport and Golgi organization protein 1 homolog OS=Homo sapiens OX=9606 GN=MIA3 PE=1 SV=1
NaN	NaN	26.3245	NaN	NaN	NaN						3	3	3	3.7	3.7	3.7	117.41	0	4.9468	152670000	4	NaN	NaN	1	1	2	0	0	0	0	1	NaN	0	sp|Q5JRX3|PREP_HUMAN	sp|Q5JRX3|PREP_HUMAN	1296	sp|Q5JRX3|PREP_HUMAN Presequence protease, mitochondrial OS=Homo sapiens OX=9606 GN=PITRM1 PE=1 SV=3
NaN	NaN	NaN	NaN	NaN	NaN						2	2	2	2.5	2.5	2.5	101.37	0	4.1979	0	2	NaN	NaN	0	1	1	0	0	0	NaN	1	0	NaN	sp|Q5JSH3|WDR44_HUMAN	sp|Q5JSH3|WDR44_HUMAN	1297	sp|Q5JSH3|WDR44_HUMAN WD repeat-containing protein 44 OS=Homo sapiens OX=9606 GN=WDR44 PE=1 SV=1
NaN	28.2227	NaN	NaN	NaN	NaN						7	7	7	20.6	20.6	20.6	66.248	0	15.97	410960000	10	NaN	NaN	2	5	2	0	0	1	0	1	NaN	0	sp|Q5JTV8|TOIP1_HUMAN	sp|Q5JTV8|TOIP1_HUMAN	1300	sp|Q5JTV8|TOIP1_HUMAN Torsin-1A-interacting protein 1 OS=Homo sapiens OX=9606 GN=TOR1AIP1 PE=1 SV=2
30.7616	31.1033	30.9442	30.8892	30.5385	NaN						17	17	17	36.3	36.3	36.3	61.206	0	116.56	7218300000	67	NaN	NaN	13	12	13	4	4	2	0.50872	0.327032	0.222516	1.21903	sp|Q5SSJ5|HP1B3_HUMAN	sp|Q5SSJ5|HP1B3_HUMAN	1301	sp|Q5SSJ5|HP1B3_HUMAN Heterochromatin protein 1-binding protein 3 OS=Homo sapiens OX=9606 GN=HP1BP3 PE=1 SV=1
NaN	25.9922	25.3988	NaN	NaN	NaN						2	2	2	5	5	5	65.523	0	4.5091	107020000	5	NaN	NaN	0	2	2	0	0	0	0	1	NaN	0	sp|Q5T2T1|MPP7_HUMAN	sp|Q5T2T1|MPP7_HUMAN	1304	sp|Q5T2T1|MPP7_HUMAN MAGUK p55 subfamily member 7 OS=Homo sapiens OX=9606 GN=MPP7 PE=1 SV=1
NaN	26.9399	26.8728	NaN	NaN	NaN						5	5	5	4.2	4.2	4.2	214.11	0	10.976	248000000	9	NaN	NaN	0	3	4	0	0	0	0	1	NaN	0	sp|Q5T5P2|SKT_HUMAN	sp|Q5T5P2|SKT_HUMAN	1306	sp|Q5T5P2|SKT_HUMAN Sickle tail protein homolog OS=Homo sapiens OX=9606 GN=KIAA1217 PE=1 SV=2
25.7895	25.7585	25.5342	NaN	NaN	NaN						3	3	3	3	3	3	112.21	0	7.5622	159870000	6	NaN	NaN	2	2	3	0	0	0	0	1	NaN	0	sp|Q66K74|MAP1S_HUMAN	sp|Q66K74|MAP1S_HUMAN	1312	sp|Q66K74|MAP1S_HUMAN Microtubule-associated protein 1S OS=Homo sapiens OX=9606 GN=MAP1S PE=1 SV=2
26.5769	26.3072	26.4336	NaN	NaN	NaN						3	3	3	4.8	4.8	4.8	118.07	0	46.696	300270000	13	NaN	NaN	2	1	2	1	1	1	0	1	NaN	0	sp|Q68E01|INT3_HUMAN	sp|Q68E01|INT3_HUMAN	1314	sp|Q68E01|INT3_HUMAN Integrator complex subunit 3 OS=Homo sapiens OX=9606 GN=INTS3 PE=1 SV=1
NaN	27.2056	NaN	NaN	NaN	NaN						2	2	2	7.4	7.4	7.4	60.541	0	11.461	304060000	5	NaN	NaN	1	2	1	0	0	0	0	1	NaN	0	sp|Q6DD88|ATLA3_HUMAN	sp|Q6DD88|ATLA3_HUMAN	1315	sp|Q6DD88|ATLA3_HUMAN Atlastin-3 OS=Homo sapiens OX=9606 GN=ATL3 PE=1 SV=1
NaN	NaN	26.1755	NaN	NaN	NaN						2	2	2	21.7	21.7	21.7	17.745	0	13.729	77211000	3	NaN	NaN	0	0	2	0	0	0	0	1	NaN	0	sp|Q6IAA8|LTOR1_HUMAN	sp|Q6IAA8|LTOR1_HUMAN	1317	sp|Q6IAA8|LTOR1_HUMAN Ragulator complex protein LAMTOR1 OS=Homo sapiens OX=9606 GN=LAMTOR1 PE=1 SV=2
NaN	NaN	24.1695	NaN	NaN	NaN						2	2	2	7.3	7.3	7.3	40.513	0	4.0176	26168000	3	NaN	NaN	0	1	2	0	0	0	0	1	NaN	0	sp|Q8TCE6|FA45A_HUMAN;sp|Q6NSW5|FA45B_HUMAN	sp|Q8TCE6|FA45A_HUMAN;sp|Q6NSW5|FA45B_HUMAN	1319	sp|Q8TCE6|FA45A_HUMAN Protein FAM45A OS=Homo sapiens OX=9606 GN=FAM45A PE=2 SV=1;sp|Q6NSW5|FA45B_HUMAN Putative protein FAM45B OS=Homo sapiens OX=9606 GN=FAM45BP PE=5 SV=1
28.1651	28.2528	NaN	NaN	NaN	NaN						3	3	3	6.1	6.1	6.1	53.354	0	5.0353	638220000	6	NaN	NaN	2	2	2	0	0	0	0	1	NaN	0	sp|Q6NUK1|SCMC1_HUMAN	sp|Q6NUK1|SCMC1_HUMAN	1320	sp|Q6NUK1|SCMC1_HUMAN Calcium-binding mitochondrial carrier protein SCaMC-1 OS=Homo sapiens OX=9606 GN=SLC25A24 PE=1 SV=2
NaN	NaN	NaN	NaN	NaN	NaN						2	2	2	3.8	3.8	3.8	60.576	0.00067385	2.4228	0	2	NaN	NaN	0	0	2	0	0	0	NaN	1	0	NaN	sp|Q6P1J9|CDC73_HUMAN	sp|Q6P1J9|CDC73_HUMAN	1325	sp|Q6P1J9|CDC73_HUMAN Parafibromin OS=Homo sapiens OX=9606 GN=CDC73 PE=1 SV=1
NaN	NaN	26.1571	NaN	NaN	NaN						2	2	2	3	3	3	104.06	0	6.0823	87634000	6	NaN	NaN	1	2	2	0	0	0	0	1	NaN	0	sp|Q6P1N0|C2D1A_HUMAN	sp|Q6P1N0|C2D1A_HUMAN	1326	sp|Q6P1N0|C2D1A_HUMAN Coiled-coil and C2 domain-containing protein 1A OS=Homo sapiens OX=9606 GN=CC2D1A PE=1 SV=1
NaN	25.8769	NaN	NaN	NaN	NaN						2	2	2	2.1	2.1	2.1	151.66	0	5.1733	149920000	6	NaN	NaN	2	2	1	0	0	0	0	1	NaN	0	sp|Q6P2E9|EDC4_HUMAN	sp|Q6P2E9|EDC4_HUMAN	1327	sp|Q6P2E9|EDC4_HUMAN Enhancer of mRNA-decapping protein 4 OS=Homo sapiens OX=9606 GN=EDC4 PE=1 SV=1
28.0329	28.0204	27.8928	NaN	NaN	NaN						9	9	9	6.1	6.1	6.1	273.6	0	31.634	780090000	23	NaN	NaN	7	8	8	0	0	0	0	1	NaN	0	sp|Q6P2Q9|PRP8_HUMAN	sp|Q6P2Q9|PRP8_HUMAN	1328	sp|Q6P2Q9|PRP8_HUMAN Pre-mRNA-processing-splicing factor 8 OS=Homo sapiens OX=9606 GN=PRPF8 PE=1 SV=2
NaN	NaN	24.7275	NaN	NaN	NaN						3	3	3	8.3	8.3	8.3	48.864	0	5.1371	60539000	5	NaN	NaN	2	0	2	0	0	0	0	1	NaN	0	sp|Q6P4E1|CASC4_HUMAN	sp|Q6P4E1|CASC4_HUMAN	1332	sp|Q6P4E1|CASC4_HUMAN Protein CASC4 OS=Homo sapiens OX=9606 GN=CASC4 PE=1 SV=1
29.188	29.4013	29.5741	NaN	28.0895	NaN						15	15	15	19.2	19.2	19.2	102	0	45.666	2189200000	47	NaN	NaN	9	11	12	1	4	2	0	1	1.29828	0	sp|Q7KZF4|SND1_HUMAN	sp|Q7KZF4|SND1_HUMAN	1342	sp|Q7KZF4|SND1_HUMAN Staphylococcal nuclease domain-containing protein 1 OS=Homo sapiens OX=9606 GN=SND1 PE=1 SV=1
NaN	NaN	24.9072	NaN	NaN	NaN						2	2	2	5.2	5.2	5.2	87.91	0	12.207	65877000	4	NaN	NaN	1	1	2	0	0	0	0	1	NaN	0	sp|Q7KZI7|MARK2_HUMAN	sp|Q7KZI7|MARK2_HUMAN	1343	sp|Q7KZI7|MARK2_HUMAN Serine/threonine-protein kinase MARK2 OS=Homo sapiens OX=9606 GN=MARK2 PE=1 SV=2
NaN	26.2536	NaN	NaN	NaN	NaN						6	6	6	5.5	5.5	5.5	117.36	0	11.179	133690000	6	NaN	NaN	1	3	3	0	0	0	0	1	NaN	0	sp|Q7L014|DDX46_HUMAN	sp|Q7L014|DDX46_HUMAN	1344	sp|Q7L014|DDX46_HUMAN Probable ATP-dependent RNA helicase DDX46 OS=Homo sapiens OX=9606 GN=DDX46 PE=1 SV=2
22.7388	NaN	NaN	NaN	NaN	NaN						2	2	2	4.4	4.4	4.4	74.354	0	2.4402	6999300	2	NaN	NaN	1	0	0	0	1	0	0	1	NaN	0	sp|Q7L2J0|MEPCE_HUMAN	sp|Q7L2J0|MEPCE_HUMAN	1348	sp|Q7L2J0|MEPCE_HUMAN 7SK snRNA methylphosphate capping enzyme OS=Homo sapiens OX=9606 GN=MEPCE PE=1 SV=1
27.1049	26.6305	27.1597	NaN	NaN	NaN						3	3	3	2.9	2.9	2.9	145.18	0	7.9818	390340000	8	NaN	NaN	3	2	2	0	0	0	0	1	NaN	0	sp|Q7L576|CYFP1_HUMAN;sp|Q96F07|CYFP2_HUMAN	sp|Q7L576|CYFP1_HUMAN;sp|Q96F07|CYFP2_HUMAN	1349	sp|Q7L576|CYFP1_HUMAN Cytoplasmic FMR1-interacting protein 1 OS=Homo sapiens OX=9606 GN=CYFIP1 PE=1 SV=1;sp|Q96F07|CYFP2_HUMAN Cytoplasmic FMR1-interacting protein 2 OS=Homo sapiens OX=9606 GN=CYFIP2 PE=1 SV=2
26.2475	25.7562	26.2772	NaN	NaN	NaN						2	2	2	2.5	2.5	2.5	100.23	0	6.3302	215100000	8	NaN	NaN	2	1	2	0	0	0	0	1	NaN	0	sp|Q7Z2K6|ERMP1_HUMAN	sp|Q7Z2K6|ERMP1_HUMAN	1352	sp|Q7Z2K6|ERMP1_HUMAN Endoplasmic reticulum metallopeptidase 1 OS=Homo sapiens OX=9606 GN=ERMP1 PE=1 SV=2
NaN	NaN	26.0733	NaN	NaN	NaN						3	3	3	5.2	5.2	5.2	101.43	0	11.634	133740000	9	NaN	NaN	2	1	2	1	1	1	0	1	NaN	0	sp|Q7Z2W4|ZCCHV_HUMAN	sp|Q7Z2W4|ZCCHV_HUMAN	1353	sp|Q7Z2W4|ZCCHV_HUMAN Zinc finger CCCH-type antiviral protein 1 OS=Homo sapiens OX=9606 GN=ZC3HAV1 PE=1 SV=3
NaN	NaN	26.75	NaN	NaN	NaN						2	2	2	5.3	5.3	5.3	79.207	0	10.58	273800000	6	NaN	NaN	1	1	2	0	0	0	0	1	NaN	0	sp|Q7Z404|TMC4_HUMAN	sp|Q7Z404|TMC4_HUMAN	1357	sp|Q7Z404|TMC4_HUMAN Transmembrane channel-like protein 4 OS=Homo sapiens OX=9606 GN=TMC4 PE=2 SV=3
30.28	30.1838	30.5243	NaN	NaN	NaN						38	35	35	25.2	23.9	23.9	227.87	0	173.95	4080000000	90	NaN	NaN	19	29	29	0	1	0	0	1	NaN	0	sp|Q7Z406|MYH14_HUMAN	sp|Q7Z406|MYH14_HUMAN	1358	sp|Q7Z406|MYH14_HUMAN Myosin-14 OS=Homo sapiens OX=9606 GN=MYH14 PE=1 SV=2
27.3509	26.8788	NaN	NaN	NaN	NaN						6	6	6	24.6	24.6	24.6	56.527	0	25.446	651000000	16	NaN	NaN	2	4	5	0	0	0	0	1	NaN	0	sp|Q7Z434|MAVS_HUMAN	sp|Q7Z434|MAVS_HUMAN	1359	sp|Q7Z434|MAVS_HUMAN Mitochondrial antiviral-signaling protein OS=Homo sapiens OX=9606 GN=MAVS PE=1 SV=2
NaN	NaN	26.3323	NaN	NaN	NaN						3	3	3	9.2	9.2	9.2	61.024	0	11.175	182840000	7	NaN	NaN	2	2	2	0	1	0	0	1	NaN	0	sp|Q7Z5L9|I2BP2_HUMAN	sp|Q7Z5L9|I2BP2_HUMAN	1360	sp|Q7Z5L9|I2BP2_HUMAN Interferon regulatory factor 2-binding protein 2 OS=Homo sapiens OX=9606 GN=IRF2BP2 PE=1 SV=2
NaN	23.5222	NaN	NaN	NaN	NaN						2	2	2	0.7	0.7	0.7	481.89	0	11.857	40765000	6	NaN	NaN	1	2	2	0	0	0	0	1	NaN	0	sp|Q7Z6Z7|HUWE1_HUMAN	sp|Q7Z6Z7|HUWE1_HUMAN	1361	sp|Q7Z6Z7|HUWE1_HUMAN E3 ubiquitin-protein ligase HUWE1 OS=Homo sapiens OX=9606 GN=HUWE1 PE=1 SV=3
NaN	NaN	NaN	NaN	27.7343	NaN						2	2	2	7.5	7.5	7.5	32.749	0	6.7706	44966000	6	NaN	NaN	0	1	0	1	2	0	0	1	NaN	0	sp|Q86U42|PABP2_HUMAN	sp|Q86U42|PABP2_HUMAN	1367	sp|Q86U42|PABP2_HUMAN Polyadenylate-binding protein 2 OS=Homo sapiens OX=9606 GN=PABPN1 PE=1 SV=3
28.2574	28.5042	28.323	NaN	NaN	NaN						8	8	8	21	21	21	63.836	0	30.331	1022200000	21	NaN	NaN	5	5	6	1	1	1	0	1	NaN	0	sp|Q86UE4|LYRIC_HUMAN	sp|Q86UE4|LYRIC_HUMAN	1368	sp|Q86UE4|LYRIC_HUMAN Protein LYRIC OS=Homo sapiens OX=9606 GN=MTDH PE=1 SV=2
27.8238	27.9714	27.984	NaN	NaN	NaN						16	16	16	16.1	16.1	16.1	156.27	0	109.63	818560000	30	NaN	NaN	7	8	14	1	1	1	0	1	NaN	0	sp|Q86UP2|KTN1_HUMAN	sp|Q86UP2|KTN1_HUMAN	1369	sp|Q86UP2|KTN1_HUMAN Kinectin OS=Homo sapiens OX=9606 GN=KTN1 PE=1 SV=1
28.354	28.5176	28.2409	NaN	NaN	NaN						6	6	6	36.2	36.2	36.2	26.888	0	19.03	1071800000	19	NaN	NaN	3	5	4	1	1	0	0	1	NaN	0	sp|Q86V81|THOC4_HUMAN	sp|Q86V81|THOC4_HUMAN	1371	sp|Q86V81|THOC4_HUMAN THO complex subunit 4 OS=Homo sapiens OX=9606 GN=ALYREF PE=1 SV=3
NaN	26.3616	26.5667	NaN	NaN	NaN						2	2	2	2.4	2.4	2.4	125.45	0	6.2485	234340000	6	NaN	NaN	2	2	2	0	0	0	0	1	NaN	0	sp|Q86VB7|C163A_HUMAN	sp|Q86VB7|C163A_HUMAN	1372	sp|Q86VB7|C163A_HUMAN Scavenger receptor cysteine-rich type 1 protein M130 OS=Homo sapiens OX=9606 GN=CD163 PE=1 SV=2
28.1835	28.2408	28.4535	NaN	NaN	NaN						5	5	5	5	5	5	136.37	0	33.517	983720000	16	NaN	NaN	4	4	5	0	1	0	0	1	NaN	0	sp|Q86VP6|CAND1_HUMAN	sp|Q86VP6|CAND1_HUMAN	1374	sp|Q86VP6|CAND1_HUMAN Cullin-associated NEDD8-dissociated protein 1 OS=Homo sapiens OX=9606 GN=CAND1 PE=1 SV=2
NaN	NaN	24.1068	NaN	NaN	NaN						3	3	3	4.3	4.3	4.3	114.02	0	6.9653	43513000	4	NaN	NaN	1	2	1	0	0	0	0	1	NaN	0	sp|Q86W92|LIPB1_HUMAN	sp|Q86W92|LIPB1_HUMAN	1376	sp|Q86W92|LIPB1_HUMAN Liprin-beta-1 OS=Homo sapiens OX=9606 GN=PPFIBP1 PE=1 SV=2
NaN	NaN	24.4102	NaN	NaN	NaN						2	2	2	4.8	4.8	4.8	71.438	0	3.6421	22713000	2	NaN	NaN	0	0	2	0	0	0	0	1	NaN	0	sp|Q86X29|LSR_HUMAN	sp|Q86X29|LSR_HUMAN	1378	sp|Q86X29|LSR_HUMAN Lipolysis-stimulated lipoprotein receptor OS=Homo sapiens OX=9606 GN=LSR PE=1 SV=4
26.5097	25.8463	26.3683	NaN	NaN	NaN						6	6	6	10.6	10.6	10.6	102.97	0	19.558	238080000	15	NaN	NaN	5	4	4	0	0	0	0	1	NaN	0	sp|Q86XP3|DDX42_HUMAN	sp|Q86XP3|DDX42_HUMAN	1379	sp|Q86XP3|DDX42_HUMAN ATP-dependent RNA helicase DDX42 OS=Homo sapiens OX=9606 GN=DDX42 PE=1 SV=1
24.7522	NaN	NaN	NaN	NaN	NaN						4	4	4	4.5	4.5	4.5	132.82	0	8.8098	31670000	7	NaN	NaN	4	2	0	0	1	0	0	1	NaN	0	sp|Q8IX12|CCAR1_HUMAN	sp|Q8IX12|CCAR1_HUMAN	1391	sp|Q8IX12|CCAR1_HUMAN Cell division cycle and apoptosis regulator protein 1 OS=Homo sapiens OX=9606 GN=CCAR1 PE=1 SV=2
NaN	26.4972	NaN	NaN	NaN	NaN						3	3	3	7.6	7.6	7.6	63.876	0	5.6546	253800000	9	NaN	NaN	3	2	1	1	1	1	0	1	NaN	0	sp|Q8IY67|RAVR1_HUMAN	sp|Q8IY67|RAVR1_HUMAN	1393	sp|Q8IY67|RAVR1_HUMAN Ribonucleoprotein PTB-binding 1 OS=Homo sapiens OX=9606 GN=RAVER1 PE=1 SV=1
NaN	NaN	NaN	NaN	NaN	26.8352						3	3	3	4.2	4.2	4.2	102.33	0	12.595	55713000	8	NaN	NaN	1	0	1	1	2	2	0	1	NaN	0	sp|Q8IYB3|SRRM1_HUMAN	sp|Q8IYB3|SRRM1_HUMAN	1395	sp|Q8IYB3|SRRM1_HUMAN Serine/arginine repetitive matrix protein 1 OS=Homo sapiens OX=9606 GN=SRRM1 PE=1 SV=2
NaN	25.881	NaN	NaN	NaN	NaN						3	3	3	5.4	5.4	5.4	85.126	0	7.275	79255000	7	NaN	NaN	1	3	2	0	0	0	0	1	NaN	0	sp|Q8IZ83|A16A1_HUMAN	sp|Q8IZ83|A16A1_HUMAN	1397	sp|Q8IZ83|A16A1_HUMAN Aldehyde dehydrogenase family 16 member A1 OS=Homo sapiens OX=9606 GN=ALDH16A1 PE=1 SV=2
27.5826	27.5307	27.0448	NaN	NaN	NaN						5	5	5	10.5	10.5	10.5	119.7	0	26.401	521800000	11	NaN	NaN	3	3	4	0	0	0	0	1	NaN	0	sp|Q8IZL8|PELP1_HUMAN	sp|Q8IZL8|PELP1_HUMAN	1398	sp|Q8IZL8|PELP1_HUMAN Proline-, glutamic acid- and leucine-rich protein 1 OS=Homo sapiens OX=9606 GN=PELP1 PE=1 SV=2
NaN	NaN	26.5568	NaN	NaN	NaN						3	3	3	9.4	9.4	9.4	55.08	0	8.4944	178850000	4	NaN	NaN	0	2	2	0	0	0	0	1	NaN	0	sp|Q8IZP0|ABI1_HUMAN	sp|Q8IZP0|ABI1_HUMAN	1399	sp|Q8IZP0|ABI1_HUMAN Abl interactor 1 OS=Homo sapiens OX=9606 GN=ABI1 PE=1 SV=4
26.4154	26.877	26.7016	NaN	NaN	NaN						4	4	4	8.1	8.1	8.1	102.9	0	20.897	355400000	10	NaN	NaN	2	2	3	0	0	1	0	1	NaN	0	sp|Q8N163|CCAR2_HUMAN	sp|Q8N163|CCAR2_HUMAN	1403	sp|Q8N163|CCAR2_HUMAN Cell cycle and apoptosis regulator protein 2 OS=Homo sapiens OX=9606 GN=CCAR2 PE=1 SV=2
NaN	26.7718	27.4029	NaN	NaN	NaN						6	6	6	14.1	14.1	14.1	63.472	0	14.122	373820000	9	NaN	NaN	4	3	4	0	0	0	0	1	NaN	0	sp|Q8N1G4|LRC47_HUMAN	sp|Q8N1G4|LRC47_HUMAN	1405	sp|Q8N1G4|LRC47_HUMAN Leucine-rich repeat-containing protein 47 OS=Homo sapiens OX=9606 GN=LRRC47 PE=1 SV=1
25.1823	NaN	NaN	NaN	NaN	NaN						2	2	2	7.2	7.2	7.2	45.333	0	3.7743	38074000	3	NaN	NaN	1	1	0	0	0	0	0	1	NaN	0	sp|Q8NBJ4|GOLM1_HUMAN	sp|Q8NBJ4|GOLM1_HUMAN	1417	sp|Q8NBJ4|GOLM1_HUMAN Golgi membrane protein 1 OS=Homo sapiens OX=9606 GN=GOLM1 PE=1 SV=1
27.5728	28.2566	28.0122	NaN	NaN	NaN						4	4	4	7.2	7.2	7.2	71.635	0	17.502	877050000	13	NaN	NaN	3	4	4	0	0	0	0	1	NaN	0	sp|Q8NBJ5|GT251_HUMAN	sp|Q8NBJ5|GT251_HUMAN	1418	sp|Q8NBJ5|GT251_HUMAN Procollagen galactosyltransferase 1 OS=Homo sapiens OX=9606 GN=COLGALT1 PE=1 SV=1
NaN	NaN	26.7717	NaN	NaN	NaN						3	3	3	6.2	6.2	6.2	47.628	0	6.2887	165810000	5	NaN	NaN	1	1	3	0	0	0	0	1	NaN	0	sp|Q8NBS9|TXND5_HUMAN	sp|Q8NBS9|TXND5_HUMAN	1420	sp|Q8NBS9|TXND5_HUMAN Thioredoxin domain-containing protein 5 OS=Homo sapiens OX=9606 GN=TXNDC5 PE=1 SV=2
28.029	28.0497	27.9069	NaN	NaN	NaN						6	6	6	21.4	21.4	21.4	47.151	0	29.869	786550000	15	NaN	NaN	5	3	5	0	0	0	0	1	NaN	0	sp|Q8NBX0|SCPDL_HUMAN	sp|Q8NBX0|SCPDL_HUMAN	1421	sp|Q8NBX0|SCPDL_HUMAN Saccharopine dehydrogenase-like oxidoreductase OS=Homo sapiens OX=9606 GN=SCCPDH PE=1 SV=1
26.817	NaN	NaN	NaN	NaN	NaN						2	2	2	7.8	7.8	7.8	44.965	0	7.0762	162780000	6	NaN	NaN	2	1	1	0	0	0	0	1	NaN	0	sp|Q8NC51|PAIRB_HUMAN	sp|Q8NC51|PAIRB_HUMAN	1423	sp|Q8NC51|PAIRB_HUMAN Plasminogen activator inhibitor 1 RNA-binding protein OS=Homo sapiens OX=9606 GN=SERBP1 PE=1 SV=2
28.2817	28.1258	28.1604	NaN	NaN	NaN						7	7	6	18.1	18.1	17.9	56.974	0	28.068	903690000	17	NaN	NaN	6	5	4	0	0	0	0	1	NaN	0	sp|Q8NC56|LEMD2_HUMAN	sp|Q8NC56|LEMD2_HUMAN	1424	sp|Q8NC56|LEMD2_HUMAN LEM domain-containing protein 2 OS=Homo sapiens OX=9606 GN=LEMD2 PE=1 SV=1
NaN	NaN	NaN	25.4875	25.4459	25.6986						10	10	10	16.2	16.2	16.2	95.925	0	60.823	423250000	20	NaN	NaN	3	4	5	2	2	2	0	1	NaN	0	sp|Q8NE71|ABCF1_HUMAN	sp|Q8NE71|ABCF1_HUMAN	1426	sp|Q8NE71|ABCF1_HUMAN ATP-binding cassette sub-family F member 1 OS=Homo sapiens OX=9606 GN=ABCF1 PE=1 SV=2
NaN	26.2351	26.8867	NaN	NaN	NaN						3	3	3	15.3	15.3	15.3	34.773	0	10.024	245310000	8	NaN	NaN	2	2	3	0	0	0	0	1	NaN	0	sp|Q8NFH5|NUP35_HUMAN	sp|Q8NFH5|NUP35_HUMAN	1427	sp|Q8NFH5|NUP35_HUMAN Nucleoporin NUP35 OS=Homo sapiens OX=9606 GN=NUP35 PE=1 SV=1
NaN	NaN	24.0988	NaN	NaN	NaN						2	2	2	7.1	7.1	7.1	59.974	0	6.0536	18303000	4	NaN	NaN	1	1	1	0	0	0	0	1	NaN	0	sp|Q8TAA9|VANG1_HUMAN	sp|Q8TAA9|VANG1_HUMAN	1431	sp|Q8TAA9|VANG1_HUMAN Vang-like protein 1 OS=Homo sapiens OX=9606 GN=VANGL1 PE=1 SV=1
28.0177	27.6293	27.5925	NaN	NaN	NaN						9	9	8	11.4	11.4	10.6	132.88	0	25.446	678820000	23	NaN	NaN	4	5	7	0	1	0	0	1	NaN	0	sp|Q8TAQ2|SMRC2_HUMAN	sp|Q8TAQ2|SMRC2_HUMAN	1432	sp|Q8TAQ2|SMRC2_HUMAN SWI/SNF complex subunit SMARCC2 OS=Homo sapiens OX=9606 GN=SMARCC2 PE=1 SV=1
NaN	NaN	26.4738	NaN	NaN	NaN						3	3	3	4.7	4.7	4.7	93.673	0	5.8719	248270000	5	NaN	NaN	1	2	3	0	0	0	0	1	NaN	0	sp|Q8TCJ2|STT3B_HUMAN	sp|Q8TCJ2|STT3B_HUMAN	1433	sp|Q8TCJ2|STT3B_HUMAN Dolichyl-diphosphooligosaccharide--protein glycosyltransferase subunit STT3B OS=Homo sapiens OX=9606 GN=STT3B PE=1 SV=1
NaN	NaN	26.9973	NaN	NaN	NaN						4	4	4	5.1	5.1	5.1	85.95	0	6.4776	162980000	4	NaN	NaN	0	1	3	0	0	0	0	1	NaN	0	sp|Q8TCS8|PNPT1_HUMAN	sp|Q8TCS8|PNPT1_HUMAN	1434	sp|Q8TCS8|PNPT1_HUMAN Polyribonucleotide nucleotidyltransferase 1, mitochondrial OS=Homo sapiens OX=9606 GN=PNPT1 PE=1 SV=2
NaN	26.155	26.3334	NaN	NaN	NaN						3	3	3	6.9	6.9	6.9	83.553	0	6.89	196590000	6	NaN	NaN	1	3	2	0	0	0	0	1	NaN	0	sp|Q8TDB6|DTX3L_HUMAN	sp|Q8TDB6|DTX3L_HUMAN	1435	sp|Q8TDB6|DTX3L_HUMAN E3 ubiquitin-protein ligase DTX3L OS=Homo sapiens OX=9606 GN=DTX3L PE=1 SV=1
NaN	NaN	25.8921	NaN	NaN	NaN						2	2	2	10.5	10.5	10.5	23.881	0	3.0417	86805000	3	NaN	NaN	1	1	1	0	0	0	0	1	NaN	0	sp|Q8TED1|GPX8_HUMAN	sp|Q8TED1|GPX8_HUMAN	1439	sp|Q8TED1|GPX8_HUMAN Probable glutathione peroxidase 8 OS=Homo sapiens OX=9606 GN=GPX8 PE=1 SV=2
26.1567	27.1069	26.8787	NaN	NaN	NaN						4	4	4	2.3	2.3	2.3	205.11	0	6.7925	332040000	13	NaN	NaN	3	4	3	0	0	0	0	1	NaN	0	sp|Q8TEM1|PO210_HUMAN	sp|Q8TEM1|PO210_HUMAN	1440	sp|Q8TEM1|PO210_HUMAN Nuclear pore membrane glycoprotein 210 OS=Homo sapiens OX=9606 GN=NUP210 PE=1 SV=3
25.5172	NaN	26.4514	NaN	NaN	NaN						9	9	9	14.1	14.1	14.1	96.022	0	29.613	286650000	14	NaN	NaN	3	5	7	0	0	0	0	1	NaN	0	sp|Q8WUM4|PDC6I_HUMAN	sp|Q8WUM4|PDC6I_HUMAN	1442	sp|Q8WUM4|PDC6I_HUMAN Programmed cell death 6-interacting protein OS=Homo sapiens OX=9606 GN=PDCD6IP PE=1 SV=1
NaN	25.8333	25.9637	NaN	NaN	NaN						2	2	2	1.6	1.6	1.6	144.43	0	5.2959	141270000	9	NaN	NaN	2	2	2	0	0	0	0	1	NaN	0	sp|Q8WVM7|STAG1_HUMAN;sp|Q8N3U4|STAG2_HUMAN	sp|Q8WVM7|STAG1_HUMAN;sp|Q8N3U4|STAG2_HUMAN	1445	sp|Q8WVM7|STAG1_HUMAN Cohesin subunit SA-1 OS=Homo sapiens OX=9606 GN=STAG1 PE=1 SV=3;sp|Q8N3U4|STAG2_HUMAN Cohesin subunit SA-2 OS=Homo sapiens OX=9606 GN=STAG2 PE=1 SV=3
25.4598	NaN	25.4243	NaN	NaN	NaN						3	3	3	7.8	7.8	7.8	72.379	0	57.411	107650000	6	NaN	NaN	2	3	3	0	0	0	0	1	NaN	0	sp|Q8WVM8|SCFD1_HUMAN	sp|Q8WVM8|SCFD1_HUMAN	1446	sp|Q8WVM8|SCFD1_HUMAN Sec1 family domain-containing protein 1 OS=Homo sapiens OX=9606 GN=SCFD1 PE=1 SV=4
NaN	NaN	25.4523	NaN	NaN	NaN						2	2	2	5.7	5.7	5.7	60.082	0	3.3666	46771000	2	NaN	NaN	0	1	1	0	0	0	0	1	NaN	0	sp|Q8WVV9|HNRLL_HUMAN	sp|Q8WVV9|HNRLL_HUMAN	1447	sp|Q8WVV9|HNRLL_HUMAN Heterogeneous nuclear ribonucleoprotein L-like OS=Homo sapiens OX=9606 GN=HNRNPLL PE=1 SV=1
NaN	NaN	26.1579	NaN	NaN	NaN						2	2	2	1.7	1.7	1.7	206.69	0.0024814	2.0476	109520000	2	NaN	NaN	0	1	2	0	0	0	0	1	NaN	0	sp|Q8WWQ0|PHIP_HUMAN	sp|Q8WWQ0|PHIP_HUMAN	1449	sp|Q8WWQ0|PHIP_HUMAN PH-interacting protein OS=Homo sapiens OX=9606 GN=PHIP PE=1 SV=2
27.2916	27.1509	26.6668	NaN	NaN	NaN						7	7	7	9.3	9.3	9.3	150.56	0	28.199	407600000	15	NaN	NaN	3	4	6	0	0	0	0	1	NaN	0	sp|Q8WX93|PALLD_HUMAN	sp|Q8WX93|PALLD_HUMAN	1452	sp|Q8WX93|PALLD_HUMAN Palladin OS=Homo sapiens OX=9606 GN=PALLD PE=1 SV=3
NaN	NaN	27.1017	NaN	NaN	NaN						8	8	8	1.4	1.4	1.4	796.43	0	16.565	202020000	11	NaN	NaN	3	2	5	0	0	0	0	1	NaN	0	sp|Q8WXH0|SYNE2_HUMAN	sp|Q8WXH0|SYNE2_HUMAN	1454	sp|Q8WXH0|SYNE2_HUMAN Nesprin-2 OS=Homo sapiens OX=9606 GN=SYNE2 PE=1 SV=3
NaN	25.7101	NaN	NaN	NaN	NaN						2	2	2	0.4	0.4	0.4	1519.2	0	2.6416	50383000	2	NaN	NaN	0	2	1	0	0	0	0	1	NaN	0	sp|Q8WXI7|MUC16_HUMAN	sp|Q8WXI7|MUC16_HUMAN	1455	sp|Q8WXI7|MUC16_HUMAN Mucin-16 OS=Homo sapiens OX=9606 GN=MUC16 PE=1 SV=3
NaN	NaN	24.4319	NaN	NaN	NaN						2	2	2	5.7	5.7	5.7	65.26	0	4.5582	23057000	4	NaN	NaN	2	1	1	0	0	0	0	1	NaN	0	sp|Q8WXI9|P66B_HUMAN	sp|Q8WXI9|P66B_HUMAN	1456	sp|Q8WXI9|P66B_HUMAN Transcriptional repressor p66-beta OS=Homo sapiens OX=9606 GN=GATAD2B PE=1 SV=1
27.694	27.7062	28.0638	NaN	NaN	NaN						5	5	5	9.7	9.7	9.7	82.431	0	12.207	723630000	15	NaN	NaN	3	4	4	1	1	1	0	1	NaN	0	sp|Q92499|DDX1_HUMAN	sp|Q92499|DDX1_HUMAN	1461	sp|Q92499|DDX1_HUMAN ATP-dependent RNA helicase DDX1 OS=Homo sapiens OX=9606 GN=DDX1 PE=1 SV=2
NaN	22.0808	NaN	NaN	NaN	NaN						2	2	2	3	3	3	50.117	0	3.2147	5465600	3	NaN	NaN	0	1	2	0	0	0	0	1	NaN	0	sp|Q92504|S39A7_HUMAN	sp|Q92504|S39A7_HUMAN	1462	sp|Q92504|S39A7_HUMAN Zinc transporter SLC39A7 OS=Homo sapiens OX=9606 GN=SLC39A7 PE=1 SV=2
27.7421	27.6967	28.6856	NaN	NaN	NaN						5	5	5	26.3	26.3	26.3	22.487	0	14.058	898080000	16	NaN	NaN	3	5	4	0	0	0	0	1	NaN	0	sp|Q92522|H1X_HUMAN	sp|Q92522|H1X_HUMAN	1465	sp|Q92522|H1X_HUMAN Histone H1x OS=Homo sapiens OX=9606 GN=H1FX PE=1 SV=1
NaN	NaN	26.5889	NaN	NaN	NaN						2	2	2	3.2	3.2	3.2	78.41	0	3.6547	146430000	4	NaN	NaN	2	0	2	0	0	0	0	1	NaN	0	sp|Q92542|NICA_HUMAN	sp|Q92542|NICA_HUMAN	1468	sp|Q92542|NICA_HUMAN Nicastrin OS=Homo sapiens OX=9606 GN=NCSTN PE=1 SV=2
NaN	24.3346	NaN	NaN	NaN	NaN						2	2	2	3.6	3.6	3.6	74.518	0	4.3104	19419000	2	NaN	NaN	1	1	0	0	0	0	0	1	NaN	0	sp|Q92544|TM9S4_HUMAN	sp|Q92544|TM9S4_HUMAN	1469	sp|Q92544|TM9S4_HUMAN Transmembrane 9 superfamily member 4 OS=Homo sapiens OX=9606 GN=TM9SF4 PE=1 SV=2
28.5294	29.2401	28.1755	NaN	27.7453	NaN						3	3	3	14	14	14	42.835	0	70.118	1368400000	15	NaN	NaN	3	2	3	0	1	0	0	1	0.903061	0	sp|Q92597|NDRG1_HUMAN	sp|Q92597|NDRG1_HUMAN	1472	sp|Q92597|NDRG1_HUMAN Protein NDRG1 OS=Homo sapiens OX=9606 GN=NDRG1 PE=1 SV=1
NaN	NaN	27.1989	NaN	NaN	NaN						2	2	2	6.4	6.4	6.4	55.756	0	14.413	375280000	9	NaN	NaN	2	2	2	0	0	0	0	1	NaN	0	sp|Q92599|SEPT8_HUMAN	sp|Q92599|SEPT8_HUMAN	1473	sp|Q92599|SEPT8_HUMAN Septin-8 OS=Homo sapiens OX=9606 GN=SEPT8 PE=1 SV=4
25.3774	NaN	NaN	NaN	NaN	NaN						3	3	3	2.4	2.4	2.4	233.11	0	6.6817	85489000	3	NaN	NaN	2	0	2	0	0	0	0	1	NaN	0	sp|Q92614|MY18A_HUMAN	sp|Q92614|MY18A_HUMAN	1474	sp|Q92614|MY18A_HUMAN Unconventional myosin-XVIIIa OS=Homo sapiens OX=9606 GN=MYO18A PE=1 SV=3
27.7053	28.0404	NaN	NaN	NaN	NaN						4	4	4	12.1	12.1	12.1	55.364	0	7.4811	518990000	6	NaN	NaN	2	2	1	0	0	0	0	1	NaN	0	sp|Q92769|HDAC2_HUMAN;sp|Q13547|HDAC1_HUMAN	sp|Q92769|HDAC2_HUMAN;sp|Q13547|HDAC1_HUMAN	1477	sp|Q92769|HDAC2_HUMAN Histone deacetylase 2 OS=Homo sapiens OX=9606 GN=HDAC2 PE=1 SV=2;sp|Q13547|HDAC1_HUMAN Histone deacetylase 1 OS=Homo sapiens OX=9606 GN=HDAC1 PE=1 SV=1
NaN	24.5681	NaN	NaN	NaN	NaN						2	2	2	3.3	3.3	3.3	141.15	0	6.739	22830000	2	NaN	NaN	0	1	1	0	0	0	0	1	NaN	0	sp|Q92797|SYMPK_HUMAN	sp|Q92797|SYMPK_HUMAN	1478	sp|Q92797|SYMPK_HUMAN Symplekin OS=Homo sapiens OX=9606 GN=SYMPK PE=1 SV=2
30.2609	31.1842	31.332	29.4634	29.4489	28.9307				+	TD_X	21	21	17	33.7	33.7	29.6	80.272	0	61.854	7088500000	70	NaN	NaN	14	15	16	4	4	2	1.91497	0.00644444	1.64469	4.34942	sp|Q92841|DDX17_HUMAN	sp|Q92841|DDX17_HUMAN	1481	sp|Q92841|DDX17_HUMAN Probable ATP-dependent RNA helicase DDX17 OS=Homo sapiens OX=9606 GN=DDX17 PE=1 SV=2
28.2745	28.337	28.2918	NaN	NaN	NaN						11	11	11	10.4	10.4	10.4	153.89	0	28.175	968060000	26	NaN	NaN	7	9	8	0	0	0	0	1	NaN	0	sp|Q92878|RAD50_HUMAN	sp|Q92878|RAD50_HUMAN	1482	sp|Q92878|RAD50_HUMAN DNA repair protein RAD50 OS=Homo sapiens OX=9606 GN=RAD50 PE=1 SV=1
25.0982	NaN	NaN	NaN	NaN	NaN						3	3	3	3.4	3.4	3.4	124.34	0	3.6751	35919000	4	NaN	NaN	2	0	2	0	0	0	0	1	NaN	0	sp|Q92900|RENT1_HUMAN	sp|Q92900|RENT1_HUMAN	1484	sp|Q92900|RENT1_HUMAN Regulator of nonsense transcripts 1 OS=Homo sapiens OX=9606 GN=UPF1 PE=1 SV=2
26.3246	26.1485	26.6464	NaN	NaN	NaN						8	7	7	9.6	8.8	8.8	122.87	0	30.292	284540000	15	NaN	NaN	4	3	4	1	1	1	0	1	NaN	0	sp|Q92922|SMRC1_HUMAN	sp|Q92922|SMRC1_HUMAN	1485	sp|Q92922|SMRC1_HUMAN SWI/SNF complex subunit SMARCC1 OS=Homo sapiens OX=9606 GN=SMARCC1 PE=1 SV=3
NaN	NaN	25.2	NaN	NaN	NaN						4	4	4	11.7	11.7	11.7	58.92	0	24.05	61065000	11	NaN	NaN	1	2	4	1	0	0	0	1	NaN	0	sp|Q92925|SMRD2_HUMAN	sp|Q92925|SMRD2_HUMAN	1486	sp|Q92925|SMRD2_HUMAN SWI/SNF-related matrix-associated actin-dependent regulator of chromatin subfamily D member 2 OS=Homo sapiens OX=9606 GN=SMARCD2 PE=1 SV=3
25.6348	NaN	NaN	NaN	NaN	NaN						2	2	2	12.6	12.6	12.6	23.584	0	5.3461	77529000	4	NaN	NaN	2	1	1	0	0	0	0	1	NaN	0	sp|Q92930|RAB8B_HUMAN	sp|Q92930|RAB8B_HUMAN	1487	sp|Q92930|RAB8B_HUMAN Ras-related protein Rab-8B OS=Homo sapiens OX=9606 GN=RAB8B PE=1 SV=2
NaN	NaN	NaN	29.0722	28.863	29.0911						6	6	6	14.1	14.1	14.1	73.114	0	22.212	210670000	14	NaN	NaN	0	1	0	4	5	2	0	1	NaN	0	sp|Q92945|FUBP2_HUMAN	sp|Q92945|FUBP2_HUMAN	1488	sp|Q92945|FUBP2_HUMAN Far upstream element-binding protein 2 OS=Homo sapiens OX=9606 GN=KHSRP PE=1 SV=4
NaN	28.3904	NaN	NaN	NaN	NaN						4	4	4	7	7	7	111.54	0	11.376	385810000	7	NaN	NaN	1	3	2	0	0	0	0	1	NaN	0	sp|Q92974|ARHG2_HUMAN	sp|Q92974|ARHG2_HUMAN	1489	sp|Q92974|ARHG2_HUMAN Rho guanine nucleotide exchange factor 2 OS=Homo sapiens OX=9606 GN=ARHGEF2 PE=1 SV=4
NaN	NaN	26.2451	NaN	NaN	NaN						2	2	2	2.4	2.4	2.4	128.3	0	6.1245	94059000	2	NaN	NaN	0	1	1	0	0	0	0	1	NaN	0	sp|Q93009|UBP7_HUMAN	sp|Q93009|UBP7_HUMAN	1492	sp|Q93009|UBP7_HUMAN Ubiquitin carboxyl-terminal hydrolase 7 OS=Homo sapiens OX=9606 GN=USP7 PE=1 SV=2
27.0638	26.5384	NaN	NaN	NaN	NaN						4	4	4	11.8	11.8	11.8	65.746	0	8.8602	329900000	8	NaN	NaN	3	3	2	0	0	0	0	1	NaN	0	sp|Q93052|LPP_HUMAN	sp|Q93052|LPP_HUMAN	1494	sp|Q93052|LPP_HUMAN Lipoma-preferred partner OS=Homo sapiens OX=9606 GN=LPP PE=1 SV=1
31.2642	31.7518	31.2009	NaN	NaN	NaN						10	3	3	66.2	28.5	28.5	14.105	0	17.746	9130800000	19	NaN	NaN	3	3	3	0	1	0	0	1	NaN	0	sp|Q93077|H2A1C_HUMAN;sp|Q7L7L0|H2A3_HUMAN;sp|P04908|H2A1B_HUMAN;REV__sp|Q8NB25|F184A_HUMAN	sp|Q93077|H2A1C_HUMAN;sp|Q7L7L0|H2A3_HUMAN;sp|P04908|H2A1B_HUMAN	1495	sp|Q93077|H2A1C_HUMAN Histone H2A type 1-C OS=Homo sapiens OX=9606 GN=HIST1H2AC PE=1 SV=3;sp|Q7L7L0|H2A3_HUMAN Histone H2A type 3 OS=Homo sapiens OX=9606 GN=HIST3H2A PE=1 SV=3;sp|P04908|H2A1B_HUMAN Histone H2A type 1-B/E OS=Homo sapiens OX=9606 GN=HIST1H2A
30.1627	30.0074	29.6906	NaN	NaN	NaN						5	5	2	20.7	20.7	8.6	29.878	0	20.692	3053100000	24	NaN	NaN	4	5	5	0	0	0	0	1	NaN	0	sp|Q95IE3|2B1C_HUMAN;sp|P04440|DPB1_HUMAN;sp|Q5Y7A7|2B1D_HUMAN;sp|P01912|2B13_HUMAN;sp|P01911|2B1F_HUMAN	sp|Q95IE3|2B1C_HUMAN	1497	sp|Q95IE3|2B1C_HUMAN HLA class II histocompatibility antigen, DRB1-12 beta chain OS=Homo sapiens OX=9606 GN=HLA-DRB1 PE=1 SV=1
NaN	NaN	24.5804	NaN	NaN	NaN						2	2	2	6	6	6	62.974	0	9.8039	76343000	4	NaN	NaN	1	1	2	0	0	0	0	1	NaN	0	sp|Q969V3|NCLN_HUMAN	sp|Q969V3|NCLN_HUMAN	1501	sp|Q969V3|NCLN_HUMAN Nicalin OS=Homo sapiens OX=9606 GN=NCLN PE=1 SV=2
28.0341	28.068	28.2275	NaN	NaN	NaN						4	4	4	19	19	19	32.592	0	17.856	855400000	13	NaN	NaN	3	3	4	0	0	0	0	1	NaN	0	sp|Q969X5|ERGI1_HUMAN	sp|Q969X5|ERGI1_HUMAN	1503	sp|Q969X5|ERGI1_HUMAN Endoplasmic reticulum-Golgi intermediate compartment protein 1 OS=Homo sapiens OX=9606 GN=ERGIC1 PE=1 SV=1
NaN	25.1437	NaN	NaN	NaN	NaN						2	2	2	11.7	11.7	11.7	17.342	0	38.207	34025000	5	NaN	NaN	2	2	1	0	0	0	0	1	NaN	0	sp|Q96A26|F162A_HUMAN	sp|Q96A26|F162A_HUMAN	1505	sp|Q96A26|F162A_HUMAN Protein FAM162A OS=Homo sapiens OX=9606 GN=FAM162A PE=1 SV=2
NaN	NaN	NaN	29.6603	29.2364	29.5902						5	5	4	8.7	8.7	7.3	67.56	0	12.482	288600000	13	NaN	NaN	0	0	0	3	4	3	0	1	NaN	0	sp|Q96AE4|FUBP1_HUMAN	sp|Q96AE4|FUBP1_HUMAN	1506	sp|Q96AE4|FUBP1_HUMAN Far upstream element-binding protein 1 OS=Homo sapiens OX=9606 GN=FUBP1 PE=1 SV=3
30.0259	30.1675	30.181	NaN	NaN	NaN						9	9	9	28	28	28	34.93	0	251.32	3467300000	30	NaN	NaN	7	7	7	0	1	0	0	1	NaN	0	sp|Q96AG4|LRC59_HUMAN	sp|Q96AG4|LRC59_HUMAN	1507	sp|Q96AG4|LRC59_HUMAN Leucine-rich repeat-containing protein 59 OS=Homo sapiens OX=9606 GN=LRRC59 PE=1 SV=1
NaN	NaN	26.6881	NaN	NaN	NaN						2	2	2	2.9	2.9	2.9	80.642	0	4.9519	181030000	4	NaN	NaN	1	1	2	0	0	0	0	1	NaN	0	sp|Q96AQ6|PBIP1_HUMAN	sp|Q96AQ6|PBIP1_HUMAN	1508	sp|Q96AQ6|PBIP1_HUMAN Pre-B-cell leukemia transcription factor-interacting protein 1 OS=Homo sapiens OX=9606 GN=PBXIP1 PE=1 SV=1
26.3311	26.3022	26.4982	NaN	NaN	NaN						3	3	3	8.3	8.3	8.3	49.654	0	8.2199	254920000	8	NaN	NaN	2	3	3	0	0	0	0	1	NaN	0	sp|Q96CW1|AP2M1_HUMAN	sp|Q96CW1|AP2M1_HUMAN	1511	sp|Q96CW1|AP2M1_HUMAN AP-2 complex subunit mu OS=Homo sapiens OX=9606 GN=AP2M1 PE=1 SV=2
28.5634	NaN	28.3651	NaN	NaN	NaN						6	6	6	32.3	32.3	32.3	35.7	0	94.744	1005200000	16	NaN	NaN	4	3	6	0	0	0	0	1	NaN	0	sp|Q96CX2|KCD12_HUMAN	sp|Q96CX2|KCD12_HUMAN	1512	sp|Q96CX2|KCD12_HUMAN BTB/POZ domain-containing protein KCTD12 OS=Homo sapiens OX=9606 GN=KCTD12 PE=1 SV=1
NaN	26.4735	26.2555	NaN	NaN	NaN						3	3	3	11.5	11.5	11.5	39.31	0	7.9237	184270000	9	NaN	NaN	1	3	2	0	0	0	0	1	NaN	0	sp|Q96DI7|SNR40_HUMAN	sp|Q96DI7|SNR40_HUMAN	1515	sp|Q96DI7|SNR40_HUMAN U5 small nuclear ribonucleoprotein 40 kDa protein OS=Homo sapiens OX=9606 GN=SNRNP40 PE=1 SV=1
NaN	NaN	27.1658	NaN	NaN	NaN						2	2	1	4.4	4.4	2.7	61.189	0	6.7523	259460000	5	NaN	NaN	1	2	2	0	0	0	0	1	NaN	0	sp|Q96FN4|CPNE2_HUMAN	sp|Q96FN4|CPNE2_HUMAN	1518	sp|Q96FN4|CPNE2_HUMAN Copine-2 OS=Homo sapiens OX=9606 GN=CPNE2 PE=1 SV=3
27.5992	27.3869	27.1483	NaN	NaN	NaN						6	6	6	12.4	12.4	12.4	63.944	0	12.454	507930000	15	NaN	NaN	5	6	3	0	0	0	0	1	NaN	0	sp|Q96HC4|PDLI5_HUMAN	sp|Q96HC4|PDLI5_HUMAN	1522	sp|Q96HC4|PDLI5_HUMAN PDZ and LIM domain protein 5 OS=Homo sapiens OX=9606 GN=PDLIM5 PE=1 SV=5
NaN	NaN	24.4745	NaN	NaN	NaN						4	3	3	10.8	9.3	9.3	61.64	0	12.964	23748000	3	NaN	NaN	0	1	2	0	0	0	0	1	NaN	0	sp|Q96I24|FUBP3_HUMAN	sp|Q96I24|FUBP3_HUMAN	1524	sp|Q96I24|FUBP3_HUMAN Far upstream element-binding protein 3 OS=Homo sapiens OX=9606 GN=FUBP3 PE=1 SV=2
NaN	NaN	NaN	NaN	NaN	27.1404						2	2	2	6.2	6.2	6.2	44.961	0	45.044	35743000	8	NaN	NaN	0	0	0	1	2	2	0	1	NaN	0	sp|Q96I25|SPF45_HUMAN	sp|Q96I25|SPF45_HUMAN	1525	sp|Q96I25|SPF45_HUMAN Splicing factor 45 OS=Homo sapiens OX=9606 GN=RBM17 PE=1 SV=1
NaN	26.4381	NaN	NaN	NaN	NaN						2	2	2	3.4	3.4	3.4	134.32	0	2.7053	83450000	2	NaN	NaN	0	1	1	0	0	0	0	1	NaN	0	sp|Q96JH7|VCIP1_HUMAN	sp|Q96JH7|VCIP1_HUMAN	1528	sp|Q96JH7|VCIP1_HUMAN Deubiquitinating protein VCIP135 OS=Homo sapiens OX=9606 GN=VCPIP1 PE=1 SV=2
24.4404	NaN	NaN	NaN	NaN	NaN						2	2	2	2.1	2.1	2.1	89.098	0	3.3374	22766000	2	NaN	NaN	2	0	0	0	0	0	0	1	NaN	0	sp|Q96JM3|CHAP1_HUMAN	sp|Q96JM3|CHAP1_HUMAN	1529	sp|Q96JM3|CHAP1_HUMAN Chromosome alignment-maintaining phosphoprotein 1 OS=Homo sapiens OX=9606 GN=CHAMP1 PE=1 SV=2
NaN	24.0631	NaN	NaN	NaN	NaN						2	2	2	3.4	3.4	3.4	104.07	0	5.1427	67991000	3	NaN	NaN	1	1	0	0	1	0	0	1	NaN	0	sp|Q96KP1|EXOC2_HUMAN	sp|Q96KP1|EXOC2_HUMAN	1530	sp|Q96KP1|EXOC2_HUMAN Exocyst complex component 2 OS=Homo sapiens OX=9606 GN=EXOC2 PE=1 SV=1
NaN	NaN	24.3475	NaN	NaN	NaN						2	2	2	5.9	5.9	5.9	52.878	0	3.6303	21747000	2	NaN	NaN	0	1	1	0	0	0	0	1	NaN	0	sp|Q96KP4|CNDP2_HUMAN	sp|Q96KP4|CNDP2_HUMAN	1531	sp|Q96KP4|CNDP2_HUMAN Cytosolic non-specific dipeptidase OS=Homo sapiens OX=9606 GN=CNDP2 PE=1 SV=2
NaN	NaN	23.8819	NaN	NaN	NaN						2	2	2	12.4	12.4	12.4	22.255	0.0025253	2.1262	15749000	2	NaN	NaN	0	1	1	0	0	0	0	1	NaN	0	sp|Q96LR5|UB2E2_HUMAN;sp|P51965|UB2E1_HUMAN;sp|Q969T4|UB2E3_HUMAN	sp|Q96LR5|UB2E2_HUMAN;sp|P51965|UB2E1_HUMAN;sp|Q969T4|UB2E3_HUMAN	1535	sp|Q96LR5|UB2E2_HUMAN Ubiquitin-conjugating enzyme E2 E2 OS=Homo sapiens OX=9606 GN=UBE2E2 PE=1 SV=1;sp|P51965|UB2E1_HUMAN Ubiquitin-conjugating enzyme E2 E1 OS=Homo sapiens GN=UBE2E1 PE=1 SV=1;sp|Q969T4|UB2E3_HUMAN Ubiquitin-conjugating enzyme E2 E3 OS=Ho
NaN	NaN	23.944	NaN	NaN	NaN						2	2	2	4.9	4.9	4.9	64.681	0	3.0515	33262000	3	NaN	NaN	0	1	2	0	0	0	0	1	NaN	0	sp|Q96ME7|ZN512_HUMAN	sp|Q96ME7|ZN512_HUMAN	1538	sp|Q96ME7|ZN512_HUMAN Zinc finger protein 512 OS=Homo sapiens OX=9606 GN=ZNF512 PE=1 SV=2
NaN	NaN	26.2604	NaN	NaN	NaN						2	2	2	9	9	9	35.719	0	5.293	179390000	7	NaN	NaN	1	1	2	0	0	0	0	1	NaN	0	sp|Q96P16|RPR1A_HUMAN	sp|Q96P16|RPR1A_HUMAN	1539	sp|Q96P16|RPR1A_HUMAN Regulation of nuclear pre-mRNA domain-containing protein 1A OS=Homo sapiens OX=9606 GN=RPRD1A PE=1 SV=1
27.7023	27.7654	27.7316	NaN	NaN	NaN						9	9	9	20.5	20.5	20.5	69.491	0	34.043	652400000	23	NaN	NaN	5	7	8	0	0	0	0	1	NaN	0	sp|Q96PK6|RBM14_HUMAN	sp|Q96PK6|RBM14_HUMAN	1540	sp|Q96PK6|RBM14_HUMAN RNA-binding protein 14 OS=Homo sapiens OX=9606 GN=RBM14 PE=1 SV=2
NaN	25.705	NaN	NaN	NaN	NaN						3	3	3	12.6	12.6	12.6	35.818	0	6.4954	94053000	5	NaN	NaN	2	2	1	0	0	0	0	1	NaN	0	sp|Q96QD9|UIF_HUMAN	sp|Q96QD9|UIF_HUMAN	1544	sp|Q96QD9|UIF_HUMAN UAP56-interacting factor OS=Homo sapiens OX=9606 GN=FYTTD1 PE=1 SV=3
NaN	NaN	27.0537	NaN	NaN	NaN						2	2	2	3.1	3.1	3.1	91.706	0	5.018	202220000	5	NaN	NaN	1	1	2	0	0	0	0	1	NaN	0	sp|Q96QK1|VPS35_HUMAN	sp|Q96QK1|VPS35_HUMAN	1545	sp|Q96QK1|VPS35_HUMAN Vacuolar protein sorting-associated protein 35 OS=Homo sapiens OX=9606 GN=VPS35 PE=1 SV=2
23.2372	NaN	NaN	NaN	NaN	NaN						2	2	2	5.3	5.3	5.3	57.258	0	4.3749	9887700	4	NaN	NaN	2	1	1	0	0	0	0	1	NaN	0	sp|Q96RE7|NACC1_HUMAN	sp|Q96RE7|NACC1_HUMAN	1546	sp|Q96RE7|NACC1_HUMAN Nucleus accumbens-associated protein 1 OS=Homo sapiens OX=9606 GN=NACC1 PE=1 SV=1
NaN	NaN	NaN	NaN	NaN	NaN						2	2	2	3.3	3.3	3.3	80.472	0	5.1232	0	2	NaN	NaN	0	0	2	0	0	0	NaN	1	0	NaN	sp|Q96RQ3|MCCA_HUMAN	sp|Q96RQ3|MCCA_HUMAN	1547	sp|Q96RQ3|MCCA_HUMAN Methylcrotonoyl-CoA carboxylase subunit alpha, mitochondrial OS=Homo sapiens OX=9606 GN=MCCC1 PE=1 SV=3
28.6953	28.5994	28.4933	NaN	NaN	NaN						10	10	10	22.9	22.9	22.9	62.88	0	57.077	1193000000	26	NaN	NaN	7	9	8	0	0	0	0	1	NaN	0	sp|Q96RQ9|OXLA_HUMAN	sp|Q96RQ9|OXLA_HUMAN	1548	sp|Q96RQ9|OXLA_HUMAN L-amino-acid oxidase OS=Homo sapiens OX=9606 GN=IL4I1 PE=1 SV=1
NaN	25.7315	NaN	NaN	NaN	NaN						3	3	3	9.4	9.4	9.4	62.022	0	19.855	145540000	7	NaN	NaN	2	2	1	0	0	0	0	1	NaN	0	sp|Q96S66|CLCC1_HUMAN	sp|Q96S66|CLCC1_HUMAN	1550	sp|Q96S66|CLCC1_HUMAN Chloride channel CLIC-like protein 1 OS=Homo sapiens OX=9606 GN=CLCC1 PE=1 SV=1
25.0889	NaN	26.5737	NaN	NaN	NaN						4	4	4	7.4	7.4	7.4	107.19	0	9.2484	184510000	10	NaN	NaN	2	1	4	1	1	0	0	1	NaN	0	sp|Q96T37|RBM15_HUMAN	sp|Q96T37|RBM15_HUMAN	1553	sp|Q96T37|RBM15_HUMAN RNA-binding protein 15 OS=Homo sapiens OX=9606 GN=RBM15 PE=1 SV=2
NaN	NaN	25.1282	NaN	NaN	NaN						3	3	3	7.9	7.9	7.9	57.076	0	7.751	66359000	7	NaN	NaN	1	2	3	0	0	0	0	1	NaN	0	sp|Q96T60|PNKP_HUMAN	sp|Q96T60|PNKP_HUMAN	1556	sp|Q96T60|PNKP_HUMAN Bifunctional polynucleotide phosphatase/kinase OS=Homo sapiens OX=9606 GN=PNKP PE=1 SV=1
27.5273	27.8089	27.8965	NaN	NaN	NaN						6	6	6	17.8	17.8	17.8	84.137	0	15.608	658760000	16	NaN	NaN	4	4	6	0	0	0	0	1	NaN	0	sp|Q96TA1|NIBL1_HUMAN	sp|Q96TA1|NIBL1_HUMAN	1557	sp|Q96TA1|NIBL1_HUMAN Niban-like protein 1 OS=Homo sapiens OX=9606 GN=FAM129B PE=1 SV=3
27.4263	NaN	NaN	NaN	NaN	NaN						5	4	4	21.4	21.4	21.4	33.697	0	8.8941	352390000	9	NaN	NaN	3	2	1	0	0	0	0	1	NaN	0	sp|Q99439|CNN2_HUMAN	sp|Q99439|CNN2_HUMAN	1558	sp|Q99439|CNN2_HUMAN Calponin-2 OS=Homo sapiens OX=9606 GN=CNN2 PE=1 SV=4
26.9539	NaN	26.8888	NaN	NaN	NaN						7	7	7	13.6	13.6	13.6	92.25	0	13.838	287640000	11	NaN	NaN	4	2	4	0	0	0	0	1	NaN	0	sp|Q99459|CDC5L_HUMAN	sp|Q99459|CDC5L_HUMAN	1559	sp|Q99459|CDC5L_HUMAN Cell division cycle 5-like protein OS=Homo sapiens OX=9606 GN=CDC5L PE=1 SV=2
27.7858	28.1322	27.6564	NaN	NaN	NaN						6	6	6	23.4	23.4	23.4	41.92	0	12.049	725230000	19	NaN	NaN	4	5	4	1	1	1	0	1	NaN	0	sp|Q99536|VAT1_HUMAN	sp|Q99536|VAT1_HUMAN	1561	sp|Q99536|VAT1_HUMAN Synaptic vesicle membrane protein VAT-1 homolog OS=Homo sapiens OX=9606 GN=VAT1 PE=1 SV=2
27.1517	27.4479	NaN	NaN	NaN	NaN						6	6	6	19	19	19	48.075	0	23.099	320430000	8	NaN	NaN	5	4	0	0	0	0	0	1	NaN	0	sp|Q99541|PLIN2_HUMAN	sp|Q99541|PLIN2_HUMAN	1562	sp|Q99541|PLIN2_HUMAN Perilipin-2 OS=Homo sapiens OX=9606 GN=PLIN2 PE=1 SV=2
NaN	NaN	24.8726	NaN	NaN	NaN						2	2	2	2.2	2.2	2.2	131.87	0	7.696	79138000	4	NaN	NaN	1	1	2	0	0	0	0	1	NaN	0	sp|Q99569|PKP4_HUMAN	sp|Q99569|PKP4_HUMAN	1563	sp|Q99569|PKP4_HUMAN Plakophilin-4 OS=Homo sapiens OX=9606 GN=PKP4 PE=1 SV=2
27.0084	26.8643	27.08	NaN	NaN	NaN						8	8	8	9.5	9.5	9.5	105.34	0	162.88	428780000	19	NaN	NaN	4	2	6	0	2	1	0	1	NaN	0	sp|Q99613|EIF3C_HUMAN;sp|B5ME19|EIFCL_HUMAN	sp|Q99613|EIF3C_HUMAN;sp|B5ME19|EIFCL_HUMAN	1565	sp|Q99613|EIF3C_HUMAN Eukaryotic translation initiation factor 3 subunit C OS=Homo sapiens OX=9606 GN=EIF3C PE=1 SV=1;sp|B5ME19|EIFCL_HUMAN Eukaryotic translation initiation factor 3 subunit C-like protein OS=Homo sapiens OX=9606 GN=EIF3CL PE=3 SV=1
NaN	28.7688	28.5199	NaN	NaN	NaN						3	3	3	12.7	12.7	12.7	33.296	0	9.2263	1114300000	9	NaN	NaN	2	2	3	1	0	0	0	1	NaN	0	sp|Q99623|PHB2_HUMAN	sp|Q99623|PHB2_HUMAN	1566	sp|Q99623|PHB2_HUMAN Prohibitin-2 OS=Homo sapiens OX=9606 GN=PHB2 PE=1 SV=2
26.9185	27.0478	27.2503	NaN	NaN	NaN						4	4	4	24.1	24.1	24.1	26.923	0	40.821	419460000	13	NaN	NaN	4	4	4	0	0	0	0	1	NaN	0	sp|Q99714|HCD2_HUMAN	sp|Q99714|HCD2_HUMAN	1567	sp|Q99714|HCD2_HUMAN 3-hydroxyacyl-CoA dehydrogenase type-2 OS=Homo sapiens OX=9606 GN=HSD17B10 PE=1 SV=3
33.2877	32.6273	32.8661	NaN	NaN	NaN						73	73	73	31.1	31.1	31.1	333.14	0	323.31	24887000000	253	NaN	NaN	65	54	58	1	2	1	0	1	NaN	0	sp|Q99715|COCA1_HUMAN	sp|Q99715|COCA1_HUMAN	1568	sp|Q99715|COCA1_HUMAN Collagen alpha-1(XII) chain OS=Homo sapiens OX=9606 GN=COL12A1 PE=1 SV=2
27.4075	27.9576	28.0095	NaN	NaN	NaN						8	8	8	15.4	15.4	15.4	85.424	0	18.034	698400000	16	NaN	NaN	5	4	7	0	0	0	0	1	NaN	0	sp|Q99798|ACON_HUMAN	sp|Q99798|ACON_HUMAN	1571	sp|Q99798|ACON_HUMAN Aconitate hydratase, mitochondrial OS=Homo sapiens OX=9606 GN=ACO2 PE=1 SV=2
NaN	26.4987	NaN	NaN	NaN	NaN						5	5	5	10.1	10.1	10.1	59.366	0	12.305	192720000	7	NaN	NaN	1	3	3	0	0	0	0	1	NaN	0	sp|Q99832|TCPH_HUMAN	sp|Q99832|TCPH_HUMAN	1572	sp|Q99832|TCPH_HUMAN T-complex protein 1 subunit eta OS=Homo sapiens OX=9606 GN=CCT7 PE=1 SV=2
NaN	NaN	23.9866	NaN	NaN	NaN						2	2	2	9.5	9.5	9.5	34.852	0	4.2733	74427000	2	NaN	NaN	0	0	1	1	1	0	0	1	NaN	0	sp|Q99848|EBP2_HUMAN	sp|Q99848|EBP2_HUMAN	1573	sp|Q99848|EBP2_HUMAN Probable rRNA-processing protein EBP2 OS=Homo sapiens OX=9606 GN=EBNA1BP2 PE=1 SV=2
NaN	NaN	27.2744	NaN	NaN	NaN						17	2	0	69.8	23	0	13.952	0	8.0726	508050000	3	NaN	NaN	1	1	1	0	0	1	0	1	NaN	0	sp|Q99880|H2B1L_HUMAN	sp|Q99880|H2B1L_HUMAN	1574	sp|Q99880|H2B1L_HUMAN Histone H2B type 1-L OS=Homo sapiens OX=9606 GN=HIST1H2BL PE=1 SV=3
26.77	27.0001	26.7222	NaN	NaN	NaN						4	4	4	8.1	8.1	8.1	97.414	0	19.477	351200000	12	NaN	NaN	3	3	4	0	0	0	0	1	NaN	0	sp|Q99959|PKP2_HUMAN	sp|Q99959|PKP2_HUMAN	1575	sp|Q99959|PKP2_HUMAN Plakophilin-2 OS=Homo sapiens OX=9606 GN=PKP2 PE=1 SV=2
27.4254	27.5891	26.5795	NaN	NaN	NaN						5	5	5	16.5	16.5	16.5	33.31	0	11.574	470870000	10	NaN	NaN	3	2	5	0	0	0	0	1	NaN	0	sp|Q9BPW8|NIPS1_HUMAN	sp|Q9BPW8|NIPS1_HUMAN	1576	sp|Q9BPW8|NIPS1_HUMAN Protein NipSnap homolog 1 OS=Homo sapiens OX=9606 GN=NIPSNAP1 PE=1 SV=1
26.3621	25.6367	25.961	NaN	NaN	NaN						6	4	4	9.8	6.1	6.1	82.564	0	10.058	207810000	8	NaN	NaN	2	2	3	1	0	0	0	1	NaN	0	sp|Q9BQ39|DDX50_HUMAN	sp|Q9BQ39|DDX50_HUMAN	1577	sp|Q9BQ39|DDX50_HUMAN ATP-dependent RNA helicase DDX50 OS=Homo sapiens OX=9606 GN=DDX50 PE=1 SV=1
26.1438	26.5654	NaN	NaN	NaN	NaN						2	2	2	6.5	6.5	6.5	37.092	0	6.9683	240650000	7	NaN	NaN	2	2	1	1	0	1	0	1	NaN	0	sp|Q9BQE5|APOL2_HUMAN	sp|Q9BQE5|APOL2_HUMAN	1580	sp|Q9BQE5|APOL2_HUMAN Apolipoprotein L2 OS=Homo sapiens OX=9606 GN=APOL2 PE=1 SV=1
NaN	NaN	NaN	NaN	26.0384	NaN						2	2	2	2.5	2.5	2.5	148.85	0	3.4861	23225000	3	NaN	NaN	0	0	1	1	1	0	0	1	NaN	0	sp|Q9BQG0|MBB1A_HUMAN	sp|Q9BQG0|MBB1A_HUMAN	1581	sp|Q9BQG0|MBB1A_HUMAN Myb-binding protein 1A OS=Homo sapiens OX=9606 GN=MYBBP1A PE=1 SV=2
28.4153	28.8293	28.9079	NaN	NaN	NaN						7	7	7	16	16	16	54.234	0	41.443	1309200000	23	NaN	NaN	4	4	7	0	0	0	0	1	NaN	0	sp|Q9BR76|COR1B_HUMAN	sp|Q9BR76|COR1B_HUMAN	1582	sp|Q9BR76|COR1B_HUMAN Coronin-1B OS=Homo sapiens OX=9606 GN=CORO1B PE=1 SV=1
26.2361	26.6733	25.7357	NaN	NaN	NaN						2	2	2	4.2	4.2	4.2	46.971	0	5.9424	234120000	6	NaN	NaN	2	2	2	0	0	0	0	1	NaN	0	sp|Q9BS26|ERP44_HUMAN	sp|Q9BS26|ERP44_HUMAN	1586	sp|Q9BS26|ERP44_HUMAN Endoplasmic reticulum resident protein 44 OS=Homo sapiens OX=9606 GN=ERP44 PE=1 SV=1
NaN	25.6399	26.3871	NaN	NaN	NaN						3	3	3	20	20	20	20.713	0	7.4669	137690000	8	NaN	NaN	1	2	3	0	0	0	0	1	NaN	0	sp|Q9BSD7|NTPCR_HUMAN	sp|Q9BSD7|NTPCR_HUMAN	1587	sp|Q9BSD7|NTPCR_HUMAN Cancer-related nucleoside-triphosphatase OS=Homo sapiens OX=9606 GN=NTPCR PE=1 SV=1
NaN	27.6972	27.7087	NaN	NaN	NaN						6	6	6	7.4	7.4	7.4	122.85	0	18.072	524260000	14	NaN	NaN	3	4	5	1	0	0	0	1	NaN	0	sp|Q9BSJ8|ESYT1_HUMAN	sp|Q9BSJ8|ESYT1_HUMAN	1588	sp|Q9BSJ8|ESYT1_HUMAN Extended synaptotagmin-1 OS=Homo sapiens OX=9606 GN=ESYT1 PE=1 SV=1
NaN	27.272	27.1139	NaN	NaN	NaN						4	4	4	15.8	15.8	15.8	44.875	0	8.6932	321090000	8	NaN	NaN	1	2	4	0	0	0	0	1	NaN	0	sp|Q9BTV4|TMM43_HUMAN	sp|Q9BTV4|TMM43_HUMAN	1592	sp|Q9BTV4|TMM43_HUMAN Transmembrane protein 43 OS=Homo sapiens OX=9606 GN=TMEM43 PE=1 SV=1
25.8945	NaN	NaN	NaN	NaN	NaN						4	4	4	5.1	5.1	5.1	95.581	0	8.7543	120280000	8	NaN	NaN	4	2	2	0	0	0	0	1	NaN	0	sp|Q9BUQ8|DDX23_HUMAN	sp|Q9BUQ8|DDX23_HUMAN	1594	sp|Q9BUQ8|DDX23_HUMAN Probable ATP-dependent RNA helicase DDX23 OS=Homo sapiens OX=9606 GN=DDX23 PE=1 SV=3
NaN	26.1835	27.0382	NaN	NaN	NaN						2	2	2	13.1	13.1	13.1	22.284	0	5.5769	210000000	6	NaN	NaN	2	2	2	0	0	0	0	1	NaN	0	sp|Q9BUR5|MIC26_HUMAN	sp|Q9BUR5|MIC26_HUMAN	1595	sp|Q9BUR5|MIC26_HUMAN MICOS complex subunit MIC26 OS=Homo sapiens OX=9606 GN=APOO PE=1 SV=1
NaN	NaN	26.4475	NaN	NaN	NaN						4	4	4	36	36	36	11.438	0	13.711	129170000	9	NaN	NaN	2	2	3	0	0	0	0	1	NaN	0	sp|Q9BV40|VAMP8_HUMAN	sp|Q9BV40|VAMP8_HUMAN	1597	sp|Q9BV40|VAMP8_HUMAN Vesicle-associated membrane protein 8 OS=Homo sapiens OX=9606 GN=VAMP8 PE=1 SV=1
27.6536	27.6499	27.6145	NaN	NaN	NaN						4	4	4	20	20	20	27.277	0	42.021	620960000	9	NaN	NaN	3	2	4	0	0	0	0	1	NaN	0	sp|Q9BVK6|TMED9_HUMAN	sp|Q9BVK6|TMED9_HUMAN	1599	sp|Q9BVK6|TMED9_HUMAN Transmembrane emp24 domain-containing protein 9 OS=Homo sapiens OX=9606 GN=TMED9 PE=1 SV=2
25.9672	NaN	25.7816	NaN	NaN	NaN						3	3	3	14.3	14.3	14.3	40.313	0	14.23	180070000	7	NaN	NaN	2	1	3	0	0	0	0	1	NaN	0	sp|Q9BWF3|RBM4_HUMAN;sp|Q9BQ04|RBM4B_HUMAN	sp|Q9BWF3|RBM4_HUMAN	1602	sp|Q9BWF3|RBM4_HUMAN RNA-binding protein 4 OS=Homo sapiens OX=9606 GN=RBM4 PE=1 SV=1
NaN	26.2441	NaN	NaN	NaN	NaN						3	3	3	11.5	11.5	11.5	35.503	0	6.648	160060000	6	NaN	NaN	3	2	1	0	0	0	0	1	NaN	0	sp|Q9BWM7|SFXN3_HUMAN	sp|Q9BWM7|SFXN3_HUMAN	1603	sp|Q9BWM7|SFXN3_HUMAN Sideroflexin-3 OS=Homo sapiens OX=9606 GN=SFXN3 PE=1 SV=3
26.8779	NaN	27.3172	NaN	NaN	NaN						3	3	3	4.6	4.6	4.6	100.67	0	8.5108	376820000	8	NaN	NaN	2	2	3	0	0	0	0	1	NaN	0	sp|Q9BXP5|SRRT_HUMAN	sp|Q9BXP5|SRRT_HUMAN	1606	sp|Q9BXP5|SRRT_HUMAN Serrate RNA effector molecule homolog OS=Homo sapiens OX=9606 GN=SRRT PE=1 SV=1
NaN	NaN	25.9352	NaN	NaN	NaN						5	5	5	10.9	10.9	10.9	64.989	0	10.435	118800000	10	NaN	NaN	1	1	4	1	1	1	0	1	NaN	0	sp|Q9BY44|EIF2A_HUMAN	sp|Q9BY44|EIF2A_HUMAN	1608	sp|Q9BY44|EIF2A_HUMAN Eukaryotic translation initiation factor 2A OS=Homo sapiens OX=9606 GN=EIF2A PE=1 SV=3
NaN	NaN	26.1009	NaN	NaN	NaN						3	3	3	11.6	11.6	11.6	46.089	0	9.2101	88521000	7	NaN	NaN	2	1	3	0	0	0	0	1	NaN	0	sp|Q9BY77|PDIP3_HUMAN	sp|Q9BY77|PDIP3_HUMAN	1609	sp|Q9BY77|PDIP3_HUMAN Polymerase delta-interacting protein 3 OS=Homo sapiens OX=9606 GN=POLDIP3 PE=1 SV=2
NaN	24.6518	NaN	NaN	NaN	NaN						2	2	2	6.8	6.8	6.8	66.515	0	5.4982	44114000	5	NaN	NaN	2	2	1	0	0	0	0	1	NaN	0	sp|Q9BYC5|FUT8_HUMAN	sp|Q9BYC5|FUT8_HUMAN	1610	sp|Q9BYC5|FUT8_HUMAN Alpha-(1,6)-fucosyltransferase OS=Homo sapiens OX=9606 GN=FUT8 PE=1 SV=2
NaN	25.5862	25.8376	NaN	NaN	NaN						2	2	2	4.4	4.4	4.4	73.964	0	6.6378	106610000	6	NaN	NaN	0	2	1	0	0	0	0	1	NaN	0	sp|Q9BZE4|NOG1_HUMAN	sp|Q9BZE4|NOG1_HUMAN	1613	sp|Q9BZE4|NOG1_HUMAN Nucleolar GTP-binding protein 1 OS=Homo sapiens OX=9606 GN=GTPBP4 PE=1 SV=3
27.3388	27.4554	27.5561	NaN	NaN	NaN						5	5	5	11.5	11.5	11.5	59.004	0	23.519	540700000	15	NaN	NaN	4	3	5	0	0	0	0	1	NaN	0	sp|Q9BZZ5|API5_HUMAN	sp|Q9BZZ5|API5_HUMAN	1614	sp|Q9BZZ5|API5_HUMAN Apoptosis inhibitor 5 OS=Homo sapiens OX=9606 GN=API5 PE=1 SV=3
NaN	NaN	NaN	NaN	25.6074	NaN						4	4	4	4.7	4.7	4.7	181.79	0	11.962	91322000	6	NaN	NaN	1	1	1	1	1	0	0	1	NaN	0	sp|Q9C0C2|TB182_HUMAN	sp|Q9C0C2|TB182_HUMAN	1615	sp|Q9C0C2|TB182_HUMAN 182 kDa tankyrase-1-binding protein OS=Homo sapiens OX=9606 GN=TNKS1BP1 PE=1 SV=4
NaN	NaN	24.7674	NaN	NaN	NaN						2	2	2	4.9	4.9	4.9	47.739	0	3.7592	68415000	5	NaN	NaN	1	2	2	0	0	0	0	1	NaN	0	sp|Q9C0E8|LNP_HUMAN	sp|Q9C0E8|LNP_HUMAN	1616	sp|Q9C0E8|LNP_HUMAN Endoplasmic reticulum junction formation protein lunapark OS=Homo sapiens OX=9606 GN=LNPK PE=1 SV=2
NaN	NaN	24.1006	NaN	NaN	NaN						3	3	3	3.1	3.1	3.1	145.89	0	6.9903	18327000	3	NaN	NaN	0	0	3	0	0	0	0	1	NaN	0	sp|Q9C0J8|WDR33_HUMAN	sp|Q9C0J8|WDR33_HUMAN	1617	sp|Q9C0J8|WDR33_HUMAN pre-mRNA 3 end processing protein WDR33 OS=Homo sapiens OX=9606 GN=WDR33 PE=1 SV=2
NaN	NaN	26.0698	NaN	NaN	NaN						5	5	5	7.8	7.8	7.8	96.331	0	8.518	82645000	4	NaN	NaN	0	2	4	0	0	0	0	1	NaN	0	sp|Q9GZR7|DDX24_HUMAN	sp|Q9GZR7|DDX24_HUMAN	1620	sp|Q9GZR7|DDX24_HUMAN ATP-dependent RNA helicase DDX24 OS=Homo sapiens OX=9606 GN=DDX24 PE=1 SV=1
26.3161	26.7094	26.1784	NaN	NaN	NaN						3	3	3	3.1	3.1	3.1	108.58	0	6.963	262550000	8	NaN	NaN	3	2	3	0	0	0	0	1	NaN	0	sp|Q9H0D6|XRN2_HUMAN	sp|Q9H0D6|XRN2_HUMAN	1625	sp|Q9H0D6|XRN2_HUMAN 5-3 exoribonuclease 2 OS=Homo sapiens OX=9606 GN=XRN2 PE=1 SV=1
29.9295	29.9194	29.9408	NaN	NaN	NaN						4	4	3	27.9	27.9	27.9	22.171	0	40.694	3015900000	17	NaN	NaN	4	4	3	0	0	0	0	1	NaN	0	sp|Q9H0U4|RAB1B_HUMAN;sp|Q92928|RAB1C_HUMAN	sp|Q9H0U4|RAB1B_HUMAN;sp|Q92928|RAB1C_HUMAN	1626	sp|Q9H0U4|RAB1B_HUMAN Ras-related protein Rab-1B OS=Homo sapiens OX=9606 GN=RAB1B PE=1 SV=1;sp|Q92928|RAB1C_HUMAN Putative Ras-related protein Rab-1C OS=Homo sapiens OX=9606 GN=RAB1C PE=5 SV=2
NaN	23.7319	NaN	NaN	NaN	NaN						3	3	3	8.9	8.9	8.9	59.374	0	18.624	12788000	8	NaN	NaN	1	2	1	1	1	1	0	1	NaN	0	sp|Q9H0W5|CCDC8_HUMAN	sp|Q9H0W5|CCDC8_HUMAN	1627	sp|Q9H0W5|CCDC8_HUMAN Coiled-coil domain-containing protein 8 OS=Homo sapiens OX=9606 GN=CCDC8 PE=1 SV=2
26.0305	26.1414	25.8552	NaN	NaN	NaN						3	3	3	5.7	5.7	5.7	82.658	0	11.995	196330000	8	NaN	NaN	2	3	2	0	0	0	0	1	NaN	0	sp|Q9H1B7|I2BPL_HUMAN	sp|Q9H1B7|I2BPL_HUMAN	1629	sp|Q9H1B7|I2BPL_HUMAN Interferon regulatory factor 2-binding protein-like OS=Homo sapiens OX=9606 GN=IRF2BPL PE=1 SV=1
NaN	NaN	NaN	NaN	28.3292	28.3945						2	2	2	5.3	5.3	5.3	27.296	0	10.39	106100000	6	NaN	NaN	0	0	0	1	2	2	0	1	NaN	0	sp|Q9H1E3|NUCKS_HUMAN	sp|Q9H1E3|NUCKS_HUMAN	1630	sp|Q9H1E3|NUCKS_HUMAN Nuclear ubiquitous casein and cyclin-dependent kinase substrate 1 OS=Homo sapiens OX=9606 GN=NUCKS1 PE=1 SV=1
NaN	NaN	NaN	NaN	25.5364	NaN						2	2	2	8.3	8.3	8.3	38.952	0	5.8506	59931000	7	NaN	NaN	1	1	1	1	1	1	0	1	NaN	0	sp|Q9H1E5|TMX4_HUMAN	sp|Q9H1E5|TMX4_HUMAN	1631	sp|Q9H1E5|TMX4_HUMAN Thioredoxin-related transmembrane protein 4 OS=Homo sapiens OX=9606 GN=TMX4 PE=1 SV=1
27.5571	NaN	27.8223	NaN	NaN	NaN						6	6	6	15.2	15.2	15.2	61.174	0	17.176	581490000	17	NaN	NaN	6	4	4	1	0	1	0	1	NaN	0	sp|Q9H223|EHD4_HUMAN	sp|Q9H223|EHD4_HUMAN	1632	sp|Q9H223|EHD4_HUMAN EH domain-containing protein 4 OS=Homo sapiens OX=9606 GN=EHD4 PE=1 SV=1
NaN	NaN	NaN	NaN	NaN	NaN						2	2	2	2	2	2	142.69	0	3.4373	0	2	NaN	NaN	0	1	1	0	0	0	NaN	1	0	NaN	sp|Q9H2G2|SLK_HUMAN	sp|Q9H2G2|SLK_HUMAN	1633	sp|Q9H2G2|SLK_HUMAN STE20-like serine/threonine-protein kinase OS=Homo sapiens OX=9606 GN=SLK PE=1 SV=1
NaN	26.7948	26.096	NaN	NaN	NaN						5	5	5	6.4	6.4	6.4	123.56	0	13.551	231710000	8	NaN	NaN	2	4	2	0	0	0	0	1	NaN	0	sp|Q9H2P0|ADNP_HUMAN	sp|Q9H2P0|ADNP_HUMAN	1634	sp|Q9H2P0|ADNP_HUMAN Activity-dependent neuroprotector homeobox protein OS=Homo sapiens OX=9606 GN=ADNP PE=1 SV=1
NaN	NaN	25.5037	NaN	NaN	NaN						3	3	3	11.8	11.8	11.8	31.791	0	5.9651	79004000	7	NaN	NaN	1	3	2	0	0	0	0	1	NaN	0	sp|Q9H3N1|TMX1_HUMAN	sp|Q9H3N1|TMX1_HUMAN	1636	sp|Q9H3N1|TMX1_HUMAN Thioredoxin-related transmembrane protein 1 OS=Homo sapiens OX=9606 GN=TMX1 PE=1 SV=1
24.7849	NaN	NaN	NaN	NaN	NaN						3	3	3	9.3	9.3	9.3	57.276	0	21.664	28906000	4	NaN	NaN	2	2	0	0	0	0	0	1	NaN	0	sp|Q9H3P2|NELFA_HUMAN	sp|Q9H3P2|NELFA_HUMAN	1637	sp|Q9H3P2|NELFA_HUMAN Negative elongation factor A OS=Homo sapiens OX=9606 GN=NELFA PE=1 SV=3
NaN	NaN	23.663	NaN	NaN	NaN						2	2	2	2.8	2.8	2.8	103.08	0	3.4286	13531000	2	NaN	NaN	0	1	1	0	0	0	0	1	NaN	0	sp|Q9H3U1|UN45A_HUMAN	sp|Q9H3U1|UN45A_HUMAN	1640	sp|Q9H3U1|UN45A_HUMAN Protein unc-45 homolog A OS=Homo sapiens OX=9606 GN=UNC45A PE=1 SV=1
NaN	NaN	25.8819	NaN	NaN	NaN						2	2	2	22.7	22.7	22.7	17.218	0	4.4498	223520000	4	NaN	NaN	1	1	2	0	0	0	0	1	NaN	0	sp|Q9H4G4|GAPR1_HUMAN	sp|Q9H4G4|GAPR1_HUMAN	1644	sp|Q9H4G4|GAPR1_HUMAN Golgi-associated plant pathogenesis-related protein 1 OS=Homo sapiens OX=9606 GN=GLIPR2 PE=1 SV=3
28.0937	28.0922	28.0157	NaN	NaN	NaN						7	7	5	18.9	18.9	15.2	60.626	0	33.85	820300000	24	NaN	NaN	5	6	7	0	0	0	0	1	NaN	0	sp|Q9H4M9|EHD1_HUMAN	sp|Q9H4M9|EHD1_HUMAN	1647	sp|Q9H4M9|EHD1_HUMAN EH domain-containing protein 1 OS=Homo sapiens OX=9606 GN=EHD1 PE=1 SV=2
NaN	NaN	27.6574	NaN	NaN	NaN						2	2	2	7.5	7.5	7.5	35.619	0	24.659	215670000	4	NaN	NaN	1	1	2	0	0	0	0	1	NaN	0	sp|Q9H9B4|SFXN1_HUMAN	sp|Q9H9B4|SFXN1_HUMAN	1652	sp|Q9H9B4|SFXN1_HUMAN Sideroflexin-1 OS=Homo sapiens OX=9606 GN=SFXN1 PE=1 SV=4
NaN	NaN	NaN	NaN	NaN	26.0081						4	4	4	29.4	29.4	29.4	26.21	0	9.1959	69962000	6	NaN	NaN	0	1	1	2	1	1	0	1	NaN	0	sp|Q9HB71|CYBP_HUMAN	sp|Q9HB71|CYBP_HUMAN	1654	sp|Q9HB71|CYBP_HUMAN Calcyclin-binding protein OS=Homo sapiens OX=9606 GN=CACYBP PE=1 SV=2
23.6134	NaN	NaN	NaN	NaN	NaN						2	2	2	3.3	3.3	3.3	185.7	0	6.5933	38031000	2	NaN	NaN	1	0	1	0	0	0	0	1	NaN	0	sp|Q9HBL0|TENS1_HUMAN	sp|Q9HBL0|TENS1_HUMAN	1655	sp|Q9HBL0|TENS1_HUMAN Tensin-1 OS=Homo sapiens OX=9606 GN=TNS1 PE=1 SV=2
27.0402	26.6218	NaN	NaN	NaN	NaN						2	2	2	7.7	7.7	7.7	34.905	0	14.26	321490000	10	NaN	NaN	2	2	2	0	0	0	0	1	NaN	0	sp|Q9HC07|TM165_HUMAN	sp|Q9HC07|TM165_HUMAN	1657	sp|Q9HC07|TM165_HUMAN Transmembrane protein 165 OS=Homo sapiens OX=9606 GN=TMEM165 PE=1 SV=1
NaN	27.452	27.3265	NaN	NaN	NaN						6	6	6	10.9	10.9	10.9	108.91	0	21.992	440140000	15	NaN	NaN	3	4	4	0	0	0	0	1	NaN	0	sp|Q9HC35|EMAL4_HUMAN	sp|Q9HC35|EMAL4_HUMAN	1658	sp|Q9HC35|EMAL4_HUMAN Echinoderm microtubule-associated protein-like 4 OS=Homo sapiens OX=9606 GN=EML4 PE=1 SV=3
22.5552	NaN	NaN	NaN	NaN	NaN						2	2	2	1	1	1	317.45	0	4.4466	6163100	3	NaN	NaN	2	0	1	0	0	0	0	1	NaN	0	sp|Q9HCU4|CELR2_HUMAN	sp|Q9HCU4|CELR2_HUMAN	1662	sp|Q9HCU4|CELR2_HUMAN Cadherin EGF LAG seven-pass G-type receptor 2 OS=Homo sapiens OX=9606 GN=CELSR2 PE=1 SV=1
29.0644	29.1546	28.7937	NaN	NaN	NaN						7	7	7	22.4	22.4	22.4	46.48	0	32.328	1582900000	23	NaN	NaN	7	6	6	0	0	0	0	1	NaN	0	sp|Q9HDC9|APMAP_HUMAN	sp|Q9HDC9|APMAP_HUMAN	1663	sp|Q9HDC9|APMAP_HUMAN Adipocyte plasma membrane-associated protein OS=Homo sapiens OX=9606 GN=APMAP PE=1 SV=2
NaN	NaN	NaN	NaN	NaN	26.8248						2	2	2	18.8	18.8	18.8	10.921	0	3.5596	30624000	5	NaN	NaN	0	0	0	0	2	1	0	1	NaN	0	sp|Q9NP97|DLRB1_HUMAN;sp|Q8TF09|DLRB2_HUMAN	sp|Q9NP97|DLRB1_HUMAN;sp|Q8TF09|DLRB2_HUMAN	1664	sp|Q9NP97|DLRB1_HUMAN Dynein light chain roadblock-type 1 OS=Homo sapiens OX=9606 GN=DYNLRB1 PE=1 SV=3;sp|Q8TF09|DLRB2_HUMAN Dynein light chain roadblock-type 2 OS=Homo sapiens OX=9606 GN=DYNLRB2 PE=1 SV=1
30.4424	30.956	30.519	NaN	NaN	NaN						5	5	5	12.1	12.1	12.1	129.93	0	48.473	5257700000	38	NaN	NaN	5	5	3	1	1	1	0	1	NaN	0	sp|Q9NQC3|RTN4_HUMAN	sp|Q9NQC3|RTN4_HUMAN	1668	sp|Q9NQC3|RTN4_HUMAN Reticulon-4 OS=Homo sapiens OX=9606 GN=RTN4 PE=1 SV=2
27.7315	26.9179	27.2182	NaN	NaN	NaN						7	7	7	32.2	32.2	32.2	49.844	0	60.425	500070000	14	NaN	NaN	2	4	6	0	0	0	0	1	NaN	0	sp|Q9NR12|PDLI7_HUMAN	sp|Q9NR12|PDLI7_HUMAN	1670	sp|Q9NR12|PDLI7_HUMAN PDZ and LIM domain protein 7 OS=Homo sapiens OX=9606 GN=PDLIM7 PE=1 SV=1
28.7564	28.8963	28.9135	NaN	NaN	NaN						10	10	8	14.7	14.7	11.2	87.343	0	22.637	1453800000	27	NaN	NaN	7	6	10	1	0	1	0	1	NaN	0	sp|Q9NR30|DDX21_HUMAN	sp|Q9NR30|DDX21_HUMAN	1671	sp|Q9NR30|DDX21_HUMAN Nucleolar RNA helicase 2 OS=Homo sapiens OX=9606 GN=DDX21 PE=1 SV=5
28.1714	27.5829	27.2402	NaN	NaN	NaN						7	7	7	3.9	3.9	3.9	312.15	0	25.028	678580000	17	NaN	NaN	6	5	4	1	0	1	0	1	NaN	0	sp|Q9NR99|MXRA5_HUMAN	sp|Q9NR99|MXRA5_HUMAN	1674	sp|Q9NR99|MXRA5_HUMAN Matrix-remodeling-associated protein 5 OS=Homo sapiens OX=9606 GN=MXRA5 PE=1 SV=3
NaN	25.6299	NaN	NaN	NaN	NaN						3	3	3	6.7	6.7	6.7	46.01	0	4.5405	128000000	6	NaN	NaN	2	3	1	0	0	0	0	1	NaN	0	sp|Q9NRN5|OLFL3_HUMAN	sp|Q9NRN5|OLFL3_HUMAN	1675	sp|Q9NRN5|OLFL3_HUMAN Olfactomedin-like protein 3 OS=Homo sapiens OX=9606 GN=OLFML3 PE=2 SV=1
NaN	NaN	25.5238	NaN	NaN	NaN						2	2	2	3.4	3.4	3.4	66.115	0	3.6389	49147000	5	NaN	NaN	1	2	2	0	0	0	0	1	NaN	0	sp|Q9NSD9|SYFB_HUMAN	sp|Q9NSD9|SYFB_HUMAN	1678	sp|Q9NSD9|SYFB_HUMAN Phenylalanine--tRNA ligase beta subunit OS=Homo sapiens OX=9606 GN=FARSB PE=1 SV=3
NaN	26.8538	NaN	NaN	NaN	NaN						7	7	7	5.9	5.9	5.9	164.67	0	33.656	623840000	13	NaN	NaN	5	3	4	0	1	1	0	1	NaN	0	sp|Q9NTI5|PDS5B_HUMAN	sp|Q9NTI5|PDS5B_HUMAN	1679	sp|Q9NTI5|PDS5B_HUMAN Sister chromatid cohesion protein PDS5 homolog B OS=Homo sapiens OX=9606 GN=PDS5B PE=1 SV=1
NaN	NaN	NaN	NaN	NaN	NaN						2	2	2	1.6	1.6	1.6	147.18	0	2.5845	0	2	NaN	NaN	0	1	1	0	0	0	NaN	1	0	NaN	sp|Q9NTJ3|SMC4_HUMAN	sp|Q9NTJ3|SMC4_HUMAN	1680	sp|Q9NTJ3|SMC4_HUMAN Structural maintenance of chromosomes protein 4 OS=Homo sapiens OX=9606 GN=SMC4 PE=1 SV=2
NaN	24.9706	NaN	NaN	NaN	NaN						2	2	2	4.2	4.2	4.2	62.608	0	4.9934	60628000	4	NaN	NaN	1	1	2	0	0	0	0	1	NaN	0	sp|Q9NUL3|STAU2_HUMAN	sp|Q9NUL3|STAU2_HUMAN	1683	sp|Q9NUL3|STAU2_HUMAN Double-stranded RNA-binding protein Staufen homolog 2 OS=Homo sapiens OX=9606 GN=STAU2 PE=1 SV=2
26.3526	26.2811	NaN	NaN	NaN	NaN						3	3	3	19.8	19.8	19.8	21.834	0	6.1641	205010000	6	NaN	NaN	2	3	2	0	0	0	0	1	NaN	0	sp|Q9NUP9|LIN7C_HUMAN;sp|O14910|LIN7A_HUMAN;sp|Q9HAP6|LIN7B_HUMAN	sp|Q9NUP9|LIN7C_HUMAN;sp|O14910|LIN7A_HUMAN	1685	sp|Q9NUP9|LIN7C_HUMAN Protein lin-7 homolog C OS=Homo sapiens OX=9606 GN=LIN7C PE=1 SV=1;sp|O14910|LIN7A_HUMAN Protein lin-7 homolog A OS=Homo sapiens OX=9606 GN=LIN7A PE=1 SV=2
NaN	NaN	26.3008	NaN	NaN	NaN						3	3	3	7.5	7.5	7.5	53.974	0	7.2162	96166000	6	NaN	NaN	0	2	2	0	1	0	0	1	NaN	0	sp|Q9NUU7|DD19A_HUMAN;sp|Q9UMR2|DD19B_HUMAN	sp|Q9NUU7|DD19A_HUMAN;sp|Q9UMR2|DD19B_HUMAN	1686	sp|Q9NUU7|DD19A_HUMAN ATP-dependent RNA helicase DDX19A OS=Homo sapiens OX=9606 GN=DDX19A PE=1 SV=1;sp|Q9UMR2|DD19B_HUMAN ATP-dependent RNA helicase DDX19B OS=Homo sapiens OX=9606 GN=DDX19B PE=1 SV=1
29.6997	29.3849	29.7026	NaN	NaN	NaN						6	6	4	19.3	19.3	14.7	49.398	0	84.806	2410400000	23	NaN	NaN	5	6	6	0	1	0	0	1	NaN	0	sp|Q9NVA2|SEP11_HUMAN	sp|Q9NVA2|SEP11_HUMAN	1688	sp|Q9NVA2|SEP11_HUMAN Septin-11 OS=Homo sapiens OX=9606 GN=SEPT11 PE=1 SV=3
28.6616	28.8712	28.7747	NaN	NaN	NaN						7	7	4	13.2	13.2	8.2	71.368	0	46.008	1356800000	17	NaN	NaN	6	4	6	0	1	0	0	1	NaN	0	sp|Q9NVI7|ATD3A_HUMAN;sp|Q5T2N8|ATD3C_HUMAN	sp|Q9NVI7|ATD3A_HUMAN	1692	sp|Q9NVI7|ATD3A_HUMAN ATPase family AAA domain-containing protein 3A OS=Homo sapiens OX=9606 GN=ATAD3A PE=1 SV=2
NaN	26.5295	26.5717	NaN	NaN	NaN						3	3	3	17.7	17.7	17.7	21.539	0	19.763	224980000	9	NaN	NaN	2	3	2	0	0	0	0	1	NaN	0	sp|Q9NVJ2|ARL8B_HUMAN;sp|Q96BM9|ARL8A_HUMAN	sp|Q9NVJ2|ARL8B_HUMAN;sp|Q96BM9|ARL8A_HUMAN	1693	sp|Q9NVJ2|ARL8B_HUMAN ADP-ribosylation factor-like protein 8B OS=Homo sapiens OX=9606 GN=ARL8B PE=1 SV=1;sp|Q96BM9|ARL8A_HUMAN ADP-ribosylation factor-like protein 8A OS=Homo sapiens OX=9606 GN=ARL8A PE=1 SV=1
26.0114	26.3942	25.894	NaN	NaN	NaN						3	3	3	4.9	4.9	4.9	117.15	0	7.7938	211790000	7	NaN	NaN	2	2	3	0	0	0	0	1	NaN	0	sp|Q9NWH9|SLTM_HUMAN	sp|Q9NWH9|SLTM_HUMAN	1695	sp|Q9NWH9|SLTM_HUMAN SAFB-like transcription modulator OS=Homo sapiens OX=9606 GN=SLTM PE=1 SV=2
NaN	NaN	27.1648	NaN	NaN	NaN						3	3	3	15.5	15.5	15.5	27.626	0	6.2019	227210000	6	NaN	NaN	1	3	2	0	0	0	0	1	NaN	0	sp|Q9NX40|OCAD1_HUMAN	sp|Q9NX40|OCAD1_HUMAN	1700	sp|Q9NX40|OCAD1_HUMAN OCIA domain-containing protein 1 OS=Homo sapiens OX=9606 GN=OCIAD1 PE=1 SV=1
28.5678	28.8324	28.9086	NaN	NaN	NaN						3	3	3	15	15	15	26.152	0	6.2189	1348800000	8	NaN	NaN	2	3	3	0	0	0	0	1	NaN	0	sp|Q9NX63|MIC19_HUMAN	sp|Q9NX63|MIC19_HUMAN	1702	sp|Q9NX63|MIC19_HUMAN MICOS complex subunit MIC19 OS=Homo sapiens OX=9606 GN=CHCHD3 PE=1 SV=1
NaN	24.5391	NaN	NaN	NaN	NaN						2	2	2	15.8	15.8	15.8	20.419	0	2.8857	77173000	2	NaN	NaN	0	1	1	0	0	0	0	1	NaN	0	sp|Q9NX76|CKLF6_HUMAN	sp|Q9NX76|CKLF6_HUMAN	1703	sp|Q9NX76|CKLF6_HUMAN CKLF-like MARVEL transmembrane domain-containing protein 6 OS=Homo sapiens OX=9606 GN=CMTM6 PE=1 SV=1
NaN	NaN	NaN	NaN	NaN	26.0225						2	2	2	4.2	4.2	4.2	39.315	0	4.2526	16321000	5	NaN	NaN	0	0	1	1	1	1	0	1	NaN	0	sp|Q9NXG2|THUM1_HUMAN	sp|Q9NXG2|THUM1_HUMAN	1704	sp|Q9NXG2|THUM1_HUMAN THUMP domain-containing protein 1 OS=Homo sapiens OX=9606 GN=THUMPD1 PE=1 SV=2
25.7992	NaN	NaN	NaN	NaN	NaN						3	3	3	1.6	1.6	1.6	275.48	0	5.992	58391000	3	NaN	NaN	3	0	0	0	0	0	0	1	NaN	0	sp|Q9NY15|STAB1_HUMAN	sp|Q9NY15|STAB1_HUMAN	1708	sp|Q9NY15|STAB1_HUMAN Stabilin-1 OS=Homo sapiens OX=9606 GN=STAB1 PE=1 SV=3
NaN	NaN	25.4498	NaN	NaN	NaN						2	2	2	14.4	14.4	14.4	22.18	0	6.0371	72949000	5	NaN	NaN	2	1	2	0	0	0	0	1	NaN	0	sp|Q9NYL4|FKB11_HUMAN	sp|Q9NYL4|FKB11_HUMAN	1709	sp|Q9NYL4|FKB11_HUMAN Peptidyl-prolyl cis-trans isomerase FKBP11 OS=Homo sapiens OX=9606 GN=FKBP11 PE=1 SV=1
NaN	NaN	NaN	NaN	NaN	NaN						2	2	2	0.9	0.9	0.9	329.48	0	3.5085	0	4	NaN	NaN	1	1	2	0	0	0	NaN	1	0	NaN	sp|Q9NYQ6|CELR1_HUMAN	sp|Q9NYQ6|CELR1_HUMAN	1710	sp|Q9NYQ6|CELR1_HUMAN Cadherin EGF LAG seven-pass G-type receptor 1 OS=Homo sapiens OX=9606 GN=CELSR1 PE=1 SV=1
27.3934	27.5161	27.6055	NaN	NaN	NaN						8	8	8	8.2	8.2	8.2	177.19	0	29.527	560170000	17	NaN	NaN	5	5	7	0	0	0	0	1	NaN	0	sp|Q9NYU2|UGGG1_HUMAN	sp|Q9NYU2|UGGG1_HUMAN	1711	sp|Q9NYU2|UGGG1_HUMAN UDP-glucose:glycoprotein glucosyltransferase 1 OS=Homo sapiens OX=9606 GN=UGGT1 PE=1 SV=3
NaN	NaN	27.8634	NaN	NaN	NaN						2	2	2	25.9	25.9	25.9	12.199	0	7.1156	248760000	6	NaN	NaN	1	1	2	0	0	0	0	1	NaN	0	sp|Q9NZ45|CISD1_HUMAN	sp|Q9NZ45|CISD1_HUMAN	1713	sp|Q9NZ45|CISD1_HUMAN CDGSH iron-sulfur domain-containing protein 1 OS=Homo sapiens OX=9606 GN=CISD1 PE=1 SV=1
27.257	27.8978	27.6251	NaN	NaN	NaN						8	8	8	11.4	11.4	11.4	121.89	0	21.347	621460000	20	NaN	NaN	2	7	5	1	1	1	0	1	NaN	0	sp|Q9NZB2|F120A_HUMAN	sp|Q9NZB2|F120A_HUMAN	1714	sp|Q9NZB2|F120A_HUMAN Constitutive coactivator of PPAR-gamma-like protein 1 OS=Homo sapiens OX=9606 GN=FAM120A PE=1 SV=2
NaN	NaN	26.9821	NaN	NaN	NaN						2	2	2	9.9	9.9	9.9	44.794	0	4.3995	274710000	6	NaN	NaN	1	1	2	0	0	0	0	1	NaN	0	sp|Q9NZH0|GPC5B_HUMAN	sp|Q9NZH0|GPC5B_HUMAN	1715	sp|Q9NZH0|GPC5B_HUMAN G-protein coupled receptor family C group 5 member B OS=Homo sapiens OX=9606 GN=GPRC5B PE=2 SV=2
29.4275	29.6408	29.537	NaN	NaN	NaN						20	20	20	12.1	12.1	12.1	234.71	0	54.565	2282800000	46	NaN	NaN	8	16	16	0	0	0	0	1	NaN	0	sp|Q9NZM1|MYOF_HUMAN;sp|O75923|DYSF_HUMAN	sp|Q9NZM1|MYOF_HUMAN	1716	sp|Q9NZM1|MYOF_HUMAN Myoferlin OS=Homo sapiens OX=9606 GN=MYOF PE=1 SV=1
25.8498	NaN	NaN	NaN	NaN	NaN						3	2	2	5.9	4.2	4.2	61.161	0	4.1638	106270000	2	NaN	NaN	2	1	1	0	0	0	0	1	NaN	0	sp|Q9NZN4|EHD2_HUMAN	sp|Q9NZN4|EHD2_HUMAN	1718	sp|Q9NZN4|EHD2_HUMAN EH domain-containing protein 2 OS=Homo sapiens OX=9606 GN=EHD2 PE=1 SV=2
NaN	NaN	23.9814	NaN	NaN	NaN						2	2	2	2.1	2.1	2.1	173.23	0	4.8902	16872000	2	NaN	NaN	0	0	2	0	0	0	0	1	NaN	0	sp|Q9NZN5|ARHGC_HUMAN	sp|Q9NZN5|ARHGC_HUMAN	1719	sp|Q9NZN5|ARHGC_HUMAN Rho guanine nucleotide exchange factor 12 OS=Homo sapiens OX=9606 GN=ARHGEF12 PE=1 SV=1
NaN	NaN	25.7962	NaN	NaN	NaN						2	2	2	6.7	6.7	6.7	25.697	0	2.5393	111320000	4	NaN	NaN	1	1	2	0	0	0	0	1	NaN	0	sp|Q9P016|THYN1_HUMAN	sp|Q9P016|THYN1_HUMAN	1721	sp|Q9P016|THYN1_HUMAN Thymocyte nuclear protein 1 OS=Homo sapiens OX=9606 GN=THYN1 PE=1 SV=1
NaN	NaN	24.8686	NaN	NaN	NaN						2	2	2	2.7	2.7	2.7	110.04	0	4.7252	31208000	2	NaN	NaN	0	0	2	0	0	0	0	1	NaN	0	sp|Q9P0K7|RAI14_HUMAN	sp|Q9P0K7|RAI14_HUMAN	1723	sp|Q9P0K7|RAI14_HUMAN Ankycorbin OS=Homo sapiens OX=9606 GN=RAI14 PE=1 SV=2
28.0882	28.1601	27.8255	NaN	NaN	NaN						4	4	3	18.1	18.1	13.3	27.893	0	11.677	795940000	14	NaN	NaN	4	3	2	0	0	0	0	1	NaN	0	sp|Q9P0L0|VAPA_HUMAN	sp|Q9P0L0|VAPA_HUMAN	1724	sp|Q9P0L0|VAPA_HUMAN Vesicle-associated membrane protein-associated protein A OS=Homo sapiens OX=9606 GN=VAPA PE=1 SV=3
27.1291	27.4447	27.1132	NaN	NaN	NaN						6	4	4	17.2	14.8	14.8	40.058	0	13.758	463600000	8	NaN	NaN	2	3	3	0	0	0	0	1	NaN	0	sp|Q9P0M6|H2AW_HUMAN	sp|Q9P0M6|H2AW_HUMAN	1725	sp|Q9P0M6|H2AW_HUMAN Core histone macro-H2A.2 OS=Homo sapiens OX=9606 GN=H2AFY2 PE=1 SV=3
28.6785	28.9132	28.7511	28.6691	NaN	NaN						5	5	5	12.1	12.1	12.1	56.084	0	25.356	1629000000	22	NaN	NaN	5	5	5	2	1	1	0	1	0.111817	0	sp|Q9P258|RCC2_HUMAN	sp|Q9P258|RCC2_HUMAN	1727	sp|Q9P258|RCC2_HUMAN Protein RCC2 OS=Homo sapiens OX=9606 GN=RCC2 PE=1 SV=2
30.3834	31.0071	30.4566	28.7574	NaN	NaN						29	29	29	28.3	28.3	28.3	152.45	0	323.31	5293700000	102	NaN	NaN	19	20	23	3	4	1	0	1	1.85832	0	sp|Q9P2E9|RRBP1_HUMAN;sp|Q8N4C6|NIN_HUMAN	sp|Q9P2E9|RRBP1_HUMAN	1730	sp|Q9P2E9|RRBP1_HUMAN Ribosome-binding protein 1 OS=Homo sapiens OX=9606 GN=RRBP1 PE=1 SV=5
NaN	25.6855	NaN	NaN	NaN	NaN						2	2	2	2.5	2.5	2.5	134.46	0	6.9573	97823000	7	NaN	NaN	2	2	1	0	0	0	0	1	NaN	0	sp|Q9P2J5|SYLC_HUMAN	sp|Q9P2J5|SYLC_HUMAN	1731	sp|Q9P2J5|SYLC_HUMAN Leucine--tRNA ligase, cytoplasmic OS=Homo sapiens OX=9606 GN=LARS PE=1 SV=2
NaN	22.6232	NaN	NaN	NaN	NaN						2	2	2	3	3	3	96.819	0	2.9311	5929600	3	NaN	NaN	1	1	1	0	0	0	0	1	NaN	0	sp|Q9UBB9|TFP11_HUMAN	sp|Q9UBB9|TFP11_HUMAN	1735	sp|Q9UBB9|TFP11_HUMAN Tuftelin-interacting protein 11 OS=Homo sapiens OX=9606 GN=TFIP11 PE=1 SV=1
NaN	NaN	25.3219	NaN	NaN	NaN						3	3	3	5	5	5	94.254	0	6.8764	58097000	5	NaN	NaN	1	1	2	0	0	0	0	1	NaN	0	sp|Q9UBC2|EP15R_HUMAN	sp|Q9UBC2|EP15R_HUMAN	1736	sp|Q9UBC2|EP15R_HUMAN Epidermal growth factor receptor substrate 15-like 1 OS=Homo sapiens OX=9606 GN=EPS15L1 PE=1 SV=1
NaN	26.0653	NaN	NaN	NaN	NaN						3	3	3	2.6	2.6	2.6	166.67	0	7.9466	163630000	5	NaN	NaN	2	2	1	0	0	0	0	1	NaN	0	sp|Q9UBG0|MRC2_HUMAN	sp|Q9UBG0|MRC2_HUMAN	1738	sp|Q9UBG0|MRC2_HUMAN C-type mannose receptor 2 OS=Homo sapiens OX=9606 GN=MRC2 PE=1 SV=2
NaN	24.9791	NaN	NaN	NaN	NaN						2	2	2	8.3	8.3	8.3	25.059	0	3.9284	54138000	4	NaN	NaN	1	2	1	0	0	0	0	1	NaN	0	sp|Q9UBQ5|EIF3K_HUMAN	sp|Q9UBQ5|EIF3K_HUMAN	1739	sp|Q9UBQ5|EIF3K_HUMAN Eukaryotic translation initiation factor 3 subunit K OS=Homo sapiens OX=9606 GN=EIF3K PE=1 SV=1
NaN	NaN	25.8472	NaN	NaN	NaN						4	4	4	5.5	5.5	5.5	133.96	0	11.494	200030000	8	NaN	NaN	1	1	3	0	1	0	0	1	NaN	0	sp|Q9UDY2|ZO2_HUMAN	sp|Q9UDY2|ZO2_HUMAN	1743	sp|Q9UDY2|ZO2_HUMAN Tight junction protein ZO-2 OS=Homo sapiens OX=9606 GN=TJP2 PE=1 SV=2
NaN	NaN	NaN	NaN	NaN	26.1809						2	2	2	10.3	10.3	10.3	26.688	0	5.6206	96793000	6	NaN	NaN	1	1	1	1	1	1	0	1	NaN	0	sp|Q9UEU0|VTI1B_HUMAN	sp|Q9UEU0|VTI1B_HUMAN	1744	sp|Q9UEU0|VTI1B_HUMAN Vesicle transport through interaction with t-SNAREs homolog 1B OS=Homo sapiens OX=9606 GN=VTI1B PE=1 SV=3
25.7938	25.8604	26.0451	NaN	NaN	NaN						2	2	2	2.8	2.8	2.8	79.154	0	3.9712	184820000	7	NaN	NaN	2	2	2	0	0	0	0	1	NaN	0	sp|Q9UEY8|ADDG_HUMAN	sp|Q9UEY8|ADDG_HUMAN	1745	sp|Q9UEY8|ADDG_HUMAN Gamma-adducin OS=Homo sapiens OX=9606 GN=ADD3 PE=1 SV=1
NaN	25.3756	NaN	NaN	NaN	NaN						2	2	2	5.5	5.5	5.5	90.207	0	8.247	56332000	3	NaN	NaN	1	2	0	0	0	0	0	1	NaN	0	sp|Q9UGT4|SUSD2_HUMAN	sp|Q9UGT4|SUSD2_HUMAN	1746	sp|Q9UGT4|SUSD2_HUMAN Sushi domain-containing protein 2 OS=Homo sapiens OX=9606 GN=SUSD2 PE=1 SV=1
NaN	NaN	28.3544	NaN	NaN	NaN						8	8	8	18.3	18.3	18.3	80.31	0	32.463	477870000	17	NaN	NaN	4	6	5	0	0	0	0	1	NaN	0	sp|Q9UH99|SUN2_HUMAN	sp|Q9UH99|SUN2_HUMAN	1749	sp|Q9UH99|SUN2_HUMAN SUN domain-containing protein 2 OS=Homo sapiens OX=9606 GN=SUN2 PE=1 SV=3
NaN	NaN	23.4289	NaN	NaN	NaN						4	4	4	7.4	7.4	7.4	85.225	0	29.746	95720000	7	NaN	NaN	2	2	2	0	0	0	0	1	NaN	0	sp|Q9UHB6|LIMA1_HUMAN	sp|Q9UHB6|LIMA1_HUMAN	1750	sp|Q9UHB6|LIMA1_HUMAN LIM domain and actin-binding protein 1 OS=Homo sapiens OX=9606 GN=LIMA1 PE=1 SV=1
28.362	28.5445	28.2605	NaN	NaN	NaN						7	7	7	19.5	19.5	19.5	65.401	0	22.077	1061300000	16	NaN	NaN	3	6	4	1	0	0	0	1	NaN	0	sp|Q9UHD8|SEPT9_HUMAN	sp|Q9UHD8|SEPT9_HUMAN	1752	sp|Q9UHD8|SEPT9_HUMAN Septin-9 OS=Homo sapiens OX=9606 GN=SEPT9 PE=1 SV=2
NaN	NaN	26.0721	NaN	NaN	NaN						3	3	3	9.2	9.2	9.2	34.094	0	3.6777	151070000	5	NaN	NaN	1	1	3	0	0	0	0	1	NaN	0	sp|Q9UHQ9|NB5R1_HUMAN	sp|Q9UHQ9|NB5R1_HUMAN	1753	sp|Q9UHQ9|NB5R1_HUMAN NADH-cytochrome b5 reductase 1 OS=Homo sapiens OX=9606 GN=CYB5R1 PE=1 SV=1
NaN	NaN	23.8596	NaN	NaN	NaN						2	2	2	5.1	5.1	5.1	56.882	0	4.2285	15506000	4	NaN	NaN	0	1	2	0	0	0	0	1	NaN	0	sp|Q9UHR4|BI2L1_HUMAN	sp|Q9UHR4|BI2L1_HUMAN	1754	sp|Q9UHR4|BI2L1_HUMAN Brain-specific angiogenesis inhibitor 1-associated protein 2-like protein 1 OS=Homo sapiens OX=9606 GN=BAIAP2L1 PE=1 SV=2
NaN	25.9585	NaN	NaN	NaN	NaN						4	4	4	10.2	10.2	10.2	59.875	0	9.6215	200430000	7	NaN	NaN	1	2	3	0	0	0	0	1	NaN	0	sp|Q9UHX1|PUF60_HUMAN	sp|Q9UHX1|PUF60_HUMAN	1755	sp|Q9UHX1|PUF60_HUMAN Poly(U)-binding-splicing factor PUF60 OS=Homo sapiens OX=9606 GN=PUF60 PE=1 SV=1
25.3527	NaN	NaN	NaN	NaN	NaN						4	4	4	43.4	43.4	43.4	17.114	0	8.1706	101040000	4	NaN	NaN	2	1	1	0	0	0	0	1	NaN	0	sp|Q9UI09|NDUAC_HUMAN	sp|Q9UI09|NDUAC_HUMAN	1756	sp|Q9UI09|NDUAC_HUMAN NADH dehydrogenase [ubiquinone] 1 alpha subcomplex subunit 12 OS=Homo sapiens OX=9606 GN=NDUFA12 PE=1 SV=1
NaN	23.5086	NaN	NaN	NaN	NaN						2	2	2	4.2	4.2	4.2	86.041	0	2.5293	10954000	2	NaN	NaN	0	1	1	0	0	0	0	1	NaN	0	sp|Q9UID3|VPS51_HUMAN	sp|Q9UID3|VPS51_HUMAN	1758	sp|Q9UID3|VPS51_HUMAN Vacuolar protein sorting-associated protein 51 homolog OS=Homo sapiens OX=9606 GN=VPS51 PE=1 SV=2
NaN	NaN	24.7163	NaN	NaN	NaN						2	2	2	2	2	2	170.9	0	2.7986	28082000	3	NaN	NaN	0	1	2	0	0	0	0	1	NaN	0	sp|Q9UIG0|BAZ1B_HUMAN	sp|Q9UIG0|BAZ1B_HUMAN	1759	sp|Q9UIG0|BAZ1B_HUMAN Tyrosine-protein kinase BAZ1B OS=Homo sapiens OX=9606 GN=BAZ1B PE=1 SV=2
25.9614	25.2799	25.698	NaN	NaN	NaN						2	2	1	3.9	3.9	2.7	74.175	0	47.27	158210000	6	NaN	NaN	2	2	2	0	0	0	0	1	NaN	0	sp|Q9UJS0|CMC2_HUMAN	sp|Q9UJS0|CMC2_HUMAN	1762	sp|Q9UJS0|CMC2_HUMAN Calcium-binding mitochondrial carrier protein Aralar2 OS=Homo sapiens OX=9606 GN=SLC25A13 PE=1 SV=2
NaN	NaN	24.5296	NaN	NaN	NaN						2	2	2	7.9	7.9	7.9	38.534	0	6.2293	34198000	4	NaN	NaN	0	1	2	0	0	0	0	1	NaN	0	sp|Q9UJZ1|STML2_HUMAN	sp|Q9UJZ1|STML2_HUMAN	1764	sp|Q9UJZ1|STML2_HUMAN Stomatin-like protein 2, mitochondrial OS=Homo sapiens OX=9606 GN=STOML2 PE=1 SV=1
NaN	NaN	25.9366	NaN	NaN	NaN						2	2	2	2.5	2.5	2.5	189.03	0	18.139	75346000	6	NaN	NaN	1	0	2	0	0	0	0	1	NaN	0	sp|Q9UK61|TASOR_HUMAN	sp|Q9UK61|TASOR_HUMAN	1765	sp|Q9UK61|TASOR_HUMAN Protein TASOR OS=Homo sapiens OX=9606 GN=FAM208A PE=1 SV=3
NaN	24.1719	NaN	NaN	NaN	NaN						3	3	3	2.3	2.3	2.3	192.59	0	3.7235	17347000	3	NaN	NaN	0	1	2	0	0	0	0	1	NaN	0	sp|Q9UKK3|PARP4_HUMAN	sp|Q9UKK3|PARP4_HUMAN	1766	sp|Q9UKK3|PARP4_HUMAN Poly [ADP-ribose] polymerase 4 OS=Homo sapiens OX=9606 GN=PARP4 PE=1 SV=3
27.789	27.5818	27.8979	NaN	NaN	NaN						6	6	6	35.3	35.3	35.3	32.463	0	51.184	671660000	17	NaN	NaN	4	5	5	0	0	0	0	1	NaN	0	sp|Q9UKM9|RALY_HUMAN	sp|Q9UKM9|RALY_HUMAN	1767	sp|Q9UKM9|RALY_HUMAN RNA-binding protein Raly OS=Homo sapiens OX=9606 GN=RALY PE=1 SV=1
NaN	NaN	NaN	28.4774	28.8493	29.1031						4	4	4	5	5	5	151.86	0	53.63	223470000	19	NaN	NaN	1	2	2	4	3	3	0	1	NaN	0	sp|Q9UKV3|ACINU_HUMAN	sp|Q9UKV3|ACINU_HUMAN	1768	sp|Q9UKV3|ACINU_HUMAN Apoptotic chromatin condensation inducer in the nucleus OS=Homo sapiens OX=9606 GN=ACIN1 PE=1 SV=2
NaN	26.1959	NaN	NaN	NaN	NaN						2	2	2	14.2	14.2	14.2	24.347	0	7.4858	70554000	7	NaN	NaN	1	2	2	0	0	0	0	1	NaN	0	sp|Q9UL25|RAB21_HUMAN	sp|Q9UL25|RAB21_HUMAN	1770	sp|Q9UL25|RAB21_HUMAN Ras-related protein Rab-21 OS=Homo sapiens OX=9606 GN=RAB21 PE=1 SV=3
27.5287	27.0529	27.1764	NaN	NaN	NaN						3	3	3	7.2	7.2	7.2	53.248	0	18.548	473230000	6	NaN	NaN	2	3	2	0	0	0	0	1	NaN	0	sp|Q9ULV4|COR1C_HUMAN	sp|Q9ULV4|COR1C_HUMAN	1775	sp|Q9ULV4|COR1C_HUMAN Coronin-1C OS=Homo sapiens OX=9606 GN=CORO1C PE=1 SV=1
NaN	NaN	25.1237	NaN	NaN	NaN						3	3	3	3.9	3.9	3.9	149.69	0	10.5	55065000	5	NaN	NaN	1	0	3	0	0	0	0	1	NaN	0	sp|Q9UM54|MYO6_HUMAN	sp|Q9UM54|MYO6_HUMAN	1777	sp|Q9UM54|MYO6_HUMAN Unconventional myosin-VI OS=Homo sapiens OX=9606 GN=MYO6 PE=1 SV=4
27.0118	27.2023	27.5204	NaN	NaN	NaN						4	4	4	12.5	12.5	12.5	55.18	0	16.358	472250000	13	NaN	NaN	2	3	4	0	0	0	0	1	NaN	0	sp|Q9UMS4|PRP19_HUMAN	sp|Q9UMS4|PRP19_HUMAN	1778	sp|Q9UMS4|PRP19_HUMAN Pre-mRNA-processing factor 19 OS=Homo sapiens OX=9606 GN=PRPF19 PE=1 SV=1
25.9409	NaN	26.2655	NaN	NaN	NaN						3	3	3	9.3	9.3	9.3	55.738	0	5.9524	177570000	6	NaN	NaN	2	1	3	0	0	0	0	1	NaN	0	sp|Q9UNF0|PACN2_HUMAN	sp|Q9UNF0|PACN2_HUMAN	1781	sp|Q9UNF0|PACN2_HUMAN Protein kinase C and casein kinase substrate in neurons protein 2 OS=Homo sapiens OX=9606 GN=PACSIN2 PE=1 SV=2
26.6063	27.5468	27.0028	NaN	NaN	NaN						9	9	9	18	18	18	64.953	0	71.95	436930000	32	NaN	NaN	6	5	6	2	2	1	0	1	NaN	0	sp|Q9UNF1|MAGD2_HUMAN;sp|Q12816|TROP_HUMAN	sp|Q9UNF1|MAGD2_HUMAN	1782	sp|Q9UNF1|MAGD2_HUMAN Melanoma-associated antigen D2 OS=Homo sapiens OX=9606 GN=MAGED2 PE=1 SV=2
NaN	NaN	25.0632	NaN	NaN	NaN						2	2	2	4.9	4.9	4.9	46.648	0	4.096	35714000	5	NaN	NaN	0	1	2	0	1	0	0	1	NaN	0	sp|Q9UNH7|SNX6_HUMAN	sp|Q9UNH7|SNX6_HUMAN	1783	sp|Q9UNH7|SNX6_HUMAN Sorting nexin-6 OS=Homo sapiens OX=9606 GN=SNX6 PE=1 SV=1
27.3908	28.0878	28.4574	NaN	NaN	NaN						22	22	22	4.4	4.4	4.4	838.3	0	81.921	812890000	39	NaN	NaN	9	12	16	0	0	0	0	1	NaN	0	sp|Q9UPN3|MACF1_HUMAN	sp|Q9UPN3|MACF1_HUMAN	1786	sp|Q9UPN3|MACF1_HUMAN Microtubule-actin cross-linking factor 1, isoforms 1/2/3/5 OS=Homo sapiens OX=9606 GN=MACF1 PE=1 SV=4
26.44	26.1041	26.6521	NaN	NaN	NaN						7	7	7	4.5	4.5	4.5	299.61	0	18.176	266750000	10	NaN	NaN	4	3	4	0	0	0	0	1	NaN	0	sp|Q9UQ35|SRRM2_HUMAN	sp|Q9UQ35|SRRM2_HUMAN	1787	sp|Q9UQ35|SRRM2_HUMAN Serine/arginine repetitive matrix protein 2 OS=Homo sapiens OX=9606 GN=SRRM2 PE=1 SV=2
27.3134	27.8754	27.5362	NaN	NaN	NaN						5	5	5	12.9	12.9	12.9	43.786	0	11.756	636600000	16	NaN	NaN	3	4	5	0	0	0	0	1	NaN	0	sp|Q9UQ80|PA2G4_HUMAN	sp|Q9UQ80|PA2G4_HUMAN	1788	sp|Q9UQ80|PA2G4_HUMAN Proliferation-associated protein 2G4 OS=Homo sapiens OX=9606 GN=PA2G4 PE=1 SV=3
28.6993	28.804	29.2377	NaN	27.1979	NaN						17	17	17	16.8	16.8	16.8	141.54	0	141.4	1584400000	46	NaN	NaN	10	11	14	1	4	1	0	1	1.71578	0	sp|Q9UQE7|SMC3_HUMAN	sp|Q9UQE7|SMC3_HUMAN	1789	sp|Q9UQE7|SMC3_HUMAN Structural maintenance of chromosomes protein 3 OS=Homo sapiens OX=9606 GN=SMC3 PE=1 SV=2
NaN	NaN	NaN	NaN	28.0066	NaN						2	2	2	5.2	5.2	5.2	51.156	0	4.9567	308840000	10	NaN	NaN	1	1	1	1	2	1	0	1	NaN	0	sp|Q9Y230|RUVB2_HUMAN	sp|Q9Y230|RUVB2_HUMAN	1790	sp|Q9Y230|RUVB2_HUMAN RuvB-like 2 OS=Homo sapiens OX=9606 GN=RUVBL2 PE=1 SV=3
NaN	NaN	NaN	NaN	26.1038	NaN						2	2	2	23.7	23.7	23.7	10.143	0	12.547	333610000	10	NaN	NaN	1	1	1	0	2	0	0	1	NaN	0	sp|Q9Y241|HIG1A_HUMAN	sp|Q9Y241|HIG1A_HUMAN	1791	sp|Q9Y241|HIG1A_HUMAN HIG1 domain family member 1A, mitochondrial OS=Homo sapiens OX=9606 GN=HIGD1A PE=1 SV=1
NaN	NaN	24.4581	NaN	NaN	NaN						2	2	2	2.8	2.8	2.8	66.726	0	5.5439	50043000	4	NaN	NaN	1	1	2	0	0	0	0	1	NaN	0	sp|Q9Y262|EIF3L_HUMAN	sp|Q9Y262|EIF3L_HUMAN	1792	sp|Q9Y262|EIF3L_HUMAN Eukaryotic translation initiation factor 3 subunit L OS=Homo sapiens OX=9606 GN=EIF3L PE=1 SV=1
NaN	25.5479	NaN	NaN	NaN	NaN						3	3	3	10.3	10.3	10.3	50.227	0	11.686	115110000	4	NaN	NaN	1	2	2	0	0	0	0	1	NaN	0	sp|Q9Y265|RUVB1_HUMAN	sp|Q9Y265|RUVB1_HUMAN	1794	sp|Q9Y265|RUVB1_HUMAN RuvB-like 1 OS=Homo sapiens OX=9606 GN=RUVBL1 PE=1 SV=1
NaN	26.429	NaN	NaN	NaN	NaN						2	2	2	6.9	6.9	6.9	57.563	0	5.6738	114180000	3	NaN	NaN	1	2	0	0	0	0	0	1	NaN	0	sp|Q9Y285|SYFA_HUMAN	sp|Q9Y285|SYFA_HUMAN	1796	sp|Q9Y285|SYFA_HUMAN Phenylalanine--tRNA ligase alpha subunit OS=Homo sapiens OX=9606 GN=FARSA PE=1 SV=3
25.5616	NaN	NaN	NaN	NaN	NaN						2	2	2	2.5	2.5	2.5	132.79	0	2.644	49522000	3	NaN	NaN	2	1	0	0	0	0	0	1	NaN	0	sp|Q9Y2K7|KDM2A_HUMAN	sp|Q9Y2K7|KDM2A_HUMAN	1799	sp|Q9Y2K7|KDM2A_HUMAN Lysine-specific demethylase 2A OS=Homo sapiens OX=9606 GN=KDM2A PE=1 SV=3
28.5017	28.6597	28.518	NaN	NaN	NaN						3	3	3	19.9	19.9	19.9	25.497	0	10.586	1253800000	11	NaN	NaN	3	3	3	0	1	0	0	1	NaN	0	sp|Q9Y2Q3|GSTK1_HUMAN	sp|Q9Y2Q3|GSTK1_HUMAN	1800	sp|Q9Y2Q3|GSTK1_HUMAN Glutathione S-transferase kappa 1 OS=Homo sapiens OX=9606 GN=GSTK1 PE=1 SV=3
NaN	NaN	NaN	NaN	29.4534	NaN						6	6	6	6.2	6.2	6.2	108.66	0	26.444	187380000	14	NaN	NaN	3	1	1	1	5	2	0	1	NaN	0	sp|Q9Y2W1|TR150_HUMAN;sp|Q9NYF8|BCLF1_HUMAN	sp|Q9Y2W1|TR150_HUMAN	1801	sp|Q9Y2W1|TR150_HUMAN Thyroid hormone receptor-associated protein 3 OS=Homo sapiens OX=9606 GN=THRAP3 PE=1 SV=2
27.8968	26.7735	27.6253	NaN	NaN	NaN						4	4	4	8.5	8.5	8.5	59.578	0	14.685	566850000	10	NaN	NaN	2	2	4	0	0	0	0	1	NaN	0	sp|Q9Y2X3|NOP58_HUMAN	sp|Q9Y2X3|NOP58_HUMAN	1802	sp|Q9Y2X3|NOP58_HUMAN Nucleolar protein 58 OS=Homo sapiens OX=9606 GN=NOP58 PE=1 SV=1
34.6728	NaN	NaN	NaN	NaN	NaN						2	2	2	2.1	2.1	2.1	50.869	0	3.1172	27607000000	3	NaN	NaN	2	0	1	0	0	0	0	1	NaN	0	sp|Q9Y2Z9|COQ6_HUMAN	sp|Q9Y2Z9|COQ6_HUMAN	1803	sp|Q9Y2Z9|COQ6_HUMAN Ubiquinone biosynthesis monooxygenase COQ6, mitochondrial OS=Homo sapiens OX=9606 GN=COQ6 PE=1 SV=2
NaN	NaN	25.0315	NaN	NaN	NaN						2	2	2	6.6	6.6	6.6	46.513	0	5.3678	110280000	4	NaN	NaN	1	0	1	1	1	0	0	1	NaN	0	sp|Q9Y383|LC7L2_HUMAN	sp|Q9Y383|LC7L2_HUMAN	1804	sp|Q9Y383|LC7L2_HUMAN Putative RNA-binding protein Luc7-like 2 OS=Homo sapiens OX=9606 GN=LUC7L2 PE=1 SV=2
26.5751	26.9849	NaN	NaN	NaN	NaN						2	2	2	13.6	13.6	13.6	14.585	0	6.2839	294080000	5	NaN	NaN	2	2	1	0	0	0	0	1	NaN	0	sp|Q9Y3B4|SF3B6_HUMAN	sp|Q9Y3B4|SF3B6_HUMAN	1805	sp|Q9Y3B4|SF3B6_HUMAN Splicing factor 3B subunit 6 OS=Homo sapiens OX=9606 GN=SF3B6 PE=1 SV=1
28.5037	28.226	28.4565	NaN	NaN	NaN						5	5	5	13.1	13.1	13.1	55.21	0	17.946	1044600000	18	NaN	NaN	5	5	5	0	0	0	0	1	NaN	0	sp|Q9Y3I0|RTCB_HUMAN	sp|Q9Y3I0|RTCB_HUMAN	1809	sp|Q9Y3I0|RTCB_HUMAN tRNA-splicing ligase RtcB homolog OS=Homo sapiens OX=9606 GN=RTCB PE=1 SV=1
28.4231	28.6262	28.2078	NaN	NaN	NaN						4	4	4	21	21	21	12.254	0	71.447	1055600000	12	NaN	NaN	3	4	3	0	0	0	0	1	NaN	0	sp|Q9Y3U8|RL36_HUMAN	sp|Q9Y3U8|RL36_HUMAN	1813	sp|Q9Y3U8|RL36_HUMAN 60S ribosomal protein L36 OS=Homo sapiens OX=9606 GN=RPL36 PE=1 SV=3
NaN	NaN	26.0742	NaN	NaN	NaN						3	3	3	16.9	16.9	16.9	26.396	0	21.912	399990000	14	NaN	NaN	3	2	3	0	0	0	0	1	NaN	0	sp|Q9Y3Y2|CHTOP_HUMAN	sp|Q9Y3Y2|CHTOP_HUMAN	1814	sp|Q9Y3Y2|CHTOP_HUMAN Chromatin target of PRMT1 protein OS=Homo sapiens OX=9606 GN=CHTOP PE=1 SV=2
29.2807	28.045	28.8361	NaN	NaN	NaN						12	12	12	22.7	22.7	22.7	72.2	0	39.328	1386000000	31	NaN	NaN	6	10	10	0	0	0	0	1	NaN	0	sp|Q9Y3Z3|SAMH1_HUMAN	sp|Q9Y3Z3|SAMH1_HUMAN	1815	sp|Q9Y3Z3|SAMH1_HUMAN Deoxynucleoside triphosphate triphosphohydrolase SAMHD1 OS=Homo sapiens OX=9606 GN=SAMHD1 PE=1 SV=2
29.0648	28.7209	28.8421	NaN	NaN	NaN						11	11	11	20.2	20.2	20.2	87.081	0	30.889	1470400000	31	NaN	NaN	7	9	9	0	0	1	0	1	NaN	0	sp|Q9Y446|PKP3_HUMAN	sp|Q9Y446|PKP3_HUMAN	1816	sp|Q9Y446|PKP3_HUMAN Plakophilin-3 OS=Homo sapiens OX=9606 GN=PKP3 PE=1 SV=1
31.4756	31.4264	31.3366	NaN	NaN	NaN						44	44	44	27.9	27.9	27.9	269.76	0	270.6	8522900000	131	NaN	NaN	31	32	33	2	1	0	0	1	NaN	0	sp|Q9Y490|TLN1_HUMAN;sp|Q9Y4G6|TLN2_HUMAN	sp|Q9Y490|TLN1_HUMAN	1817	sp|Q9Y490|TLN1_HUMAN Talin-1 OS=Homo sapiens OX=9606 GN=TLN1 PE=1 SV=3
NaN	25.1447	NaN	NaN	NaN	NaN						2	2	2	3.2	3.2	3.2	118.63	0	3.9241	35057000	2	NaN	NaN	0	1	0	1	0	0	0	1	NaN	0	sp|Q9Y4F1|FARP1_HUMAN	sp|Q9Y4F1|FARP1_HUMAN	1818	sp|Q9Y4F1|FARP1_HUMAN FERM, ARHGEF and pleckstrin domain-containing protein 1 OS=Homo sapiens OX=9606 GN=FARP1 PE=1 SV=1
NaN	28.383	28.4072	NaN	NaN	NaN						17	17	17	21.2	21.2	21.2	111.33	0	47.019	756760000	34	NaN	NaN	5	7	14	1	2	1	0	1	NaN	0	sp|Q9Y4L1|HYOU1_HUMAN;sp|Q9BXT5|TEX15_HUMAN	sp|Q9Y4L1|HYOU1_HUMAN	1819	sp|Q9Y4L1|HYOU1_HUMAN Hypoxia up-regulated protein 1 OS=Homo sapiens OX=9606 GN=HYOU1 PE=1 SV=1
NaN	NaN	24.8097	NaN	NaN	NaN						2	2	2	5.4	5.4	5.4	49.797	0	5.1149	81185000	3	NaN	NaN	1	1	1	0	0	0	0	1	NaN	0	sp|Q9Y4P3|TBL2_HUMAN	sp|Q9Y4P3|TBL2_HUMAN	1820	sp|Q9Y4P3|TBL2_HUMAN Transducin beta-like protein 2 OS=Homo sapiens OX=9606 GN=TBL2 PE=1 SV=1
25.8586	NaN	NaN	NaN	NaN	NaN						2	2	2	4.5	4.5	4.5	51.976	0	6.2247	140210000	5	NaN	NaN	2	1	1	0	0	0	0	1	NaN	0	sp|Q9Y512|SAM50_HUMAN	sp|Q9Y512|SAM50_HUMAN	1821	sp|Q9Y512|SAM50_HUMAN Sorting and assembly machinery component 50 homolog OS=Homo sapiens OX=9606 GN=SAMM50 PE=1 SV=3
28.3126	29.2663	29.1838	NaN	27.6537	27.4177				+	TD_X	12	12	12	13.1	13.1	13.1	119.91	0	49.315	1661000000	33	NaN	NaN	9	10	9	1	2	2	1.38239	0.026	1.3852	3.43264	sp|Q9Y5B9|SP16H_HUMAN	sp|Q9Y5B9|SP16H_HUMAN	1823	sp|Q9Y5B9|SP16H_HUMAN FACT complex subunit SPT16 OS=Homo sapiens OX=9606 GN=SUPT16H PE=1 SV=1
NaN	NaN	21.4522	NaN	NaN	NaN						2	2	2	5.6	5.6	5.6	62.003	0	3.657	2923000	2	NaN	NaN	1	0	1	0	0	0	0	1	NaN	0	sp|Q9Y5J1|UTP18_HUMAN	sp|Q9Y5J1|UTP18_HUMAN	1824	sp|Q9Y5J1|UTP18_HUMAN U3 small nucleolar RNA-associated protein 18 homolog OS=Homo sapiens OX=9606 GN=UTP18 PE=1 SV=3
NaN	28.0577	NaN	NaN	NaN	NaN						5	5	5	20.3	20.3	20.3	29.702	0	15.769	633020000	13	NaN	NaN	1	2	3	0	2	2	0	1	NaN	0	sp|Q9Y5M8|SRPRB_HUMAN	sp|Q9Y5M8|SRPRB_HUMAN	1825	sp|Q9Y5M8|SRPRB_HUMAN Signal recognition particle receptor subunit beta OS=Homo sapiens OX=9606 GN=SRPRB PE=1 SV=3
NaN	NaN	22.8617	NaN	NaN	NaN						2	2	2	1.5	1.5	1.5	194.31	0	3.9723	7764600	3	NaN	NaN	0	1	2	0	0	0	0	1	NaN	0	sp|Q9Y5S2|MRCKB_HUMAN	sp|Q9Y5S2|MRCKB_HUMAN	1827	sp|Q9Y5S2|MRCKB_HUMAN Serine/threonine-protein kinase MRCK beta OS=Homo sapiens OX=9606 GN=CDC42BPB PE=1 SV=2
NaN	NaN	23.7752	NaN	NaN	NaN						2	2	2	3.6	3.6	3.6	94.769	0	4.266	44118000	4	NaN	NaN	1	1	2	0	0	0	0	1	NaN	0	sp|Q9Y5Y6|ST14_HUMAN	sp|Q9Y5Y6|ST14_HUMAN	1831	sp|Q9Y5Y6|ST14_HUMAN Suppressor of tumorigenicity 14 protein OS=Homo sapiens OX=9606 GN=ST14 PE=1 SV=2
NaN	26.5267	NaN	NaN	NaN	NaN						2	2	2	5.5	5.5	5.5	44.387	0	6.2017	163640000	6	NaN	NaN	1	2	2	0	0	0	0	1	NaN	0	sp|Q9Y639|NPTN_HUMAN	sp|Q9Y639|NPTN_HUMAN	1832	sp|Q9Y639|NPTN_HUMAN Neuroplastin OS=Homo sapiens OX=9606 GN=NPTN PE=1 SV=2
28.3148	28.3284	28.3226	NaN	NaN	NaN						5	5	5	8.1	8.1	8.1	97.717	0	52.068	985340000	17	NaN	NaN	4	4	5	0	0	0	0	1	NaN	0	sp|Q9Y678|COPG1_HUMAN	sp|Q9Y678|COPG1_HUMAN	1834	sp|Q9Y678|COPG1_HUMAN Coatomer subunit gamma-1 OS=Homo sapiens OX=9606 GN=COPG1 PE=1 SV=1
29.7126	30.5827	29.3284	28.1275	NaN	NaN						16	16	16	26.2	26.2	26.2	106.69	0	70.329	3253700000	57	NaN	NaN	12	12	11	2	3	2	0	1	1.74708	0	sp|Q9Y6C2|EMIL1_HUMAN	sp|Q9Y6C2|EMIL1_HUMAN	1836	sp|Q9Y6C2|EMIL1_HUMAN EMILIN-1 OS=Homo sapiens OX=9606 GN=EMILIN1 PE=1 SV=3
NaN	NaN	25.7411	NaN	NaN	NaN						2	2	2	6.6	6.6	6.6	33.331	0	2.6022	138840000	4	NaN	NaN	1	1	2	0	0	0	0	1	NaN	0	sp|Q9Y6C9|MTCH2_HUMAN	sp|Q9Y6C9|MTCH2_HUMAN	1837	sp|Q9Y6C9|MTCH2_HUMAN Mitochondrial carrier homolog 2 OS=Homo sapiens OX=9606 GN=MTCH2 PE=1 SV=1
NaN	25.7804	25.7509	NaN	NaN	NaN						3	3	3	8.1	8.1	8.1	49.307	0	4.9412	139520000	6	NaN	NaN	1	2	3	0	0	0	0	1	NaN	0	sp|Q9Y6E0|STK24_HUMAN;sp|Q9P289|STK26_HUMAN;sp|O00506|STK25_HUMAN	sp|Q9Y6E0|STK24_HUMAN;sp|Q9P289|STK26_HUMAN;sp|O00506|STK25_HUMAN	1838	sp|Q9Y6E0|STK24_HUMAN Serine/threonine-protein kinase 24 OS=Homo sapiens OX=9606 GN=STK24 PE=1 SV=1;sp|Q9P289|STK26_HUMAN Serine/threonine-protein kinase 26 OS=Homo sapiens OX=9606 GN=STK26 PE=1 SV=2;sp|O00506|STK25_HUMAN Serine/threonine-protein kinase 25
NaN	26.7699	NaN	NaN	NaN	NaN						6	6	6	18.4	18.4	18.4	56.578	0	9.9191	180100000	10	NaN	NaN	2	3	2	0	0	0	0	1	NaN	0	sp|Q9Y6G9|DC1L1_HUMAN	sp|Q9Y6G9|DC1L1_HUMAN	1839	sp|Q9Y6G9|DC1L1_HUMAN Cytoplasmic dynein 1 light intermediate chain 1 OS=Homo sapiens OX=9606 GN=DYNC1LI1 PE=1 SV=3
28.0689	28.0483	27.865	NaN	NaN	NaN						7	7	7	7.5	7.5	7.5	121.17	0	17.358	796270000	17	NaN	NaN	5	5	6	1	0	0	0	1	NaN	0	sp|Q9Y6K5|OAS3_HUMAN	sp|Q9Y6K5|OAS3_HUMAN	1842	sp|Q9Y6K5|OAS3_HUMAN 2-5-oligoadenylate synthase 3 OS=Homo sapiens OX=9606 GN=OAS3 PE=1 SV=3
NaN	NaN	24.4642	NaN	NaN	NaN						2	2	2	5	5	5	66.121	0	13.968	61632000	6	NaN	NaN	1	1	1	0	1	1	0	1	NaN	0	sp|Q9Y6M1|IF2B2_HUMAN	sp|Q9Y6M1|IF2B2_HUMAN	1843	sp|Q9Y6M1|IF2B2_HUMAN Insulin-like growth factor 2 mRNA-binding protein 2 OS=Homo sapiens OX=9606 GN=IGF2BP2 PE=1 SV=2
27.6548	27.7088	27.6009	NaN	NaN	NaN						5	5	5	33.5	33.5	33.5	21.831	0	14.744	659820000	12	NaN	NaN	2	4	3	1	1	1	0	1	NaN	0	sp|Q9Y6M9|NDUB9_HUMAN	sp|Q9Y6M9|NDUB9_HUMAN	1845	sp|Q9Y6M9|NDUB9_HUMAN NADH dehydrogenase [ubiquinone] 1 beta subcomplex subunit 9 OS=Homo sapiens OX=9606 GN=NDUFB9 PE=1 SV=3
26.9337	27.1153	26.5618	NaN	NaN	NaN						4	4	4	14.2	14.2	14.2	49.96	0	16.688	361960000	16	NaN	NaN	4	4	4	0	0	0	0	1	NaN	0	sp|Q9Y6N5|SQOR_HUMAN	sp|Q9Y6N5|SQOR_HUMAN	1846	sp|Q9Y6N5|SQOR_HUMAN Sulfide:quinone oxidoreductase, mitochondrial OS=Homo sapiens OX=9606 GN=SQOR PE=1 SV=1
NaN	25.9922	26.0481	NaN	NaN	NaN						3	3	3	5.2	5.2	5.2	111.08	0	6.3978	169590000	5	NaN	NaN	1	2	3	0	0	0	0	0.889076	NaN	0	sp|Q9Y6Y8|S23IP_HUMAN	sp|Q9Y6Y8|S23IP_HUMAN	1848	sp|Q9Y6Y8|S23IP_HUMAN SEC23-interacting protein OS=Homo sapiens OX=9606 GN=SEC23IP PE=1 SV=1

## Sheet: colon
LFQ intensity TD1	LFQ intensity TD2	LFQ intensity TD3	LFQ intensity X1	LFQ intensity X2	LFQ intensity X3	Only identified by site	Reverse	Potential contaminant	Sulfation (Y) site IDs	Welch's T-test Significant TD_X	Welch's T-test significant	Peptides	Razor + unique peptides	Unique peptides	Sequence coverage [%]	Unique + razor sequence coverage [%]	Unique sequence coverage [%]	Mol. weight [kDa]	Q-value	Score	Intensity	MS/MS count	Sequence coverage TD1 [%]	Sequence coverage TD2 [%]	Sequence coverage TD3 [%]	Sequence coverage X1 [%]	Sequence coverage X2 [%]	Sequence coverage X3 [%]	-Log Welch's T-test p-value TD_X	Welch's T-test q-value TD_X	Welch's T-test Difference TD_X	Welch's T-test Test statistic TD_X	Protein IDs	Majority protein IDs	id	Fasta headers
30.7879	30.9761	30.8753	30.0897	30.2005	30.3229				51	+	TD_X	81	81	81	57.4	57.4	57.4	172.77	0	323.31	7733200000	579	51.9	49.4	48.6	38.8	41.4	40.9	2.75995	0.00355556	0.675406	7.80227	sp|O15061|SYNEM_HUMAN;REV__sp|Q9Y2K3|MYH15_HUMAN;REV__rev_sp|O15230|LAMA5_HUMAN	sp|O15061|SYNEM_HUMAN	97	sp|O15061|SYNEM_HUMAN Synemin OS=Homo sapiens OX=9606 GN=SYNM PE=1 SV=2
34.5151	34.459	33.8324	33.7756	34.4648	34.1228				66			41	5	2	71.4	12.5	8.8	42.019	0	35.159	118310000000	135	58.6	62.1	61.5	70.3	67.4	68.4	0.191292	0.757444	0.147779	0.499715	sp|P68032|ACTC_HUMAN;sp|P68133|ACTS_HUMAN	sp|P68032|ACTC_HUMAN;sp|P68133|ACTS_HUMAN	763	sp|P68032|ACTC_HUMAN Actin, alpha cardiac muscle 1 OS=Homo sapiens OX=9606 GN=ACTC1 PE=1 SV=1;sp|P68133|ACTS_HUMAN Actin, alpha skeletal muscle OS=Homo sapiens OX=9606 GN=ACTA1 PE=1 SV=1
22.8513	NaN	NaN	NaN	NaN	NaN				68			2	2	2	4.6	4.6	4.6	51.804	0.0010823	3.2393	7567300	2	4.6	0	0	0	0	3.7	0	1	NaN	0	sp|Q02790|FKBP4_HUMAN	sp|Q02790|FKBP4_HUMAN	806	sp|Q02790|FKBP4_HUMAN Peptidyl-prolyl cis-trans isomerase FKBP4 OS=Homo sapiens OX=9606 GN=FKBP4 PE=1 SV=3
NaN	NaN	NaN	23.0083	23.5858	23.5859				76			5	5	5	31.5	31.5	31.5	32.66	0	13.677	24719000	13	5.9	0	0	13.8	23.2	22.1	0	1	NaN	0	sp|Q15181|IPYR_HUMAN	sp|Q15181|IPYR_HUMAN	904	sp|Q15181|IPYR_HUMAN Inorganic pyrophosphatase OS=Homo sapiens OX=9606 GN=PPA1 PE=1 SV=2
NaN	NaN	24.7562	NaN	NaN	NaN				81			2	2	2	1.3	1.3	1.3	481.89	0	6.9313	29926000	3	0	0	1.3	0	0	0	0	1	NaN	0	sp|Q7Z6Z7|HUWE1_HUMAN	sp|Q7Z6Z7|HUWE1_HUMAN	965	sp|Q7Z6Z7|HUWE1_HUMAN E3 ubiquitin-protein ligase HUWE1 OS=Homo sapiens OX=9606 GN=HUWE1 PE=1 SV=3
28.7813	28.713	28.6814	29.1304	29.083	28.8031				96			46	46	46	35.9	35.9	35.9	142.51	0	323.31	1861100000	273	19.9	20.7	20.4	28.1	30	28.6	0.994052	0.0638779	-0.280263	-2.63646	sp|Q9BX66|SRBS1_HUMAN	sp|Q9BX66|SRBS1_HUMAN	1061	sp|Q9BX66|SRBS1_HUMAN Sorbin and SH3 domain-containing protein 1 OS=Homo sapiens OX=9606 GN=SORBS1 PE=1 SV=3
30.9287	30.4717	30.9776	28.6339	28.8639	29.0251				111	+	TD_X	45	45	45	48.5	48.5	48.5	117.51	0	323.31	7009000000	427	41.8	41.2	41.3	29.8	30.8	32	3.00876	0	1.95167	9.9032	sp|Q9UMS6|SYNP2_HUMAN	sp|Q9UMS6|SYNP2_HUMAN	1143	sp|Q9UMS6|SYNP2_HUMAN Synaptopodin-2 OS=Homo sapiens OX=9606 GN=SYNPO2 PE=1 SV=2
NaN	NaN	NaN	NaN	24.6287	NaN				113			3	3	3	3.7	3.7	3.7	141.54	0	4.1666	9099100	2	0	0	1.3	0	1.3	1.1	0	1	NaN	0	sp|Q9UQE7|SMC3_HUMAN	sp|Q9UQE7|SMC3_HUMAN	1151	sp|Q9UQE7|SMC3_HUMAN Structural maintenance of chromosomes protein 3 OS=Homo sapiens OX=9606 GN=SMC3 PE=1 SV=2
29.5402	29.4864	29.5269	29.4535	29.3662	29.0825				105;106;107;108;109			62	62	61	55.3	55.3	54.6	185.7	0	323.31	3558800000	462	42.7	47.6	44.8	33.4	39	30.4	0.721496	0.139975	0.217124	1.91876	sp|Q9HBL0|TENS1_HUMAN;sp|Q68CZ2|TENS3_HUMAN	sp|Q9HBL0|TENS1_HUMAN	1091	sp|Q9HBL0|TENS1_HUMAN Tensin-1 OS=Homo sapiens OX=9606 GN=TNS1 PE=1 SV=2
NaN	NaN	20.7312	NaN	NaN	NaN				57;58			2	2	2	7.6	7.6	7.6	30.77	0.0021345	3.171	9077100	5	3.5	3.5	3.5	4.2	0	0	0	1	NaN	0	sp|P09038|FGF2_HUMAN	sp|P09038|FGF2_HUMAN	325	sp|P09038|FGF2_HUMAN Fibroblast growth factor 2 OS=Homo sapiens OX=9606 GN=FGF2 PE=1 SV=3
NaN	22.4468	NaN	NaN	NaN	NaN				70;71			2	2	2	2.8	2.8	2.8	172.46	0.0048309	2.5665	6472400	3	0	1.6	1.2	0	0	0	0	1	NaN	0	sp|Q13017|RHG05_HUMAN	sp|Q13017|RHG05_HUMAN	847	sp|Q13017|RHG05_HUMAN Rho GTPase-activating protein 5 OS=Homo sapiens OX=9606 GN=ARHGAP5 PE=1 SV=2
NaN	NaN	NaN	NaN	NaN	21.0177							2	2	2	48.5	48.5	48.5	7.4762	0	13.875	2350100	4	0	0	0	48.5	20.6	20.6	0	0.990595	NaN	0	sp|A6NKN8|PC4L1_HUMAN	sp|A6NKN8|PC4L1_HUMAN	67	sp|A6NKN8|PC4L1_HUMAN Purkinje cell protein 4-like protein 1 OS=Homo sapiens OX=9606 GN=PCP4L1 PE=3 SV=3
NaN	19.3984	NaN	NaN	NaN	NaN							2	2	2	2.1	2.1	2.1	105.34	0	4.9347	2297800	2	0	1.1	1	0	0	0	0	0.988933	NaN	0	sp|Q99613|EIF3C_HUMAN;sp|B5ME19|EIFCL_HUMAN	sp|Q99613|EIF3C_HUMAN;sp|B5ME19|EIFCL_HUMAN	68	sp|Q99613|EIF3C_HUMAN Eukaryotic translation initiation factor 3 subunit C OS=Homo sapiens OX=9606 GN=EIF3C PE=1 SV=1;sp|B5ME19|EIFCL_HUMAN Eukaryotic translation initiation factor 3 subunit C-like protein OS=Homo sapiens OX=9606 GN=EIF3CL PE=3 SV=1
NaN	NaN	NaN	NaN	21.6321	NaN							2	2	2	4.9	4.9	4.9	49.129	0	5.4588	1140000	3	3.3	3.3	0	0	1.6	0	0	0.987276	NaN	0	sp|O00148|DX39A_HUMAN;sp|Q13838|DX39B_HUMAN	sp|O00148|DX39A_HUMAN;sp|Q13838|DX39B_HUMAN	71	sp|O00148|DX39A_HUMAN ATP-dependent RNA helicase DDX39A OS=Homo sapiens OX=9606 GN=DDX39A PE=1 SV=2;sp|Q13838|DX39B_HUMAN Spliceosome RNA helicase DDX39B OS=Homo sapiens OX=9606 GN=DDX39B PE=1 SV=1
NaN	NaN	NaN	NaN	22.5188	NaN							2	2	2	13.4	13.4	13.4	36.071	0	16.998	3810000	8	0	0	0	4.9	13.4	13.4	0	0.985625	NaN	0	sp|O00151|PDLI1_HUMAN	sp|O00151|PDLI1_HUMAN	72	sp|O00151|PDLI1_HUMAN PDZ and LIM domain protein 1 OS=Homo sapiens OX=9606 GN=PDLIM1 PE=1 SV=4
26.0913	26.7631	26.5443	25.4879	25.4297	25.5644					+	TD_X	28	28	28	29.1	29.1	29.1	121.68	0	154.8	370280000	110	22	24.2	21.6	12.4	13.3	10.6	1.45856	0.0264242	0.972217	4.82228	sp|O00159|MYO1C_HUMAN	sp|O00159|MYO1C_HUMAN	73	sp|O00159|MYO1C_HUMAN Unconventional myosin-Ic OS=Homo sapiens OX=9606 GN=MYO1C PE=1 SV=4
NaN	NaN	NaN	24.0697	NaN	23.6256							2	2	2	21.3	21.3	21.3	20.332	0	91.743	11849000	10	0	0	0	21.3	21.3	21.3	0	0.98398	NaN	0	sp|O00193|SMAP_HUMAN	sp|O00193|SMAP_HUMAN	74	sp|O00193|SMAP_HUMAN Small acidic protein OS=Homo sapiens OX=9606 GN=SMAP PE=1 SV=1
NaN	NaN	NaN	NaN	21.6654	NaN							4	4	4	27	27	27	26.922	0	12.597	24090000	11	8.3	10.8	15.8	0	18.7	7.5	0	0.98234	NaN	0	sp|O00299|CLIC1_HUMAN	sp|O00299|CLIC1_HUMAN	76	sp|O00299|CLIC1_HUMAN Chloride intracellular channel protein 1 OS=Homo sapiens OX=9606 GN=CLIC1 PE=1 SV=4
NaN	NaN	21.6278	NaN	NaN	NaN							2	2	2	2.7	2.7	2.7	106.84	0	46.732	12377000	5	1.7	1.7	1.7	1	1	1	0	0.980705	NaN	0	sp|O00339|MATN2_HUMAN	sp|O00339|MATN2_HUMAN	78	sp|O00339|MATN2_HUMAN Matrilin-2 OS=Homo sapiens OX=9606 GN=MATN2 PE=1 SV=4
20.7476	NaN	NaN	NaN	NaN	NaN							2	2	2	2.4	2.4	2.4	123.63	0	6.1859	2718300	2	2.4	2.3	0	0	0	0	0	0.979076	NaN	0	sp|O00410|IPO5_HUMAN	sp|O00410|IPO5_HUMAN	79	sp|O00410|IPO5_HUMAN Importin-5 OS=Homo sapiens OX=9606 GN=IPO5 PE=1 SV=4
23.7261	23.3657	23.7701	NaN	NaN	NaN							7	7	7	10.1	10.1	10.1	89.86	0	23.328	46844000	15	5.6	4.4	7.2	1.5	0	1.3	0	0.977453	NaN	0	sp|O00423|EMAL1_HUMAN	sp|O00423|EMAL1_HUMAN	80	sp|O00423|EMAL1_HUMAN Echinoderm microtubule-associated protein-like 1 OS=Homo sapiens OX=9606 GN=EML1 PE=1 SV=3
NaN	22.1303	NaN	NaN	NaN	NaN							2	2	2	3.4	3.4	3.4	81.876	0	5.7955	9539100	4	2	3.4	2	0	0	0	0	0.975834	NaN	0	sp|O00429|DNM1L_HUMAN	sp|O00429|DNM1L_HUMAN	81	sp|O00429|DNM1L_HUMAN Dynamin-1-like protein OS=Homo sapiens OX=9606 GN=DNM1L PE=1 SV=2
NaN	NaN	NaN	NaN	21.6485	NaN							2	2	2	1.9	1.9	1.9	135.07	0.0011111	3.4445	2143600	3	0	0	0	0.9	0.9	1	0	0.974221	NaN	0	sp|O00533|NCHL1_HUMAN	sp|O00533|NCHL1_HUMAN	85	sp|O00533|NCHL1_HUMAN Neural cell adhesion molecule L1-like protein OS=Homo sapiens OX=9606 GN=CHL1 PE=1 SV=4
22.962	23.5174	23.2433	NaN	NaN	NaN							7	7	2	18.4	18.4	7.3	73.243	0	121.09	32711000	19	10.7	18.4	11.6	0	0	0	0	0.972614	NaN	0	sp|O00571|DDX3X_HUMAN	sp|O00571|DDX3X_HUMAN	87	sp|O00571|DDX3X_HUMAN ATP-dependent RNA helicase DDX3X OS=Homo sapiens OX=9606 GN=DDX3X PE=1 SV=3
NaN	NaN	NaN	28.6677	28.7215	28.9297							12	12	12	79.4	79.4	79.4	17.135	0	81.791	535090000	91	0	0	0	79.4	79.4	79.4	0	0.971012	NaN	0	sp|O14558|HSPB6_HUMAN	sp|O14558|HSPB6_HUMAN	90	sp|O14558|HSPB6_HUMAN Heat shock protein beta-6 OS=Homo sapiens OX=9606 GN=HSPB6 PE=1 SV=2
NaN	NaN	NaN	24.922	24.6613	24.5112							4	4	4	30.4	30.4	30.4	14.285	0	10.577	27855000	9	0	0	0	20	29.6	19.2	0	0.99899	NaN	0	sp|O14737|PDCD5_HUMAN	sp|O14737|PDCD5_HUMAN	92	sp|O14737|PDCD5_HUMAN Programmed cell death protein 5 OS=Homo sapiens OX=9606 GN=PDCD5 PE=1 SV=3
NaN	21.8077	22.6266	NaN	23.236	22.5201							3	3	3	12.9	12.9	12.9	27.887	0	8.8804	17995000	10	0	12.9	9.3	0	9.3	9.3	0.45574	0.300471	-0.660881	-1.21518	sp|O14818|PSA7_HUMAN;sp|Q8TAA3|PSMA8_HUMAN	sp|O14818|PSA7_HUMAN;sp|Q8TAA3|PSMA8_HUMAN	93	sp|O14818|PSA7_HUMAN Proteasome subunit alpha type-7 OS=Homo sapiens OX=9606 GN=PSMA7 PE=1 SV=1;sp|Q8TAA3|PSMA8_HUMAN Proteasome subunit alpha-type 8 OS=Homo sapiens OX=9606 GN=PSMA8 PE=2 SV=3
NaN	NaN	NaN	23.7466	24.2465	NaN							8	2	2	50.9	12.3	12.3	19.794	0	5.1698	14766000	7	15.8	21.6	15.8	45.6	39.8	39.2	0	1	NaN	0	sp|P19105|ML12A_HUMAN;sp|O14950|ML12B_HUMAN	sp|P19105|ML12A_HUMAN;sp|O14950|ML12B_HUMAN	95	sp|P19105|ML12A_HUMAN Myosin regulatory light chain 12A OS=Homo sapiens OX=9606 GN=MYL12A PE=1 SV=2;sp|O14950|ML12B_HUMAN Myosin regulatory light chain 12B OS=Homo sapiens OX=9606 GN=MYL12B PE=1 SV=2
24.2815	NaN	23.9127	NaN	NaN	NaN							10	10	10	14.9	14.9	14.9	115.28	0	151.41	56538000	19	6.4	6.5	5	1.7	0	4.6	0	1	NaN	0	sp|O14974|MYPT1_HUMAN	sp|O14974|MYPT1_HUMAN	96	sp|O14974|MYPT1_HUMAN Protein phosphatase 1 regulatory subunit 12A OS=Homo sapiens OX=9606 GN=PPP1R12A PE=1 SV=1
24.4744	24.6706	24.8044	NaN	NaN	NaN							4	4	4	17.4	17.4	17.4	20.546	0	13.731	87438000	17	17.4	17.4	17.4	13.5	6.2	13.5	0	1	NaN	0	sp|O15145|ARPC3_HUMAN	sp|O15145|ARPC3_HUMAN	99	sp|O15145|ARPC3_HUMAN Actin-related protein 2/3 complex subunit 3 OS=Homo sapiens OX=9606 GN=ARPC3 PE=1 SV=3
NaN	NaN	21.8738	NaN	NaN	NaN							2	2	2	9.9	9.9	9.9	23.818	0	3.9649	6896100	4	6.3	9.9	3.6	0	0	0	0	1	NaN	0	sp|O15173|PGRC2_HUMAN	sp|O15173|PGRC2_HUMAN	100	sp|O15173|PGRC2_HUMAN Membrane-associated progesterone receptor component 2 OS=Homo sapiens OX=9606 GN=PGRMC2 PE=1 SV=1
27.3027	27.2578	28.0931	25.1341	25.4738	25.9643					+	TD_X	31	31	31	13.5	13.5	13.5	399.73	0	323.31	727440000	122	8.6	8	11.8	1.8	2.5	3.9	2.28038	0.0106	2.02712	5.58713	sp|O15230|LAMA5_HUMAN;REV__rev_sp|P02675|FIBB_HUMAN	sp|O15230|LAMA5_HUMAN	101	sp|O15230|LAMA5_HUMAN Laminin subunit alpha-5 OS=Homo sapiens OX=9606 GN=LAMA5 PE=1 SV=8
NaN	NaN	NaN	NaN	NaN	NaN							2	2	2	3.6	3.6	3.6	75.25	0.0031024	2.949	0	2	1.9	1.6	0	0	0	0	NaN	1	0	NaN	sp|O15344|TRI18_HUMAN;sp|Q9UJV3|TRIM1_HUMAN	sp|O15344|TRI18_HUMAN;sp|Q9UJV3|TRIM1_HUMAN	102	sp|O15344|TRI18_HUMAN E3 ubiquitin-protein ligase Midline-1 OS=Homo sapiens OX=9606 GN=MID1 PE=1 SV=1;sp|Q9UJV3|TRIM1_HUMAN Probable E3 ubiquitin-protein ligase MID2 OS=Homo sapiens OX=9606 GN=MID2 PE=1 SV=3
NaN	NaN	NaN	NaN	NaN	22.1786							2	2	2	11.1	11.1	11.1	29.815	0	5.3679	3545600	4	0	0	0	5.7	5.7	11.1	0	1	NaN	0	sp|O15400|STX7_HUMAN	sp|O15400|STX7_HUMAN	104	sp|O15400|STX7_HUMAN Syntaxin-7 OS=Homo sapiens OX=9606 GN=STX7 PE=1 SV=4
NaN	21.137	NaN	NaN	NaN	NaN							7	2	2	16.7	5.5	5.5	73.153	0.0011325	3.5974	4541200	4	3.5	13.3	9.8	0	0	0	0	1	NaN	0	sp|O15523|DDX3Y_HUMAN	sp|O15523|DDX3Y_HUMAN	105	sp|O15523|DDX3Y_HUMAN ATP-dependent RNA helicase DDX3Y OS=Homo sapiens OX=9606 GN=DDX3Y PE=1 SV=2
22.7572	NaN	NaN	NaN	NaN	NaN							4	4	4	8.8	8.8	8.8	56.65	0	13.14	18698000	9	4.5	4.5	6	0	2.8	0	0	1	NaN	0	sp|O43175|SERA_HUMAN	sp|O43175|SERA_HUMAN	106	sp|O43175|SERA_HUMAN D-3-phosphoglycerate dehydrogenase OS=Homo sapiens OX=9606 GN=PHGDH PE=1 SV=4
23.9036	NaN	24.4679	NaN	NaN	NaN							5	5	5	13.2	13.2	13.2	54.099	0	27.672	48627000	12	7.7	3.9	8.7	2.4	5.5	2.4	0	1	NaN	0	sp|O43237|DC1L2_HUMAN	sp|O43237|DC1L2_HUMAN	107	sp|O43237|DC1L2_HUMAN Cytoplasmic dynein 1 light intermediate chain 2 OS=Homo sapiens OX=9606 GN=DYNC1LI2 PE=1 SV=1
NaN	24.5112	24.3945	25.9004	26.4015	26.9728					+	TD_X	7	7	7	14.8	14.8	14.8	49.814	0	131.44	150890000	29	8	11.9	11.7	5.9	5.6	5.9	1.68137	0.0151807	-1.97205	-6.25581	sp|O43294|TGFI1_HUMAN	sp|O43294|TGFI1_HUMAN	109	sp|O43294|TGFI1_HUMAN Transforming growth factor beta-1-induced transcript 1 protein OS=Homo sapiens OX=9606 GN=TGFB1I1 PE=1 SV=2
NaN	NaN	NaN	NaN	NaN	20.5018							2	2	2	4.1	4.1	4.1	70.942	0.0011455	3.705	2322400	3	0	0	2.1	2.1	0	2.1	0	1	NaN	0	sp|O43390|HNRPR_HUMAN	sp|O43390|HNRPR_HUMAN	111	sp|O43390|HNRPR_HUMAN Heterogeneous nuclear ribonucleoprotein R OS=Homo sapiens OX=9606 GN=HNRNPR PE=1 SV=1
NaN	NaN	NaN	NaN	NaN	23.6283							2	2	2	12.8	12.8	12.8	32.251	0.0011086	3.4314	5775200	4	0	0	0	5.2	5.2	12.8	0	1	NaN	0	sp|O43396|TXNL1_HUMAN	sp|O43396|TXNL1_HUMAN	112	sp|O43396|TXNL1_HUMAN Thioredoxin-like protein 1 OS=Homo sapiens OX=9606 GN=TXNL1 PE=1 SV=3
22.924	NaN	23.1679	NaN	NaN	NaN							2	2	2	7.5	7.5	7.5	39.589	0	12.682	23224000	8	7.5	7.5	7.5	0	0	0	0	1	NaN	0	sp|O43488|ARK72_HUMAN;sp|Q8NHP1|ARK74_HUMAN	sp|O43488|ARK72_HUMAN;sp|Q8NHP1|ARK74_HUMAN	114	sp|O43488|ARK72_HUMAN Aflatoxin B1 aldehyde reductase member 2 OS=Homo sapiens OX=9606 GN=AKR7A2 PE=1 SV=3;sp|Q8NHP1|ARK74_HUMAN Aflatoxin B1 aldehyde reductase member 4 OS=Homo sapiens OX=9606 GN=AKR7L PE=2 SV=7
NaN	NaN	NaN	24.3766	23.7573	24.101							13	13	13	18.4	18.4	18.4	112.59	0	88.532	64613000	24	13.4	1.6	5.4	3.5	6.8	5.5	0	1	NaN	0	sp|O43491|E41L2_HUMAN	sp|O43491|E41L2_HUMAN	115	sp|O43491|E41L2_HUMAN Band 4.1-like protein 2 OS=Homo sapiens OX=9606 GN=EPB41L2 PE=1 SV=1
NaN	NaN	NaN	NaN	NaN	NaN							2	2	2	5.8	5.8	5.8	51.355	0	6.0994	0	2	3.3	0	2.4	0	0	0	NaN	1	0	NaN	sp|O43615|TIM44_HUMAN	sp|O43615|TIM44_HUMAN	118	sp|O43615|TIM44_HUMAN Mitochondrial import inner membrane translocase subunit TIM44 OS=Homo sapiens OX=9606 GN=TIMM44 PE=1 SV=2
26.5808	26.9877	26.8492	25.2096	25.1492	24.2923					+	TD_X	29	16	16	38.1	25.4	25.4	104.85	0	143.65	419150000	69	29	30.1	34.4	18.8	17.1	13	1.8793	0.0174328	1.92219	6.01796	sp|O43707|ACTN4_HUMAN	sp|O43707|ACTN4_HUMAN	121	sp|O43707|ACTN4_HUMAN Alpha-actinin-4 OS=Homo sapiens OX=9606 GN=ACTN4 PE=1 SV=2
NaN	NaN	NaN	24.7597	NaN	NaN							2	2	2	16.5	16.5	16.5	13.389	0	41.92	16068000	4	0	0	0	16.5	11.6	11.6	0	1	NaN	0	sp|O43768|ENSA_HUMAN	sp|O43768|ENSA_HUMAN	122	sp|O43768|ENSA_HUMAN Alpha-endosulfine OS=Homo sapiens OX=9606 GN=ENSA PE=1 SV=1
NaN	21.5402	NaN	NaN	NaN	NaN							4	4	4	7.8	7.8	7.8	62.942	0	8.6788	6750700	7	3.5	4.2	2.4	0	0	3.5	0	1	NaN	0	sp|O43776|SYNC_HUMAN	sp|O43776|SYNC_HUMAN	123	sp|O43776|SYNC_HUMAN Asparagine--tRNA ligase, cytoplasmic OS=Homo sapiens OX=9606 GN=NARS PE=1 SV=1
NaN	NaN	NaN	NaN	NaN	23.0585							2	2	2	5.8	5.8	5.8	45.283	0.0011287	3.5941	18732000	3	0	2.8	0	0	3	3	0	1	NaN	0	sp|O43813|LANC1_HUMAN	sp|O43813|LANC1_HUMAN	124	sp|O43813|LANC1_HUMAN LanC-like protein 1 OS=Homo sapiens OX=9606 GN=LANCL1 PE=1 SV=1
NaN	NaN	NaN	NaN	23.3331	NaN							4	4	4	20.3	20.3	20.3	37.106	0	8.8835	8379500	4	0	0	0	0	16.8	3.5	0	1	NaN	0	sp|O43852|CALU_HUMAN	sp|O43852|CALU_HUMAN	125	sp|O43852|CALU_HUMAN Calumenin OS=Homo sapiens OX=9606 GN=CALU PE=1 SV=2
24.4948	NaN	NaN	NaN	NaN	NaN							4	4	4	4.1	4.1	4.1	110.4	0	48.826	57997000	10	3.9	1.2	2.1	1.7	1.7	3.2	0	1	NaN	0	sp|O60237|MYPT2_HUMAN	sp|O60237|MYPT2_HUMAN	126	sp|O60237|MYPT2_HUMAN Protein phosphatase 1 regulatory subunit 12B OS=Homo sapiens OX=9606 GN=PPP1R12B PE=1 SV=2
NaN	20.9403	NaN	NaN	NaN	NaN							2	2	2	6.1	6.1	6.1	73.259	0	7.9458	2278300	2	0	3.7	2.4	0	0	0	0	1	NaN	0	sp|O60331|PI51C_HUMAN	sp|O60331|PI51C_HUMAN	127	sp|O60331|PI51C_HUMAN Phosphatidylinositol 4-phosphate 5-kinase type-1 gamma OS=Homo sapiens OX=9606 GN=PIP5K1C PE=1 SV=2
NaN	NaN	NaN	NaN	21.7265	NaN							3	3	3	9.2	9.2	9.2	58.47	0	7.0416	2431300	5	1.9	4.6	1.9	2.7	2.7	0	0	1	NaN	0	sp|O60749|SNX2_HUMAN	sp|O60749|SNX2_HUMAN	132	sp|O60749|SNX2_HUMAN Sorting nexin-2 OS=Homo sapiens OX=9606 GN=SNX2 PE=1 SV=2
NaN	NaN	21.0786	NaN	NaN	NaN							2	2	2	16.3	16.3	16.3	19.258	0	4.095	7198800	4	10.1	6.2	6.2	0	0	0	0	0.969414	NaN	0	sp|O60831|PRAF2_HUMAN	sp|O60831|PRAF2_HUMAN	133	sp|O60831|PRAF2_HUMAN PRA1 family protein 2 OS=Homo sapiens OX=9606 GN=PRAF2 PE=1 SV=1
23.0861	22.482	22.6472	23.3768	24.1844	24.5676					+	TD_X	3	3	3	18.9	18.9	18.9	16.368	0	15.891	42168000	17	18.2	18.2	18.2	8.8	18.9	18.2	1.33897	0.0361869	-1.30453	-3.3063	sp|O60869|EDF1_HUMAN	sp|O60869|EDF1_HUMAN	134	sp|O60869|EDF1_HUMAN Endothelial differentiation-related factor 1 OS=Homo sapiens OX=9606 GN=EDF1 PE=1 SV=1
26.4339	26.5876	26.5605	26.8544	26.8419	26.5271							18	18	18	35.3	35.3	35.3	66.193	0	130.89	474250000	84	22.6	24.6	24.3	19	20.5	23.6	0.760639	0.129842	-0.213791	-1.82564	sp|O75083|WDR1_HUMAN	sp|O75083|WDR1_HUMAN	137	sp|O75083|WDR1_HUMAN WD repeat-containing protein 1 OS=Homo sapiens OX=9606 GN=WDR1 PE=1 SV=4
25.2345	25.9709	25.8511	NaN	NaN	NaN							11	11	11	22.8	22.8	22.8	77.134	0	64.484	181980000	28	13.6	15	16.1	2.3	2.2	2.1	0	0.966236	NaN	0	sp|O75112|LDB3_HUMAN	sp|O75112|LDB3_HUMAN	138	sp|O75112|LDB3_HUMAN LIM domain-binding protein 3 OS=Homo sapiens OX=9606 GN=LDB3 PE=1 SV=2
20.9187	NaN	NaN	NaN	NaN	NaN							3	2	2	3.4	2.2	2.2	160.9	0	8.1935	3041600	5	3.4	0.9	1.2	0	0	0	0	0.908173	NaN	0	sp|O75116|ROCK2_HUMAN	sp|O75116|ROCK2_HUMAN	139	sp|O75116|ROCK2_HUMAN Rho-associated protein kinase 2 OS=Homo sapiens OX=9606 GN=ROCK2 PE=1 SV=4
NaN	NaN	NaN	NaN	NaN	21.1481							2	2	2	3.7	3.7	3.7	60.13	0	4.5472	8446700	5	1.7	1.7	1.7	0	2	2	0	0.964655	NaN	0	sp|O75131|CPNE3_HUMAN;sp|Q96FN4|CPNE2_HUMAN;sp|Q8IYJ1|CPNE9_HUMAN;sp|Q96A23|CPNE4_HUMAN;sp|O95741|CPNE6_HUMAN;sp|Q86YQ8|CPNE8_HUMAN;sp|Q9HCH3|CPNE5_HUMAN;sp|Q9UBL6|CPNE7_HUMAN	sp|O75131|CPNE3_HUMAN;sp|Q96FN4|CPNE2_HUMAN;sp|Q8IYJ1|CPNE9_HUMAN;sp|Q96A23|CPNE4_HUMAN;sp|O95741|CPNE6_HUMAN;sp|Q86YQ8|CPNE8_HUMAN;sp|Q9HCH3|CPNE5_HUMAN;sp|Q9UBL6|CPNE7_HUMAN	140	sp|O75131|CPNE3_HUMAN Copine-3 OS=Homo sapiens OX=9606 GN=CPNE3 PE=1 SV=1;sp|Q96FN4|CPNE2_HUMAN Copine-2 OS=Homo sapiens OX=9606 GN=CPNE2 PE=1 SV=3;sp|Q8IYJ1|CPNE9_HUMAN Copine-9 OS=Homo sapiens OX=9606 GN=CPNE9 PE=1 SV=3;sp|Q96A23|CPNE4_HUMAN Copine-4 OS=
NaN	NaN	19.1621	NaN	NaN	NaN							2	2	2	2.2	2.2	2.2	135.25	0	7.7576	619540	4	1.1	1.1	2.2	0	0	0	0	0.932601	NaN	0	sp|O75155|CAND2_HUMAN	sp|O75155|CAND2_HUMAN	141	sp|O75155|CAND2_HUMAN Cullin-associated NEDD8-dissociated protein 2 OS=Homo sapiens OX=9606 GN=CAND2 PE=1 SV=3
NaN	20.8145	NaN	NaN	NaN	NaN							2	2	2	8	8	8	36.087	0.002103	3.0468	4235100	3	0	8	4.6	0	0	0	0	0.931128	NaN	0	sp|O75190|DNJB6_HUMAN	sp|O75190|DNJB6_HUMAN	142	sp|O75190|DNJB6_HUMAN DnaJ homolog subfamily B member 6 OS=Homo sapiens OX=9606 GN=DNAJB6 PE=1 SV=2
23.1306	NaN	NaN	NaN	NaN	NaN							2	2	2	23	23	23	21.868	0	21.385	10270000	6	17.3	5.8	5.8	5.8	5.8	5.8	0	0.929659	NaN	0	sp|O75340|PDCD6_HUMAN	sp|O75340|PDCD6_HUMAN	144	sp|O75340|PDCD6_HUMAN Programmed cell death protein 6 OS=Homo sapiens OX=9606 GN=PDCD6 PE=1 SV=1
NaN	NaN	NaN	NaN	25.8663	26.1095							7	7	7	42.6	42.6	42.6	12.855	0	18.019	54643000	14	0	0	0	9.3	35.2	42.6	0	0.928195	NaN	0	sp|O75347|TBCA_HUMAN	sp|O75347|TBCA_HUMAN	145	sp|O75347|TBCA_HUMAN Tubulin-specific chaperone A OS=Homo sapiens OX=9606 GN=TBCA PE=1 SV=3
NaN	NaN	21.3013	NaN	NaN	NaN							2	2	2	7.3	7.3	7.3	48.897	0.0011494	3.7567	4217000	2	0	4.6	2.7	0	0	0	0	0.926736	NaN	0	sp|Q9UN37|VPS4A_HUMAN;sp|O75351|VPS4B_HUMAN;sp|Q6PIW4|FIGL1_HUMAN	sp|Q9UN37|VPS4A_HUMAN;sp|O75351|VPS4B_HUMAN;sp|Q6PIW4|FIGL1_HUMAN	147	sp|Q9UN37|VPS4A_HUMAN Vacuolar protein sorting-associated protein 4A OS=Homo sapiens OX=9606 GN=VPS4A PE=1 SV=1;sp|O75351|VPS4B_HUMAN Vacuolar protein sorting-associated protein 4B OS=Homo sapiens OX=9606 GN=VPS4B PE=1 SV=2;sp|Q6PIW4|FIGL1_HUMAN Fidgetin-l
24.5757	25.0338	24.6867	NaN	NaN	NaN							9	9	9	33.1	33.1	33.1	39.617	0	44.908	111000000	28	22.3	30.1	24.7	5.4	6.5	3	0	0.925281	NaN	0	sp|O75367|H2AY_HUMAN;sp|Q9P0M6|H2AW_HUMAN	sp|O75367|H2AY_HUMAN	148	sp|O75367|H2AY_HUMAN Core histone macro-H2A.1 OS=Homo sapiens OX=9606 GN=H2AFY PE=1 SV=4
21.4109	21.6547	21.337	26.8952	27.6375	27.1529					+	TD_X	10	10	10	78.9	78.9	78.9	12.774	0	35.875	174420000	43	15.8	15.8	15.8	55.3	78.9	55.3	3.56083	0	-5.761	-24.2213	sp|O75368|SH3L1_HUMAN	sp|O75368|SH3L1_HUMAN	149	sp|O75368|SH3L1_HUMAN SH3 domain-binding glutamic acid-rich-like protein OS=Homo sapiens OX=9606 GN=SH3BGRL PE=1 SV=1
NaN	23.4779	NaN	NaN	NaN	NaN							4	4	4	10.1	10.1	10.1	51.712	0	8.1442	27817000	13	3.4	7.7	3.4	3.4	3.4	5.8	0	0.923831	NaN	0	sp|O75390|CISY_HUMAN	sp|O75390|CISY_HUMAN	150	sp|O75390|CISY_HUMAN Citrate synthase, mitochondrial OS=Homo sapiens OX=9606 GN=CS PE=1 SV=2
NaN	NaN	NaN	22.6399	NaN	NaN							4	4	4	10.9	10.9	10.9	60.103	0	35.582	11944000	9	4.7	2.1	2.1	6.2	5.1	2.6	0	0.922385	NaN	0	sp|O75475|PSIP1_HUMAN	sp|O75475|PSIP1_HUMAN	152	sp|O75475|PSIP1_HUMAN PC4 and SFRS1-interacting protein OS=Homo sapiens OX=9606 GN=PSIP1 PE=1 SV=1
NaN	21.7966	NaN	NaN	NaN	NaN							2	2	2	10.6	10.6	10.6	30.241	0	5.9241	7311100	6	5.7	10.6	5.7	0	0	0	0	0.920944	NaN	0	sp|O75489|NDUS3_HUMAN	sp|O75489|NDUS3_HUMAN	153	sp|O75489|NDUS3_HUMAN NADH dehydrogenase [ubiquinone] iron-sulfur protein 3, mitochondrial OS=Homo sapiens OX=9606 GN=NDUFS3 PE=1 SV=1
NaN	NaN	NaN	NaN	NaN	NaN							2	2	2	8.8	8.8	8.8	42.075	0.0011173	3.4979	0	2	0	0	0	0	8.8	0	NaN	1	0	NaN	sp|O75781|PALM_HUMAN	sp|O75781|PALM_HUMAN	157	sp|O75781|PALM_HUMAN Paralemmin-1 OS=Homo sapiens OX=9606 GN=PALM PE=1 SV=2
21.938	22.1588	22.0919	NaN	NaN	NaN							3	3	3	8.7	8.7	8.7	46.659	0	7.8539	18382000	12	6	6	6	5.8	5.8	3.1	0	0.919507	NaN	0	sp|O75874|IDHC_HUMAN	sp|O75874|IDHC_HUMAN	159	sp|O75874|IDHC_HUMAN Isocitrate dehydrogenase [NADP] cytoplasmic OS=Homo sapiens OX=9606 GN=IDH1 PE=1 SV=2
24.2237	24.8513	24.6727	NaN	NaN	NaN							4	4	4	21.3	21.3	21.3	21.614	0	145.16	83911000	12	16	20.7	20.7	0	0	10.6	0	0.918075	NaN	0	sp|O75915|PRAF3_HUMAN	sp|O75915|PRAF3_HUMAN	161	sp|O75915|PRAF3_HUMAN PRA1 family protein 3 OS=Homo sapiens OX=9606 GN=ARL6IP5 PE=1 SV=1
NaN	20.1766	NaN	NaN	NaN	NaN							2	2	2	1.1	1.1	1.1	237.29	0	4.6799	1850300	4	0.4	1.1	0	0	0	0	0	0.916647	NaN	0	sp|O75923|DYSF_HUMAN	sp|O75923|DYSF_HUMAN	162	sp|O75923|DYSF_HUMAN Dysferlin OS=Homo sapiens OX=9606 GN=DYSF PE=1 SV=1
NaN	NaN	22.3489	NaN	NaN	NaN							2	2	2	3.2	3.2	3.2	99.984	0.0030581	2.8935	7546700	4	1.4	0	3.2	0	0	0	0	0.915224	NaN	0	sp|O76074|PDE5A_HUMAN	sp|O76074|PDE5A_HUMAN	164	sp|O76074|PDE5A_HUMAN cGMP-specific 3,5-cyclic phosphodiesterase OS=Homo sapiens OX=9606 GN=PDE5A PE=1 SV=2
24.1355	23.7649	24.3218	NaN	NaN	NaN							4	4	4	30.1	30.1	30.1	23.693	0	37.31	60245000	12	30.1	13.7	17.8	0	6.4	6.4	0	0.913805	NaN	0	sp|O94811|TPPP_HUMAN	sp|O94811|TPPP_HUMAN	166	sp|O94811|TPPP_HUMAN Tubulin polymerization-promoting protein OS=Homo sapiens OX=9606 GN=TPPP PE=1 SV=1
26.6057	26.3361	26.6536	26.0682	26.2042	27.0581							20	20	20	26.7	26.7	26.7	124.11	0	65.389	513730000	87	20.5	14.2	20.4	5.3	6.6	5.3	0.0928262	0.916459	0.0883026	0.271562	sp|O94875|SRBS2_HUMAN	sp|O94875|SRBS2_HUMAN	167	sp|O94875|SRBS2_HUMAN Sorbin and SH3 domain-containing protein 2 OS=Homo sapiens OX=9606 GN=SORBS2 PE=1 SV=3
NaN	20.9151	NaN	NaN	NaN	NaN							2	2	2	10.3	10.3	10.3	37.839	0	28.383	7365900	4	3.5	3.5	10.3	0	0	0	0	0.91239	NaN	0	sp|O94905|ERLN2_HUMAN;sp|O75477|ERLN1_HUMAN	sp|O94905|ERLN2_HUMAN;sp|O75477|ERLN1_HUMAN	169	sp|O94905|ERLN2_HUMAN Erlin-2 OS=Homo sapiens OX=9606 GN=ERLIN2 PE=1 SV=1;sp|O75477|ERLN1_HUMAN Erlin-1 OS=Homo sapiens OX=9606 GN=ERLIN1 PE=1 SV=1
NaN	NaN	22.425	NaN	NaN	NaN							2	2	2	24.8	24.8	24.8	12.551	0.0011561	3.831	13553000	3	15.9	0	15.9	8.8	0	0	0	0.91098	NaN	0	sp|O95182|NDUA7_HUMAN	sp|O95182|NDUA7_HUMAN	170	sp|O95182|NDUA7_HUMAN NADH dehydrogenase [ubiquinone] 1 alpha subcomplex subunit 7 OS=Homo sapiens OX=9606 GN=NDUFA7 PE=1 SV=3
27.5412	27.5324	27.6481	25.208	24.7577	25.2488					+	TD_X	31	31	31	20	20	20	247.74	0	252.3	680600000	108	13.6	15	14.9	4.2	3.9	6.5	2.58149	0.00309677	2.50244	15.4776	sp|O95425|SVIL_HUMAN	sp|O95425|SVIL_HUMAN	172	sp|O95425|SVIL_HUMAN Supervillin OS=Homo sapiens OX=9606 GN=SVIL PE=1 SV=2
NaN	NaN	NaN	26.2022	26.183	26.0092							8	8	8	19.3	19.3	19.3	47.173	0	32.894	75199000	23	0	0	0	17.2	17.2	19.3	0	0.909574	NaN	0	sp|O95810|CAVN2_HUMAN	sp|O95810|CAVN2_HUMAN	177	sp|O95810|CAVN2_HUMAN Caveolae-associated protein 2 OS=Homo sapiens OX=9606 GN=CAVIN2 PE=1 SV=3
NaN	NaN	NaN	23.3581	23.7236	23.5369							4	4	4	27.5	27.5	27.5	23.772	0	9.3982	12736000	9	0	0	0	22.3	22.3	17.5	0	0.934079	NaN	0	sp|O95816|BAG2_HUMAN	sp|O95816|BAG2_HUMAN	178	sp|O95816|BAG2_HUMAN BAG family molecular chaperone regulator 2 OS=Homo sapiens OX=9606 GN=BAG2 PE=1 SV=1
NaN	NaN	NaN	25.3493	25.6722	NaN							3	3	3	10.3	10.3	10.3	61.594	0	9.4556	37235000	9	0	0	0	7	10.3	2.4	0	0.935562	NaN	0	sp|O95817|BAG3_HUMAN	sp|O95817|BAG3_HUMAN	179	sp|O95817|BAG3_HUMAN BAG family molecular chaperone regulator 3 OS=Homo sapiens OX=9606 GN=BAG3 PE=1 SV=3
NaN	19.5708	NaN	NaN	NaN	NaN							2	2	2	5.5	5.5	5.5	66.9	0	11.606	1647800	1	3.4	2.1	0	0	0	0	0	0.937049	NaN	0	sp|O95831|AIFM1_HUMAN	sp|O95831|AIFM1_HUMAN	180	sp|O95831|AIFM1_HUMAN Apoptosis-inducing factor 1, mitochondrial OS=Homo sapiens OX=9606 GN=AIFM1 PE=1 SV=1
NaN	NaN	NaN	NaN	NaN	23.0427							3	3	3	47	47	47	15.33	0	8.4034	8673600	8	0	0	15.7	15.7	26.1	36.6	0	0.952187	NaN	0	sp|P00167|CYB5_HUMAN	sp|P00167|CYB5_HUMAN	182	sp|P00167|CYB5_HUMAN Cytochrome b5 OS=Homo sapiens GN=CYB5A PE=1 SV=2
24.6367	25.1905	25.3123	26.5153	26.667	27.1154					+	TD_X	8	8	8	21.6	21.6	21.6	39.854	0	60.959	256040000	51	17.1	17.1	17.1	16.8	16	9.9	2.44723	0.00877778	-1.71935	-6.25026	sp|P00325|ADH1B_HUMAN;sp|P07327|ADH1A_HUMAN;sp|P00326|ADH1G_HUMAN	sp|P00325|ADH1B_HUMAN;sp|P07327|ADH1A_HUMAN	183	sp|P00325|ADH1B_HUMAN Alcohol dehydrogenase 1B OS=Homo sapiens OX=9606 GN=ADH1B PE=1 SV=2;sp|P07327|ADH1A_HUMAN Alcohol dehydrogenase 1A OS=Homo sapiens OX=9606 GN=ADH1A PE=1 SV=2
27.4465	27.4443	27.565	27.7193	28.2592	28.1118					+	TD_X	18	18	18	41.9	41.9	41.9	36.688	0	197.44	1006300000	58	21.1	34.6	35.8	22.6	23.8	22.9	1.15624	0.0431261	-0.544876	-3.2829	sp|P00338|LDHA_HUMAN	sp|P00338|LDHA_HUMAN	184	sp|P00338|LDHA_HUMAN L-lactate dehydrogenase A chain OS=Homo sapiens OX=9606 GN=LDHA PE=1 SV=2
27.2738	27.8129	27.4638	26.7761	27.2407	27.069							20	20	19	42.3	42.3	42.3	54.861	0	219.7	905730000	144	34.1	35.7	32.9	31.9	25	30.3	1.09499	0.0518413	0.488269	2.34581	sp|P00352|AL1A1_HUMAN	sp|P00352|AL1A1_HUMAN	185	sp|P00352|AL1A1_HUMAN Retinal dehydrogenase 1 OS=Homo sapiens OX=9606 GN=ALDH1A1 PE=1 SV=2
23.3236	23.5587	23.4024	NaN	NaN	NaN							5	5	5	13.6	13.6	13.6	61.397	0	13.136	39894000	15	11.5	11.5	11.5	0	3.4	5.6	0	0.963078	NaN	0	sp|P00367|DHE3_HUMAN;sp|P00366|DHE3_BOVIN;sp|P49448|DHE4_HUMAN	sp|P00367|DHE3_HUMAN;sp|P00366|DHE3_BOVIN;sp|P49448|DHE4_HUMAN	186	sp|P00367|DHE3_HUMAN Glutamate dehydrogenase 1, mitochondrial OS=Homo sapiens OX=9606 GN=GLUD1 PE=1 SV=2;sp|P00366|DHE3_BOVIN Glutamate dehydrogenase 1, mitochondrial OS=Bos taurus GN=GLUD1 PE=1 SV=2;sp|P49448|DHE4_HUMAN Glutamate dehydrogenase 2, mitochon
NaN	NaN	NaN	NaN	NaN	20.0725							3	3	3	15.9	15.9	15.9	34.234	0	9.1224	4705700	9	0	10.3	6.3	0	5.6	15.9	0	0.961507	NaN	0	sp|P00387|NB5R3_HUMAN	sp|P00387|NB5R3_HUMAN	187	sp|P00387|NB5R3_HUMAN NADH-cytochrome b5 reductase 3 OS=Homo sapiens OX=9606 GN=CYB5R3 PE=1 SV=3
22.7358	21.9427	22.2862	NaN	NaN	NaN							2	2	2	8.8	8.8	8.8	56.256	0	40.383	16954000	9	8.8	8.8	8.8	0	0	0	0	0.959941	NaN	0	sp|P00390|GSHR_HUMAN	sp|P00390|GSHR_HUMAN	188	sp|P00390|GSHR_HUMAN Glutathione reductase, mitochondrial OS=Homo sapiens OX=9606 GN=GSR PE=1 SV=2
NaN	NaN	NaN	NaN	NaN	24.2435							2	2	2	2.7	2.7	2.7	122.2	0	3.8986	7025900	2	0	0	0	0	0	2.7	0	0.95838	NaN	0	sp|P00450|CERU_HUMAN	sp|P00450|CERU_HUMAN	189	sp|P00450|CERU_HUMAN Ceruloplasmin OS=Homo sapiens OX=9606 GN=CP PE=1 SV=1
NaN	NaN	NaN	NaN	NaN	22.8767							4	4	4	9.2	9.2	9.2	83.266	0	9.3686	20634000	10	3.4	3.4	0	3.4	5.7	6.8	0	0.956825	NaN	0	sp|P00488|F13A_HUMAN	sp|P00488|F13A_HUMAN	190	sp|P00488|F13A_HUMAN Coagulation factor XIII A chain OS=Homo sapiens OX=9606 GN=F13A1 PE=1 SV=4
NaN	23.342	23.0758	NaN	NaN	NaN							4	4	4	9.3	9.3	9.3	47.517	0	9.3617	27618000	11	3	5.3	5.3	4	4	4	0	0.955274	NaN	0	sp|P00505|AATM_HUMAN	sp|P00505|AATM_HUMAN	191	sp|P00505|AATM_HUMAN Aspartate aminotransferase, mitochondrial OS=Homo sapiens OX=9606 GN=GOT2 PE=1 SV=3
27.8892	28.2691	27.7433	27.7242	27.5774	27.8538							18	18	18	52.5	52.5	52.5	44.614	0	236.25	1233200000	137	46.3	35.5	48.2	31.4	31.4	34.3	0.596893	0.194807	0.24874	1.41431	sp|P00558|PGK1_HUMAN;sp|P07205|PGK2_HUMAN	sp|P00558|PGK1_HUMAN	192	sp|P00558|PGK1_HUMAN Phosphoglycerate kinase 1 OS=Homo sapiens OX=9606 GN=PGK1 PE=1 SV=3
25.118	25.6105	26.0849	24.8128	25.1091	24.9588							9	9	9	50	50	50	21.635	0	34.762	218190000	37	31.4	45.9	46.4	9.8	26.3	15.5	0.860654	0.0924	0.644229	2.20671	sp|P00568|KAD1_HUMAN	sp|P00568|KAD1_HUMAN	193	sp|P00568|KAD1_HUMAN Adenylate kinase isoenzyme 1 OS=Homo sapiens OX=9606 GN=AK1 PE=1 SV=3
NaN	NaN	NaN	NaN	22.4742	NaN							2	2	2	3.7	3.7	3.7	70.036	0	7.6609	3273900	5	2.1	1.6	0	2.1	2.1	2.1	0	0.953728	NaN	0	sp|P00734|THRB_HUMAN	sp|P00734|THRB_HUMAN	194	sp|P00734|THRB_HUMAN Prothrombin OS=Homo sapiens OX=9606 GN=F2 PE=1 SV=2
NaN	NaN	NaN	27.744	27.7396	27.1989							9	9	9	18.5	18.5	18.5	45.205	0	36.511	218630000	35	2.2	2.2	0	17.2	15	18.5	0	0.950652	NaN	0	sp|P00738|HPT_HUMAN;sp|P00739|HPTR_HUMAN	sp|P00738|HPT_HUMAN	195	sp|P00738|HPT_HUMAN Haptoglobin OS=Homo sapiens OX=9606 GN=HP PE=1 SV=1
NaN	22.2681	NaN	NaN	NaN	NaN							2	2	2	15	15	15	27.033	0	4.9947	9258200	4	0	15	5.5	0	0	0	0	0.938541	NaN	0	sp|P00746|CFAD_HUMAN	sp|P00746|CFAD_HUMAN	196	sp|P00746|CFAD_HUMAN Complement factor D OS=Homo sapiens OX=9606 GN=CFD PE=1 SV=5
23.0096	NaN	23.2318	NaN	NaN	NaN							5	5	5	7.6	7.6	7.6	85.532	0	9.6534	34840000	11	5.5	1.2	6.3	0	1.3	1.3	0	0.949121	NaN	0	sp|P00751|CFAB_HUMAN	sp|P00751|CFAB_HUMAN	197	sp|P00751|CFAB_HUMAN Complement factor B OS=Homo sapiens OX=9606 GN=CFB PE=1 SV=2
25.3075	NaN	NaN	NaN	NaN	NaN							2	2	2	7.8	7.8	7.8	24.409	0	4.6251	74200000	5	7.8	0	3.5	0	0	0	0	0.947595	NaN	0	sp|P00761|TRYP_PIG	sp|P00761|TRYP_PIG	198	sp|P00761|TRYP_PIG Trypsin OS=Sus scrofa PE=1 SV=1
23.8573	23.2219	NaN	25.3535	25.3334	24.5345					+	TD_X	7	7	7	37.9	37.9	37.9	28.87	0	16.869	60922000	26	16.9	10.7	3.4	31.8	27.2	31.8	1.2861	0.0377982	-1.53418	-3.68134	sp|P00915|CAH1_HUMAN	sp|P00915|CAH1_HUMAN	199	sp|P00915|CAH1_HUMAN Carbonic anhydrase 1 OS=Homo sapiens GN=CA1 PE=1 SV=2
22.0591	NaN	NaN	NaN	NaN	NaN							2	2	2	16.5	16.5	16.5	29.246	0	8.3865	11094000	6	16.5	7.3	7.3	0	0	0	0	0.946074	NaN	0	sp|P00918|CAH2_HUMAN	sp|P00918|CAH2_HUMAN	200	sp|P00918|CAH2_HUMAN Carbonic anhydrase 2 OS=Homo sapiens GN=CA2 PE=1 SV=2
22.931	NaN	22.5753	NaN	NaN	NaN							5	5	5	12.9	12.9	12.9	46.53	0	12.819	15618000	9	12.9	0	12.9	0	4.6	0	0	0.944558	NaN	0	sp|P00966|ASSY_HUMAN	sp|P00966|ASSY_HUMAN	201	sp|P00966|ASSY_HUMAN Argininosuccinate synthase OS=Homo sapiens OX=9606 GN=ASS1 PE=1 SV=2
NaN	NaN	NaN	24.189	NaN	NaN							6	6	6	13.6	13.6	13.6	52.602	0	16.039	17358000	9	4.3	7.8	0	3.7	4.5	0	0	0.943046	NaN	0	sp|P01008|ANT3_HUMAN	sp|P01008|ANT3_HUMAN	203	sp|P01008|ANT3_HUMAN Antithrombin-III OS=Homo sapiens GN=SERPINC1 PE=1 SV=1
27.6111	27.3037	27.1305	29.0736	29.3497	29.0849					+	TD_X	23	23	23	54.8	54.8	54.8	46.736	0	215.62	1209100000	114	43.5	34.7	25.1	35.9	32.1	35.6	3.04201	0	-1.82095	-10.9035	sp|P01009|A1AT_HUMAN	sp|P01009|A1AT_HUMAN	204	sp|P01009|A1AT_HUMAN Alpha-1-antitrypsin OS=Homo sapiens OX=9606 GN=SERPINA1 PE=1 SV=3
25.3218	NaN	NaN	NaN	NaN	NaN							4	4	4	9.9	9.9	9.9	47.65	0	36.724	106480000	12	9.9	6.1	4.3	4.3	6.1	4.3	0	0.94154	NaN	0	sp|P01011|AACT_HUMAN	sp|P01011|AACT_HUMAN	205	sp|P01011|AACT_HUMAN Alpha-1-antichymotrypsin OS=Homo sapiens OX=9606 GN=SERPINA3 PE=1 SV=2
26.4324	26.2958	25.8377	26.5543	26.8881	26.7174							24	24	23	22.5	22.5	21.7	163.29	0	95.536	403310000	93	16.1	10.2	10	9.1	12.3	12.4	1.10526	0.0502903	-0.531294	-2.60374	sp|P01023|A2MG_HUMAN	sp|P01023|A2MG_HUMAN	206	sp|P01023|A2MG_HUMAN Alpha-2-macroglobulin OS=Homo sapiens OX=9606 GN=A2M PE=1 SV=3
26.4415	26.2971	26.1865	26.5246	26.7038	26.5739					+	TD_X	26	26	26	24.7	24.7	24.7	187.15	0	323.31	388340000	105	13.1	11.1	9.7	13.4	9.6	14.4	1.42887	0.02712	-0.292429	-3.20835	sp|P01024|CO3_HUMAN	sp|P01024|CO3_HUMAN	207	sp|P01024|CO3_HUMAN Complement C3 OS=Homo sapiens OX=9606 GN=C3 PE=1 SV=2
NaN	NaN	NaN	NaN	NaN	24.0984							2	2	2	4.3	4.3	4.3	71.957	0	13.55	18147000	4	0	3	0	1.4	3	3	0	0.940038	NaN	0	sp|P01042|KNG1_HUMAN	sp|P01042|KNG1_HUMAN	208	sp|P01042|KNG1_HUMAN Kininogen-1 OS=Homo sapiens OX=9606 GN=KNG1 PE=1 SV=2
24.7422	25.656	25.0846	26.2883	26.1634	26.3056					+	TD_X	5	5	5	52.3	52.3	52.3	11.765	0	107.59	223780000	57	48.6	35.5	48.6	39.3	35.5	35.5	1.29048	0.0381481	-1.09148	-4.03864	sp|P01834|IGKC_HUMAN;sp|P0DOX7|IGK_HUMAN	sp|P01834|IGKC_HUMAN;sp|P0DOX7|IGK_HUMAN	212	sp|P01834|IGKC_HUMAN Immunoglobulin kappa constant OS=Homo sapiens OX=9606 GN=IGKC PE=1 SV=2;sp|P0DOX7|IGK_HUMAN Immunoglobulin kappa light chain OS=Homo sapiens OX=9606 PE=1 SV=1
27.7108	27.6622	27.644	27.8544	28.0113	28.0706					+	TD_X	9	9	4	24.5	24.5	14.5	49.328	0	93.632	1148100000	102	24.5	24.5	24.5	16.5	11.6	16.5	1.48968	0.0239158	-0.306414	-4.5383	sp|P0DOX5|IGG1_HUMAN;sp|P01857|IGHG1_HUMAN;sp|P01861|IGHG4_HUMAN	sp|P0DOX5|IGG1_HUMAN;sp|P01857|IGHG1_HUMAN	213	sp|P0DOX5|IGG1_HUMAN Immunoglobulin gamma-1 heavy chain OS=Homo sapiens OX=9606 PE=1 SV=2;sp|P01857|IGHG1_HUMAN Immunoglobulin heavy constant gamma 1 OS=Homo sapiens OX=9606 GN=IGHG1 PE=1 SV=1
NaN	NaN	NaN	NaN	NaN	21.21							4	2	1	12	9.8	4.9	35.9	0	40.119	2079400	1	5.5	5.5	7.1	2.1	7.1	7.1	0	1	NaN	0	sp|P01859|IGHG2_HUMAN	sp|P01859|IGHG2_HUMAN	214	sp|P01859|IGHG2_HUMAN Immunoglobulin heavy constant gamma 2 OS=Homo sapiens OX=9606 GN=IGHG2 PE=1 SV=2
NaN	NaN	NaN	23.1587	22.8946	NaN							3	3	3	7.7	7.7	7.7	49.439	0	8.5716	11416000	10	2.6	2.6	2.6	5.1	5.1	5.1	0	0.967823	NaN	0	sp|P01871|IGHM_HUMAN;sp|P0DOX6|IGM_HUMAN	sp|P01871|IGHM_HUMAN;sp|P0DOX6|IGM_HUMAN	215	sp|P01871|IGHM_HUMAN Immunoglobulin heavy constant mu OS=Homo sapiens OX=9606 GN=IGHM PE=1 SV=4;sp|P0DOX6|IGM_HUMAN Immunoglobulin mu heavy chain OS=Homo sapiens OX=9606 PE=1 SV=2
NaN	NaN	NaN	NaN	NaN	21.7473							3	2	1	13.2	6.6	4.7	40.921	0	31.576	3759100	7	4.7	6.6	8.5	4.7	6.6	4.7	0	1	NaN	0	sp|P01892|1A02_HUMAN;sp|P18465|1B57_HUMAN;sp|P10319|1B58_HUMAN	sp|P01892|1A02_HUMAN	218	sp|P01892|1A02_HUMAN HLA class I histocompatibility antigen, A-2 alpha chain OS=Homo sapiens OX=9606 GN=HLA-A PE=1 SV=1
24.1329	NaN	NaN	24.0516	24.1116	NaN							10	3	3	67.3	27.9	27.9	16.055	0	14.134	42073000	13	55.8	48.3	55.1	60.5	61.2	47.6	0	1	0.0512762	0	sp|P02042|HBD_HUMAN;sp|P69892|HBG2_HUMAN;sp|P69891|HBG1_HUMAN;sp|P02100|HBE_HUMAN	sp|P02042|HBD_HUMAN	219	sp|P02042|HBD_HUMAN Hemoglobin subunit delta OS=Homo sapiens OX=9606 GN=HBD PE=1 SV=2
30.5167	30.0388	30.059	NaN	NaN	NaN							10	10	10	9.1	9.1	9.1	138.94	0	87.638	4114300000	52	6.8	7.7	7.3	0.6	0.6	0.6	0	1	NaN	0	sp|P02452|CO1A1_HUMAN	sp|P02452|CO1A1_HUMAN	220	sp|P02452|CO1A1_HUMAN Collagen alpha-1(I) chain OS=Homo sapiens OX=9606 GN=COL1A1 PE=1 SV=5
28.0175	28.5338	28.0303	NaN	NaN	NaN							3	3	3	3.1	3.1	3.1	138.56	0	87.197	1004800000	16	3.1	3.1	3.1	0.8	2	0	0	1	NaN	0	sp|P02461|CO3A1_HUMAN	sp|P02461|CO3A1_HUMAN	221	sp|P02461|CO3A1_HUMAN Collagen alpha-1(III) chain OS=Homo sapiens OX=9606 GN=COL3A1 PE=1 SV=4
25.4345	25.7078	25.9082	NaN	NaN	NaN							2	2	2	2.8	2.8	2.8	160.61	0	21.09	234360000	12	2.8	2.8	2.8	0	1	1	0	1	NaN	0	sp|P02462|CO4A1_HUMAN	sp|P02462|CO4A1_HUMAN	222	sp|P02462|CO4A1_HUMAN Collagen alpha-1(IV) chain OS=Homo sapiens OX=9606 GN=COL4A1 PE=1 SV=4
26.5726	27.4165	26.7488	28.5332	28.2876	28.4097					+	TD_X	11	11	11	58.9	58.9	58.9	20.159	0	109.62	815830000	79	48.6	48.6	48.6	38.9	58.9	58.9	1.66092	0.017619	-1.49749	-5.6168	sp|P02511|CRYAB_HUMAN	sp|P02511|CRYAB_HUMAN	223	sp|P02511|CRYAB_HUMAN Alpha-crystallin B chain OS=Homo sapiens OX=9606 GN=CRYAB PE=1 SV=2
28.4617	28.3965	28.1488	30.1294	29.4328	29.8678					+	TD_X	43	43	42	53.5	53.5	52.3	74.139	0	323.31	1954900000	219	34.9	31.6	33.7	44.6	42.5	46.5	2.07166	0.0118519	-1.47434	-6.57051	sp|P02545|LMNA_HUMAN;sp|P20700|LMNB1_HUMAN	sp|P02545|LMNA_HUMAN	224	sp|P02545|LMNA_HUMAN Prelamin-A/C OS=Homo sapiens OX=9606 GN=LMNA PE=1 SV=1
23.6498	23.4317	22.4543	29.5466	29.4714	29.0799					+	TD_X	28	28	28	69.7	69.7	69.7	30.777	0	147.37	748300000	92	15	15	15	62.9	63.7	63.7	2.92266	0	-6.18736	-15.6631	sp|P02647|APOA1_HUMAN	sp|P02647|APOA1_HUMAN	225	sp|P02647|APOA1_HUMAN Apolipoprotein A-I OS=Homo sapiens OX=9606 GN=APOA1 PE=1 SV=1
NaN	NaN	NaN	NaN	22.4785	NaN							2	2	2	9.1	9.1	9.1	36.154	0	10.389	2049800	3	0	0	0	0	9.1	4.4	0	1	NaN	0	sp|P02649|APOE_HUMAN	sp|P02649|APOE_HUMAN	226	sp|P02649|APOE_HUMAN Apolipoprotein E OS=Homo sapiens OX=9606 GN=APOE PE=1 SV=1
NaN	NaN	NaN	NaN	24.294	24.8325							3	3	3	22	22	22	11.175	0	4.4868	20654000	6	0	0	0	11	21	22	0	1	NaN	0	sp|P02652|APOA2_HUMAN	sp|P02652|APOA2_HUMAN	227	sp|P02652|APOA2_HUMAN Apolipoprotein A-II OS=Homo sapiens OX=9606 GN=APOA2 PE=1 SV=1
NaN	NaN	NaN	NaN	NaN	23.4658							2	2	2	34.3	34.3	34.3	10.852	0	61.178	12976000	4	0	0	0	16.2	34.3	16.2	0	1	NaN	0	sp|P02656|APOC3_HUMAN	sp|P02656|APOC3_HUMAN	228	sp|P02656|APOC3_HUMAN Apolipoprotein C-III OS=Homo sapiens OX=9606 GN=APOC3 PE=1 SV=1
26.8865	26.4867	26.2882	28.4882	28.2141	28.2934					+	TD_X	20	20	20	32.4	32.4	32.4	94.972	0	323.31	692880000	121	19.1	14.5	18.8	27.8	20.9	22.3	2.45611	0.00902857	-1.77812	-9.17179	sp|P02671|FIBA_HUMAN	sp|P02671|FIBA_HUMAN	229	sp|P02671|FIBA_HUMAN Fibrinogen alpha chain OS=Homo sapiens OX=9606 GN=FGA PE=1 SV=2
26.373	26.1351	25.7247	27.9604	27.7782	27.9134					+	TD_X	18	18	18	45.8	45.8	45.8	55.928	0	91.167	498430000	82	40.3	37.7	38.9	22.2	25.5	23.2	2.15204	0.0110833	-1.8064	-9.16624	sp|P02675|FIBB_HUMAN	sp|P02675|FIBB_HUMAN	230	sp|P02675|FIBB_HUMAN Fibrinogen beta chain OS=Homo sapiens OX=9606 GN=FGB PE=1 SV=2
25.926	25.5215	25.1047	26.3494	26.8905	26.8636					+	TD_X	9	9	9	26.5	26.5	26.5	51.511	0	52.669	215220000	42	12.8	15.2	9.5	21.2	21.2	24.1	1.72695	0.0155556	-1.18378	-4.00841	sp|P02679|FIBG_HUMAN	sp|P02679|FIBG_HUMAN	231	sp|P02679|FIBG_HUMAN Fibrinogen gamma chain OS=Homo sapiens OX=9606 GN=FGG PE=1 SV=3
25.0328	24.5797	25.1001	NaN	NaN	NaN							5	5	5	21.5	21.5	21.5	25.387	0	37.819	110930000	17	17	17	12.6	4.5	4.5	4.5	0	1	NaN	0	sp|P02743|SAMP_HUMAN	sp|P02743|SAMP_HUMAN	232	sp|P02743|SAMP_HUMAN Serum amyloid P-component OS=Homo sapiens OX=9606 GN=APCS PE=1 SV=2
NaN	22.3524	NaN	NaN	NaN	NaN							4	4	4	8.1	8.1	8.1	63.173	0	23.788	10075000	9	4.5	5.7	6.1	0	0	0	0	1	NaN	0	sp|P02748|CO9_HUMAN	sp|P02748|CO9_HUMAN	233	sp|P02748|CO9_HUMAN Complement component C9 OS=Homo sapiens OX=9606 GN=C9 PE=1 SV=2
NaN	NaN	NaN	23.511	NaN	NaN							2	2	2	10.4	10.4	10.4	38.177	0	3.9269	7858600	4	0	7.5	0	10.4	7.5	7.5	0	1	NaN	0	sp|P02750|A2GL_HUMAN	sp|P02750|A2GL_HUMAN	234	sp|P02750|A2GL_HUMAN Leucine-rich alpha-2-glycoprotein OS=Homo sapiens OX=9606 GN=LRG1 PE=1 SV=2
29.0096	29.1307	28.9606	28.2699	28.2873	28.1041					+	TD_X	51	51	51	29.5	29.5	29.5	262.62	0	323.31	2270900000	283	21.9	24.9	26.4	11.3	14.3	16.9	3.29174	0	0.813199	10.5292	sp|P02751|FINC_HUMAN	sp|P02751|FINC_HUMAN	235	sp|P02751|FINC_HUMAN Fibronectin OS=Homo sapiens OX=9606 GN=FN1 PE=1 SV=4
23.9857	24.3473	24.1108	NaN	23.4154	22.7357							2	2	2	7.7	7.7	7.7	38.999	0	13.502	68507000	18	7.7	7.7	7.7	0	7.7	7.7	0.770258	0.126293	1.07236	3.01209	sp|P02760|AMBP_HUMAN	sp|P02760|AMBP_HUMAN	236	sp|P02760|AMBP_HUMAN Protein AMBP OS=Homo sapiens OX=9606 GN=AMBP PE=1 SV=1
NaN	NaN	NaN	27.0362	27.3175	27.2375							4	4	3	29.9	29.9	25.4	23.511	0	8.16	159100000	16	0	0	0	11.9	29.9	11.9	0	1	NaN	0	sp|P02763|A1AG1_HUMAN	sp|P02763|A1AG1_HUMAN	237	sp|P02763|A1AG1_HUMAN Alpha-1-acid glycoprotein 1 OS=Homo sapiens OX=9606 GN=ORM1 PE=1 SV=1
NaN	NaN	NaN	25.8705	25.5685	25.2007							7	7	7	49.7	49.7	49.7	15.887	0	28.848	50526000	29	0	0	0	34	49.7	40.1	0	1	NaN	0	sp|P02766|TTHY_HUMAN	sp|P02766|TTHY_HUMAN	239	sp|P02766|TTHY_HUMAN Transthyretin OS=Homo sapiens OX=9606 GN=TTR PE=1 SV=1
30.5252	30.8237	30.4958	32.7542	33.1861	32.4576					+	TD_X	35	35	35	33.2	33.2	33.2	69.366	0	166.84	11006000000	273	22.2	23.2	21.3	30	31.7	30.2	2.52947	0.00290909	-2.18441	-9.25494	sp|P02768|ALBU_HUMAN;sp|P02769|ALBU_BOVIN	sp|P02768|ALBU_HUMAN	240	sp|P02768|ALBU_HUMAN Serum albumin OS=Homo sapiens GN=ALB PE=1 SV=2
NaN	NaN	NaN	NaN	23.6362	NaN							4	4	4	11.6	11.6	11.6	52.917	0	10.686	16109000	8	0	0	0	3.8	9.3	8.4	0	1	NaN	0	sp|P02774|VTDB_HUMAN	sp|P02774|VTDB_HUMAN	241	sp|P02774|VTDB_HUMAN Vitamin D-binding protein OS=Homo sapiens OX=9606 GN=GC PE=1 SV=2
26.9777	27.0446	26.7642	29.1014	29.1861	29.4617					+	TD_X	22	22	22	27.8	27.8	27.8	77.063	0	306.23	1368500000	126	15.2	14.9	19.8	14.2	23.4	22.1	3.96139	0	-2.32092	-16.8461	sp|P02787|TRFE_HUMAN	sp|P02787|TRFE_HUMAN	242	sp|P02787|TRFE_HUMAN Serotransferrin OS=Homo sapiens GN=TF PE=1 SV=3
NaN	NaN	NaN	26.8237	27.0201	27.0081							6	6	6	12.6	12.6	12.6	51.676	0	27.008	146030000	21	2.8	0	5.6	6.3	10.4	8	0	1	NaN	0	sp|P02790|HEMO_HUMAN	sp|P02790|HEMO_HUMAN	243	sp|P02790|HEMO_HUMAN Hemopexin OS=Homo sapiens OX=9606 GN=HPX PE=1 SV=2
24.5967	24.7247	24.4309	NaN	NaN	NaN							6	6	6	37.1	37.1	37.1	20.019	0	78.004	95928000	19	17.1	17.1	17.1	25.1	21.1	25.1	0	1	NaN	0	sp|P02792|FRIL_HUMAN	sp|P02792|FRIL_HUMAN	244	sp|P02792|FRIL_HUMAN Ferritin light chain OS=Homo sapiens OX=9606 GN=FTL PE=1 SV=2
NaN	NaN	NaN	24.4956	24.2377	24.1669							6	6	6	36.1	36.1	36.1	21.225	0	11.932	62922000	18	9.8	18	9.8	16.4	10.9	30.1	0	1	NaN	0	sp|P02794|FRIH_HUMAN	sp|P02794|FRIH_HUMAN	245	sp|P02794|FRIH_HUMAN Ferritin heavy chain OS=Homo sapiens OX=9606 GN=FTH1 PE=1 SV=2
24.8769	NaN	24.6877	25.0757	25.2519	24.8957							5	5	5	17.6	17.6	17.6	54.305	0	22.958	79881000	28	6.5	3.3	8.6	15.5	15.5	15.5	0.872481	0.0924058	-0.292092	-2.09026	sp|P04004|VTNC_HUMAN	sp|P04004|VTNC_HUMAN	246	sp|P04004|VTNC_HUMAN Vitronectin OS=Homo sapiens OX=9606 GN=VTN PE=1 SV=1
24.1739	NaN	24.0975	NaN	NaN	NaN							3	3	3	11.2	11.2	11.2	59.755	0	13.515	44383000	10	11.2	8.2	8.2	0	0	0	0	1	NaN	0	sp|P04040|CATA_HUMAN	sp|P04040|CATA_HUMAN	247	sp|P04040|CATA_HUMAN Catalase OS=Homo sapiens GN=CAT PE=1 SV=3
29.0368	29.3382	29.4281	28.7985	28.5182	28.3243					+	TD_X	18	18	17	55.2	55.2	53.3	39.42	0	323.31	2485900000	132	33.5	35.4	36.5	37.9	36.3	46.4	1.76275	0.0151688	0.720705	3.97019	sp|P04075|ALDOA_HUMAN;sp|P00883|ALDOA_RABIT;sp|P05062|ALDOB_HUMAN	sp|P04075|ALDOA_HUMAN;sp|P00883|ALDOA_RABIT	248	sp|P04075|ALDOA_HUMAN Fructose-bisphosphate aldolase A OS=Homo sapiens OX=9606 GN=ALDOA PE=1 SV=2;sp|P00883|ALDOA_RABIT Fructose-bisphosphate aldolase A OS=Oryctolagus cuniculus GN=ALDOA PE=1 SV=2
NaN	NaN	NaN	NaN	NaN	23.776							2	2	2	33.7	33.7	33.7	11.139	0	5.136	14309000	3	0	0	0	12.2	12.2	33.7	0	1	NaN	0	sp|P04080|CYTB_HUMAN	sp|P04080|CYTB_HUMAN	249	sp|P04080|CYTB_HUMAN Cystatin-B OS=Homo sapiens OX=9606 GN=CSTB PE=1 SV=2
27.7403	27.4564	27.4853	27.9572	28.057	27.8465					+	TD_X	20	20	20	54.9	54.9	54.9	38.714	0	323.31	955770000	90	50	41.6	44.8	28.3	36.1	24.3	1.55067	0.0184348	-0.392883	-3.61206	sp|P04083|ANXA1_HUMAN	sp|P04083|ANXA1_HUMAN	250	sp|P04083|ANXA1_HUMAN Annexin A1 OS=Homo sapiens OX=9606 GN=ANXA1 PE=1 SV=2
24.1376	24.2931	24.3427	24.2518	24.3669	24.1704							6	6	6	46.4	46.4	46.4	24.75	0	35.871	76854000	32	27.5	25.2	40.1	23.9	17.6	23.9	0.0207142	1	-0.00522804	-0.0621766	sp|P04179|SODM_HUMAN	sp|P04179|SODM_HUMAN	252	sp|P04179|SODM_HUMAN Superoxide dismutase [Mn], mitochondrial OS=Homo sapiens OX=9606 GN=SOD2 PE=1 SV=3
NaN	NaN	NaN	NaN	NaN	22.8251							2	2	2	5.5	5.5	5.5	59.578	0.0010718	3.1923	3821400	4	0	0	0	3.8	0	5.5	0	1	NaN	0	sp|P04196|HRG_HUMAN	sp|P04196|HRG_HUMAN	253	sp|P04196|HRG_HUMAN Histidine-rich glycoprotein OS=Homo sapiens OX=9606 GN=HRG PE=1 SV=1
21.2735	NaN	NaN	NaN	NaN	NaN							2	2	2	1.2	1.2	1.2	309.26	0	6.2093	2534900	3	1.2	0	0	0	0	0	0	1	NaN	0	sp|P04275|VWF_HUMAN	sp|P04275|VWF_HUMAN	256	sp|P04275|VWF_HUMAN von Willebrand factor OS=Homo sapiens OX=9606 GN=VWF PE=1 SV=4
30.1924	30.275	30.4576	30.748	30.6341	30.8142					+	TD_X	28	28	27	70.1	70.1	70.1	36.053	0	323.31	7108900000	253	66	59.4	59.4	50.4	60.6	66	1.83117	0.0166857	-0.423788	-4.49067	sp|P04406|G3P_HUMAN	sp|P04406|G3P_HUMAN	258	sp|P04406|G3P_HUMAN Glyceraldehyde-3-phosphate dehydrogenase OS=Homo sapiens OX=9606 GN=GAPDH PE=1 SV=3
NaN	NaN	21.9911	NaN	NaN	NaN							2	2	2	22.4	22.4	22.4	28.315	0	122.82	21972000	12	22.4	3.4	22.4	0	3.4	3.4	0	1	NaN	0	sp|P04632|CPNS1_HUMAN	sp|P04632|CPNS1_HUMAN	259	sp|P04632|CPNS1_HUMAN Calpain small subunit 1 OS=Homo sapiens OX=9606 GN=CAPNS1 PE=1 SV=1
26.903	27.1939	26.5563	30.9062	30.6625	30.8591					+	TD_X	19	19	19	90.7	90.7	90.7	22.782	0	285.64	2291000000	140	39	42.4	38.5	86.3	76.1	90.7	3.21439	0	-3.92486	-19.7401	sp|P04792|HSPB1_HUMAN	sp|P04792|HSPB1_HUMAN	260	sp|P04792|HSPB1_HUMAN Heat shock protein beta-1 OS=Homo sapiens OX=9606 GN=HSPB1 PE=1 SV=2
NaN	NaN	21.692	NaN	NaN	NaN							3	3	3	5.8	5.8	5.8	68.569	0	24.219	16296000	6	2	2	2	2	2	3.8	0	1	NaN	0	sp|P04843|RPN1_HUMAN	sp|P04843|RPN1_HUMAN	261	sp|P04843|RPN1_HUMAN Dolichyl-diphosphooligosaccharide--protein glycosyltransferase subunit 1 OS=Homo sapiens OX=9606 GN=RPN1 PE=1 SV=1
NaN	NaN	NaN	NaN	NaN	21.7572							3	2	2	12.1	9	9	40.45	0	7.0298	13179000	8	7.3	12.1	7.3	0	4.8	7.3	0	1	NaN	0	sp|P04899|GNAI2_HUMAN;sp|P11488|GNAT1_HUMAN;sp|P19087|GNAT2_HUMAN;sp|P08754|GNAI3_HUMAN;sp|A8MTJ3|GNAT3_HUMAN;sp|P38405|GNAL_HUMAN	sp|P04899|GNAI2_HUMAN	262	sp|P04899|GNAI2_HUMAN Guanine nucleotide-binding protein G(i) subunit alpha-2 OS=Homo sapiens OX=9606 GN=GNAI2 PE=1 SV=3
26.4339	NaN	NaN	26.1807	25.6344	26.2097							8	3	3	36.2	28.5	28.5	14.105	0	24.507	229960000	17	35.4	35.4	36.2	35.4	35.4	20.8	0	1	0.42566	0	sp|Q93077|H2A1C_HUMAN;sp|Q7L7L0|H2A3_HUMAN;sp|P04908|H2A1B_HUMAN	sp|Q93077|H2A1C_HUMAN;sp|Q7L7L0|H2A3_HUMAN;sp|P04908|H2A1B_HUMAN	263	sp|Q93077|H2A1C_HUMAN Histone H2A type 1-C OS=Homo sapiens OX=9606 GN=HIST1H2AC PE=1 SV=3;sp|Q7L7L0|H2A3_HUMAN Histone H2A type 3 OS=Homo sapiens OX=9606 GN=HIST3H2A PE=1 SV=3;sp|P04908|H2A1B_HUMAN Histone H2A type 1-B/E OS=Homo sapiens OX=9606 GN=HIST1H2A
24.3968	24.3311	24.3675	NaN	NaN	NaN							9	9	6	10.7	10.7	6.4	112.89	0	69.085	71851000	25	8.8	6.5	8.8	1.2	2.6	1.5	0	1	NaN	0	sp|P05023|AT1A1_HUMAN;sp|P13637|AT1A3_HUMAN;sp|Q13733|AT1A4_HUMAN;sp|P20648|ATP4A_HUMAN	sp|P05023|AT1A1_HUMAN	265	sp|P05023|AT1A1_HUMAN Sodium/potassium-transporting ATPase subunit alpha-1 OS=Homo sapiens OX=9606 GN=ATP1A1 PE=1 SV=1
22.9844	NaN	NaN	NaN	NaN	NaN							2	2	2	14.9	14.9	14.9	35.061	0	5.7864	10456000	4	14.9	0	10.2	0	0	0	0	1	NaN	0	sp|P05026|AT1B1_HUMAN	sp|P05026|AT1B1_HUMAN	266	sp|P05026|AT1B1_HUMAN Sodium/potassium-transporting ATPase subunit beta-1 OS=Homo sapiens OX=9606 GN=ATP1B1 PE=1 SV=1
NaN	24.3342	NaN	NaN	NaN	NaN							8	7	7	16.1	14.7	14.7	56.381	0	16.472	39518000	17	5.2	8.9	7.5	2.5	3.9	5.2	0	1	NaN	0	sp|P05091|ALDH2_HUMAN	sp|P05091|ALDH2_HUMAN	267	sp|P05091|ALDH2_HUMAN Aldehyde dehydrogenase, mitochondrial OS=Homo sapiens OX=9606 GN=ALDH2 PE=1 SV=2
NaN	NaN	NaN	NaN	NaN	22.4778							2	2	2	24	24	24	10.659	0	6.8618	6031700	4	0	0	0	13	13	24	0	1	NaN	0	sp|P05114|HMGN1_HUMAN	sp|P05114|HMGN1_HUMAN	268	sp|P05114|HMGN1_HUMAN Non-histone chromosomal protein HMG-14 OS=Homo sapiens OX=9606 GN=HMGN1 PE=1 SV=3
23.6762	NaN	NaN	24.2282	24.1822	24.2726							4	4	4	10.4	10.4	10.4	55.154	0	14.38	47931000	12	8.2	3.4	3.4	6.2	6.2	8.4	0	1	-0.551491	0	sp|P05155|IC1_HUMAN	sp|P05155|IC1_HUMAN	269	sp|P05155|IC1_HUMAN Plasma protease C1 inhibitor OS=Homo sapiens OX=9606 GN=SERPING1 PE=1 SV=2
NaN	NaN	NaN	NaN	NaN	20.0063							2	2	2	16.7	16.7	16.7	9.3926	0.0021142	3.1212	7768400	2	0	14.4	0	0	0	12.2	0	1	NaN	0	sp|P05204|HMGN2_HUMAN;sp|Q15651|HMGN3_HUMAN	sp|P05204|HMGN2_HUMAN;sp|Q15651|HMGN3_HUMAN	271	sp|P05204|HMGN2_HUMAN Non-histone chromosomal protein HMG-17 OS=Homo sapiens OX=9606 GN=HMGN2 PE=1 SV=3;sp|Q15651|HMGN3_HUMAN High mobility group nucleosome-binding domain-containing protein 3 OS=Homo sapiens OX=9606 GN=HMGN3 PE=1 SV=2
NaN	NaN	NaN	25.2738	NaN	25.2916							3	3	3	31.3	31.3	31.3	11.665	0	10.095	38284000	9	0	0	0	31.3	10.4	31.3	0	1	NaN	0	sp|P05387|RLA2_HUMAN	sp|P05387|RLA2_HUMAN	272	sp|P05387|RLA2_HUMAN 60S acidic ribosomal protein P2 OS=Homo sapiens OX=9606 GN=RPLP2 PE=1 SV=1
NaN	NaN	22.2983	NaN	NaN	NaN							2	2	2	13.2	13.2	13.2	34.273	0	45.563	15244000	6	9.8	9.8	9.8	3.5	0	0	0	1	NaN	0	sp|P05388|RLA0_HUMAN;sp|Q8NHW5|RLA0L_HUMAN	sp|P05388|RLA0_HUMAN;sp|Q8NHW5|RLA0L_HUMAN	273	sp|P05388|RLA0_HUMAN 60S acidic ribosomal protein P0 OS=Homo sapiens OX=9606 GN=RPLP0 PE=1 SV=1;sp|Q8NHW5|RLA0L_HUMAN 60S acidic ribosomal protein P0-like OS=Homo sapiens OX=9606 GN=RPLP0P6 PE=5 SV=1
NaN	NaN	NaN	NaN	22.9319	NaN							2	2	2	3.7	3.7	3.7	46.836	0	6.3267	8095600	9	3.2	3.2	3.2	0	3.7	3.2	0	1	NaN	0	sp|P05455|LA_HUMAN	sp|P05455|LA_HUMAN	275	sp|P05455|LA_HUMAN Lupus La protein OS=Homo sapiens OX=9606 GN=SSB PE=1 SV=2
28.2557	28.0694	28.0555	26.8627	26.6476	26.3473					+	TD_X	14	14	14	19	19	19	88.414	0	169.23	1112700000	61	16.5	17	11.8	10.4	9	8.3	2.40778	0.00831579	1.50767	9.26171	sp|P05556|ITB1_HUMAN	sp|P05556|ITB1_HUMAN	276	sp|P05556|ITB1_HUMAN Integrin beta-1 OS=Homo sapiens OX=9606 GN=ITGB1 PE=1 SV=2
24.8085	23.9326	24.2419	NaN	NaN	NaN							2	2	2	1.9	1.9	1.9	144.91	0	8.1127	68439000	10	1.9	1.9	1.9	0	0	0	0	1	NaN	0	sp|P05997|CO5A2_HUMAN	sp|P05997|CO5A2_HUMAN	279	sp|P05997|CO5A2_HUMAN Collagen alpha-2(V) chain OS=Homo sapiens OX=9606 GN=COL5A2 PE=1 SV=3
30.573	30.4763	30.6069	29.379	29.7435	29.9428					+	TD_X	43	43	43	50.9	50.9	50.9	85.696	0	323.31	6978400000	449	41.9	36.8	44.9	40	38.7	41.6	1.53547	0.0209032	0.863647	5.09139	sp|P06396|GELS_HUMAN;REV__sp|Q6TDU7|CASC1_HUMAN	sp|P06396|GELS_HUMAN	280	sp|P06396|GELS_HUMAN Gelsolin OS=Homo sapiens GN=GSN PE=1 SV=1
NaN	NaN	NaN	26.4018	26.4492	26.4713							5	5	5	35.1	35.1	35.1	12.203	0	116.18	93617000	17	0	0	0	35.1	21.6	35.1	0	1	NaN	0	sp|P06454|PTMA_HUMAN	sp|P06454|PTMA_HUMAN	281	sp|P06454|PTMA_HUMAN Prothymosin alpha OS=Homo sapiens OX=9606 GN=PTMA PE=1 SV=2
25.1409	25.4633	25.2868	25.0152	24.9715	24.9136					+	TD_X	9	9	9	30.8	30.8	30.8	56.559	0	119.88	180160000	40	24	23.8	20.8	14	14	20.4	1.22114	0.0392857	0.330231	3.37959	sp|P06576|ATPB_HUMAN	sp|P06576|ATPB_HUMAN	282	sp|P06576|ATPB_HUMAN ATP synthase subunit beta, mitochondrial OS=Homo sapiens OX=9606 GN=ATP5F1B PE=1 SV=3
NaN	NaN	NaN	NaN	26.0562	26.5425							2	2	2	16.7	16.7	16.7	10.18	0	4.3887	82378000	7	0	0	0	16.7	16.7	16.7	0	1	NaN	0	sp|P06703|S10A6_HUMAN	sp|P06703|S10A6_HUMAN	283	sp|P06703|S10A6_HUMAN Protein S100-A6 OS=Homo sapiens OX=9606 GN=S100A6 PE=1 SV=1
NaN	NaN	NaN	26.4393	25.7582	25.5219							9	9	9	25.8	25.8	25.8	45.398	0	24.91	65819000	20	0	0	0	23	12.6	12.9	0	1	NaN	0	sp|P06727|APOA4_HUMAN	sp|P06727|APOA4_HUMAN	284	sp|P06727|APOA4_HUMAN Apolipoprotein A-IV OS=Homo sapiens OX=9606 GN=APOA4 PE=1 SV=3
27.4724	28.0141	27.4065	28.7849	29.1506	28.8624					+	TD_X	27	27	26	62.9	62.9	62.9	47.168	0	284.05	1260500000	164	39.4	39.4	35.7	39.4	45.4	56.2	2.08259	0.0120755	-1.30165	-5.85413	sp|P06733|ENOA_HUMAN;sp|P13929|ENOB_HUMAN	sp|P06733|ENOA_HUMAN	285	sp|P06733|ENOA_HUMAN Alpha-enolase OS=Homo sapiens OX=9606 GN=ENO1 PE=1 SV=2
27.4842	27.5964	27.5559	27.25	27.1258	27.3503					+	TD_X	15	15	15	36	36	36	63.146	0	131.52	992160000	97	26.7	24.7	28.7	21.3	29.2	25.1	1.58873	0.0180455	0.303459	4.17158	sp|P06744|G6PI_HUMAN;sp|Q8N196|SIX5_HUMAN	sp|P06744|G6PI_HUMAN	286	sp|P06744|G6PI_HUMAN Glucose-6-phosphate isomerase OS=Homo sapiens OX=9606 GN=GPI PE=1 SV=4
NaN	NaN	NaN	28.7713	NaN	NaN							16	3	3	35.4	5.6	5.6	32.95	0	11.197	515680000	13	8.1	3.2	3.2	32.6	31.2	35.4	0	1	NaN	0	sp|P06753|TPM3_HUMAN	sp|P06753|TPM3_HUMAN	288	sp|P06753|TPM3_HUMAN Tropomyosin alpha-3 chain OS=Homo sapiens OX=9606 GN=TPM3 PE=1 SV=2
22.6864	22.0349	22.1896	NaN	NaN	NaN							3	3	3	5.2	5.2	5.2	116.04	0	8.1185	17617000	12	3.9	3.9	1.8	1.2	0	0	0	1	NaN	0	sp|P06756|ITAV_HUMAN	sp|P06756|ITAV_HUMAN	289	sp|P06756|ITAV_HUMAN Integrin alpha-V OS=Homo sapiens OX=9606 GN=ITGAV PE=1 SV=2
NaN	NaN	NaN	26.3028	26.7398	26.2632							4	4	4	60.9	60.9	60.9	10.044	0	12.014	97413000	13	0	0	0	52.9	37.9	49.4	0	1	NaN	0	sp|P07108|ACBP_HUMAN	sp|P07108|ACBP_HUMAN	291	sp|P07108|ACBP_HUMAN Acyl-CoA-binding protein OS=Homo sapiens OX=9606 GN=DBI PE=1 SV=2
NaN	NaN	NaN	NaN	NaN	22.5267							2	2	2	16.5	16.5	16.5	14.208	0.0011547	3.7866	4976300	2	0	0	0	16.5	0	16.5	0	1	NaN	0	sp|P07148|FABPL_HUMAN	sp|P07148|FABPL_HUMAN	292	sp|P07148|FABPL_HUMAN Fatty acid-binding protein, liver OS=Homo sapiens OX=9606 GN=FABP1 PE=1 SV=1
27.0358	27.2083	26.9005	27.4726	26.7161	26.4707							11	11	11	34.4	34.4	34.4	36.638	0	36.265	719400000	44	22.2	21.3	22.2	18	15.6	13.5	0.186159	0.762435	0.161721	0.514401	sp|P07195|LDHB_HUMAN	sp|P07195|LDHB_HUMAN	293	sp|P07195|LDHB_HUMAN L-lactate dehydrogenase B chain OS=Homo sapiens OX=9606 GN=LDHB PE=1 SV=2
NaN	NaN	23.0319	NaN	NaN	NaN							4	4	4	23.2	23.2	23.2	22.088	0	6.585	11202000	5	8.4	0	22.7	5.9	0	0	0	1	NaN	0	sp|P07203|GPX1_HUMAN	sp|P07203|GPX1_HUMAN	294	sp|P07203|GPX1_HUMAN Glutathione peroxidase 1 OS=Homo sapiens OX=9606 GN=GPX1 PE=1 SV=4
NaN	22.8645	NaN	NaN	NaN	NaN							4	4	4	8.9	8.9	8.9	57.116	0	22.608	22205000	8	2	5.1	1.8	3.7	2	0	0	1	NaN	0	sp|P07237|PDIA1_HUMAN	sp|P07237|PDIA1_HUMAN	295	sp|P07237|PDIA1_HUMAN Protein disulfide-isomerase OS=Homo sapiens OX=9606 GN=P4HB PE=1 SV=3
27.9961	27.3325	27.2982	28.1966	27.8928	27.7127							10	10	10	34	34	34	20.863	0	48.443	845320000	59	30.9	27.3	30.4	33.5	25.8	33.5	0.637965	0.173078	-0.391717	-1.46459	sp|P07305|H10_HUMAN	sp|P07305|H10_HUMAN	296	sp|P07305|H10_HUMAN Histone H1.0 OS=Homo sapiens OX=9606 GN=H1F0 PE=1 SV=3
27.6637	27.3033	27.5551	28.7808	28.8155	28.8385					+	TD_X	27	27	27	58.7	58.7	58.7	38.604	0	173.69	1163000000	153	45.1	43.7	47.2	44	46.9	40.1	2.2466	0.0103415	-1.30424	-12.0705	sp|P07355|ANXA2_HUMAN;sp|A6NMY6|AXA2L_HUMAN	sp|P07355|ANXA2_HUMAN;sp|A6NMY6|AXA2L_HUMAN	298	sp|P07355|ANXA2_HUMAN Annexin A2 OS=Homo sapiens OX=9606 GN=ANXA2 PE=1 SV=2;sp|A6NMY6|AXA2L_HUMAN Putative annexin A2-like protein OS=Homo sapiens OX=9606 GN=ANXA2P2 PE=5 SV=2
23.6718	23.5842	23.5765	NaN	NaN	NaN							5	5	5	10.6	10.6	10.6	81.889	0	11.8	44193000	11	3.1	5.6	5.6	0	0	5	0	1	NaN	0	sp|P07384|CAN1_HUMAN	sp|P07384|CAN1_HUMAN	299	sp|P07384|CAN1_HUMAN Calpain-1 catalytic subunit OS=Homo sapiens OX=9606 GN=CAPN1 PE=1 SV=1
26.1732	26.3165	26.4871	25.2741	25.4167	25.711					+	TD_X	21	4	4	50.2	13.1	13.1	49.67	0	22.357	321660000	55	43.2	47.3	48	37.2	41	45.5	2.12832	0.0128	0.858339	5.45207	sp|P07437|TBB5_HUMAN	sp|P07437|TBB5_HUMAN	300	sp|P07437|TBB5_HUMAN Tubulin beta chain OS=Homo sapiens OX=9606 GN=TUBB PE=1 SV=2
29.0525	29.0245	28.7202	29.3423	29.0811	29.3814					+	TD_X	19	19	19	38.2	38.2	38.2	39.746	0	231.01	2470900000	138	34.8	30.4	34	31.2	28.1	25.6	1.10575	0.0498211	-0.335868	-2.36257	sp|P07585|PGS2_HUMAN	sp|P07585|PGS2_HUMAN	301	sp|P07585|PGS2_HUMAN Decorin OS=Homo sapiens OX=9606 GN=DCN PE=1 SV=1
27.9519	28.621	28.435	28.3344	28.8906	29.0773							11	11	11	66.4	66.4	66.4	15.054	0	84.048	1873100000	130	59.3	59.3	59.3	56.4	57.9	66.4	0.650395	0.169122	-0.431446	-1.4418	sp|P07737|PROF1_HUMAN	sp|P07737|PROF1_HUMAN	302	sp|P07737|PROF1_HUMAN Profilin-1 OS=Homo sapiens OX=9606 GN=PFN1 PE=1 SV=2
22.3569	22.7182	22.7579	NaN	NaN	22.3799							2	2	2	13.3	13.3	13.3	19.608	0	10.82	24119000	14	13.3	13.3	13.3	6.1	13.3	13.3	0	1	0.231071	0	sp|P07741|APT_HUMAN	sp|P07741|APT_HUMAN	303	sp|P07741|APT_HUMAN Adenine phosphoribosyltransferase OS=Homo sapiens OX=9606 GN=APRT PE=1 SV=2
22.3181	22.2995	NaN	NaN	NaN	NaN							2	2	2	1.9	1.9	1.9	170.59	0	10.786	14930000	7	1.9	1.9	0.9	0	0	0	0	1	NaN	0	sp|P07814|SYEP_HUMAN	sp|P07814|SYEP_HUMAN	304	sp|P07814|SYEP_HUMAN Bifunctional glutamate/proline--tRNA ligase OS=Homo sapiens OX=9606 GN=EPRS PE=1 SV=5
26.9569	27.0227	26.9226	27.7936	27.4255	27.4655					+	TD_X	30	30	20	36.2	36.2	22.3	84.659	0	181.35	651850000	106	21.2	25.7	16.4	25	13.1	22	1.52013	0.0206809	-0.594102	-4.94094	sp|P07900|HS90A_HUMAN;sp|Q58FG0|HS905_HUMAN;sp|Q14568|HS902_HUMAN;sp|Q58FF6|H90B4_HUMAN;sp|Q58FG1|HS904_HUMAN	sp|P07900|HS90A_HUMAN	305	sp|P07900|HS90A_HUMAN Heat shock protein HSP 90-alpha OS=Homo sapiens OX=9606 GN=HSP90AA1 PE=1 SV=5
NaN	NaN	NaN	NaN	NaN	22.1337							2	2	2	8.8	8.8	8.8	33.67	0	4.2936	12308000	7	5.2	5.2	5.2	8.8	0	5.2	0	1	NaN	0	sp|P07910|HNRPC_HUMAN	sp|P07910|HNRPC_HUMAN	307	sp|P07910|HNRPC_HUMAN Heterogeneous nuclear ribonucleoproteins C1/C2 OS=Homo sapiens OX=9606 GN=HNRNPC PE=1 SV=4
24.6822	24.9632	25.0059	NaN	NaN	NaN							10	10	10	6.8	6.8	6.8	198.04	0	144.57	126420000	31	3.9	4.3	5.4	1.8	1.8	2	0	1	NaN	0	sp|P07942|LAMB1_HUMAN	sp|P07942|LAMB1_HUMAN	308	sp|P07942|LAMB1_HUMAN Laminin subunit beta-1 OS=Homo sapiens OX=9606 GN=LAMB1 PE=1 SV=2
22.9099	NaN	25.4033	30.6907	30.4523	30.4195							27	15	12	52.1	32.4	28.5	32.85	0	155.57	1717000000	99	20.4	12	15.5	41.9	47.2	46.8	0.914544	0.0817185	-6.36424	-5.09299	sp|P07951|TPM2_HUMAN	sp|P07951|TPM2_HUMAN	309	sp|P07951|TPM2_HUMAN Tropomyosin beta chain OS=Homo sapiens OX=9606 GN=TPM2 PE=1 SV=1
24.2228	24.0202	24.0368	23.8943	NaN	23.7321							10	10	10	31.8	31.8	31.8	54.636	0	89.951	67407000	31	21.6	16.3	21	8.4	0	14.7	0.992448	0.0633939	0.28008	2.69584	sp|P07954|FUMH_HUMAN	sp|P07954|FUMH_HUMAN	310	sp|P07954|FUMH_HUMAN Fumarate hydratase, mitochondrial OS=Homo sapiens OX=9606 GN=FH PE=1 SV=3
31.8128	31.4302	31.3231	24.005	23.4733	24.2255					+	TD_X	14	14	14	12.7	12.7	12.7	129.31	0	256.85	10038000000	79	12.7	8.2	8.9	2.4	2.4	2.4	4.52023	0	7.62074	28.4167	sp|P08123|CO1A2_HUMAN	sp|P08123|CO1A2_HUMAN	311	sp|P08123|CO1A2_HUMAN Collagen alpha-2(I) chain OS=Homo sapiens OX=9606 GN=COL1A2 PE=1 SV=7
27.8195	28.2022	27.8165	29.0623	29.0879	28.9417					+	TD_X	34	34	34	52.2	52.2	52.2	75.872	0	297.93	1425900000	182	28.2	33.9	32.1	37.9	39.2	37.7	2.10758	0.012549	-1.0846	-7.98865	sp|P08133|ANXA6_HUMAN	sp|P08133|ANXA6_HUMAN	312	sp|P08133|ANXA6_HUMAN Annexin A6 OS=Homo sapiens OX=9606 GN=ANXA6 PE=1 SV=3
NaN	22.9991	NaN	NaN	NaN	NaN							3	3	3	5.6	5.6	5.6	85.182	0	14.412	11781000	7	0	4.1	2.7	2.7	1.5	2.7	0	1	NaN	0	sp|P08237|PFKAM_HUMAN	sp|P08237|PFKAM_HUMAN	313	sp|P08237|PFKAM_HUMAN ATP-dependent 6-phosphofructokinase, muscle type OS=Homo sapiens OX=9606 GN=PFKM PE=1 SV=2
26.2497	26.3455	26.4562	26.5995	25.7314	26.0741							25	15	11	31.9	17.8	13.8	83.263	0	199.01	349190000	53	16	20.2	18.8	20.9	8.8	23.1	0.313571	0.513827	0.215513	0.83087	sp|P08238|HS90B_HUMAN;sp|Q58FF7|H90B3_HUMAN	sp|P08238|HS90B_HUMAN	314	sp|P08238|HS90B_HUMAN Heat shock protein HSP 90-beta OS=Homo sapiens OX=9606 GN=HSP90AB1 PE=1 SV=4
27.7485	27.6972	27.5313	NaN	NaN	NaN							10	10	10	7.2	7.2	7.2	167.55	0	81.506	779620000	66	6.7	6.4	6.4	0.8	0	1.3	0	1	NaN	0	sp|P08572|CO4A2_HUMAN	sp|P08572|CO4A2_HUMAN	316	sp|P08572|CO4A2_HUMAN Collagen alpha-2(IV) chain OS=Homo sapiens OX=9606 GN=COL4A2 PE=1 SV=4
24.5524	25.1565	25.1411	25.2205	25.3261	25.3205							12	12	12	15.7	15.7	15.7	114.54	0	45.045	163830000	46	8.7	10.9	10	5.3	10.2	6.1	0.642221	0.17343	-0.339012	-1.68017	sp|P08648|ITA5_HUMAN	sp|P08648|ITA5_HUMAN	318	sp|P08648|ITA5_HUMAN Integrin alpha-5 OS=Homo sapiens OX=9606 GN=ITGA5 PE=1 SV=2
27.6933	27.2506	27.5611	29.2764	29.2025	29.3128					+	TD_X	37	31	28	68.7	63.5	58.8	53.651	0	184.14	1213700000	129	40.8	44.2	41.2	40.1	58.8	55.6	2.43403	0.00854054	-1.76226	-13.0383	sp|P08670|VIME_HUMAN;sp|P08729|K2C7_HUMAN;sp|Q9NSB2|KRT84_HUMAN;sp|P14136|GFAP_HUMAN;sp|O95678|K2C75_HUMAN;sp|P12035|K2C3_HUMAN;sp|P13647|K2C5_HUMAN;sp|P48668|K2C6C_HUMAN;sp|P02538|K2C6A_HUMAN;sp|P04259|K2C6B_HUMAN;sp|Q8N1N4|K2C78_HUMAN;sp|Q5XKE5|K2C79_HUMAN;sp|P78386|KRT85_HUMAN;sp|Q14533|KRT81_HUMAN;sp|P25691|K2M3_SHEEP;sp|P78385|KRT83_HUMAN;sp|P15241|K2M2_SHEEP;sp|O43790|KRT86_HUMAN;sp|Q01546|…	sp|P08670|VIME_HUMAN	319	sp|P08670|VIME_HUMAN Vimentin OS=Homo sapiens OX=9606 GN=VIM PE=1 SV=4
27.5686	27.406	27.5943	27.7255	27.9231	27.8991					+	TD_X	14	14	14	37.2	37.2	37.2	35.936	0	141.01	981670000	52	27.2	22.5	19.7	10.3	25	25.9	1.71896	0.0153659	-0.326289	-3.80653	sp|P08758|ANXA5_HUMAN	sp|P08758|ANXA5_HUMAN	321	sp|P08758|ANXA5_HUMAN Annexin A5 OS=Homo sapiens GN=ANXA5 PE=1 SV=2
NaN	NaN	NaN	21.5618	NaN	NaN							2	2	2	6.1	6.1	6.1	32.854	0.0011351	3.6198	4667300	4	0	0	0	5.1	6.1	6.1	0	1	NaN	0	sp|P08865|RSSA_HUMAN	sp|P08865|RSSA_HUMAN	322	sp|P08865|RSSA_HUMAN 40S ribosomal protein SA OS=Homo sapiens OX=9606 GN=RPSA PE=1 SV=4
NaN	NaN	NaN	NaN	21.4027	NaN							4	3	3	18.2	14.1	14.1	47.268	0	19.554	1852000	5	4.1	12.2	4.1	4.1	15.9	4.1	0	1	NaN	0	sp|P09104|ENOG_HUMAN	sp|P09104|ENOG_HUMAN	326	sp|P09104|ENOG_HUMAN Gamma-enolase OS=Homo sapiens OX=9606 GN=ENO2 PE=1 SV=3
27.832	27.5838	27.4709	26.9281	26.8515	26.7233					+	TD_X	11	11	11	61.4	61.4	61.4	23.356	0	158.43	745800000	74	45.7	37.1	44.8	22.9	41	48.1	2.19373	0.0126667	0.794592	6.50021	sp|P09211|GSTP1_HUMAN	sp|P09211|GSTP1_HUMAN	327	sp|P09211|GSTP1_HUMAN Glutathione S-transferase P OS=Homo sapiens GN=GSTP1 PE=1 SV=2
NaN	NaN	NaN	26.4771	NaN	25.7732							4	4	4	34.1	34.1	34.1	14.716	0	7.9033	69758000	11	0	0	0	16.3	19.3	34.1	0	1	NaN	0	sp|P09382|LEG1_HUMAN	sp|P09382|LEG1_HUMAN	328	sp|P09382|LEG1_HUMAN Galectin-1 OS=Homo sapiens OX=9606 GN=LGALS1 PE=1 SV=2
NaN	NaN	NaN	25.5246	NaN	NaN							5	5	5	26.5	26.5	26.5	24.893	0	9.4458	30258000	7	0	0	0	26.5	7	8.8	0	1	NaN	0	sp|P09429|HMGB1_HUMAN;sp|P26583|HMGB2_HUMAN;sp|B2RPK0|HGB1A_HUMAN	sp|P09429|HMGB1_HUMAN	330	sp|P09429|HMGB1_HUMAN High mobility group protein B1 OS=Homo sapiens OX=9606 GN=HMGB1 PE=1 SV=3
23.3239	23.6172	23.91	NaN	23.6342	22.7076							5	5	4	18.4	18.4	15.3	40.05	0	17.124	55563000	21	12.7	16.1	7.3	6.5	9.6	7.3	0.297433	0.537266	0.446136	0.904464	sp|P09471|GNAO_HUMAN	sp|P09471|GNAO_HUMAN	331	sp|P09471|GNAO_HUMAN Guanine nucleotide-binding protein G(o) subunit alpha OS=Homo sapiens OX=9606 GN=GNAO1 PE=1 SV=4
23.8715	NaN	24.7084	31.6335	31.5026	30.432					+	TD_X	29	29	12	56.7	56.7	25.4	32.708	0	323.31	2760800000	127	9.5	8.1	9.9	52.5	50	55.3	2.55542	0.003	-6.89946	-12.198	sp|P09493|TPM1_HUMAN	sp|P09493|TPM1_HUMAN	332	sp|P09493|TPM1_HUMAN Tropomyosin alpha-1 chain OS=Homo sapiens OX=9606 GN=TPM1 PE=1 SV=2
NaN	NaN	NaN	25.362	NaN	NaN							3	3	3	10.9	10.9	10.9	25.19	0	4.3011	26215000	5	0	0	0	7.9	3.5	6.6	0	1	NaN	0	sp|P09497|CLCB_HUMAN	sp|P09497|CLCB_HUMAN	333	sp|P09497|CLCB_HUMAN Clathrin light chain B OS=Homo sapiens OX=9606 GN=CLTB PE=1 SV=1
NaN	NaN	24.1909	NaN	NaN	NaN							4	4	4	16.9	16.9	16.9	35.882	0	11.413	47144000	10	0	4.7	9.7	0	7.2	3.8	0	1	NaN	0	sp|P09525|ANXA4_HUMAN	sp|P09525|ANXA4_HUMAN	334	sp|P09525|ANXA4_HUMAN Annexin A4 OS=Homo sapiens OX=9606 GN=ANXA4 PE=1 SV=4
22.9931	23.2016	22.9498	NaN	NaN	NaN							3	3	3	11.9	11.9	11.9	47.578	0	9.074	29523000	8	11.9	5.7	5.7	0	2.6	0	0	1	NaN	0	sp|P09543|CN37_HUMAN	sp|P09543|CN37_HUMAN	335	sp|P09543|CN37_HUMAN 2,3-cyclic-nucleotide 3-phosphodiesterase OS=Homo sapiens OX=9606 GN=CNP PE=1 SV=2
NaN	NaN	21.9994	NaN	NaN	NaN							3	3	3	6.9	6.9	6.9	54.177	0	10.28	11146000	5	4.9	4.1	2.2	0	0	0	0	1	NaN	0	sp|P09622|DLDH_HUMAN	sp|P09622|DLDH_HUMAN	336	sp|P09622|DLDH_HUMAN Dihydrolipoyl dehydrogenase, mitochondrial OS=Homo sapiens OX=9606 GN=DLD PE=1 SV=2
NaN	22.9626	24.4692	25.2429	24.5082	24.6783							4	4	4	19.6	19.6	19.6	38.746	0	79.686	60623000	17	4.3	15.3	10.5	9.1	13.4	9.1	0.431677	0.324574	-1.09387	-1.39279	sp|P09651|ROA1_HUMAN;sp|Q32P51|RA1L2_HUMAN	sp|P09651|ROA1_HUMAN	337	sp|P09651|ROA1_HUMAN Heterogeneous nuclear ribonucleoprotein A1 OS=Homo sapiens OX=9606 GN=HNRNPA1 PE=1 SV=5
NaN	NaN	23.6695	NaN	NaN	NaN							3	3	3	36	36	36	8.7813	0	6.1435	18786000	5	16	16	36	0	0	0	0	1	NaN	0	sp|P09669|COX6C_HUMAN	sp|P09669|COX6C_HUMAN	338	sp|P09669|COX6C_HUMAN Cytochrome c oxidase subunit 6C OS=Homo sapiens OX=9606 GN=COX6C PE=1 SV=2
20.6471	NaN	NaN	NaN	NaN	NaN							3	3	3	3.6	3.6	3.6	113.08	0	5.2937	1642100	3	1.1	2.5	0	0	0	0	0	1	NaN	0	sp|P09874|PARP1_HUMAN	sp|P09874|PARP1_HUMAN	339	sp|P09874|PARP1_HUMAN Poly [ADP-ribose] polymerase 1 OS=Homo sapiens OX=9606 GN=PARP1 PE=1 SV=4
NaN	NaN	NaN	NaN	22.8218	NaN							2	2	2	11.2	11.2	11.2	24.824	0.0021053	3.0572	12497000	4	6.7	0	6.7	4.5	4.5	0	0	1	NaN	0	sp|P09936|UCHL1_HUMAN	sp|P09936|UCHL1_HUMAN	340	sp|P09936|UCHL1_HUMAN Ubiquitin carboxyl-terminal hydrolase isozyme L1 OS=Homo sapiens OX=9606 GN=UCHL1 PE=1 SV=2
NaN	24.6328	NaN	NaN	NaN	NaN							2	2	2	4.9	4.9	4.9	69.284	0	4.9831	62593000	4	2.1	2.1	4.9	0	0	0	0	1	NaN	0	sp|P09960|LKHA4_HUMAN	sp|P09960|LKHA4_HUMAN	341	sp|P09960|LKHA4_HUMAN Leukotriene A-4 hydrolase OS=Homo sapiens OX=9606 GN=LTA4H PE=1 SV=2
23.0952	23.7884	23.5234	NaN	NaN	NaN							5	4	4	19	17	17	39.455	0	129.25	37711000	20	17	6.3	10.2	0	0	1.9	0	1	NaN	0	sp|P09972|ALDOC_HUMAN	sp|P09972|ALDOC_HUMAN	342	sp|P09972|ALDOC_HUMAN Fructose-bisphosphate aldolase C OS=Homo sapiens OX=9606 GN=ALDOC PE=1 SV=2
23.7998	NaN	NaN	NaN	NaN	NaN							7	7	7	7.5	7.5	7.5	192.75	0	43.089	27849000	19	5.2	4.4	1.5	0.7	1.5	2.1	0	1	NaN	0	sp|P0C0L5|CO4B_HUMAN;sp|P0C0L4|CO4A_HUMAN	sp|P0C0L5|CO4B_HUMAN;sp|P0C0L4|CO4A_HUMAN	343	sp|P0C0L5|CO4B_HUMAN Complement C4-B OS=Homo sapiens OX=9606 GN=C4B PE=1 SV=2;sp|P0C0L4|CO4A_HUMAN Complement C4-A OS=Homo sapiens OX=9606 GN=C4A PE=1 SV=2
NaN	NaN	NaN	26.0857	25.9962	25.6258							6	4	4	31.2	24.2	24.2	13.509	0	15.603	95789000	17	31.2	12.5	20.3	31.2	31.2	31.2	0	1	NaN	0	sp|Q71UI9|H2AV_HUMAN;sp|P0C0S5|H2AZ_HUMAN	sp|Q71UI9|H2AV_HUMAN;sp|P0C0S5|H2AZ_HUMAN	344	sp|Q71UI9|H2AV_HUMAN Histone H2A.V OS=Homo sapiens OX=9606 GN=H2AFV PE=1 SV=3;sp|P0C0S5|H2AZ_HUMAN Histone H2A.Z OS=Homo sapiens OX=9606 GN=H2AFZ PE=1 SV=2
26.3839	26.3975	26.3006	28.3222	28.0917	27.7814					+	TD_X	8	8	8	53.1	53.1	53.1	14.728	0	64.901	507650000	47	42.2	42.2	35.2	43.8	42.2	51.6	2.17362	0.0118222	-1.70442	-10.6811	sp|P62987|RL40_HUMAN;sp|P62979|RS27A_HUMAN;sp|P0CG47|UBB_HUMAN;sp|P0CG48|UBC_HUMAN	sp|P62987|RL40_HUMAN;sp|P62979|RS27A_HUMAN;sp|P0CG47|UBB_HUMAN;sp|P0CG48|UBC_HUMAN	345	sp|P62987|RL40_HUMAN Ubiquitin-60S ribosomal protein L40 OS=Homo sapiens OX=9606 GN=UBA52 PE=1 SV=2;sp|P62979|RS27A_HUMAN Ubiquitin-40S ribosomal protein S27a OS=Homo sapiens GN=RPS27A PE=1 SV=2;sp|P0CG47|UBB_HUMAN Polyubiquitin-B OS=Homo sapiens OX=9606 G
29.5257	29.6362	29.4519	29.6368	29.5127	29.4223							32	32	20	44.6	44.6	27.9	70.051	0	161.07	3739600000	233	41.3	35.3	37.8	36.8	34.9	36.5	0.0591588	0.958601	0.0140368	0.171063	sp|P0DMV9|HS71B_HUMAN;sp|P0DMV8|HS71A_HUMAN	sp|P0DMV9|HS71B_HUMAN;sp|P0DMV8|HS71A_HUMAN	347	sp|P0DMV9|HS71B_HUMAN Heat shock 70 kDa protein 1B OS=Homo sapiens OX=9606 GN=HSPA1B PE=1 SV=1;sp|P0DMV8|HS71A_HUMAN Heat shock 70 kDa protein 1A OS=Homo sapiens OX=9606 GN=HSPA1A PE=1 SV=1
23.8288	23.6775	23.3166	NaN	25.4759	NaN							3	3	2	9	9	7.5	48.934	0	8.673	66769000	18	5.7	7.5	5.7	4.2	7.5	4.2	0	1	-1.86825	0	sp|P0DOX2|IGA2_HUMAN;sp|P01877|IGHA2_HUMAN	sp|P0DOX2|IGA2_HUMAN;sp|P01877|IGHA2_HUMAN	348	sp|P0DOX2|IGA2_HUMAN Immunoglobulin alpha-2 heavy chain OS=Homo sapiens OX=9606 PE=1 SV=2;sp|P01877|IGHA2_HUMAN Immunoglobulin heavy constant alpha 2 OS=Homo sapiens OX=9606 GN=IGHA2 PE=1 SV=4
25.0536	25.1266	25.1782	26.0729	26.3637	26.1135					+	TD_X	3	3	3	28.3	28.3	28.3	11.265	0	18.159	208120000	22	28.3	23.6	23.6	28.3	28.3	28.3	2.52244	0.00282353	-1.06392	-10.8727	sp|P0DOY3|IGLC3_HUMAN;sp|P0DOY2|IGLC2_HUMAN;sp|P0CG04|IGLC1_HUMAN;sp|P0CF74|IGLC6_HUMAN;sp|A0M8Q6|IGLC7_HUMAN;sp|B9A064|IGLL5_HUMAN;sp|P0DOX8|IGL1_HUMAN	sp|P0DOY3|IGLC3_HUMAN;sp|P0DOY2|IGLC2_HUMAN;sp|P0CG04|IGLC1_HUMAN;sp|P0CF74|IGLC6_HUMAN;sp|A0M8Q6|IGLC7_HUMAN;sp|B9A064|IGLL5_HUMAN;sp|P0DOX8|IGL1_HUMAN	349	sp|P0DOY3|IGLC3_HUMAN Immunoglobulin lambda constant 3 OS=Homo sapiens OX=9606 GN=IGLC3 PE=1 SV=1;sp|P0DOY2|IGLC2_HUMAN Immunoglobulin lambda constant 2 OS=Homo sapiens OX=9606 GN=IGLC2 PE=1 SV=1;sp|P0CG04|IGLC1_HUMAN Immunoglobulin lambda constant 1 OS=Ho
22.4177	24.0447	23.5203	26.4094	26.7183	26.3948					+	TD_X	8	8	8	40.4	40.4	40.4	23.48	0	61.03	141430000	49	19.7	26.1	36.2	39.4	39.4	32.1	1.74072	0.01575	-3.17995	-6.47739	sp|P10301|RRAS_HUMAN;sp|P62070|RRAS2_HUMAN	sp|P10301|RRAS_HUMAN	351	sp|P10301|RRAS_HUMAN Ras-related protein R-Ras OS=Homo sapiens OX=9606 GN=RRAS PE=1 SV=1
28.2926	27.9567	28.051	28.3122	27.9688	28.0487							10	10	3	27.4	27.4	9.6	21.865	0	30.532	1300400000	37	18.7	9.1	16.4	27.4	21	21.9	0.0227984	1	-0.0098381	-0.0682598	sp|P10412|H14_HUMAN;sp|P22492|H1T_HUMAN;sp|Q02539|H11_HUMAN	sp|P10412|H14_HUMAN	352	sp|P10412|H14_HUMAN Histone H1.4 OS=Homo sapiens OX=9606 GN=HIST1H1E PE=1 SV=2
NaN	NaN	NaN	25.2503	25.5518	25.5327							4	4	4	24.1	24.1	24.1	31.462	0	12.742	111980000	16	4.3	15.2	12.1	7.8	16.7	7.8	0	1	NaN	0	sp|P10768|ESTD_HUMAN	sp|P10768|ESTD_HUMAN	354	sp|P10768|ESTD_HUMAN S-formylglutathione hydrolase OS=Homo sapiens OX=9606 GN=ESD PE=1 SV=2
25.3136	24.9829	25.4727	25.4141	25.0185	25.7599							13	13	13	37	37	37	61.054	0	150.01	208090000	52	34.9	22.7	22	7	10.1	10.6	0.209277	0.727015	-0.141129	-0.546501	sp|P10809|CH60_HUMAN	sp|P10809|CH60_HUMAN	355	sp|P10809|CH60_HUMAN 60 kDa heat shock protein, mitochondrial OS=Homo sapiens OX=9606 GN=HSPD1 PE=1 SV=2
24.2392	24.1766	NaN	24.8172	24.2879	24.7466							5	5	5	14.7	14.7	14.7	52.494	0	14.464	45809000	16	4.9	4.9	0	8.5	12.5	11.1	0.892626	0.0873285	-0.409354	-2.4243	sp|P10909|CLUS_HUMAN	sp|P10909|CLUS_HUMAN	356	sp|P10909|CLUS_HUMAN Clusterin OS=Homo sapiens OX=9606 GN=CLU PE=1 SV=1
25.4107	25.3612	25.4411	25.8394	25.4591	24.6749							16	15	15	32.3	32.3	32.3	72.332	0	50.778	207440000	54	22.9	12.5	24.2	13.1	17.6	10.6	0.0769095	0.930486	0.0798448	0.232348	sp|P11021|BIP_HUMAN	sp|P11021|BIP_HUMAN	357	sp|P11021|BIP_HUMAN Endoplasmic reticulum chaperone BiP OS=Homo sapiens OX=9606 GN=HSPA5 PE=1 SV=2
27.8599	27.899	27.9909	26.9716	27.3424	27.2437					+	TD_X	31	31	31	21.4	21.4	21.4	177.6	0	323.31	1128200000	156	16.6	16.7	16.8	8	9.4	8.6	1.84501	0.0169275	0.730703	6.21973	sp|P11047|LAMC1_HUMAN	sp|P11047|LAMC1_HUMAN	358	sp|P11047|LAMC1_HUMAN Laminin subunit gamma-1 OS=Homo sapiens OX=9606 GN=LAMC1 PE=1 SV=3
27.4645	27.6157	27.5527	26.4652	26.6725	26.7148					+	TD_X	22	14	14	37.2	26.2	26.2	70.897	0	102.32	764030000	105	28.9	36.7	28	26	30	28.5	2.83507	0	0.926817	10.4489	sp|P11142|HSP7C_HUMAN	sp|P11142|HSP7C_HUMAN	359	sp|P11142|HSP7C_HUMAN Heat shock cognate 71 kDa protein OS=Homo sapiens OX=9606 GN=HSPA8 PE=1 SV=1
NaN	NaN	20.4483	NaN	NaN	NaN							2	2	2	6	6	6	53.486	0	4.8113	3458900	4	6	3.5	3.5	0	0	0	0	1	NaN	0	sp|P11182|ODB2_HUMAN	sp|P11182|ODB2_HUMAN	361	sp|P11182|ODB2_HUMAN Lipoamide acyltransferase component of branched-chain alpha-keto acid dehydrogenase complex, mitochondrial OS=Homo sapiens OX=9606 GN=DBT PE=1 SV=3
NaN	25.3337	24.6757	25.3264	24.8921	25.2088							14	14	14	19.5	19.5	19.5	96.695	0	39.863	117730000	43	1.7	8.8	4.5	12.6	6.2	12.3	0.124678	0.868409	-0.137736	-0.389506	sp|P11216|PYGB_HUMAN;sp|P06737|PYGL_HUMAN;sp|P11217|PYGM_HUMAN	sp|P11216|PYGB_HUMAN	362	sp|P11216|PYGB_HUMAN Glycogen phosphorylase, brain form OS=Homo sapiens OX=9606 GN=PYGB PE=1 SV=5
NaN	NaN	21.7644	NaN	NaN	NaN							3	3	3	18.9	18.9	18.9	23.567	0	7.0454	13700000	10	18.9	12.6	12.1	5.8	5.8	5.8	0	1	NaN	0	sp|P11233|RALA_HUMAN;sp|P11234|RALB_HUMAN	sp|P11233|RALA_HUMAN	363	sp|P11233|RALA_HUMAN Ras-related protein Ral-A OS=Homo sapiens OX=9606 GN=RALA PE=1 SV=1
25.0427	24.9066	24.5579	NaN	NaN	NaN							22	22	22	9.3	9.3	9.3	426.74	0	89.593	97280000	48	5.5	5.1	6	0.4	0.4	0.4	0	1	NaN	0	sp|P11532|DMD_HUMAN	sp|P11532|DMD_HUMAN	365	sp|P11532|DMD_HUMAN Dystrophin OS=Homo sapiens OX=9606 GN=DMD PE=1 SV=3
NaN	NaN	NaN	NaN	20.9684	NaN							4	4	4	6.1	6.1	6.1	101.56	0	13.431	3983300	6	1.2	1.2	3.7	0	1.3	1.2	0	1	NaN	0	sp|P11586|C1TC_HUMAN	sp|P11586|C1TC_HUMAN	366	sp|P11586|C1TC_HUMAN C-1-tetrahydrofolate synthase, cytoplasmic OS=Homo sapiens OX=9606 GN=MTHFD1 PE=1 SV=3
25.0948	25.4118	25.5806	25.4396	25.2204	25.8837							12	12	12	25.1	25.1	25.1	39.724	0	29.957	200750000	48	11.5	9.4	11.5	12.6	10.2	18.4	0.247206	0.642376	-0.152136	-0.629834	sp|P11766|ADHX_HUMAN	sp|P11766|ADHX_HUMAN	367	sp|P11766|ADHX_HUMAN Alcohol dehydrogenase class-3 OS=Homo sapiens OX=9606 GN=ADH5 PE=1 SV=4
29.9181	29.9385	29.7404	29.7011	29.781	29.6875							35	35	35	33.9	33.9	33.9	108.53	0	323.31	4240100000	285	25	25.1	24.9	23.8	24.2	25.6	0.860504	0.0917447	0.142459	2.05458	sp|P12109|CO6A1_HUMAN	sp|P12109|CO6A1_HUMAN	368	sp|P12109|CO6A1_HUMAN Collagen alpha-1(VI) chain OS=Homo sapiens OX=9606 GN=COL6A1 PE=1 SV=3
30.2981	30.1452	30.1519	30.3467	30.5489	30.15							35	35	35	26.4	26.4	26.4	108.58	0	323.31	6084500000	270	23.7	22.6	22.9	20.8	19.6	21.7	0.487794	0.271741	-0.150139	-1.19625	sp|P12110|CO6A2_HUMAN	sp|P12110|CO6A2_HUMAN	369	sp|P12110|CO6A2_HUMAN Collagen alpha-2(VI) chain OS=Homo sapiens OX=9606 GN=COL6A2 PE=1 SV=4
32.052	31.8783	31.8242	32.438	32.5222	32.2402					+	TD_X	144	144	144	38.7	38.7	38.7	343.67	0	323.31	22812000000	1112	30.8	32.3	32.8	26.7	26.2	28	1.91432	0.0164923	-0.482007	-4.4542	sp|P12111|CO6A3_HUMAN	sp|P12111|CO6A3_HUMAN	370	sp|P12111|CO6A3_HUMAN Collagen alpha-3(VI) chain OS=Homo sapiens OX=9606 GN=COL6A3 PE=1 SV=5
[truncated: 578 more rows]
