# Supplementary material for: Thermal Denaturation of Fresh Frozen Tissue Enhances Mass Spectrometry Detection of Peptides
Source: Anal Chem. 2024 Oct 11;96(42):16861–70. doi: 10.1021/acs.analchem.4c03625 (PMC11503521; doi:10.1021/acs.analchem.4c03625)
Supplement: Supplementary file 5 — ac4c03625_si_005.xlsx [file ac4c03625_si_005.xlsx]

## Sheet: colon_allfeatures
m/z	detected in TD, NTD, or both	detected within or outside tissue	notes
606.08839 m/z ± 20 ppm	both	outside			# ions within tissue
628.07006 m/z ± 20 ppm	both	outside		both	15
650.05422 m/z ± 20 ppm	both	outside		NTD	4
680.02257 m/z ± 20 ppm	both	outside		TD	58
795.13558 m/z ± 20 ppm	both	outside
806.39534 m/z ± 20 ppm	both	outside
813.10615 m/z ± 20 ppm	both	outside
817.11773 m/z ± 20 ppm	both	outside
825.11327 m/z ± 20 ppm	both	outside
833.08522 m/z ± 20 ppm	both	outside
839.10001 m/z ± 20 ppm	both	outside
841.08447 m/z ± 20 ppm	both	outside
842.52097 m/z ± 20 ppm	both	outside
845.10583 m/z ± 20 ppm	both	outside
845.11624 m/z ± 20 ppm	both	outside
855.06792 m/z ± 20 ppm	both	outside
861.0855 m/z ± 20 ppm	both	outside
864.50472 m/z ± 20 ppm	both	outside
869.07083 m/z ± 20 ppm	both	outside
870.39158 m/z ± 20 ppm	both	outside
877.05899 m/z ± 20 ppm	both	outside
891.05423 m/z ± 20 ppm	both	outside
913.03787 m/z ± 20 ppm	both	outside
929.01271 m/z ± 20 ppm	both	outside
984.18456 m/z ± 20 ppm	both	outside
1011.65941 m/z ± 20 ppm	both	outside
1022.13314 m/z ± 20 ppm	both	outside
1028.15023 m/z ± 20 ppm	both	outside
1050.13389 m/z ± 20 ppm	both	outside
1066.10083 m/z ± 20 ppm	both	outside
1072.1157 m/z ± 20 ppm	both	outside
1096.0685 m/z ± 20 ppm	both	outside
1102.08528 m/z ± 20 ppm	both	outside
1118.05617 m/z ± 20 ppm	both	outside
1124.07117 m/z ± 20 ppm	both	outside
1277.13411 m/z ± 20 ppm	both	outside
1329.08774 m/z ± 20 ppm	both	outside
950.48272 m/z ± 20 ppm	both	within	possibly deloc in TD
976.46084 m/z ± 20 ppm	both	within	loc better in TD
1055.48946 m/z ± 20 ppm	both	within	possibly deloc in TD
1198.72127 m/z ± 20 ppm	both	within	much better in TD
1198.73247 m/z ± 20 ppm	both	within	much better in TD
1199.72394 m/z ± 20 ppm	both	within	much better in TD
1220.70446 m/z ± 20 ppm	both	within	much better in TD
1424.69067 m/z ± 20 ppm	both	within	possible deloc in TD
1424.7009 m/z ± 20 ppm	both	within	possible deloc in TD
1505.92617 m/z ± 20 ppm	both	within	loc better in NTD
1790.92117 m/z ± 20 ppm	both	within	possible deloc in TD
1790.93604 m/z ± 20 ppm	both	within	possible deloc in TD
1790.94253 m/z ± 20 ppm	both	within	possible deloc in TD
2088.13574 m/z ± 20 ppm	both	within	deloc in TD
2088.1456 m/z ± 20 ppm	both	within	deloc in TD
701.32705 m/z ± 20 ppm	NTD	within
848.39796 m/z ± 20 ppm	NTD	within
940.46124 m/z ± 20 ppm	NTD	within
949.47316 m/z ± 20 ppm	NTD	within
836.44541 m/z ± 20 ppm	TD	within
852.44041 m/z ± 20 ppm	TD	within
868.43786 m/z ± 20 ppm	TD	within
868.47374 m/z ± 20 ppm	TD	within
886.4487 m/z ± 20 ppm	TD	within
898.52248 m/z ± 20 ppm	TD	within
944.54298 m/z ± 20 ppm	TD	within
1094.60731 m/z ± 20 ppm	TD	within
1094.61539 m/z ± 20 ppm	TD	within
1095.57812 m/z ± 20 ppm	TD	within
1095.59038 m/z ± 20 ppm	TD	within
1105.58966 m/z ± 20 ppm	TD	within
1111.60563 m/z ± 20 ppm	TD	within
1111.6129 m/z ± 20 ppm	TD	within
1125.55333 m/z ± 20 ppm	TD	within
1138.58471 m/z ± 20 ppm	TD	within
1154.57695 m/z ± 20 ppm	TD	within
1198.70251 m/z ± 20 ppm	TD	within
1235.63665 m/z ± 20 ppm	TD	within
1267.6965 m/z ± 20 ppm	TD	within
1297.64406 m/z ± 20 ppm	TD	within
1303.63945 m/z ± 20 ppm	TD	within
1320.6802 m/z ± 20 ppm	TD	within
1320.69253 m/z ± 20 ppm	TD	within
1337.71816 m/z ± 20 ppm	TD	within
1459.71158 m/z ± 20 ppm	TD	within
1459.71809 m/z ± 20 ppm	TD	within
1465.71516 m/z ± 20 ppm	TD	within
1477.77471 m/z ± 20 ppm	TD	within
1508.72974 m/z ± 20 ppm	TD	within
1508.74388 m/z ± 20 ppm	TD	within
1508.75658 m/z ± 20 ppm	TD	within
1546.81624 m/z ± 20 ppm	TD	within
1546.8285 m/z ± 20 ppm	TD	within
1546.84345 m/z ± 20 ppm	TD	within
1561.81531 m/z ± 20 ppm	TD	within
1561.82471 m/z ± 20 ppm	TD	within
1561.84026 m/z ± 20 ppm	TD	within
1562.82822 m/z ± 20 ppm	TD	within
1562.84086 m/z ± 20 ppm	TD	within
1706.79234 m/z ± 20 ppm	TD	within
1706.80286 m/z ± 20 ppm	TD	within
1706.81432 m/z ± 20 ppm	TD	within
1706.83486 m/z ± 20 ppm	TD	within
2057.0139 m/z ± 20 ppm	TD	within
2057.02506 m/z ± 20 ppm	TD	within
2057.0387 m/z ± 20 ppm	TD	within
2057.06165 m/z ± 20 ppm	TD	within
2104.13488 m/z ± 20 ppm	TD	within
2104.16466 m/z ± 20 ppm	TD	within
2115.16223 m/z ± 20 ppm	TD	within
2115.17472 m/z ± 20 ppm	TD	within
2115.19092 m/z ± 20 ppm	TD	within
2115.2186 m/z ± 20 ppm	TD	within
2705.29638 m/z ± 20 ppm	TD	within
2705.30588 m/z ± 20 ppm	TD	within
2705.32531 m/z ± 20 ppm	TD	within
2705.33926 m/z ± 20 ppm	TD	within

## Sheet: TD_features
m/z	Name
487.31989 m/z ± 20 ppm
568.13926 m/z ± 20 ppm
586.29766 m/z ± 20 ppm
588.27735 m/z ± 20 ppm
590.12037 m/z ± 20 ppm
599.36046 m/z ± 20 ppm
599.36315 m/z ± 20 ppm
602.29319 m/z ± 20 ppm
606.08791 m/z ± 20 ppm
618.28938 m/z ± 20 ppm
620.3187 m/z ± 20 ppm
624.05986 m/z ± 20 ppm
628.06894 m/z ± 20 ppm
628.30907 m/z ± 20 ppm
630.05374 m/z ± 20 ppm
644.03559 m/z ± 20 ppm
644.04381 m/z ± 20 ppm
644.34088 m/z ± 20 ppm
650.0503 m/z ± 20 ppm
666.02503 m/z ± 20 ppm
678.32569 m/z ± 20 ppm
680.02126 m/z ± 20 ppm
702.00319 m/z ± 20 ppm
703.37854 m/z ± 20 ppm
709.33202 m/z ± 20 ppm
715.41583 m/z ± 20 ppm
718.33135 m/z ± 20 ppm
730.35413 m/z ± 20 ppm
744.37013 m/z ± 20 ppm
758.38547 m/z ± 20 ppm
768.41626 m/z ± 20 ppm
771.41714 m/z ± 20 ppm
779.15441 m/z ± 20 ppm
783.41197 m/z ± 20 ppm
785.39632 m/z ± 20 ppm
795.12594 m/z ± 20 ppm
795.13441 m/z ± 20 ppm
795.41767 m/z ± 20 ppm
806.3922 m/z ± 20 ppm
809.44512 m/z ± 20 ppm
813.10636 m/z ± 20 ppm
815.40762 m/z ± 20 ppm
816.46517 m/z ± 20 ppm
817.11682 m/z ± 20 ppm
825.11023 m/z ± 20 ppm
833.08368 m/z ± 20 ppm
835.11539 m/z ± 20 ppm
836.44564 m/z ± 20 ppm
837.10413 m/z ± 20 ppm
839.09874 m/z ± 20 ppm
840.47611 m/z ± 20 ppm
841.08348 m/z ± 20 ppm
842.51014 m/z ± 20 ppm
842.51942 m/z ± 20 ppm
845.38366 m/z ± 20 ppm
850.53577 m/z ± 20 ppm
851.05407 m/z ± 20 ppm
852.43248 m/z ± 20 ppm
852.43965 m/z ± 20 ppm
852.44522 m/z ± 20 ppm
854.38873 m/z ± 20 ppm
855.06539 m/z ± 20 ppm
858.42791 m/z ± 20 ppm
860.40833 m/z ± 20 ppm
864.50263 m/z ± 20 ppm
868.43553 m/z ± 20 ppm
868.47175 m/z ± 20 ppm
869.06903 m/z ± 20 ppm
870.38955 m/z ± 20 ppm
870.51509 m/z ± 20 ppm
871.04032 m/z ± 20 ppm
872.43048 m/z ± 20 ppm
874.42259 m/z ± 20 ppm
882.45359 m/z ± 20 ppm
886.44586 m/z ± 20 ppm
890.41773 m/z ± 20 ppm
890.45402 m/z ± 20 ppm
891.05217 m/z ± 20 ppm
892.51035 m/z ± 20 ppm
895.47424 m/z ± 20 ppm
898.48635 m/z ± 20 ppm
898.51961 m/z ± 20 ppm
901.50942 m/z ± 20 ppm
908.50418 m/z ± 20 ppm
913.03457 m/z ± 20 ppm
928.42285 m/z ± 20 ppm
929.01157 m/z ± 20 ppm
940.46271 m/z ± 20 ppm
944.47166 m/z ± 20 ppm
944.542 m/z ± 20 ppm
945.44887 m/z ± 20 ppm
945.56205 m/z ± 20 ppm
948.41532 m/z ± 20 ppm
948.49771 m/z ± 20 ppm
950.4707 m/z ± 20 ppm
950.48009 m/z ± 20 ppm
950.48888 m/z ± 20 ppm
950.5001 m/z ± 20 ppm
952.52647 m/z ± 20 ppm
958.58005 m/z ± 20 ppm
960.46768 m/z ± 20 ppm
964.44565 m/z ± 20 ppm
965.50798 m/z ± 20 ppm
966.52406 m/z ± 20 ppm
972.46388 m/z ± 20 ppm
974.44652 m/z ± 20 ppm
976.44922 m/z ± 20 ppm
976.45877 m/z ± 20 ppm
976.46995 m/z ± 20 ppm
977.46634 m/z ± 20 ppm
984.18392 m/z ± 20 ppm
985.59047 m/z ± 20 ppm
990.4441 m/z ± 20 ppm
993.5271 m/z ± 20 ppm
998.43967 m/z ± 20 ppm
1008.14342 m/z ± 20 ppm
1009.52307 m/z ± 20 ppm
1011.65966 m/z ± 20 ppm
1011.66606 m/z ± 20 ppm
1012.65797 m/z ± 20 ppm
1014.41296 m/z ± 20 ppm
1022.13238 m/z ± 20 ppm
1030.12421 m/z ± 20 ppm
1032.60636 m/z ± 20 ppm
1040.10686 m/z ± 20 ppm
1042.51218 m/z ± 20 ppm
1044.11447 m/z ± 20 ppm
1046.0985 m/z ± 20 ppm
1046.53609 m/z ± 20 ppm
1055.48649 m/z ± 20 ppm
1058.51245 m/z ± 20 ppm
1060.08183 m/z ± 20 ppm
1076.70491 m/z ± 20 ppm
1079.5835 m/z ± 20 ppm
1082.06972 m/z ± 20 ppm
1084.58299 m/z ± 20 ppm
1087.54881 m/z ± 20 ppm
1087.56692 m/z ± 20 ppm
1088.55583 m/z ± 20 ppm
1094.60097 m/z ± 20 ppm
1094.60902 m/z ± 20 ppm
1094.62045 m/z ± 20 ppm
1095.56882 m/z ± 20 ppm
1095.57912 m/z ± 20 ppm
1095.5894 m/z ± 20 ppm
1096.06801 m/z ± 20 ppm
1096.58337 m/z ± 20 ppm
1105.57662 m/z ± 20 ppm
1105.58818 m/z ± 20 ppm
1105.60015 m/z ± 20 ppm
1105.61063 m/z ± 20 ppm
1105.62097 m/z ± 20 ppm
1106.58634 m/z ± 20 ppm
1106.59821 m/z ± 20 ppm
1107.59688 m/z ± 20 ppm
1109.57702 m/z ± 20 ppm
1111.59581 m/z ± 20 ppm
1111.60579 m/z ± 20 ppm
1111.61233 m/z ± 20 ppm
1111.62777 m/z ± 20 ppm
1112.61757 m/z ± 20 ppm
1116.50884 m/z ± 20 ppm
1116.52073 m/z ± 20 ppm
1116.59534 m/z ± 20 ppm
1117.51217 m/z ± 20 ppm
1117.56062 m/z ± 20 ppm
1118.05187 m/z ± 20 ppm
1125.53901 m/z ± 20 ppm
1125.54935 m/z ± 20 ppm
1126.54828 m/z ± 20 ppm
1126.58506 m/z ± 20 ppm
1127.57101 m/z ± 20 ppm
1127.5807 m/z ± 20 ppm
1130.56093 m/z ± 20 ppm
1133.59334 m/z ± 20 ppm
1134.02488 m/z ± 20 ppm
1138.58223 m/z ± 20 ppm
1138.59661 m/z ± 20 ppm
1139.58384 m/z ± 20 ppm
1143.54997 m/z ± 20 ppm
1154.56964 m/z ± 20 ppm
1154.57776 m/z ± 20 ppm
1155.58542 m/z ± 20 ppm
1157.53549 m/z ± 20 ppm
1157.54272 m/z ± 20 ppm
1165.57297 m/z ± 20 ppm
1171.54189 m/z ± 20 ppm
1171.58653 m/z ± 20 ppm
1171.5961 m/z ± 20 ppm
1173.52583 m/z ± 20 ppm
1173.53433 m/z ± 20 ppm
1176.56059 m/z ± 20 ppm
1177.58762 m/z ± 20 ppm
1177.63936 m/z ± 20 ppm
1180.70854 m/z ± 20 ppm
1181.69328 m/z ± 20 ppm
1182.6225 m/z ± 20 ppm
1182.63164 m/z ± 20 ppm
1183.63331 m/z ± 20 ppm
1184.50234 m/z ± 20 ppm
1184.50948 m/z ± 20 ppm
1184.52436 m/z ± 20 ppm
1187.57803 m/z ± 20 ppm
1187.58789 m/z ± 20 ppm
1192.65017 m/z ± 20 ppm
1192.65762 m/z ± 20 ppm
1193.56541 m/z ± 20 ppm
1197.1966 m/z ± 20 ppm
1197.5438 m/z ± 20 ppm
1198.54229 m/z ± 20 ppm
1198.68346 m/z ± 20 ppm
1198.69034 m/z ± 20 ppm
1198.70261 m/z ± 20 ppm
1198.72079 m/z ± 20 ppm
1198.74077 m/z ± 20 ppm
1198.74123 m/z ± 20 ppm
1198.74909 m/z ± 20 ppm
1198.75607 m/z ± 20 ppm
1199.71033 m/z ± 20 ppm
1199.7392 m/z ± 20 ppm
1203.57503 m/z ± 20 ppm
1207.58776 m/z ± 20 ppm
1209.58085 m/z ± 20 ppm
1211.64565 m/z ± 20 ppm
1211.65465 m/z ± 20 ppm
1212.62814 m/z ± 20 ppm
1214.5709 m/z ± 20 ppm
1214.63011 m/z ± 20 ppm
1220.70303 m/z ± 20 ppm
1220.7116 m/z ± 20 ppm
1225.57845 m/z ± 20 ppm
1227.64178 m/z ± 20 ppm
1230.56839 m/z ± 20 ppm
1235.62402 m/z ± 20 ppm
1235.63242 m/z ± 20 ppm
1235.64703 m/z ± 20 ppm
1235.65914 m/z ± 20 ppm
1235.66722 m/z ± 20 ppm
1235.68217 m/z ± 20 ppm
1236.63575 m/z ± 20 ppm
1236.67895 m/z ± 20 ppm
1243.66514 m/z ± 20 ppm
1248.55697 m/z ± 20 ppm
1248.56425 m/z ± 20 ppm
1249.13072 m/z ± 20 ppm
1250.6657 m/z ± 20 ppm
1251.62697 m/z ± 20 ppm
1257.61584 m/z ± 20 ppm
1257.65177 m/z ± 20 ppm
1258.61543 m/z ± 20 ppm
1258.62415 m/z ± 20 ppm
1260.64534 m/z ± 20 ppm
1263.61694 m/z ± 20 ppm
1264.55271 m/z ± 20 ppm
1264.56162 m/z ± 20 ppm
1264.57498 m/z ± 20 ppm
1267.68593 m/z ± 20 ppm
1267.69405 m/z ± 20 ppm
1267.70854 m/z ± 20 ppm
1268.69933 m/z ± 20 ppm
1273.63085 m/z ± 20 ppm
1274.60853 m/z ± 20 ppm
1274.61476 m/z ± 20 ppm
1274.7397 m/z ± 20 ppm
1285.74121 m/z ± 20 ppm
1289.6837 m/z ± 20 ppm
1297.62945 m/z ± 20 ppm
1297.63908 m/z ± 20 ppm
1297.65268 m/z ± 20 ppm
1298.64431 m/z ± 20 ppm
1302.66059 m/z ± 20 ppm
1302.67698 m/z ± 20 ppm
1303.61946 m/z ± 20 ppm
1303.62989 m/z ± 20 ppm
1304.62414 m/z ± 20 ppm
1306.74475 m/z ± 20 ppm
1314.69583 m/z ± 20 ppm
1314.70366 m/z ± 20 ppm
1318.65735 m/z ± 20 ppm
1319.61842 m/z ± 20 ppm
1320.67889 m/z ± 20 ppm
1320.68732 m/z ± 20 ppm
1320.70462 m/z ± 20 ppm
1321.68552 m/z ± 20 ppm
1322.67636 m/z ± 20 ppm
1324.64483 m/z ± 20 ppm
1325.76745 m/z ± 20 ppm
1325.77808 m/z ± 20 ppm
1326.82577 m/z ± 20 ppm
1336.68426 m/z ± 20 ppm
1337.6975 m/z ± 20 ppm
1337.70911 m/z ± 20 ppm
1337.7225 m/z ± 20 ppm
1338.70277 m/z ± 20 ppm
1342.67092 m/z ± 20 ppm
1354.64477 m/z ± 20 ppm
1401.66735 m/z ± 20 ppm
1401.67926 m/z ± 20 ppm
1401.69033 m/z ± 20 ppm
1408.69567 m/z ± 20 ppm
1408.70517 m/z ± 20 ppm
1417.67532 m/z ± 20 ppm
1424.69269 m/z ± 20 ppm
1424.70143 m/z ± 20 ppm
1429.73951 m/z ± 20 ppm
1429.75257 m/z ± 20 ppm
1431.6975 m/z ± 20 ppm
1431.70604 m/z ± 20 ppm
1431.72224 m/z ± 20 ppm
1433.67265 m/z ± 20 ppm
1442.71265 m/z ± 20 ppm
1442.71984 m/z ± 20 ppm
1459.70235 m/z ± 20 ppm
1459.71318 m/z ± 20 ppm
1459.72362 m/z ± 20 ppm
1459.74243 m/z ± 20 ppm
1460.71166 m/z ± 20 ppm
1460.7267 m/z ± 20 ppm
1460.73639 m/z ± 20 ppm
1461.72371 m/z ± 20 ppm
1465.70332 m/z ± 20 ppm
1465.71202 m/z ± 20 ppm
1465.72226 m/z ± 20 ppm
1465.74096 m/z ± 20 ppm
1466.72124 m/z ± 20 ppm
1466.73306 m/z ± 20 ppm
1467.71759 m/z ± 20 ppm
1467.72825 m/z ± 20 ppm
1468.88609 m/z ± 20 ppm
1475.90948 m/z ± 20 ppm
1477.76929 m/z ± 20 ppm
1477.77805 m/z ± 20 ppm
1477.79489 m/z ± 20 ppm
1478.77824 m/z ± 20 ppm
1478.78942 m/z ± 20 ppm
1478.80747 m/z ± 20 ppm
1481.7002 m/z ± 20 ppm
1487.68862 m/z ± 20 ppm
1487.69835 m/z ± 20 ppm
1487.71319 m/z ± 20 ppm
1489.92942 m/z ± 20 ppm
1490.74922 m/z ± 20 ppm
1490.76019 m/z ± 20 ppm
1493.76808 m/z ± 20 ppm
1493.77788 m/z ± 20 ppm
1493.79456 m/z ± 20 ppm
1493.80215 m/z ± 20 ppm
1494.77749 m/z ± 20 ppm
1494.79075 m/z ± 20 ppm
1494.81015 m/z ± 20 ppm
1501.75294 m/z ± 20 ppm
1501.76454 m/z ± 20 ppm
1502.75186 m/z ± 20 ppm
1505.9185 m/z ± 20 ppm
1505.92872 m/z ± 20 ppm
1508.72553 m/z ± 20 ppm
1508.73476 m/z ± 20 ppm
1508.75552 m/z ± 20 ppm
1509.73292 m/z ± 20 ppm
1509.74223 m/z ± 20 ppm
1509.75843 m/z ± 20 ppm
1510.74734 m/z ± 20 ppm
1510.75884 m/z ± 20 ppm
1510.77016 m/z ± 20 ppm
1510.77723 m/z ± 20 ppm
1511.74728 m/z ± 20 ppm
1511.76053 m/z ± 20 ppm
1511.7766 m/z ± 20 ppm
1511.87658 m/z ± 20 ppm
1511.88625 m/z ± 20 ppm
1514.76098 m/z ± 20 ppm
1514.77275 m/z ± 20 ppm
1514.78434 m/z ± 20 ppm
1515.76299 m/z ± 20 ppm
1515.7712 m/z ± 20 ppm
1515.78655 m/z ± 20 ppm
1519.9305 m/z ± 20 ppm
1529.75381 m/z ± 20 ppm
1529.76845 m/z ± 20 ppm
1530.74764 m/z ± 20 ppm
1530.75742 m/z ± 20 ppm
1530.77491 m/z ± 20 ppm
1530.78282 m/z ± 20 ppm
1531.76823 m/z ± 20 ppm
1533.70352 m/z ± 20 ppm
1533.71308 m/z ± 20 ppm
1542.79532 m/z ± 20 ppm
1546.81036 m/z ± 20 ppm
1546.81776 m/z ± 20 ppm
1546.82818 m/z ± 20 ppm
1546.84668 m/z ± 20 ppm
1546.85556 m/z ± 20 ppm
1546.87224 m/z ± 20 ppm
1547.81906 m/z ± 20 ppm
1547.83136 m/z ± 20 ppm
1547.84507 m/z ± 20 ppm
1548.83573 m/z ± 20 ppm
1549.69392 m/z ± 20 ppm
1549.70483 m/z ± 20 ppm
1549.71712 m/z ± 20 ppm
1549.72536 m/z ± 20 ppm
1561.79697 m/z ± 20 ppm
1561.80798 m/z ± 20 ppm
1561.8182 m/z ± 20 ppm
1561.82878 m/z ± 20 ppm
1561.84811 m/z ± 20 ppm
1561.85971 m/z ± 20 ppm
1562.815 m/z ± 20 ppm
1562.82818 m/z ± 20 ppm
1562.8457 m/z ± 20 ppm
1562.85683 m/z ± 20 ppm
1563.82848 m/z ± 20 ppm
1563.83573 m/z ± 20 ppm
1563.84474 m/z ± 20 ppm
1568.80358 m/z ± 20 ppm
1568.81483 m/z ± 20 ppm
1568.82899 m/z ± 20 ppm
1580.78568 m/z ± 20 ppm
1580.79643 m/z ± 20 ppm
1580.80887 m/z ± 20 ppm
1580.81929 m/z ± 20 ppm
1580.83091 m/z ± 20 ppm
1581.80258 m/z ± 20 ppm
1581.81128 m/z ± 20 ppm
1581.82449 m/z ± 20 ppm
1582.80708 m/z ± 20 ppm
1582.82895 m/z ± 20 ppm
1585.78397 m/z ± 20 ppm
1585.79162 m/z ± 20 ppm
1585.80171 m/z ± 20 ppm
1585.82127 m/z ± 20 ppm
1585.83014 m/z ± 20 ppm
1586.77673 m/z ± 20 ppm
1586.78639 m/z ± 20 ppm
1586.79875 m/z ± 20 ppm
1586.81242 m/z ± 20 ppm
1586.82887 m/z ± 20 ppm
1602.7863 m/z ± 20 ppm
1607.78768 m/z ± 20 ppm
1619.79487 m/z ± 20 ppm
1619.8056 m/z ± 20 ppm
1619.82056 m/z ± 20 ppm
1619.83163 m/z ± 20 ppm
1620.78206 m/z ± 20 ppm
1620.79792 m/z ± 20 ppm
1620.81394 m/z ± 20 ppm
1626.76627 m/z ± 20 ppm
1626.77678 m/z ± 20 ppm
1626.7921 m/z ± 20 ppm
1626.80254 m/z ± 20 ppm
1627.74645 m/z ± 20 ppm
1627.76733 m/z ± 20 ppm
1627.77859 m/z ± 20 ppm
1627.79918 m/z ± 20 ppm
1628.76321 m/z ± 20 ppm
1628.77319 m/z ± 20 ppm
1628.78907 m/z ± 20 ppm
1631.86351 m/z ± 20 ppm
1639.83281 m/z ± 20 ppm
1639.84147 m/z ± 20 ppm
1639.85266 m/z ± 20 ppm
1643.76427 m/z ± 20 ppm
1643.77383 m/z ± 20 ppm
1648.0373 m/z ± 20 ppm
1648.04989 m/z ± 20 ppm
1648.7998 m/z ± 20 ppm
1648.81008 m/z ± 20 ppm
1648.82767 m/z ± 20 ppm
1648.84017 m/z ± 20 ppm
1655.81732 m/z ± 20 ppm
1655.82545 m/z ± 20 ppm
1655.837 m/z ± 20 ppm
1655.85403 m/z ± 20 ppm
1655.86403 m/z ± 20 ppm
1656.82896 m/z ± 20 ppm
1656.83788 m/z ± 20 ppm
1656.85754 m/z ± 20 ppm
1664.79193 m/z ± 20 ppm
1664.80232 m/z ± 20 ppm
1664.8154 m/z ± 20 ppm
1666.05026 m/z ± 20 ppm
1670.81809 m/z ± 20 ppm
1670.831 m/z ± 20 ppm
1670.84376 m/z ± 20 ppm
1670.85741 m/z ± 20 ppm
1670.86404 m/z ± 20 ppm
1686.81793 m/z ± 20 ppm
1686.82996 m/z ± 20 ppm
1686.84793 m/z ± 20 ppm
1686.8646 m/z ± 20 ppm
1690.79648 m/z ± 20 ppm
1690.80891 m/z ± 20 ppm
1690.82655 m/z ± 20 ppm
1702.81864 m/z ± 20 ppm
1702.8306 m/z ± 20 ppm
1702.85092 m/z ± 20 ppm
1702.86317 m/z ± 20 ppm
1706.78961 m/z ± 20 ppm
1706.79789 m/z ± 20 ppm
1706.80919 m/z ± 20 ppm
1706.82445 m/z ± 20 ppm
1706.8433 m/z ± 20 ppm
1707.78921 m/z ± 20 ppm
1707.80707 m/z ± 20 ppm
1707.82005 m/z ± 20 ppm
1728.77776 m/z ± 20 ppm
1728.79 m/z ± 20 ppm
1728.80618 m/z ± 20 ppm
1728.8176 m/z ± 20 ppm
1738.80049 m/z ± 20 ppm
1738.81159 m/z ± 20 ppm
1738.82451 m/z ± 20 ppm
1738.8365 m/z ± 20 ppm
1738.84251 m/z ± 20 ppm
1742.76288 m/z ± 20 ppm
1742.77492 m/z ± 20 ppm
1742.78793 m/z ± 20 ppm
1742.80167 m/z ± 20 ppm
1742.81716 m/z ± 20 ppm
1742.82765 m/z ± 20 ppm
1743.76346 m/z ± 20 ppm
1743.77504 m/z ± 20 ppm
1743.79141 m/z ± 20 ppm
1744.79627 m/z ± 20 ppm
1751.85497 m/z ± 20 ppm
1751.86466 m/z ± 20 ppm
1751.87768 m/z ± 20 ppm
1751.89207 m/z ± 20 ppm
1751.9001 m/z ± 20 ppm
1751.91573 m/z ± 20 ppm
1752.868 m/z ± 20 ppm
1752.8798 m/z ± 20 ppm
1754.8015 m/z ± 20 ppm
1754.81274 m/z ± 20 ppm
1754.82443 m/z ± 20 ppm
1755.80705 m/z ± 20 ppm
1755.81696 m/z ± 20 ppm
1756.78902 m/z ± 20 ppm
1756.80246 m/z ± 20 ppm
1756.81405 m/z ± 20 ppm
1756.83402 m/z ± 20 ppm
1758.754 m/z ± 20 ppm
1758.76287 m/z ± 20 ppm
1758.77549 m/z ± 20 ppm
1758.79354 m/z ± 20 ppm
1758.80267 m/z ± 20 ppm
1758.81152 m/z ± 20 ppm
1759.77943 m/z ± 20 ppm
1759.80821 m/z ± 20 ppm
1766.84085 m/z ± 20 ppm
1766.8536 m/z ± 20 ppm
1766.8653 m/z ± 20 ppm
1766.8777 m/z ± 20 ppm
1766.8918 m/z ± 20 ppm
1767.86049 m/z ± 20 ppm
1767.87617 m/z ± 20 ppm
1772.90275 m/z ± 20 ppm
1772.91568 m/z ± 20 ppm
1772.92913 m/z ± 20 ppm
1773.85748 m/z ± 20 ppm
1773.91455 m/z ± 20 ppm
1773.92795 m/z ± 20 ppm
1775.89893 m/z ± 20 ppm
1775.91028 m/z ± 20 ppm
1775.92305 m/z ± 20 ppm
1782.84385 m/z ± 20 ppm
1782.85235 m/z ± 20 ppm
1782.86475 m/z ± 20 ppm
1782.8828 m/z ± 20 ppm
1782.89623 m/z ± 20 ppm
1782.91219 m/z ± 20 ppm
1783.86862 m/z ± 20 ppm
1783.88041 m/z ± 20 ppm
1790.9105 m/z ± 20 ppm
1790.92248 m/z ± 20 ppm
1790.93532 m/z ± 20 ppm
1790.94878 m/z ± 20 ppm
1791.92838 m/z ± 20 ppm
1791.9389 m/z ± 20 ppm
1791.95775 m/z ± 20 ppm
1803.09115 m/z ± 20 ppm
1812.89947 m/z ± 20 ppm
1812.91422 m/z ± 20 ppm
1812.92543 m/z ± 20 ppm
1812.9402 m/z ± 20 ppm
1816.88539 m/z ± 20 ppm
1816.89415 m/z ± 20 ppm
1816.90682 m/z ± 20 ppm
1816.92408 m/z ± 20 ppm
1816.94018 m/z ± 20 ppm
1816.95087 m/z ± 20 ppm
1817.9029 m/z ± 20 ppm
1817.91959 m/z ± 20 ppm
1817.93195 m/z ± 20 ppm
1819.90894 m/z ± 20 ppm
1819.91914 m/z ± 20 ppm
1820.89949 m/z ± 20 ppm
1820.90826 m/z ± 20 ppm
1832.87792 m/z ± 20 ppm
1832.88611 m/z ± 20 ppm
1832.90398 m/z ± 20 ppm
1832.91653 m/z ± 20 ppm
1832.93094 m/z ± 20 ppm
1833.88444 m/z ± 20 ppm
1833.90751 m/z ± 20 ppm
1833.92094 m/z ± 20 ppm
1833.93248 m/z ± 20 ppm
1833.94845 m/z ± 20 ppm
1833.96538 m/z ± 20 ppm
1833.97787 m/z ± 20 ppm
1833.99476 m/z ± 20 ppm
1834.88912 m/z ± 20 ppm
1834.92702 m/z ± 20 ppm
1835.88881 m/z ± 20 ppm
1842.92501 m/z ± 20 ppm
1842.93819 m/z ± 20 ppm
1848.87642 m/z ± 20 ppm
1848.88836 m/z ± 20 ppm
1848.90847 m/z ± 20 ppm
1848.92425 m/z ± 20 ppm
1849.88072 m/z ± 20 ppm
1849.89692 m/z ± 20 ppm
1849.90455 m/z ± 20 ppm
1849.91309 m/z ± 20 ppm
1849.92718 m/z ± 20 ppm
1849.9382 m/z ± 20 ppm
1850.94012 m/z ± 20 ppm
1854.87441 m/z ± 20 ppm
1854.89678 m/z ± 20 ppm
1855.95517 m/z ± 20 ppm
1869.89951 m/z ± 20 ppm
1869.92399 m/z ± 20 ppm
1888.94693 m/z ± 20 ppm
1888.97494 m/z ± 20 ppm
1888.99521 m/z ± 20 ppm
1921.94284 m/z ± 20 ppm
1923.91822 m/z ± 20 ppm
1923.93158 m/z ± 20 ppm
1923.94589 m/z ± 20 ppm
1943.01886 m/z ± 20 ppm
1956.06964 m/z ± 20 ppm
1956.08407 m/z ± 20 ppm
1956.09327 m/z ± 20 ppm
1956.10023 m/z ± 20 ppm
1956.12158 m/z ± 20 ppm
1962.00318 m/z ± 20 ppm
1962.01781 m/z ± 20 ppm
1962.03336 m/z ± 20 ppm
1962.04233 m/z ± 20 ppm
1978.04896 m/z ± 20 ppm
1978.06213 m/z ± 20 ppm
1978.08627 m/z ± 20 ppm
1994.03611 m/z ± 20 ppm
2004.00625 m/z ± 20 ppm
2004.02121 m/z ± 20 ppm
2004.03433 m/z ± 20 ppm
2056.12534 m/z ± 20 ppm
2056.13861 m/z ± 20 ppm
2056.15527 m/z ± 20 ppm
2056.17055 m/z ± 20 ppm
2056.18462 m/z ± 20 ppm
2057.00444 m/z ± 20 ppm
2057.01433 m/z ± 20 ppm
2057.02488 m/z ± 20 ppm
2057.03885 m/z ± 20 ppm
2057.05755 m/z ± 20 ppm
2057.07197 m/z ± 20 ppm
2057.08728 m/z ± 20 ppm
2072.12272 m/z ± 20 ppm
2072.13628 m/z ± 20 ppm
2072.15023 m/z ± 20 ppm
2072.15857 m/z ± 20 ppm
2072.17968 m/z ± 20 ppm
2073.011 m/z ± 20 ppm
2073.02416 m/z ± 20 ppm
2073.03543 m/z ± 20 ppm
2073.04243 m/z ± 20 ppm
2073.06891 m/z ± 20 ppm
2075.02253 m/z ± 20 ppm
2075.06659 m/z ± 20 ppm
2078.991 m/z ± 20 ppm
2079.00267 m/z ± 20 ppm
2079.01996 m/z ± 20 ppm
2079.03226 m/z ± 20 ppm
2079.05196 m/z ± 20 ppm
2088.10869 m/z ± 20 ppm
2088.11901 m/z ± 20 ppm
2088.13093 m/z ± 20 ppm
2088.14708 m/z ± 20 ppm
2088.16552 m/z ± 20 ppm
2089.03865 m/z ± 20 ppm
2089.05582 m/z ± 20 ppm
2089.06858 m/z ± 20 ppm
2089.07887 m/z ± 20 ppm
2089.09221 m/z ± 20 ppm
2089.10449 m/z ± 20 ppm
2094.97075 m/z ± 20 ppm
2094.99632 m/z ± 20 ppm
2104.1033 m/z ± 20 ppm
2104.1121 m/z ± 20 ppm
2104.12176 m/z ± 20 ppm
2104.13498 m/z ± 20 ppm
2104.14915 m/z ± 20 ppm
2104.16423 m/z ± 20 ppm
2104.195 m/z ± 20 ppm
2105.03154 m/z ± 20 ppm
2105.04316 m/z ± 20 ppm
2105.05894 m/z ± 20 ppm
2105.07491 m/z ± 20 ppm
2105.09211 m/z ± 20 ppm
2115.14973 m/z ± 20 ppm
2115.15897 m/z ± 20 ppm
2115.1728 m/z ± 20 ppm
2115.18799 m/z ± 20 ppm
2115.20704 m/z ± 20 ppm
2115.22626 m/z ± 20 ppm
2121.02007 m/z ± 20 ppm
2121.03229 m/z ± 20 ppm
2121.04608 m/z ± 20 ppm
2121.05627 m/z ± 20 ppm
2121.06492 m/z ± 20 ppm
2121.07992 m/z ± 20 ppm
2121.09263 m/z ± 20 ppm
2121.10727 m/z ± 20 ppm
2121.12313 m/z ± 20 ppm
2126.12752 m/z ± 20 ppm
2127.07948 m/z ± 20 ppm
2137.10435 m/z ± 20 ppm
2137.11467 m/z ± 20 ppm
2137.12443 m/z ± 20 ppm
2137.13662 m/z ± 20 ppm
2157.15231 m/z ± 20 ppm
2157.16755 m/z ± 20 ppm
2164.03553 m/z ± 20 ppm
2164.04372 m/z ± 20 ppm
2164.05726 m/z ± 20 ppm
2164.07343 m/z ± 20 ppm
2164.09436 m/z ± 20 ppm
2164.11534 m/z ± 20 ppm
2180.05392 m/z ± 20 ppm
2180.06263 m/z ± 20 ppm
2180.07623 m/z ± 20 ppm
2180.09033 m/z ± 20 ppm
2180.10499 m/z ± 20 ppm
2180.11751 m/z ± 20 ppm
2198.9962 m/z ± 20 ppm
2199.00788 m/z ± 20 ppm
2199.02188 m/z ± 20 ppm
2199.03363 m/z ± 20 ppm
2199.04311 m/z ± 20 ppm
2199.05807 m/z ± 20 ppm
2199.07121 m/z ± 20 ppm
2199.10736 m/z ± 20 ppm
2215.03833 m/z ± 20 ppm
2216.08591 m/z ± 20 ppm
2216.09417 m/z ± 20 ppm
2216.10536 m/z ± 20 ppm
2216.12045 m/z ± 20 ppm
2216.13529 m/z ± 20 ppm
2216.15828 m/z ± 20 ppm
2228.09394 m/z ± 20 ppm
2228.1054 m/z ± 20 ppm
2228.12136 m/z ± 20 ppm
2228.13565 m/z ± 20 ppm
2228.14536 m/z ± 20 ppm
2306.2038 m/z ± 20 ppm
2409.23146 m/z ± 20 ppm
2439.17938 m/z ± 20 ppm
2439.19309 m/z ± 20 ppm
2439.20717 m/z ± 20 ppm
2454.28008 m/z ± 20 ppm
2454.2906 m/z ± 20 ppm
2454.3049 m/z ± 20 ppm
2454.3206 m/z ± 20 ppm
2454.33275 m/z ± 20 ppm
2470.31003 m/z ± 20 ppm
2513.24415 m/z ± 20 ppm
2513.25689 m/z ± 20 ppm
2513.26953 m/z ± 20 ppm
2567.31936 m/z ± 20 ppm
2567.32982 m/z ± 20 ppm
2567.34433 m/z ± 20 ppm
2567.36462 m/z ± 20 ppm
2641.33534 m/z ± 20 ppm
2658.38082 m/z ± 20 ppm
2658.42212 m/z ± 20 ppm
2674.30397 m/z ± 20 ppm
2674.31439 m/z ± 20 ppm
2674.32559 m/z ± 20 ppm
2674.33885 m/z ± 20 ppm
2674.36248 m/z ± 20 ppm
2674.37917 m/z ± 20 ppm
2690.28899 m/z ± 20 ppm
2690.29874 m/z ± 20 ppm
2690.31179 m/z ± 20 ppm
2690.33026 m/z ± 20 ppm
2690.34719 m/z ± 20 ppm
2690.39544 m/z ± 20 ppm
2705.28381 m/z ± 20 ppm
2705.29309 m/z ± 20 ppm
2705.30597 m/z ± 20 ppm
2705.32406 m/z ± 20 ppm
2705.33919 m/z ± 20 ppm
2705.35869 m/z ± 20 ppm
2705.37732 m/z ± 20 ppm
2706.28494 m/z ± 20 ppm
2719.26866 m/z ± 20 ppm
2719.27993 m/z ± 20 ppm
2719.2954 m/z ± 20 ppm
2719.30678 m/z ± 20 ppm
2720.26626 m/z ± 20 ppm
2720.27902 m/z ± 20 ppm
2720.29045 m/z ± 20 ppm
2720.30127 m/z ± 20 ppm
2720.31414 m/z ± 20 ppm
2727.29316 m/z ± 20 ppm
2727.30564 m/z ± 20 ppm
2727.32253 m/z ± 20 ppm
2727.34218 m/z ± 20 ppm
2727.35481 m/z ± 20 ppm
2727.37006 m/z ± 20 ppm
2727.38359 m/z ± 20 ppm
2727.39171 m/z ± 20 ppm
2727.40457 m/z ± 20 ppm
2799.44149 m/z ± 20 ppm
2800.44299 m/z ± 20 ppm
2800.45802 m/z ± 20 ppm
2800.48111 m/z ± 20 ppm
2800.49256 m/z ± 20 ppm
2800.5103 m/z ± 20 ppm
2832.41314 m/z ± 20 ppm
2832.42894 m/z ± 20 ppm
2832.43784 m/z ± 20 ppm
2832.44676 m/z ± 20 ppm
2832.46385 m/z ± 20 ppm
2832.48132 m/z ± 20 ppm
2832.51244 m/z ± 20 ppm
2854.4751 m/z ± 20 ppm
2865.4971 m/z ± 20 ppm
2865.50894 m/z ± 20 ppm
2865.5209 m/z ± 20 ppm
2865.53276 m/z ± 20 ppm
2865.54991 m/z ± 20 ppm
2869.45939 m/z ± 20 ppm
2869.4788 m/z ± 20 ppm
2869.49136 m/z ± 20 ppm
2869.50394 m/z ± 20 ppm
2869.51636 m/z ± 20 ppm
2869.53313 m/z ± 20 ppm
2869.54499 m/z ± 20 ppm
2915.66091 m/z ± 20 ppm
2950.50229 m/z ± 20 ppm
2950.51903 m/z ± 20 ppm
2950.53528 m/z ± 20 ppm
2950.55301 m/z ± 20 ppm
2950.56584 m/z ± 20 ppm
2950.5772 m/z ± 20 ppm
2957.56654 m/z ± 20 ppm
2957.59058 m/z ± 20 ppm
2959.39238 m/z ± 20 ppm
2959.40506 m/z ± 20 ppm
2959.41858 m/z ± 20 ppm
2959.42894 m/z ± 20 ppm
2959.44477 m/z ± 20 ppm
2959.45722 m/z ± 20 ppm
2959.46654 m/z ± 20 ppm

## Sheet: NTD_features
m/z	Name
485.29668 m/z ± 20 ppm
487.32058 m/z ± 20 ppm
508.25464 m/z ± 20 ppm
515.33505 m/z ± 20 ppm
524.14974 m/z ± 20 ppm
537.3286 m/z ± 20 ppm
568.14085 m/z ± 20 ppm
571.36232 m/z ± 20 ppm
590.12211 m/z ± 20 ppm
599.36162 m/z ± 20 ppm
599.36404 m/z ± 20 ppm
606.08838 m/z ± 20 ppm
612.10454 m/z ± 20 ppm
616.17979 m/z ± 20 ppm
624.06166 m/z ± 20 ppm
628.07003 m/z ± 20 ppm
630.05518 m/z ± 20 ppm
634.08711 m/z ± 20 ppm
634.33482 m/z ± 20 ppm
641.29302 m/z ± 20 ppm
644.03692 m/z ± 20 ppm
644.04535 m/z ± 20 ppm
645.3643 m/z ± 20 ppm
650.05387 m/z ± 20 ppm
656.07031 m/z ± 20 ppm
658.32179 m/z ± 20 ppm
666.02711 m/z ± 20 ppm
674.3526 m/z ± 20 ppm
680.02271 m/z ± 20 ppm
684.43118 m/z ± 20 ppm
689.3629 m/z ± 20 ppm
698.36464 m/z ± 20 ppm
701.32732 m/z ± 20 ppm
702.00578 m/z ± 20 ppm
703.5816 m/z ± 20 ppm
705.59665 m/z ± 20 ppm
729.42185 m/z ± 20 ppm
731.61338 m/z ± 20 ppm
751.41533 m/z ± 20 ppm
758.57702 m/z ± 20 ppm
759.64579 m/z ± 20 ppm
759.96448 m/z ± 20 ppm
760.5932 m/z ± 20 ppm
761.59635 m/z ± 20 ppm
762.4322 m/z ± 20 ppm
767.42167 m/z ± 20 ppm
768.41745 m/z ± 20 ppm
777.34478 m/z ± 20 ppm
779.15578 m/z ± 20 ppm
781.14524 m/z ± 20 ppm
786.60885 m/z ± 20 ppm
787.67662 m/z ± 20 ppm
788.48353 m/z ± 20 ppm
788.62435 m/z ± 20 ppm
789.43135 m/z ± 20 ppm
795.12724 m/z ± 20 ppm
795.13488 m/z ± 20 ppm
795.47974 m/z ± 20 ppm
801.13854 m/z ± 20 ppm
803.12847 m/z ± 20 ppm
807.41942 m/z ± 20 ppm
811.67655 m/z ± 20 ppm
813.10834 m/z ± 20 ppm
813.45726 m/z ± 20 ppm
815.70835 m/z ± 20 ppm
817.10917 m/z ± 20 ppm
817.11749 m/z ± 20 ppm
818.15065 m/z ± 20 ppm
823.12263 m/z ± 20 ppm
823.13454 m/z ± 20 ppm
825.11262 m/z ± 20 ppm
833.08511 m/z ± 20 ppm
835.11712 m/z ± 20 ppm
839.09089 m/z ± 20 ppm
839.09926 m/z ± 20 ppm
841.08384 m/z ± 20 ppm
842.51151 m/z ± 20 ppm
842.5205 m/z ± 20 ppm
842.53016 m/z ± 20 ppm
845.10524 m/z ± 20 ppm
845.11613 m/z ± 20 ppm
846.40278 m/z ± 20 ppm
848.39784 m/z ± 20 ppm
851.42686 m/z ± 20 ppm
852.44208 m/z ± 20 ppm
855.06691 m/z ± 20 ppm
857.09846 m/z ± 20 ppm
860.40965 m/z ± 20 ppm
861.08483 m/z ± 20 ppm
864.50406 m/z ± 20 ppm
867.10078 m/z ± 20 ppm
869.07061 m/z ± 20 ppm
869.48313 m/z ± 20 ppm
870.39067 m/z ± 20 ppm
870.51597 m/z ± 20 ppm
871.04193 m/z ± 20 ppm
875.43525 m/z ± 20 ppm
875.51836 m/z ± 20 ppm
877.05831 m/z ± 20 ppm
879.43116 m/z ± 20 ppm
881.54005 m/z ± 20 ppm
891.05387 m/z ± 20 ppm
896.51471 m/z ± 20 ppm
907.43276 m/z ± 20 ppm
913.02703 m/z ± 20 ppm
913.03722 m/z ± 20 ppm
913.04935 m/z ± 20 ppm
925.02949 m/z ± 20 ppm
926.54511 m/z ± 20 ppm
927.50638 m/z ± 20 ppm
929.0018 m/z ± 20 ppm
929.01218 m/z ± 20 ppm
940.45204 m/z ± 20 ppm
940.45978 m/z ± 20 ppm
940.46687 m/z ± 20 ppm
944.54108 m/z ± 20 ppm
944.98493 m/z ± 20 ppm
945.55855 m/z ± 20 ppm
945.5659 m/z ± 20 ppm
949.47393 m/z ± 20 ppm
949.5004 m/z ± 20 ppm
952.52662 m/z ± 20 ppm
954.4265 m/z ± 20 ppm
962.44542 m/z ± 20 ppm
963.62151 m/z ± 20 ppm
971.4544 m/z ± 20 ppm
971.57405 m/z ± 20 ppm
974.58787 m/z ± 20 ppm
976.44862 m/z ± 20 ppm
976.4607 m/z ± 20 ppm
976.47204 m/z ± 20 ppm
978.41237 m/z ± 20 ppm
984.18466 m/z ± 20 ppm
989.51198 m/z ± 20 ppm
993.52808 m/z ± 20 ppm
998.44095 m/z ± 20 ppm
1006.16623 m/z ± 20 ppm
1008.1426 m/z ± 20 ppm
1009.5258 m/z ± 20 ppm
1011.64642 m/z ± 20 ppm
1011.65932 m/z ± 20 ppm
1013.61732 m/z ± 20 ppm
1014.15951 m/z ± 20 ppm
1014.40801 m/z ± 20 ppm
1019.58719 m/z ± 20 ppm
1022.13348 m/z ± 20 ppm
1022.44907 m/z ± 20 ppm
1028.13759 m/z ± 20 ppm
1028.14869 m/z ± 20 ppm
1028.61299 m/z ± 20 ppm
1030.12494 m/z ± 20 ppm
1032.55647 m/z ± 20 ppm
1033.64423 m/z ± 20 ppm
1034.16348 m/z ± 20 ppm
1036.14513 m/z ± 20 ppm
1039.65317 m/z ± 20 ppm
1044.115 m/z ± 20 ppm
1045.58288 m/z ± 20 ppm
1046.09862 m/z ± 20 ppm
1048.56979 m/z ± 20 ppm
1050.1333 m/z ± 20 ppm
1055.48983 m/z ± 20 ppm
1060.08242 m/z ± 20 ppm
1060.55811 m/z ± 20 ppm
1066.09844 m/z ± 20 ppm
1068.55867 m/z ± 20 ppm
1072.11493 m/z ± 20 ppm
1073.57218 m/z ± 20 ppm
1076.70666 m/z ± 20 ppm
1080.10107 m/z ± 20 ppm
1082.0732 m/z ± 20 ppm
1087.56661 m/z ± 20 ppm
1088.08935 m/z ± 20 ppm
1096.06803 m/z ± 20 ppm
1102.0843 m/z ± 20 ppm
1115.56904 m/z ± 20 ppm
1118.04038 m/z ± 20 ppm
1118.05409 m/z ± 20 ppm
1124.07196 m/z ± 20 ppm
1127.68213 m/z ± 20 ppm
1130.56403 m/z ± 20 ppm
1134.02563 m/z ± 20 ppm
1138.5852 m/z ± 20 ppm
1140.04663 m/z ± 20 ppm
1149.59318 m/z ± 20 ppm
1149.59933 m/z ± 20 ppm
1154.58312 m/z ± 20 ppm
1163.63492 m/z ± 20 ppm
1165.5742 m/z ± 20 ppm
1171.58765 m/z ± 20 ppm
1171.59626 m/z ± 20 ppm
1187.5807 m/z ± 20 ppm
1197.19445 m/z ± 20 ppm
1198.54287 m/z ± 20 ppm
1198.68497 m/z ± 20 ppm
1198.70421 m/z ± 20 ppm
1198.71141 m/z ± 20 ppm
1198.72362 m/z ± 20 ppm
1198.73495 m/z ± 20 ppm
1198.74202 m/z ± 20 ppm
1198.75074 m/z ± 20 ppm
1199.7121 m/z ± 20 ppm
1199.74055 m/z ± 20 ppm
1199.75853 m/z ± 20 ppm
1203.57719 m/z ± 20 ppm
1209.58575 m/z ± 20 ppm
1209.63874 m/z ± 20 ppm
1211.64999 m/z ± 20 ppm
1219.17454 m/z ± 20 ppm
1220.70726 m/z ± 20 ppm
1220.71711 m/z ± 20 ppm
1225.58423 m/z ± 20 ppm
1226.56346 m/z ± 20 ppm
1227.64704 m/z ± 20 ppm
1233.16606 m/z ± 20 ppm
1236.66823 m/z ± 20 ppm
1239.18001 m/z ± 20 ppm
1241.15837 m/z ± 20 ppm
1243.66916 m/z ± 20 ppm
1246.60067 m/z ± 20 ppm
1248.77059 m/z ± 20 ppm
1249.13197 m/z ± 20 ppm
1255.14942 m/z ± 20 ppm
1257.13174 m/z ± 20 ppm
1260.64568 m/z ± 20 ppm
1261.17022 m/z ± 20 ppm
1271.11463 m/z ± 20 ppm
1274.74353 m/z ± 20 ppm
1274.75451 m/z ± 20 ppm
1277.13386 m/z ± 20 ppm
1285.11754 m/z ± 20 ppm
1291.13631 m/z ± 20 ppm
1292.67544 m/z ± 20 ppm
1293.11091 m/z ± 20 ppm
1295.63227 m/z ± 20 ppm
1297.7901 m/z ± 20 ppm
1298.79385 m/z ± 20 ppm
1306.74445 m/z ± 20 ppm
1307.1066 m/z ± 20 ppm
1311.80728 m/z ± 20 ppm
1314.68322 m/z ± 20 ppm
1314.69609 m/z ± 20 ppm
1316.65539 m/z ± 20 ppm
1323.07154 m/z ± 20 ppm
1329.08703 m/z ± 20 ppm
1333.68293 m/z ± 20 ppm
1338.8514 m/z ± 20 ppm
1354.64774 m/z ± 20 ppm
1405.75876 m/z ± 20 ppm
1408.68906 m/z ± 20 ppm
1408.70124 m/z ± 20 ppm
1421.81976 m/z ± 20 ppm
1424.69016 m/z ± 20 ppm
1424.70059 m/z ± 20 ppm
1425.69544 m/z ± 20 ppm
1429.74334 m/z ± 20 ppm
1442.71624 m/z ± 20 ppm
1442.72559 m/z ± 20 ppm
1446.77299 m/z ± 20 ppm
1449.81922 m/z ± 20 ppm
1467.87115 m/z ± 20 ppm
1467.88134 m/z ± 20 ppm
1468.882 m/z ± 20 ppm
1468.89029 m/z ± 20 ppm
1475.91366 m/z ± 20 ppm
1482.15051 m/z ± 20 ppm
1491.90405 m/z ± 20 ppm
1501.76258 m/z ± 20 ppm
1505.91136 m/z ± 20 ppm
1505.92631 m/z ± 20 ppm
1505.93685 m/z ± 20 ppm
1506.93034 m/z ± 20 ppm
1508.74978 m/z ± 20 ppm
1511.89011 m/z ± 20 ppm
1529.7607 m/z ± 20 ppm
1529.77529 m/z ± 20 ppm
1540.13218 m/z ± 20 ppm
1552.81556 m/z ± 20 ppm
1552.83104 m/z ± 20 ppm
1623.84677 m/z ± 20 ppm
1639.83421 m/z ± 20 ppm
1639.84284 m/z ± 20 ppm
1639.95261 m/z ± 20 ppm
1639.9708 m/z ± 20 ppm
1639.98141 m/z ± 20 ppm
1648.05033 m/z ± 20 ppm
1714.82925 m/z ± 20 ppm
1714.8445 m/z ± 20 ppm
1772.92413 m/z ± 20 ppm
1790.92701 m/z ± 20 ppm
1790.93747 m/z ± 20 ppm
1791.94557 m/z ± 20 ppm
1808.81026 m/z ± 20 ppm
1899.08854 m/z ± 20 ppm
1933.00322 m/z ± 20 ppm
1956.08841 m/z ± 20 ppm
1956.10177 m/z ± 20 ppm
1956.11359 m/z ± 20 ppm
2075.06954 m/z ± 20 ppm
2088.1299 m/z ± 20 ppm
2088.14473 m/z ± 20 ppm
2088.1564 m/z ± 20 ppm
2089.15868 m/z ± 20 ppm
2560.22131 m/z ± 20 ppm
2560.22704 m/z ± 20 ppm
2560.24678 m/z ± 20 ppm
2560.25715 m/z ± 20 ppm
2759.60269 m/z ± 20 ppm
2915.65458 m/z ± 20 ppm
2915.66301 m/z ± 20 ppm
