# Supplementary material for: Thermal Denaturation of Fresh Frozen Tissue Enhances Mass Spectrometry Detection of Peptides
Source: Anal Chem. 2024 Oct 11;96(42):16861–70. doi: 10.1021/acs.analchem.4c03625 (PMC11503521; doi:10.1021/acs.analchem.4c03625)
Supplement: Supplementary file 6 — ac4c03625_si_006.xlsx [file ac4c03625_si_006.xlsx]

## Sheet: ovary_allfeatures_thresholded
m/z	detected in TD, NTD, or both	detected within or outside tissue	notes
542.3441 m/z ± 16.4 ppm	both	within			# ions within tissue
700.40379 m/z ± 16.4 ppm	both	within		both	81
703.58128 m/z ± 16.4 ppm	both	within		NTD	47
782.34935 m/z ± 16.4 ppm	both	within	loc better in TD	TD	114
816.47066 m/z ± 16.4 ppm	both	within	loc better in TD
822.4656 m/z ± 16.4 ppm	both	within	loc better in NTD
901.51586 m/z ± 16.4 ppm	both	within	loc different
901.53155 m/z ± 16.4 ppm	both	within	loc different
944.54056 m/z ± 16.4 ppm	both	within	loc better in TD
944.55022 m/z ± 16.4 ppm	both	within	loc better in TD
950.56392 m/z ± 16.4 ppm	both	within	loc better in NTD
957.58945 m/z ± 16.4 ppm	both	within	loc better in TD
967.4335 m/z ± 16.4 ppm	both	within	loc better in TD
971.53729 m/z ± 16.4 ppm	both	within
980.4561 m/z ± 16.4 ppm	both	within	loc better in TD
985.59816 m/z ± 16.4 ppm	both	within	loc better in TD
1010.52335 m/z ± 16.4 ppm	both	within	loc better in TD
1034.53739 m/z ± 16.4 ppm	both	within	loc better in TD
1062.52195 m/z ± 16.4 ppm	both	within	loc better in TD
1078.51667 m/z ± 16.4 ppm	both	within	loc better in TD
1079.51133 m/z ± 16.4 ppm	both	within	loc better in NTD
1079.52559 m/z ± 16.4 ppm	both	within	loc better in NTD
1094.51307 m/z ± 16.4 ppm	both	within	loc better in TD
1119.6767 m/z ± 16.4 ppm	both	within	loc better in TD
1198.71199 m/z ± 16.4 ppm	both	within
1198.72475 m/z ± 16.4 ppm	both	within	loc better in TD
1198.73803 m/z ± 16.4 ppm	both	within	loc better in TD
1239.53486 m/z ± 16.4 ppm	both	within
1274.7423 m/z ± 16.4 ppm	both	within	loc better in NTD
1274.75137 m/z ± 16.4 ppm	both	within	loc better in NTD
1274.76399 m/z ± 16.4 ppm	both	within	loc better in NTD
1314.68652 m/z ± 16.4 ppm	both	within
1314.69965 m/z ± 16.4 ppm	both	within
1441.81213 m/z ± 16.4 ppm	both	within	deloc in TD
1475.9196 m/z ± 16.4 ppm	both	within
1475.9351 m/z ± 16.4 ppm	both	within
1489.93665 m/z ± 16.4 ppm	both	within
1489.94946 m/z ± 16.4 ppm	both	within
1501.75937 m/z ± 16.4 ppm	both	within
1501.77231 m/z ± 16.4 ppm	both	within
1501.78426 m/z ± 16.4 ppm	both	within
1502.76799 m/z ± 16.4 ppm	both	within
1517.75938 m/z ± 16.4 ppm	both	within
1517.76866 m/z ± 16.4 ppm	both	within
1529.75855 m/z ± 16.4 ppm	both	within
1529.77 m/z ± 16.4 ppm	both	within
1529.78663 m/z ± 16.4 ppm	both	within
1529.79379 m/z ± 16.4 ppm	both	within
1530.7852 m/z ± 16.4 ppm	both	within
1572.69862 m/z ± 16.4 ppm	both	within
1572.70929 m/z ± 16.4 ppm	both	within
1572.72237 m/z ± 16.4 ppm	both	within
1637.79609 m/z ± 16.4 ppm	both	within
1637.80568 m/z ± 16.4 ppm	both	within
1637.82131 m/z ± 16.4 ppm	both	within
1653.79431 m/z ± 16.4 ppm	both	within
1653.80228 m/z ± 16.4 ppm	both	within
1730.79067 m/z ± 16.4 ppm	both	within
1951.01128 m/z ± 16.4 ppm	both	within
1951.02622 m/z ± 16.4 ppm	both	within
1951.04104 m/z ± 16.4 ppm	both	within
1951.05404 m/z ± 16.4 ppm	both	within
1951.06661 m/z ± 16.4 ppm	both	within
1951.07637 m/z ± 16.4 ppm	both	within
1963.87565 m/z ± 16.4 ppm	both	within
1963.89125 m/z ± 16.4 ppm	both	within
1963.90155 m/z ± 16.4 ppm	both	within
1967.00938 m/z ± 16.4 ppm	both	within
1967.02028 m/z ± 16.4 ppm	both	within
1967.03277 m/z ± 16.4 ppm	both	within
1967.04663 m/z ± 16.4 ppm	both	within
1967.0659 m/z ± 16.4 ppm	both	within
2107.13455 m/z ± 16.4 ppm	both	within
2107.14918 m/z ± 16.4 ppm	both	within
2107.16069 m/z ± 16.4 ppm	both	within
2107.17734 m/z ± 16.4 ppm	both	within
2123.12558 m/z ± 16.4 ppm	both	within
2123.136 m/z ± 16.4 ppm	both	within
2123.15566 m/z ± 16.4 ppm	both	within
2123.16876 m/z ± 16.4 ppm	both	within
2123.18502 m/z ± 16.4 ppm	both	within
606.08889 m/z ± 16.4 ppm	both	outside
628.07012 m/z ± 16.4 ppm	both	outside
644.03822 m/z ± 16.4 ppm	both	outside
644.0453 m/z ± 16.4 ppm	both	outside
650.05415 m/z ± 16.4 ppm	both	outside
656.07021 m/z ± 16.4 ppm	both	outside
680.02308 m/z ± 16.4 ppm	both	outside
795.13618 m/z ± 16.4 ppm	both	outside
817.11834 m/z ± 16.4 ppm	both	outside
825.11329 m/z ± 16.4 ppm	both	outside
833.08748 m/z ± 16.4 ppm	both	outside
839.10001 m/z ± 16.4 ppm	both	outside
841.0843 m/z ± 16.4 ppm	both	outside
842.52138 m/z ± 16.4 ppm	both	outside
845.11611 m/z ± 16.4 ppm	both	outside
855.06897 m/z ± 16.4 ppm	both	outside
861.08545 m/z ± 16.4 ppm	both	outside
864.5048 m/z ± 16.4 ppm	both	outside
869.07212 m/z ± 16.4 ppm	both	outside
871.04441 m/z ± 16.4 ppm	both	outside
877.05915 m/z ± 16.4 ppm	both	outside
891.05451 m/z ± 16.4 ppm	both	outside
913.03775 m/z ± 16.4 ppm	both	outside
929.01303 m/z ± 16.4 ppm	both	outside
952.52937 m/z ± 16.4 ppm	both	outside
984.18737 m/z ± 16.4 ppm	both	outside
1011.66076 m/z ± 16.4 ppm	both	outside
1022.13806 m/z ± 16.4 ppm	both	outside
1028.15039 m/z ± 16.4 ppm	both	outside
1044.11885 m/z ± 16.4 ppm	both	outside
1050.13422 m/z ± 16.4 ppm	both	outside
1060.07285 m/z ± 16.4 ppm	both	outside
1060.08813 m/z ± 16.4 ppm	both	outside
1066.10162 m/z ± 16.4 ppm	both	outside
1067.68555 m/z ± 16.4 ppm	both	outside
1072.1161 m/z ± 16.4 ppm	both	outside
1096.07085 m/z ± 16.4 ppm	both	outside
1102.08645 m/z ± 16.4 ppm	both	outside
1118.05497 m/z ± 16.4 ppm	both	outside
1124.07305 m/z ± 16.4 ppm	both	outside
1126.58879 m/z ± 16.4 ppm	both	outside
1211.19055 m/z ± 16.4 ppm	both	outside
1233.17556 m/z ± 16.4 ppm	both	outside
1249.13803 m/z ± 16.4 ppm	both	outside
1277.13595 m/z ± 16.4 ppm	both	outside
1306.7487 m/z ± 16.4 ppm	both	outside
571.36181 m/z ± 16.4 ppm	NTD	outside
807.42331 m/z ± 16.4 ppm	NTD	outside
940.46345 m/z ± 16.4 ppm	NTD	outside
1082.07779 m/z ± 16.4 ppm	NTD	outside
1460.18293 m/z ± 16.4 ppm	NTD	outside
1476.14731 m/z ± 16.4 ppm	NTD	outside
1665.20832 m/z ± 16.4 ppm	NTD	outside
1687.2004 m/z ± 16.4 ppm	NTD	outside
1703.17361 m/z ± 16.4 ppm	NTD	outside
694.36698 m/z ± 16.4 ppm	NTD	within
708.32077 m/z ± 16.4 ppm	NTD	within
760.59394 m/z ± 16.4 ppm	NTD	within
793.52365 m/z ± 16.4 ppm	NTD	within
857.51648 m/z ± 16.4 ppm	NTD	within
861.39917 m/z ± 16.4 ppm	NTD	within
861.40552 m/z ± 16.4 ppm	NTD	within
874.4403 m/z ± 16.4 ppm	NTD	within
874.44662 m/z ± 16.4 ppm	NTD	within
929.56417 m/z ± 16.4 ppm	NTD	within
943.58134 m/z ± 16.4 ppm	NTD	within
949.50006 m/z ± 16.4 ppm	NTD	within
1020.46285 m/z ± 16.4 ppm	NTD	within
1020.473 m/z ± 16.4 ppm	NTD	within
1020.48446 m/z ± 16.4 ppm	NTD	within
1030.54989 m/z ± 16.4 ppm	NTD	within
1032.56795 m/z ± 16.4 ppm	NTD	within
1032.57407 m/z ± 16.4 ppm	NTD	within
1048.57303 m/z ± 16.4 ppm	NTD	within
1048.5792 m/z ± 16.4 ppm	NTD	within
1106.66794 m/z ± 16.4 ppm	NTD	within
1113.55894 m/z ± 16.4 ppm	NTD	within
1113.57016 m/z ± 16.4 ppm	NTD	within
1128.58271 m/z ± 16.4 ppm	NTD	within
1128.59252 m/z ± 16.4 ppm	NTD	within
1165.5691 m/z ± 16.4 ppm	NTD	within	deloc in TD
1195.64842 m/z ± 16.4 ppm	NTD	within
1231.6104 m/z ± 16.4 ppm	NTD	within
1241.67232 m/z ± 16.4 ppm	NTD	within
1245.73919 m/z ± 16.4 ppm	NTD	within
1370.71399 m/z ± 16.4 ppm	NTD	within
1370.72845 m/z ± 16.4 ppm	NTD	within
1373.67701 m/z ± 16.4 ppm	NTD	within
1421.82225 m/z ± 16.4 ppm	NTD	within
1421.8304 m/z ± 16.4 ppm	NTD	within
1422.82696 m/z ± 16.4 ppm	NTD	within
1461.89674 m/z ± 16.4 ppm	NTD	within
1475.91074 m/z ± 16.4 ppm	NTD	within
1481.88586 m/z ± 16.4 ppm	NTD	within
1606.77799 m/z ± 16.4 ppm	NTD	within
1794.92104 m/z ± 16.4 ppm	NTD	within
1794.93331 m/z ± 16.4 ppm	NTD	within
1794.94742 m/z ± 16.4 ppm	NTD	within
1794.96065 m/z ± 16.4 ppm	NTD	within
1794.9705 m/z ± 16.4 ppm	NTD	within
1810.9285 m/z ± 16.4 ppm	NTD	within
1932.04165 m/z ± 16.4 ppm	NTD	within
1271.12193 m/z ± 16.4 ppm	NTD	outside
1272.13105 m/z ± 16.4 ppm	NTD	outside
1287.10026 m/z ± 16.4 ppm	NTD	outside
478.32676 m/z ± 16.4 ppm	TD	within
717.43061 m/z ± 16.4 ppm	TD	within
836.44709 m/z ± 16.4 ppm	TD	within
840.47471 m/z ± 16.4 ppm	TD	within
852.44314 m/z ± 16.4 ppm	TD	within
868.4346 m/z ± 16.4 ppm	TD	within
868.47254 m/z ± 16.4 ppm	TD	within
886.44529 m/z ± 16.4 ppm	TD	within
898.52055 m/z ± 16.4 ppm	TD	within
945.45124 m/z ± 16.4 ppm	TD	within
958.58829 m/z ± 16.4 ppm	TD	within
976.45882 m/z ± 16.4 ppm	TD	within
1032.60878 m/z ± 16.4 ppm	TD	within
1032.61769 m/z ± 16.4 ppm	TD	within
1095.58555 m/z ± 16.4 ppm	TD	within
1095.5927 m/z ± 16.4 ppm	TD	within
1105.58056 m/z ± 16.4 ppm	TD	within
1105.59156 m/z ± 16.4 ppm	TD	within
1105.60187 m/z ± 16.4 ppm	TD	within
1111.60546 m/z ± 16.4 ppm	TD	within
1111.61404 m/z ± 16.4 ppm	TD	within
1116.51165 m/z ± 16.4 ppm	TD	within
1138.57998 m/z ± 16.4 ppm	TD	within
1190.56383 m/z ± 16.4 ppm	TD	within
1235.66335 m/z ± 16.4 ppm	TD	within
1235.67295 m/z ± 16.4 ppm	TD	within
1267.68471 m/z ± 16.4 ppm	TD	within
1267.69818 m/z ± 16.4 ppm	TD	within
1320.69474 m/z ± 16.4 ppm	TD	within
1325.77045 m/z ± 16.4 ppm	TD	within
1325.78275 m/z ± 16.4 ppm	TD	within
1325.79488 m/z ± 16.4 ppm	TD	within
1459.71395 m/z ± 16.4 ppm	TD	within
1459.72378 m/z ± 16.4 ppm	TD	within
1459.74419 m/z ± 16.4 ppm	TD	within
1465.70401 m/z ± 16.4 ppm	TD	within
1465.71503 m/z ± 16.4 ppm	TD	within
1465.73774 m/z ± 16.4 ppm	TD	within
1477.77574 m/z ± 16.4 ppm	TD	within
1546.81028 m/z ± 16.4 ppm	TD	within
1546.81848 m/z ± 16.4 ppm	TD	within
1546.83093 m/z ± 16.4 ppm	TD	within
1546.84487 m/z ± 16.4 ppm	TD	within
1561.81364 m/z ± 16.4 ppm	TD	within
1561.82469 m/z ± 16.4 ppm	TD	within
1561.83768 m/z ± 16.4 ppm	TD	within
1562.81917 m/z ± 16.4 ppm	TD	within
1562.8319 m/z ± 16.4 ppm	TD	within
1585.79063 m/z ± 16.4 ppm	TD	within
1585.80354 m/z ± 16.4 ppm	TD	within
1706.79196 m/z ± 16.4 ppm	TD	within
1706.80606 m/z ± 16.4 ppm	TD	within
1706.8204 m/z ± 16.4 ppm	TD	within
1706.83125 m/z ± 16.4 ppm	TD	within
1766.85619 m/z ± 16.4 ppm	TD	within
1766.86937 m/z ± 16.4 ppm	TD	within
1775.91598 m/z ± 16.4 ppm	TD	within
1816.88823 m/z ± 16.4 ppm	TD	within
1816.90535 m/z ± 16.4 ppm	TD	within
1816.91904 m/z ± 16.4 ppm	TD	within
1816.92778 m/z ± 16.4 ppm	TD	within
1832.87585 m/z ± 16.4 ppm	TD	within
1832.88951 m/z ± 16.4 ppm	TD	within
1832.90864 m/z ± 16.4 ppm	TD	within
1962.00251 m/z ± 16.4 ppm	TD	within
1962.01631 m/z ± 16.4 ppm	TD	within
1962.03804 m/z ± 16.4 ppm	TD	within
2056.11691 m/z ± 16.4 ppm	TD	within
2056.12769 m/z ± 16.4 ppm	TD	within
2056.14048 m/z ± 16.4 ppm	TD	within
2056.15551 m/z ± 16.4 ppm	TD	within
2056.99818 m/z ± 16.4 ppm	TD	within
2057.00573 m/z ± 16.4 ppm	TD	within
2057.02674 m/z ± 16.4 ppm	TD	within
2057.03979 m/z ± 16.4 ppm	TD	within
2057.05331 m/z ± 16.4 ppm	TD	within
2057.06628 m/z ± 16.4 ppm	TD	within
2057.07436 m/z ± 16.4 ppm	TD	within
2057.09495 m/z ± 16.4 ppm	TD	within
2072.11319 m/z ± 16.4 ppm	TD	within
2072.12805 m/z ± 16.4 ppm	TD	within
2072.14606 m/z ± 16.4 ppm	TD	within
2072.15663 m/z ± 16.4 ppm	TD	within
2072.17153 m/z ± 16.4 ppm	TD	within
2072.18888 m/z ± 16.4 ppm	TD	within
2115.14274 m/z ± 16.4 ppm	TD	within
2115.15353 m/z ± 16.4 ppm	TD	within
2115.17096 m/z ± 16.4 ppm	TD	within
2115.18432 m/z ± 16.4 ppm	TD	within
2115.19945 m/z ± 16.4 ppm	TD	within
2115.21604 m/z ± 16.4 ppm	TD	within
2127.14007 m/z ± 16.4 ppm	TD	within
2127.15635 m/z ± 16.4 ppm	TD	within
2199.0333 m/z ± 16.4 ppm	TD	within
2257.13432 m/z ± 16.4 ppm	TD	within
2257.15268 m/z ± 16.4 ppm	TD	within
2265.1189 m/z ± 16.4 ppm	TD	within
2705.28358 m/z ± 16.4 ppm	TD	within
2705.29684 m/z ± 16.4 ppm	TD	within
2705.3132 m/z ± 16.4 ppm	TD	within
2705.32793 m/z ± 16.4 ppm	TD	within
2705.34699 m/z ± 16.4 ppm	TD	within
2705.36794 m/z ± 16.4 ppm	TD	within
2727.3734 m/z ± 16.4 ppm	TD	within
2865.52142 m/z ± 16.4 ppm	TD	within
2865.54348 m/z ± 16.4 ppm	TD	within
2865.59527 m/z ± 16.4 ppm	TD	within
2869.57254 m/z ± 16.4 ppm	TD	within
2885.45567 m/z ± 16.4 ppm	TD	within
2885.48018 m/z ± 16.4 ppm	TD	within
2885.49489 m/z ± 16.4 ppm	TD	within
2885.51438 m/z ± 16.4 ppm	TD	within
2885.59123 m/z ± 16.4 ppm	TD	within
2959.43692 m/z ± 16.4 ppm	TD	within

## Sheet: TD_features
m/z
478.32603 m/z ± 16.4 ppm
487.32089 m/z ± 16.4 ppm
496.34131 m/z ± 16.4 ppm
498.34345 m/z ± 16.4 ppm
502.30097 m/z ± 16.4 ppm
505.21382 m/z ± 16.4 ppm
524.37284 m/z ± 16.4 ppm
542.34425 m/z ± 16.4 ppm
543.40364 m/z ± 16.4 ppm
568.14085 m/z ± 16.4 ppm
586.29773 m/z ± 16.4 ppm
590.12212 m/z ± 16.4 ppm
606.08868 m/z ± 16.4 ppm
609.33915 m/z ± 16.4 ppm
618.28874 m/z ± 16.4 ppm
619.38342 m/z ± 16.4 ppm
619.38448 m/z ± 16.4 ppm
624.06262 m/z ± 16.4 ppm
628.06996 m/z ± 16.4 ppm
630.05587 m/z ± 16.4 ppm
630.37548 m/z ± 16.4 ppm
644.03742 m/z ± 16.4 ppm
644.04572 m/z ± 16.4 ppm
644.34105 m/z ± 16.4 ppm
645.36153 m/z ± 16.4 ppm
660.38748 m/z ± 16.4 ppm
664.37026 m/z ± 16.4 ppm
678.32572 m/z ± 16.4 ppm
680.02329 m/z ± 16.4 ppm
683.39973 m/z ± 16.4 ppm
698.36406 m/z ± 16.4 ppm
700.37804 m/z ± 16.4 ppm
700.40402 m/z ± 16.4 ppm
703.38175 m/z ± 16.4 ppm
703.58087 m/z ± 16.4 ppm
705.60071 m/z ± 16.4 ppm
708.3195 m/z ± 16.4 ppm
709.33467 m/z ± 16.4 ppm
715.41869 m/z ± 16.4 ppm
717.39363 m/z ± 16.4 ppm
717.43083 m/z ± 16.4 ppm
717.98094 m/z ± 16.4 ppm
718.37776 m/z ± 16.4 ppm
729.42017 m/z ± 16.4 ppm
734.58012 m/z ± 16.4 ppm
750.88457 m/z ± 16.4 ppm
750.89108 m/z ± 16.4 ppm
755.41425 m/z ± 16.4 ppm
758.38401 m/z ± 16.4 ppm
771.41747 m/z ± 16.4 ppm
779.15656 m/z ± 16.4 ppm
782.34957 m/z ± 16.4 ppm
784.44837 m/z ± 16.4 ppm
785.39652 m/z ± 16.4 ppm
788.48919 m/z ± 16.4 ppm
795.12889 m/z ± 16.4 ppm
795.1359 m/z ± 16.4 ppm
795.41791 m/z ± 16.4 ppm
801.41833 m/z ± 16.4 ppm
806.37517 m/z ± 16.4 ppm
809.44449 m/z ± 16.4 ppm
813.10162 m/z ± 16.4 ppm
813.10981 m/z ± 16.4 ppm
815.40743 m/z ± 16.4 ppm
815.44987 m/z ± 16.4 ppm
816.46107 m/z ± 16.4 ppm
816.46848 m/z ± 16.4 ppm
817.11875 m/z ± 16.4 ppm
818.44971 m/z ± 16.4 ppm
819.10595 m/z ± 16.4 ppm
822.4592 m/z ± 16.4 ppm
822.46611 m/z ± 16.4 ppm
822.47483 m/z ± 16.4 ppm
825.11337 m/z ± 16.4 ppm
828.43459 m/z ± 16.4 ppm
831.50882 m/z ± 16.4 ppm
831.51731 m/z ± 16.4 ppm
833.0863 m/z ± 16.4 ppm
835.11685 m/z ± 16.4 ppm
836.44739 m/z ± 16.4 ppm
836.44912 m/z ± 16.4 ppm
836.45672 m/z ± 16.4 ppm
836.57091 m/z ± 16.4 ppm
837.1035 m/z ± 16.4 ppm
837.43409 m/z ± 16.4 ppm
839.10005 m/z ± 16.4 ppm
840.47815 m/z ± 16.4 ppm
841.08525 m/z ± 16.4 ppm
842.51292 m/z ± 16.4 ppm
842.52065 m/z ± 16.4 ppm
843.44029 m/z ± 16.4 ppm
844.44695 m/z ± 16.4 ppm
844.49557 m/z ± 16.4 ppm
845.4699 m/z ± 16.4 ppm
848.54347 m/z ± 16.4 ppm
850.53899 m/z ± 16.4 ppm
851.05797 m/z ± 16.4 ppm
852.44286 m/z ± 16.4 ppm
852.44992 m/z ± 16.4 ppm
855.06755 m/z ± 16.4 ppm
857.05584 m/z ± 16.4 ppm
858.42727 m/z ± 16.4 ppm
860.41538 m/z ± 16.4 ppm
868.43756 m/z ± 16.4 ppm
868.47472 m/z ± 16.4 ppm
869.07209 m/z ± 16.4 ppm
869.48138 m/z ± 16.4 ppm
870.39412 m/z ± 16.4 ppm
870.5185 m/z ± 16.4 ppm
871.04318 m/z ± 16.4 ppm
874.42264 m/z ± 16.4 ppm
874.44471 m/z ± 16.4 ppm
880.45108 m/z ± 16.4 ppm
882.49877 m/z ± 16.4 ppm
886.44802 m/z ± 16.4 ppm
887.45542 m/z ± 16.4 ppm
895.47446 m/z ± 16.4 ppm
898.52269 m/z ± 16.4 ppm
899.52297 m/z ± 16.4 ppm
900.53273 m/z ± 16.4 ppm
900.54199 m/z ± 16.4 ppm
901.50721 m/z ± 16.4 ppm
901.51514 m/z ± 16.4 ppm
908.50373 m/z ± 16.4 ppm
911.51656 m/z ± 16.4 ppm
923.50543 m/z ± 16.4 ppm
928.55527 m/z ± 16.4 ppm
929.01402 m/z ± 16.4 ppm
940.46046 m/z ± 16.4 ppm
943.57846 m/z ± 16.4 ppm
943.58659 m/z ± 16.4 ppm
944.47311 m/z ± 16.4 ppm
944.53357 m/z ± 16.4 ppm
944.54051 m/z ± 16.4 ppm
944.54988 m/z ± 16.4 ppm
944.55911 m/z ± 16.4 ppm
944.56235 m/z ± 16.4 ppm
944.98734 m/z ± 16.4 ppm
945.45104 m/z ± 16.4 ppm
945.56584 m/z ± 16.4 ppm
950.48022 m/z ± 16.4 ppm
950.56443 m/z ± 16.4 ppm
951.43023 m/z ± 16.4 ppm
952.52445 m/z ± 16.4 ppm
957.56718 m/z ± 16.4 ppm
957.58207 m/z ± 16.4 ppm
957.59121 m/z ± 16.4 ppm
958.578 m/z ± 16.4 ppm
958.58774 m/z ± 16.4 ppm
960.46818 m/z ± 16.4 ppm
962.44244 m/z ± 16.4 ppm
962.47807 m/z ± 16.4 ppm
963.42701 m/z ± 16.4 ppm
964.44372 m/z ± 16.4 ppm
964.52338 m/z ± 16.4 ppm
966.53132 m/z ± 16.4 ppm
967.4231 m/z ± 16.4 ppm
967.43372 m/z ± 16.4 ppm
967.44616 m/z ± 16.4 ppm
971.53658 m/z ± 16.4 ppm
971.58078 m/z ± 16.4 ppm
974.44535 m/z ± 16.4 ppm
974.50607 m/z ± 16.4 ppm
975.52254 m/z ± 16.4 ppm
975.53536 m/z ± 16.4 ppm
976.45635 m/z ± 16.4 ppm
976.46596 m/z ± 16.4 ppm
978.56916 m/z ± 16.4 ppm
980.44456 m/z ± 16.4 ppm
980.45529 m/z ± 16.4 ppm
980.46987 m/z ± 16.4 ppm
983.53165 m/z ± 16.4 ppm
984.18733 m/z ± 16.4 ppm
985.58642 m/z ± 16.4 ppm
985.59686 m/z ± 16.4 ppm
989.41568 m/z ± 16.4 ppm
1002.43593 m/z ± 16.4 ppm
1008.14726 m/z ± 16.4 ppm
1010.52415 m/z ± 16.4 ppm
1011.66248 m/z ± 16.4 ppm
1014.50873 m/z ± 16.4 ppm
1018.40251 m/z ± 16.4 ppm
1022.13738 m/z ± 16.4 ppm
1025.63082 m/z ± 16.4 ppm
1028.52277 m/z ± 16.4 ppm
1028.53773 m/z ± 16.4 ppm
1028.64372 m/z ± 16.4 ppm
1030.12705 m/z ± 16.4 ppm
1030.50636 m/z ± 16.4 ppm
1032.50651 m/z ± 16.4 ppm
1032.57388 m/z ± 16.4 ppm
1032.5999 m/z ± 16.4 ppm
1032.60677 m/z ± 16.4 ppm
1032.61784 m/z ± 16.4 ppm
1032.63393 m/z ± 16.4 ppm
1033.61515 m/z ± 16.4 ppm
1034.53833 m/z ± 16.4 ppm
1040.11054 m/z ± 16.4 ppm
1044.11741 m/z ± 16.4 ppm
1046.10307 m/z ± 16.4 ppm
1054.59728 m/z ± 16.4 ppm
1060.08872 m/z ± 16.4 ppm
1062.50964 m/z ± 16.4 ppm
1062.52192 m/z ± 16.4 ppm
1063.50604 m/z ± 16.4 ppm
1071.56873 m/z ± 16.4 ppm
1072.64648 m/z ± 16.4 ppm
1076.70463 m/z ± 16.4 ppm
1077.5679 m/z ± 16.4 ppm
1078.50444 m/z ± 16.4 ppm
1078.51511 m/z ± 16.4 ppm
1079.50231 m/z ± 16.4 ppm
1079.58371 m/z ± 16.4 ppm
1084.49872 m/z ± 16.4 ppm
1087.56856 m/z ± 16.4 ppm
1088.55289 m/z ± 16.4 ppm
1094.51239 m/z ± 16.4 ppm
1094.61183 m/z ± 16.4 ppm
1094.62018 m/z ± 16.4 ppm
1095.56276 m/z ± 16.4 ppm
1095.57332 m/z ± 16.4 ppm
1095.58595 m/z ± 16.4 ppm
1095.59646 m/z ± 16.4 ppm
1095.60897 m/z ± 16.4 ppm
1096.07224 m/z ± 16.4 ppm
1096.58512 m/z ± 16.4 ppm
1100.49645 m/z ± 16.4 ppm
1100.64335 m/z ± 16.4 ppm
1105.57245 m/z ± 16.4 ppm
1105.58111 m/z ± 16.4 ppm
1105.59436 m/z ± 16.4 ppm
1105.60678 m/z ± 16.4 ppm
1106.59505 m/z ± 16.4 ppm
1106.66938 m/z ± 16.4 ppm
1108.55233 m/z ± 16.4 ppm
1111.6052 m/z ± 16.4 ppm
1111.6183 m/z ± 16.4 ppm
1111.6273 m/z ± 16.4 ppm
1112.51336 m/z ± 16.4 ppm
1112.52319 m/z ± 16.4 ppm
1112.61916 m/z ± 16.4 ppm
1116.50026 m/z ± 16.4 ppm
1116.51027 m/z ± 16.4 ppm
1116.52205 m/z ± 16.4 ppm
1117.51315 m/z ± 16.4 ppm
1117.54133 m/z ± 16.4 ppm
1117.56362 m/z ± 16.4 ppm
1118.05723 m/z ± 16.4 ppm
1119.67699 m/z ± 16.4 ppm
1125.54154 m/z ± 16.4 ppm
1126.58355 m/z ± 16.4 ppm
1127.56407 m/z ± 16.4 ppm
1127.57584 m/z ± 16.4 ppm
1127.59849 m/z ± 16.4 ppm
1131.55175 m/z ± 16.4 ppm
1133.52594 m/z ± 16.4 ppm
1134.03042 m/z ± 16.4 ppm
1138.57338 m/z ± 16.4 ppm
1138.58239 m/z ± 16.4 ppm
1138.59489 m/z ± 16.4 ppm
1140.56939 m/z ± 16.4 ppm
1149.69089 m/z ± 16.4 ppm
1154.57731 m/z ± 16.4 ppm
1154.58693 m/z ± 16.4 ppm
1160.71375 m/z ± 16.4 ppm
1165.57222 m/z ± 16.4 ppm
1166.62665 m/z ± 16.4 ppm
1168.62541 m/z ± 16.4 ppm
1173.52636 m/z ± 16.4 ppm
1173.53491 m/z ± 16.4 ppm
1182.62723 m/z ± 16.4 ppm
1182.63976 m/z ± 16.4 ppm
1184.51056 m/z ± 16.4 ppm
1184.52009 m/z ± 16.4 ppm
1184.62391 m/z ± 16.4 ppm
1190.55289 m/z ± 16.4 ppm
1190.56269 m/z ± 16.4 ppm
1190.57426 m/z ± 16.4 ppm
1192.65296 m/z ± 16.4 ppm
1198.7041 m/z ± 16.4 ppm
1198.71279 m/z ± 16.4 ppm
1198.72425 m/z ± 16.4 ppm
1198.73723 m/z ± 16.4 ppm
1199.73479 m/z ± 16.4 ppm
1212.54352 m/z ± 16.4 ppm
1213.73329 m/z ± 16.4 ppm
1220.71065 m/z ± 16.4 ppm
1223.64246 m/z ± 16.4 ppm
1223.68536 m/z ± 16.4 ppm
1235.63181 m/z ± 16.4 ppm
1235.64736 m/z ± 16.4 ppm
1235.65801 m/z ± 16.4 ppm
1235.66991 m/z ± 16.4 ppm
1235.68179 m/z ± 16.4 ppm
1239.53602 m/z ± 16.4 ppm
1245.73614 m/z ± 16.4 ppm
1251.6879 m/z ± 16.4 ppm
1252.74197 m/z ± 16.4 ppm
1253.67277 m/z ± 16.4 ppm
1258.61685 m/z ± 16.4 ppm
1264.55662 m/z ± 16.4 ppm
1264.56739 m/z ± 16.4 ppm
1267.68848 m/z ± 16.4 ppm
1267.70214 m/z ± 16.4 ppm
1267.71236 m/z ± 16.4 ppm
1268.69391 m/z ± 16.4 ppm
1271.11709 m/z ± 16.4 ppm
1271.52638 m/z ± 16.4 ppm
1274.60522 m/z ± 16.4 ppm
1274.61833 m/z ± 16.4 ppm
1274.62808 m/z ± 16.4 ppm
1274.72811 m/z ± 16.4 ppm
1274.74097 m/z ± 16.4 ppm
1274.74913 m/z ± 16.4 ppm
1274.7673 m/z ± 16.4 ppm
1275.5811 m/z ± 16.4 ppm
1275.75061 m/z ± 16.4 ppm
1286.70179 m/z ± 16.4 ppm
1286.7143 m/z ± 16.4 ppm
1289.7382 m/z ± 16.4 ppm
1293.77314 m/z ± 16.4 ppm
1296.7331 m/z ± 16.4 ppm
1297.63412 m/z ± 16.4 ppm
1302.66372 m/z ± 16.4 ppm
1302.67143 m/z ± 16.4 ppm
1303.62072 m/z ± 16.4 ppm
1306.73344 m/z ± 16.4 ppm
1306.74352 m/z ± 16.4 ppm
1306.75903 m/z ± 16.4 ppm
1314.66572 m/z ± 16.4 ppm
1314.67967 m/z ± 16.4 ppm
1314.68929 m/z ± 16.4 ppm
1314.70538 m/z ± 16.4 ppm
1315.6929 m/z ± 16.4 ppm
1320.6747 m/z ± 16.4 ppm
1320.68227 m/z ± 16.4 ppm
1320.69323 m/z ± 16.4 ppm
1320.7086 m/z ± 16.4 ppm
1321.694 m/z ± 16.4 ppm
1323.74439 m/z ± 16.4 ppm
1324.6469 m/z ± 16.4 ppm
1324.65756 m/z ± 16.4 ppm
1325.76849 m/z ± 16.4 ppm
1325.77811 m/z ± 16.4 ppm
1325.79516 m/z ± 16.4 ppm
1325.80859 m/z ± 16.4 ppm
1325.82727 m/z ± 16.4 ppm
1325.8319 m/z ± 16.4 ppm
1326.78985 m/z ± 16.4 ppm
1333.81015 m/z ± 16.4 ppm
1336.67426 m/z ± 16.4 ppm
1336.68577 m/z ± 16.4 ppm
1347.77682 m/z ± 16.4 ppm
1352.64409 m/z ± 16.4 ppm
1369.83776 m/z ± 16.4 ppm
1378.73506 m/z ± 16.4 ppm
1401.66022 m/z ± 16.4 ppm
1401.6707 m/z ± 16.4 ppm
1401.68633 m/z ± 16.4 ppm
1429.74098 m/z ± 16.4 ppm
1432.66498 m/z ± 16.4 ppm
1432.67462 m/z ± 16.4 ppm
1432.69125 m/z ± 16.4 ppm
1441.80583 m/z ± 16.4 ppm
1441.8159 m/z ± 16.4 ppm
1441.82821 m/z ± 16.4 ppm
1442.8136 m/z ± 16.4 ppm
1454.65975 m/z ± 16.4 ppm
1457.7981 m/z ± 16.4 ppm
1457.80874 m/z ± 16.4 ppm
1458.8158 m/z ± 16.4 ppm
1458.82813 m/z ± 16.4 ppm
1459.70572 m/z ± 16.4 ppm
1459.71599 m/z ± 16.4 ppm
1459.73114 m/z ± 16.4 ppm
1459.74619 m/z ± 16.4 ppm
1460.71443 m/z ± 16.4 ppm
1460.72957 m/z ± 16.4 ppm
1461.72288 m/z ± 16.4 ppm
1461.90994 m/z ± 16.4 ppm
1463.76099 m/z ± 16.4 ppm
1463.78977 m/z ± 16.4 ppm
1464.66563 m/z ± 16.4 ppm
1464.79416 m/z ± 16.4 ppm
1465.70717 m/z ± 16.4 ppm
1465.72153 m/z ± 16.4 ppm
1465.73748 m/z ± 16.4 ppm
1465.74668 m/z ± 16.4 ppm
1466.72513 m/z ± 16.4 ppm
1466.85602 m/z ± 16.4 ppm
1467.71481 m/z ± 16.4 ppm
1467.72559 m/z ± 16.4 ppm
1467.87371 m/z ± 16.4 ppm
1475.90705 m/z ± 16.4 ppm
1475.91507 m/z ± 16.4 ppm
1475.92495 m/z ± 16.4 ppm
1475.93467 m/z ± 16.4 ppm
1476.9193 m/z ± 16.4 ppm
1476.92957 m/z ± 16.4 ppm
1477.76579 m/z ± 16.4 ppm
1477.77904 m/z ± 16.4 ppm
1477.79137 m/z ± 16.4 ppm
1477.80141 m/z ± 16.4 ppm
1478.77709 m/z ± 16.4 ppm
1478.79122 m/z ± 16.4 ppm
1478.80375 m/z ± 16.4 ppm
1478.81212 m/z ± 16.4 ppm
1479.78261 m/z ± 16.4 ppm
1479.79706 m/z ± 16.4 ppm
1481.69129 m/z ± 16.4 ppm
1481.69982 m/z ± 16.4 ppm
1481.71225 m/z ± 16.4 ppm
1481.89545 m/z ± 16.4 ppm
1483.75806 m/z ± 16.4 ppm
1487.69 m/z ± 16.4 ppm
1487.69952 m/z ± 16.4 ppm
1489.91979 m/z ± 16.4 ppm
1489.92803 m/z ± 16.4 ppm
1489.93716 m/z ± 16.4 ppm
1489.95405 m/z ± 16.4 ppm
1489.96258 m/z ± 16.4 ppm
1490.83999 m/z ± 16.4 ppm
1490.93232 m/z ± 16.4 ppm
1490.95135 m/z ± 16.4 ppm
1491.76975 m/z ± 16.4 ppm
1492.77691 m/z ± 16.4 ppm
1493.76367 m/z ± 16.4 ppm
1493.77629 m/z ± 16.4 ppm
1493.78869 m/z ± 16.4 ppm
1494.77726 m/z ± 16.4 ppm
1494.79261 m/z ± 16.4 ppm
1499.7703 m/z ± 16.4 ppm
1501.7331 m/z ± 16.4 ppm
1501.74155 m/z ± 16.4 ppm
1501.76021 m/z ± 16.4 ppm
1501.77329 m/z ± 16.4 ppm
1501.78671 m/z ± 16.4 ppm
1501.80466 m/z ± 16.4 ppm
1502.7697 m/z ± 16.4 ppm
1502.77733 m/z ± 16.4 ppm
1502.8066 m/z ± 16.4 ppm
1503.79114 m/z ± 16.4 ppm
1503.94561 m/z ± 16.4 ppm
1505.93159 m/z ± 16.4 ppm
1505.94893 m/z ± 16.4 ppm
1508.73418 m/z ± 16.4 ppm
1508.74742 m/z ± 16.4 ppm
1509.7374 m/z ± 16.4 ppm
1509.75002 m/z ± 16.4 ppm
1510.74696 m/z ± 16.4 ppm
1510.75905 m/z ± 16.4 ppm
1510.77253 m/z ± 16.4 ppm
1510.78205 m/z ± 16.4 ppm
1511.75725 m/z ± 16.4 ppm
1511.76439 m/z ± 16.4 ppm
1511.87581 m/z ± 16.4 ppm
1511.88372 m/z ± 16.4 ppm
1511.90353 m/z ± 16.4 ppm
1511.9306 m/z ± 16.4 ppm
1512.63844 m/z ± 16.4 ppm
1512.88098 m/z ± 16.4 ppm
1513.75591 m/z ± 16.4 ppm
1514.75229 m/z ± 16.4 ppm
1514.76345 m/z ± 16.4 ppm
1517.73763 m/z ± 16.4 ppm
1517.75833 m/z ± 16.4 ppm
1517.77009 m/z ± 16.4 ppm
1517.785 m/z ± 16.4 ppm
1517.79421 m/z ± 16.4 ppm
1518.76207 m/z ± 16.4 ppm
1518.77256 m/z ± 16.4 ppm
1520.75166 m/z ± 16.4 ppm
1520.76351 m/z ± 16.4 ppm
1521.76637 m/z ± 16.4 ppm
1523.74867 m/z ± 16.4 ppm
1523.75618 m/z ± 16.4 ppm
1529.73443 m/z ± 16.4 ppm
1529.7447 m/z ± 16.4 ppm
1529.75704 m/z ± 16.4 ppm
1529.77054 m/z ± 16.4 ppm
1529.78838 m/z ± 16.4 ppm
1530.75112 m/z ± 16.4 ppm
1530.77345 m/z ± 16.4 ppm
1530.78578 m/z ± 16.4 ppm
1533.68976 m/z ± 16.4 ppm
1533.70382 m/z ± 16.4 ppm
1533.71607 m/z ± 16.4 ppm
1533.72549 m/z ± 16.4 ppm
1535.74269 m/z ± 16.4 ppm
1535.75344 m/z ± 16.4 ppm
1539.72311 m/z ± 16.4 ppm
1546.81101 m/z ± 16.4 ppm
1546.81927 m/z ± 16.4 ppm
1546.83347 m/z ± 16.4 ppm
1546.84982 m/z ± 16.4 ppm
1546.85678 m/z ± 16.4 ppm
1547.82241 m/z ± 16.4 ppm
1547.83097 m/z ± 16.4 ppm
1549.70844 m/z ± 16.4 ppm
1549.71929 m/z ± 16.4 ppm
1551.74457 m/z ± 16.4 ppm
1551.75708 m/z ± 16.4 ppm
1561.81702 m/z ± 16.4 ppm
1561.82949 m/z ± 16.4 ppm
1561.84584 m/z ± 16.4 ppm
1561.85543 m/z ± 16.4 ppm
1562.8095 m/z ± 16.4 ppm
1562.8195 m/z ± 16.4 ppm
1562.83428 m/z ± 16.4 ppm
1562.85353 m/z ± 16.4 ppm
1562.86318 m/z ± 16.4 ppm
1563.81282 m/z ± 16.4 ppm
1563.83742 m/z ± 16.4 ppm
1567.71114 m/z ± 16.4 ppm
1567.72425 m/z ± 16.4 ppm
1567.73379 m/z ± 16.4 ppm
1572.67731 m/z ± 16.4 ppm
1572.69834 m/z ± 16.4 ppm
1572.70946 m/z ± 16.4 ppm
1572.7251 m/z ± 16.4 ppm
1573.7168 m/z ± 16.4 ppm
1574.72317 m/z ± 16.4 ppm
1580.77558 m/z ± 16.4 ppm
1580.78568 m/z ± 16.4 ppm
1580.80031 m/z ± 16.4 ppm
1580.81476 m/z ± 16.4 ppm
1580.82612 m/z ± 16.4 ppm
1580.83504 m/z ± 16.4 ppm
1581.80275 m/z ± 16.4 ppm
1581.81794 m/z ± 16.4 ppm
1582.79426 m/z ± 16.4 ppm
1582.81625 m/z ± 16.4 ppm
1585.7869 m/z ± 16.4 ppm
1585.79621 m/z ± 16.4 ppm
1585.80999 m/z ± 16.4 ppm
1585.82628 m/z ± 16.4 ppm
1585.83302 m/z ± 16.4 ppm
1586.80075 m/z ± 16.4 ppm
1586.8252 m/z ± 16.4 ppm
1593.74058 m/z ± 16.4 ppm
1593.75047 m/z ± 16.4 ppm
1593.7666 m/z ± 16.4 ppm
1594.69242 m/z ± 16.4 ppm
1594.703 m/z ± 16.4 ppm
1594.7142 m/z ± 16.4 ppm
1597.91845 m/z ± 16.4 ppm
1607.79656 m/z ± 16.4 ppm
1610.66392 m/z ± 16.4 ppm
1610.67691 m/z ± 16.4 ppm
1619.79227 m/z ± 16.4 ppm
1619.80128 m/z ± 16.4 ppm
1619.81455 m/z ± 16.4 ppm
1619.82926 m/z ± 16.4 ppm
1620.81707 m/z ± 16.4 ppm
1626.76557 m/z ± 16.4 ppm
1626.77894 m/z ± 16.4 ppm
1626.78845 m/z ± 16.4 ppm
1627.75651 m/z ± 16.4 ppm
1627.76423 m/z ± 16.4 ppm
1627.77537 m/z ± 16.4 ppm
1627.79086 m/z ± 16.4 ppm
1629.84898 m/z ± 16.4 ppm
1629.86236 m/z ± 16.4 ppm
1637.79498 m/z ± 16.4 ppm
1637.80724 m/z ± 16.4 ppm
1637.82329 m/z ± 16.4 ppm
1637.83482 m/z ± 16.4 ppm
1638.80649 m/z ± 16.4 ppm
1638.81893 m/z ± 16.4 ppm
1639.82771 m/z ± 16.4 ppm
1643.7538 m/z ± 16.4 ppm
1643.76744 m/z ± 16.4 ppm
1643.78107 m/z ± 16.4 ppm
1643.79007 m/z ± 16.4 ppm
1645.84667 m/z ± 16.4 ppm
1645.85945 m/z ± 16.4 ppm
1645.86918 m/z ± 16.4 ppm
1646.04227 m/z ± 16.4 ppm
1648.06061 m/z ± 16.4 ppm
1648.79733 m/z ± 16.4 ppm
1648.80633 m/z ± 16.4 ppm
1648.81984 m/z ± 16.4 ppm
1648.83341 m/z ± 16.4 ppm
1652.85479 m/z ± 16.4 ppm
1652.8677 m/z ± 16.4 ppm
1652.88556 m/z ± 16.4 ppm
1652.89684 m/z ± 16.4 ppm
1653.78394 m/z ± 16.4 ppm
1653.79191 m/z ± 16.4 ppm
1653.80373 m/z ± 16.4 ppm
1653.82074 m/z ± 16.4 ppm
1654.79377 m/z ± 16.4 ppm
1654.81916 m/z ± 16.4 ppm
1655.81235 m/z ± 16.4 ppm
1655.82218 m/z ± 16.4 ppm
1655.83214 m/z ± 16.4 ppm
1655.84687 m/z ± 16.4 ppm
1655.86262 m/z ± 16.4 ppm
1655.8718 m/z ± 16.4 ppm
1656.82525 m/z ± 16.4 ppm
1656.8341 m/z ± 16.4 ppm
1659.77361 m/z ± 16.4 ppm
1659.78262 m/z ± 16.4 ppm
1664.78798 m/z ± 16.4 ppm
1664.79666 m/z ± 16.4 ppm
1664.81129 m/z ± 16.4 ppm
1664.82438 m/z ± 16.4 ppm
1664.8322 m/z ± 16.4 ppm
1669.92933 m/z ± 16.4 ppm
1669.94018 m/z ± 16.4 ppm
1669.9499 m/z ± 16.4 ppm
1670.81531 m/z ± 16.4 ppm
1670.82446 m/z ± 16.4 ppm
1670.83639 m/z ± 16.4 ppm
1670.85183 m/z ± 16.4 ppm
1670.94346 m/z ± 16.4 ppm
1675.76125 m/z ± 16.4 ppm
1682.98521 m/z ± 16.4 ppm
1682.99413 m/z ± 16.4 ppm
1685.78223 m/z ± 16.4 ppm
1685.79376 m/z ± 16.4 ppm
1690.79523 m/z ± 16.4 ppm
1690.80724 m/z ± 16.4 ppm
1690.82141 m/z ± 16.4 ppm
1690.8335 m/z ± 16.4 ppm
1692.84969 m/z ± 16.4 ppm
1692.86224 m/z ± 16.4 ppm
1692.87674 m/z ± 16.4 ppm
1694.82591 m/z ± 16.4 ppm
1694.8338 m/z ± 16.4 ppm
1706.79352 m/z ± 16.4 ppm
1706.80411 m/z ± 16.4 ppm
1706.81926 m/z ± 16.4 ppm
1706.83571 m/z ± 16.4 ppm
1706.8464 m/z ± 16.4 ppm
1706.85435 m/z ± 16.4 ppm
1707.80431 m/z ± 16.4 ppm
1707.81454 m/z ± 16.4 ppm
1714.91155 m/z ± 16.4 ppm
1714.92228 m/z ± 16.4 ppm
1728.79322 m/z ± 16.4 ppm
1730.77255 m/z ± 16.4 ppm
1730.78565 m/z ± 16.4 ppm
1730.79861 m/z ± 16.4 ppm
1730.81313 m/z ± 16.4 ppm
1731.79295 m/z ± 16.4 ppm
1742.75643 m/z ± 16.4 ppm
1742.76701 m/z ± 16.4 ppm
1742.78171 m/z ± 16.4 ppm
1742.79621 m/z ± 16.4 ppm
1742.80576 m/z ± 16.4 ppm
1742.94876 m/z ± 16.4 ppm
1743.85735 m/z ± 16.4 ppm
1743.87296 m/z ± 16.4 ppm
1743.8857 m/z ± 16.4 ppm
1743.89984 m/z ± 16.4 ppm
1751.8475 m/z ± 16.4 ppm
1751.8554 m/z ± 16.4 ppm
1751.87071 m/z ± 16.4 ppm
1751.88663 m/z ± 16.4 ppm
1751.90182 m/z ± 16.4 ppm
1751.91478 m/z ± 16.4 ppm
1751.92092 m/z ± 16.4 ppm
1752.8576 m/z ± 16.4 ppm
1752.87425 m/z ± 16.4 ppm
1758.77804 m/z ± 16.4 ppm
1758.79488 m/z ± 16.4 ppm
1759.85744 m/z ± 16.4 ppm
1759.87233 m/z ± 16.4 ppm
1759.88393 m/z ± 16.4 ppm
1759.89505 m/z ± 16.4 ppm
1759.9064 m/z ± 16.4 ppm
1766.84436 m/z ± 16.4 ppm
1766.85999 m/z ± 16.4 ppm
1766.87459 m/z ± 16.4 ppm
1766.88519 m/z ± 16.4 ppm
1766.89618 m/z ± 16.4 ppm
1766.90392 m/z ± 16.4 ppm
1767.84301 m/z ± 16.4 ppm
1767.87485 m/z ± 16.4 ppm
1773.86558 m/z ± 16.4 ppm
1774.87871 m/z ± 16.4 ppm
1775.89177 m/z ± 16.4 ppm
1775.90476 m/z ± 16.4 ppm
1775.91927 m/z ± 16.4 ppm
1775.93596 m/z ± 16.4 ppm
1775.95001 m/z ± 16.4 ppm
1775.95893 m/z ± 16.4 ppm
1776.90839 m/z ± 16.4 ppm
1776.92445 m/z ± 16.4 ppm
1782.83494 m/z ± 16.4 ppm
1782.84477 m/z ± 16.4 ppm
1782.86047 m/z ± 16.4 ppm
1782.87819 m/z ± 16.4 ppm
1782.89294 m/z ± 16.4 ppm
1782.90437 m/z ± 16.4 ppm
1782.91202 m/z ± 16.4 ppm
1790.92894 m/z ± 16.4 ppm
1790.94402 m/z ± 16.4 ppm
1801.08561 m/z ± 16.4 ppm
1812.90199 m/z ± 16.4 ppm
1812.91019 m/z ± 16.4 ppm
1812.92473 m/z ± 16.4 ppm
1812.94097 m/z ± 16.4 ppm
1812.96085 m/z ± 16.4 ppm
1813.94135 m/z ± 16.4 ppm
1816.87883 m/z ± 16.4 ppm
1816.88817 m/z ± 16.4 ppm
1816.90522 m/z ± 16.4 ppm
1816.92221 m/z ± 16.4 ppm
1816.94001 m/z ± 16.4 ppm
1816.95442 m/z ± 16.4 ppm
1816.96315 m/z ± 16.4 ppm
1817.89995 m/z ± 16.4 ppm
1817.92126 m/z ± 16.4 ppm
1818.90367 m/z ± 16.4 ppm
1819.89299 m/z ± 16.4 ppm
1819.91023 m/z ± 16.4 ppm
1819.92559 m/z ± 16.4 ppm
1820.8881 m/z ± 16.4 ppm
1820.89772 m/z ± 16.4 ppm
1820.91112 m/z ± 16.4 ppm
1820.93244 m/z ± 16.4 ppm
1832.88471 m/z ± 16.4 ppm
1832.89741 m/z ± 16.4 ppm
1832.91906 m/z ± 16.4 ppm
1832.92818 m/z ± 16.4 ppm
1832.93813 m/z ± 16.4 ppm
1832.95362 m/z ± 16.4 ppm
1833.88785 m/z ± 16.4 ppm
1833.91638 m/z ± 16.4 ppm
1833.92545 m/z ± 16.4 ppm
1833.93599 m/z ± 16.4 ppm
1833.95463 m/z ± 16.4 ppm
1833.97489 m/z ± 16.4 ppm
1834.89047 m/z ± 16.4 ppm
1834.92447 m/z ± 16.4 ppm
1834.9298 m/z ± 16.4 ppm
1835.89233 m/z ± 16.4 ppm
1848.87533 m/z ± 16.4 ppm
1848.88704 m/z ± 16.4 ppm
1848.90859 m/z ± 16.4 ppm
1848.92541 m/z ± 16.4 ppm
1849.90792 m/z ± 16.4 ppm
1849.91645 m/z ± 16.4 ppm
1849.92414 m/z ± 16.4 ppm
1855.92867 m/z ± 16.4 ppm
1886.90618 m/z ± 16.4 ppm
1886.92129 m/z ± 16.4 ppm
1886.93281 m/z ± 16.4 ppm
1886.95457 m/z ± 16.4 ppm
1888.93775 m/z ± 16.4 ppm
1888.95061 m/z ± 16.4 ppm
1888.96704 m/z ± 16.4 ppm
1888.97983 m/z ± 16.4 ppm
1888.98972 m/z ± 16.4 ppm
1889.0085 m/z ± 16.4 ppm
1896.01116 m/z ± 16.4 ppm
1923.9115 m/z ± 16.4 ppm
1923.9198 m/z ± 16.4 ppm
1923.93559 m/z ± 16.4 ppm
1923.9498 m/z ± 16.4 ppm
1923.95719 m/z ± 16.4 ppm
1923.96393 m/z ± 16.4 ppm
1923.97915 m/z ± 16.4 ppm
1923.99155 m/z ± 16.4 ppm
1950.98768 m/z ± 16.4 ppm
1951.00191 m/z ± 16.4 ppm
1951.01423 m/z ± 16.4 ppm
1951.03493 m/z ± 16.4 ppm
1951.05038 m/z ± 16.4 ppm
1951.06623 m/z ± 16.4 ppm
1951.07675 m/z ± 16.4 ppm
1951.10195 m/z ± 16.4 ppm
1952.08434 m/z ± 16.4 ppm
1962.00281 m/z ± 16.4 ppm
1962.01788 m/z ± 16.4 ppm
1962.03539 m/z ± 16.4 ppm
1962.05191 m/z ± 16.4 ppm
1962.06863 m/z ± 16.4 ppm
1962.08721 m/z ± 16.4 ppm
1963.88196 m/z ± 16.4 ppm
1963.89992 m/z ± 16.4 ppm
1963.91719 m/z ± 16.4 ppm
1966.99045 m/z ± 16.4 ppm
1966.99885 m/z ± 16.4 ppm
1967.03119 m/z ± 16.4 ppm
1967.04591 m/z ± 16.4 ppm
1967.05937 m/z ± 16.4 ppm
1967.07013 m/z ± 16.4 ppm
1967.08541 m/z ± 16.4 ppm
1967.11437 m/z ± 16.4 ppm
1973.01614 m/z ± 16.4 ppm
1973.0287 m/z ± 16.4 ppm
1973.04346 m/z ± 16.4 ppm
1973.05828 m/z ± 16.4 ppm
1973.06906 m/z ± 16.4 ppm
1977.86434 m/z ± 16.4 ppm
1977.87646 m/z ± 16.4 ppm
1977.88831 m/z ± 16.4 ppm
1978.88415 m/z ± 16.4 ppm
1985.86044 m/z ± 16.4 ppm
1985.87109 m/z ± 16.4 ppm
1985.88859 m/z ± 16.4 ppm
1985.90805 m/z ± 16.4 ppm
1988.98426 m/z ± 16.4 ppm
1989.00536 m/z ± 16.4 ppm
1989.02022 m/z ± 16.4 ppm
1989.03064 m/z ± 16.4 ppm
1989.04559 m/z ± 16.4 ppm
1989.05721 m/z ± 16.4 ppm
1995.87285 m/z ± 16.4 ppm
1995.8831 m/z ± 16.4 ppm
1995.89925 m/z ± 16.4 ppm
2004.00078 m/z ± 16.4 ppm
2004.01119 m/z ± 16.4 ppm
2004.03364 m/z ± 16.4 ppm
2004.04707 m/z ± 16.4 ppm
2005.00683 m/z ± 16.4 ppm
2027.0338 m/z ± 16.4 ppm
2027.04476 m/z ± 16.4 ppm
2027.06279 m/z ± 16.4 ppm
2027.07053 m/z ± 16.4 ppm
2027.08078 m/z ± 16.4 ppm
2027.09607 m/z ± 16.4 ppm
2027.10809 m/z ± 16.4 ppm
2027.12192 m/z ± 16.4 ppm
2038.99339 m/z ± 16.4 ppm
2039.00325 m/z ± 16.4 ppm
2039.02255 m/z ± 16.4 ppm
2039.03734 m/z ± 16.4 ppm
2041.95191 m/z ± 16.4 ppm
2041.96617 m/z ± 16.4 ppm
2042.16417 m/z ± 16.4 ppm
2042.18533 m/z ± 16.4 ppm
2056.11274 m/z ± 16.4 ppm
2056.12479 m/z ± 16.4 ppm
2056.14289 m/z ± 16.4 ppm
2056.15989 m/z ± 16.4 ppm
2056.17604 m/z ± 16.4 ppm
2056.19403 m/z ± 16.4 ppm
2056.20674 m/z ± 16.4 ppm
2056.95938 m/z ± 16.4 ppm
2056.97088 m/z ± 16.4 ppm
2056.99589 m/z ± 16.4 ppm
2057.00909 m/z ± 16.4 ppm
2057.02646 m/z ± 16.4 ppm
2057.04248 m/z ± 16.4 ppm
2057.05969 m/z ± 16.4 ppm
2057.07498 m/z ± 16.4 ppm
2057.09121 m/z ± 16.4 ppm
2057.10346 m/z ± 16.4 ppm
2057.11205 m/z ± 16.4 ppm
2072.1096 m/z ± 16.4 ppm
2072.12089 m/z ± 16.4 ppm
2072.1392 m/z ± 16.4 ppm
2072.15624 m/z ± 16.4 ppm
2072.17278 m/z ± 16.4 ppm
2072.18863 m/z ± 16.4 ppm
2072.2083 m/z ± 16.4 ppm
2072.21938 m/z ± 16.4 ppm
2075.00111 m/z ± 16.4 ppm
2075.01368 m/z ± 16.4 ppm
2075.02732 m/z ± 16.4 ppm
2075.04196 m/z ± 16.4 ppm
2075.06268 m/z ± 16.4 ppm
2075.1012 m/z ± 16.4 ppm
2078.98925 m/z ± 16.4 ppm
2079.00673 m/z ± 16.4 ppm
2079.01608 m/z ± 16.4 ppm
2079.02753 m/z ± 16.4 ppm
2079.04381 m/z ± 16.4 ppm
2079.05857 m/z ± 16.4 ppm
2079.06682 m/z ± 16.4 ppm
2079.08487 m/z ± 16.4 ppm
2079.1486 m/z ± 16.4 ppm
2079.16536 m/z ± 16.4 ppm
2079.17298 m/z ± 16.4 ppm
2089.04007 m/z ± 16.4 ppm
2089.05642 m/z ± 16.4 ppm
2089.07592 m/z ± 16.4 ppm
2089.09535 m/z ± 16.4 ppm
2091.99899 m/z ± 16.4 ppm
2092.01448 m/z ± 16.4 ppm
2094.95968 m/z ± 16.4 ppm
2094.97288 m/z ± 16.4 ppm
2094.98555 m/z ± 16.4 ppm
2095.00287 m/z ± 16.4 ppm
2095.01913 m/z ± 16.4 ppm
2095.03337 m/z ± 16.4 ppm
2095.0409 m/z ± 16.4 ppm
2095.14658 m/z ± 16.4 ppm
2095.15679 m/z ± 16.4 ppm
2095.16803 m/z ± 16.4 ppm
2097.01216 m/z ± 16.4 ppm
2097.031 m/z ± 16.4 ppm
2104.10152 m/z ± 16.4 ppm
2104.11023 m/z ± 16.4 ppm
2104.12448 m/z ± 16.4 ppm
2104.14045 m/z ± 16.4 ppm
2104.15879 m/z ± 16.4 ppm
2104.17107 m/z ± 16.4 ppm
2104.29753 m/z ± 16.4 ppm
2105.02217 m/z ± 16.4 ppm
2105.02937 m/z ± 16.4 ppm
2105.04415 m/z ± 16.4 ppm
2105.05992 m/z ± 16.4 ppm
2105.07106 m/z ± 16.4 ppm
2105.0782 m/z ± 16.4 ppm
2105.09551 m/z ± 16.4 ppm
2105.11138 m/z ± 16.4 ppm
2107.15045 m/z ± 16.4 ppm
2107.16048 m/z ± 16.4 ppm
2107.17141 m/z ± 16.4 ppm
2107.18838 m/z ± 16.4 ppm
2112.20518 m/z ± 16.4 ppm
2112.21582 m/z ± 16.4 ppm
2112.96005 m/z ± 16.4 ppm
2112.98058 m/z ± 16.4 ppm
2115.14033 m/z ± 16.4 ppm
2115.15178 m/z ± 16.4 ppm
2115.17074 m/z ± 16.4 ppm
2115.18515 m/z ± 16.4 ppm
2115.19964 m/z ± 16.4 ppm
2115.20887 m/z ± 16.4 ppm
2115.22055 m/z ± 16.4 ppm
2115.23575 m/z ± 16.4 ppm
2115.24301 m/z ± 16.4 ppm
2120.00069 m/z ± 16.4 ppm
2121.05597 m/z ± 16.4 ppm
2121.07096 m/z ± 16.4 ppm
2121.08487 m/z ± 16.4 ppm
2121.10161 m/z ± 16.4 ppm
2123.13917 m/z ± 16.4 ppm
2123.15548 m/z ± 16.4 ppm
2123.16814 m/z ± 16.4 ppm
2123.18252 m/z ± 16.4 ppm
2123.19722 m/z ± 16.4 ppm
2123.20759 m/z ± 16.4 ppm
2124.07102 m/z ± 16.4 ppm
2124.08539 m/z ± 16.4 ppm
2124.09745 m/z ± 16.4 ppm
2124.1091 m/z ± 16.4 ppm
2124.12187 m/z ± 16.4 ppm
2124.13604 m/z ± 16.4 ppm
2124.15357 m/z ± 16.4 ppm
2124.17086 m/z ± 16.4 ppm
2127.12235 m/z ± 16.4 ppm
2127.13973 m/z ± 16.4 ppm
2127.15597 m/z ± 16.4 ppm
2127.17651 m/z ± 16.4 ppm
2128.14059 m/z ± 16.4 ppm
2137.1525 m/z ± 16.4 ppm
2145.14246 m/z ± 16.4 ppm
2164.04457 m/z ± 16.4 ppm
2164.05427 m/z ± 16.4 ppm
2164.07007 m/z ± 16.4 ppm
2164.08573 m/z ± 16.4 ppm
2164.0952 m/z ± 16.4 ppm
2198.99389 m/z ± 16.4 ppm
2199.00828 m/z ± 16.4 ppm
2199.02411 m/z ± 16.4 ppm
2199.04132 m/z ± 16.4 ppm
2199.06139 m/z ± 16.4 ppm
2199.07699 m/z ± 16.4 ppm
2199.09243 m/z ± 16.4 ppm
2199.10432 m/z ± 16.4 ppm
2207.11185 m/z ± 16.4 ppm
2207.12311 m/z ± 16.4 ppm
2216.10475 m/z ± 16.4 ppm
2216.12042 m/z ± 16.4 ppm
2216.13624 m/z ± 16.4 ppm
2216.1499 m/z ± 16.4 ppm
2216.17643 m/z ± 16.4 ppm
2232.12466 m/z ± 16.4 ppm
2232.14733 m/z ± 16.4 ppm
2235.24878 m/z ± 16.4 ppm
2235.25945 m/z ± 16.4 ppm
2235.27144 m/z ± 16.4 ppm
2235.30118 m/z ± 16.4 ppm
2251.28224 m/z ± 16.4 ppm
2257.11801 m/z ± 16.4 ppm
2257.12871 m/z ± 16.4 ppm
2257.13854 m/z ± 16.4 ppm
2257.15607 m/z ± 16.4 ppm
2257.16622 m/z ± 16.4 ppm
2260.08592 m/z ± 16.4 ppm
2260.11258 m/z ± 16.4 ppm
2261.08791 m/z ± 16.4 ppm
2265.10026 m/z ± 16.4 ppm
2265.11946 m/z ± 16.4 ppm
2265.13642 m/z ± 16.4 ppm
2265.14948 m/z ± 16.4 ppm
2273.12915 m/z ± 16.4 ppm
2273.14795 m/z ± 16.4 ppm
2273.16465 m/z ± 16.4 ppm
2273.18181 m/z ± 16.4 ppm
2281.09947 m/z ± 16.4 ppm
2281.12298 m/z ± 16.4 ppm
2281.13832 m/z ± 16.4 ppm
2281.15592 m/z ± 16.4 ppm
2284.18233 m/z ± 16.4 ppm
2284.19559 m/z ± 16.4 ppm
2284.20947 m/z ± 16.4 ppm
2284.22682 m/z ± 16.4 ppm
2284.24289 m/z ± 16.4 ppm
2284.25347 m/z ± 16.4 ppm
2284.27706 m/z ± 16.4 ppm
2306.21644 m/z ± 16.4 ppm
2368.24937 m/z ± 16.4 ppm
2385.21925 m/z ± 16.4 ppm
2409.19447 m/z ± 16.4 ppm
2409.21013 m/z ± 16.4 ppm
2409.22578 m/z ± 16.4 ppm
2409.24036 m/z ± 16.4 ppm
2409.25146 m/z ± 16.4 ppm
2409.2667 m/z ± 16.4 ppm
2409.2793 m/z ± 16.4 ppm
2409.28843 m/z ± 16.4 ppm
2436.24517 m/z ± 16.4 ppm
2454.27736 m/z ± 16.4 ppm
2454.29431 m/z ± 16.4 ppm
2454.30766 m/z ± 16.4 ppm
2454.3203 m/z ± 16.4 ppm
2454.33442 m/z ± 16.4 ppm
2454.34842 m/z ± 16.4 ppm
2454.36261 m/z ± 16.4 ppm
2454.39441 m/z ± 16.4 ppm
2454.41473 m/z ± 16.4 ppm
2454.43662 m/z ± 16.4 ppm
2468.34446 m/z ± 16.4 ppm
2470.27354 m/z ± 16.4 ppm
2470.28975 m/z ± 16.4 ppm
2470.30345 m/z ± 16.4 ppm
2470.32011 m/z ± 16.4 ppm
2470.331 m/z ± 16.4 ppm
2470.34759 m/z ± 16.4 ppm
2470.36296 m/z ± 16.4 ppm
2497.2441 m/z ± 16.4 ppm
2497.25702 m/z ± 16.4 ppm
2497.26903 m/z ± 16.4 ppm
2497.28457 m/z ± 16.4 ppm
2497.30115 m/z ± 16.4 ppm
2497.31037 m/z ± 16.4 ppm
2497.35019 m/z ± 16.4 ppm
2509.13279 m/z ± 16.4 ppm
2509.14227 m/z ± 16.4 ppm
2509.15425 m/z ± 16.4 ppm
2509.16889 m/z ± 16.4 ppm
2513.2609 m/z ± 16.4 ppm
2513.27661 m/z ± 16.4 ppm
2513.29874 m/z ± 16.4 ppm
2520.31687 m/z ± 16.4 ppm
2520.35365 m/z ± 16.4 ppm
2542.33187 m/z ± 16.4 ppm
2542.35365 m/z ± 16.4 ppm
2641.38432 m/z ± 16.4 ppm
2674.30682 m/z ± 16.4 ppm
2674.32295 m/z ± 16.4 ppm
2674.33739 m/z ± 16.4 ppm
2674.34957 m/z ± 16.4 ppm
2674.36151 m/z ± 16.4 ppm
2674.38826 m/z ± 16.4 ppm
2674.42835 m/z ± 16.4 ppm
2687.39944 m/z ± 16.4 ppm
2689.30086 m/z ± 16.4 ppm
2689.30911 m/z ± 16.4 ppm
2689.33101 m/z ± 16.4 ppm
2689.34325 m/z ± 16.4 ppm
2690.30564 m/z ± 16.4 ppm
2690.31998 m/z ± 16.4 ppm
2690.34418 m/z ± 16.4 ppm
2705.27693 m/z ± 16.4 ppm
2705.28576 m/z ± 16.4 ppm
2705.29632 m/z ± 16.4 ppm
2705.31389 m/z ± 16.4 ppm
2705.32843 m/z ± 16.4 ppm
2705.34227 m/z ± 16.4 ppm
2705.35708 m/z ± 16.4 ppm
2705.37024 m/z ± 16.4 ppm
2705.38579 m/z ± 16.4 ppm
2719.27283 m/z ± 16.4 ppm
2719.28678 m/z ± 16.4 ppm
2719.30267 m/z ± 16.4 ppm
2719.31985 m/z ± 16.4 ppm
2727.35732 m/z ± 16.4 ppm
2727.36664 m/z ± 16.4 ppm
2727.37788 m/z ± 16.4 ppm
2727.39402 m/z ± 16.4 ppm
2727.4123 m/z ± 16.4 ppm
2727.42522 m/z ± 16.4 ppm
2727.45239 m/z ± 16.4 ppm
2732.25926 m/z ± 16.4 ppm
2743.40532 m/z ± 16.4 ppm
2743.42645 m/z ± 16.4 ppm
2743.43498 m/z ± 16.4 ppm
2759.32654 m/z ± 16.4 ppm
2759.3347 m/z ± 16.4 ppm
2798.51222 m/z ± 16.4 ppm
2798.52987 m/z ± 16.4 ppm
2798.54661 m/z ± 16.4 ppm
2798.5621 m/z ± 16.4 ppm
2799.53016 m/z ± 16.4 ppm
2832.39576 m/z ± 16.4 ppm
2832.40434 m/z ± 16.4 ppm
2832.42315 m/z ± 16.4 ppm
2832.44146 m/z ± 16.4 ppm
2832.45747 m/z ± 16.4 ppm
2832.47469 m/z ± 16.4 ppm
2832.49169 m/z ± 16.4 ppm
2832.5137 m/z ± 16.4 ppm
2832.5444 m/z ± 16.4 ppm
2832.55715 m/z ± 16.4 ppm
2865.47523 m/z ± 16.4 ppm
2865.48333 m/z ± 16.4 ppm
2865.50443 m/z ± 16.4 ppm
2865.52116 m/z ± 16.4 ppm
2865.5447 m/z ± 16.4 ppm
2865.56562 m/z ± 16.4 ppm
2865.58655 m/z ± 16.4 ppm
2865.59835 m/z ± 16.4 ppm
2865.61785 m/z ± 16.4 ppm
2865.64403 m/z ± 16.4 ppm
2865.6563 m/z ± 16.4 ppm
2869.46345 m/z ± 16.4 ppm
2869.48162 m/z ± 16.4 ppm
2869.50293 m/z ± 16.4 ppm
2869.51838 m/z ± 16.4 ppm
2869.53032 m/z ± 16.4 ppm
2869.55344 m/z ± 16.4 ppm
2869.57241 m/z ± 16.4 ppm
2869.5962 m/z ± 16.4 ppm
2869.6105 m/z ± 16.4 ppm
2869.65623 m/z ± 16.4 ppm
2869.67028 m/z ± 16.4 ppm
2869.68899 m/z ± 16.4 ppm
2885.45934 m/z ± 16.4 ppm
2885.48186 m/z ± 16.4 ppm
2885.49507 m/z ± 16.4 ppm
2885.51079 m/z ± 16.4 ppm
2885.52543 m/z ± 16.4 ppm
2885.55101 m/z ± 16.4 ppm
2885.57316 m/z ± 16.4 ppm
2885.59123 m/z ± 16.4 ppm
2885.60692 m/z ± 16.4 ppm
2885.63918 m/z ± 16.4 ppm
2885.66419 m/z ± 16.4 ppm
2915.66061 m/z ± 16.4 ppm
2915.69364 m/z ± 16.4 ppm
2959.3823 m/z ± 16.4 ppm
2959.40441 m/z ± 16.4 ppm
2959.42152 m/z ± 16.4 ppm
2959.43854 m/z ± 16.4 ppm
2959.45281 m/z ± 16.4 ppm
2959.46258 m/z ± 16.4 ppm
2959.47845 m/z ± 16.4 ppm

## Sheet: NTD_features
m/z
428.03928 m/z ± 16.4 ppm
487.3207 m/z ± 16.4 ppm
496.34284 m/z ± 16.4 ppm
502.30042 m/z ± 16.4 ppm
524.37385 m/z ± 16.4 ppm
530.04581 m/z ± 16.4 ppm
530.04919 m/z ± 16.4 ppm
542.34454 m/z ± 16.4 ppm
546.30344 m/z ± 16.4 ppm
568.14087 m/z ± 16.4 ppm
571.36234 m/z ± 16.4 ppm
573.35158 m/z ± 16.4 ppm
575.33438 m/z ± 16.4 ppm
590.12162 m/z ± 16.4 ppm
594.34033 m/z ± 16.4 ppm
606.08883 m/z ± 16.4 ppm
616.18048 m/z ± 16.4 ppm
616.34602 m/z ± 16.4 ppm
617.35454 m/z ± 16.4 ppm
628.07029 m/z ± 16.4 ppm
629.3037 m/z ± 16.4 ppm
644.03831 m/z ± 16.4 ppm
644.0458 m/z ± 16.4 ppm
645.03852 m/z ± 16.4 ppm
650.05453 m/z ± 16.4 ppm
658.32343 m/z ± 16.4 ppm
659.35136 m/z ± 16.4 ppm
666.02821 m/z ± 16.4 ppm
680.02185 m/z ± 16.4 ppm
682.00358 m/z ± 16.4 ppm
694.36872 m/z ± 16.4 ppm
698.36619 m/z ± 16.4 ppm
700.40349 m/z ± 16.4 ppm
701.32542 m/z ± 16.4 ppm
701.41116 m/z ± 16.4 ppm
703.39464 m/z ± 16.4 ppm
703.58135 m/z ± 16.4 ppm
708.31997 m/z ± 16.4 ppm
717.39377 m/z ± 16.4 ppm
718.37611 m/z ± 16.4 ppm
730.38965 m/z ± 16.4 ppm
734.57665 m/z ± 16.4 ppm
738.08274 m/z ± 16.4 ppm
755.41435 m/z ± 16.4 ppm
758.57617 m/z ± 16.4 ppm
760.59277 m/z ± 16.4 ppm
761.45972 m/z ± 16.4 ppm
773.43486 m/z ± 16.4 ppm
779.15561 m/z ± 16.4 ppm
782.34874 m/z ± 16.4 ppm
786.49313 m/z ± 16.4 ppm
786.60819 m/z ± 16.4 ppm
787.47541 m/z ± 16.4 ppm
788.44405 m/z ± 16.4 ppm
788.48518 m/z ± 16.4 ppm
790.36833 m/z ± 16.4 ppm
793.52308 m/z ± 16.4 ppm
795.1288 m/z ± 16.4 ppm
795.13593 m/z ± 16.4 ppm
807.42134 m/z ± 16.4 ppm
813.69205 m/z ± 16.4 ppm
816.48112 m/z ± 16.4 ppm
817.11856 m/z ± 16.4 ppm
818.15245 m/z ± 16.4 ppm
822.46569 m/z ± 16.4 ppm
825.11231 m/z ± 16.4 ppm
833.08751 m/z ± 16.4 ppm
833.10051 m/z ± 16.4 ppm
835.117 m/z ± 16.4 ppm
836.56662 m/z ± 16.4 ppm
839.10067 m/z ± 16.4 ppm
841.08457 m/z ± 16.4 ppm
842.52256 m/z ± 16.4 ppm
845.4698 m/z ± 16.4 ppm
848.39777 m/z ± 16.4 ppm
848.54353 m/z ± 16.4 ppm
855.06159 m/z ± 16.4 ppm
855.06909 m/z ± 16.4 ppm
855.08333 m/z ± 16.4 ppm
857.06044 m/z ± 16.4 ppm
857.51612 m/z ± 16.4 ppm
861.08542 m/z ± 16.4 ppm
861.40325 m/z ± 16.4 ppm
869.07051 m/z ± 16.4 ppm
870.51578 m/z ± 16.4 ppm
871.03676 m/z ± 16.4 ppm
871.04432 m/z ± 16.4 ppm
871.43306 m/z ± 16.4 ppm
874.44007 m/z ± 16.4 ppm
874.44619 m/z ± 16.4 ppm
875.44813 m/z ± 16.4 ppm
875.52266 m/z ± 16.4 ppm
877.05944 m/z ± 16.4 ppm
878.39234 m/z ± 16.4 ppm
893.03385 m/z ± 16.4 ppm
895.00993 m/z ± 16.4 ppm
901.51057 m/z ± 16.4 ppm
901.53139 m/z ± 16.4 ppm
904.51102 m/z ± 16.4 ppm
911.5176 m/z ± 16.4 ppm
913.03605 m/z ± 16.4 ppm
919.48637 m/z ± 16.4 ppm
929.01098 m/z ± 16.4 ppm
929.56378 m/z ± 16.4 ppm
932.44013 m/z ± 16.4 ppm
940.45578 m/z ± 16.4 ppm
940.46265 m/z ± 16.4 ppm
943.54507 m/z ± 16.4 ppm
943.57077 m/z ± 16.4 ppm
943.58129 m/z ± 16.4 ppm
944.54507 m/z ± 16.4 ppm
949.49344 m/z ± 16.4 ppm
949.50254 m/z ± 16.4 ppm
949.62973 m/z ± 16.4 ppm
950.55257 m/z ± 16.4 ppm
950.56445 m/z ± 16.4 ppm
950.57474 m/z ± 16.4 ppm
952.51865 m/z ± 16.4 ppm
952.52838 m/z ± 16.4 ppm
957.55983 m/z ± 16.4 ppm
957.58563 m/z ± 16.4 ppm
962.47847 m/z ± 16.4 ppm
963.42421 m/z ± 16.4 ppm
967.43251 m/z ± 16.4 ppm
971.53604 m/z ± 16.4 ppm
971.57566 m/z ± 16.4 ppm
972.48319 m/z ± 16.4 ppm
980.45308 m/z ± 16.4 ppm
981.49472 m/z ± 16.4 ppm
984.18684 m/z ± 16.4 ppm
984.52023 m/z ± 16.4 ppm
985.59181 m/z ± 16.4 ppm
989.63954 m/z ± 16.4 ppm
1002.49489 m/z ± 16.4 ppm
1006.17172 m/z ± 16.4 ppm
1008.14544 m/z ± 16.4 ppm
1010.52129 m/z ± 16.4 ppm
1011.66049 m/z ± 16.4 ppm
1020.46238 m/z ± 16.4 ppm
1020.47339 m/z ± 16.4 ppm
1020.48286 m/z ± 16.4 ppm
1021.46804 m/z ± 16.4 ppm
1021.63859 m/z ± 16.4 ppm
1022.12693 m/z ± 16.4 ppm
1022.1371 m/z ± 16.4 ppm
1022.53441 m/z ± 16.4 ppm
1026.48617 m/z ± 16.4 ppm
1028.14986 m/z ± 16.4 ppm
1030.12461 m/z ± 16.4 ppm
1030.54268 m/z ± 16.4 ppm
1030.55048 m/z ± 16.4 ppm
1032.57361 m/z ± 16.4 ppm
1034.53763 m/z ± 16.4 ppm
1037.50308 m/z ± 16.4 ppm
1039.5364 m/z ± 16.4 ppm
1042.4511 m/z ± 16.4 ppm
1044.10936 m/z ± 16.4 ppm
1044.1189 m/z ± 16.4 ppm
1045.14758 m/z ± 16.4 ppm
1045.58233 m/z ± 16.4 ppm
1046.10072 m/z ± 16.4 ppm
1046.46372 m/z ± 16.4 ppm
1048.56659 m/z ± 16.4 ppm
1048.57631 m/z ± 16.4 ppm
1050.13394 m/z ± 16.4 ppm
1054.46263 m/z ± 16.4 ppm
1057.67633 m/z ± 16.4 ppm
1060.06796 m/z ± 16.4 ppm
1060.0753 m/z ± 16.4 ppm
1060.08839 m/z ± 16.4 ppm
1060.10709 m/z ± 16.4 ppm
1062.51964 m/z ± 16.4 ppm
1065.5963 m/z ± 16.4 ppm
1066.09464 m/z ± 16.4 ppm
1066.10075 m/z ± 16.4 ppm
1067.6861 m/z ± 16.4 ppm
1076.60995 m/z ± 16.4 ppm
1079.50712 m/z ± 16.4 ppm
1079.51656 m/z ± 16.4 ppm
1079.52848 m/z ± 16.4 ppm
1080.51645 m/z ± 16.4 ppm
1080.57085 m/z ± 16.4 ppm
1082.06662 m/z ± 16.4 ppm
1082.07763 m/z ± 16.4 ppm
1088.09338 m/z ± 16.4 ppm
1094.50832 m/z ± 16.4 ppm
1096.0694 m/z ± 16.4 ppm
1096.57305 m/z ± 16.4 ppm
1098.05317 m/z ± 16.4 ppm
1106.65939 m/z ± 16.4 ppm
1106.66869 m/z ± 16.4 ppm
1107.66981 m/z ± 16.4 ppm
1113.55877 m/z ± 16.4 ppm
1113.57102 m/z ± 16.4 ppm
1113.58215 m/z ± 16.4 ppm
1117.53755 m/z ± 16.4 ppm
1118.05554 m/z ± 16.4 ppm
1119.67503 m/z ± 16.4 ppm
1126.57862 m/z ± 16.4 ppm
1126.58815 m/z ± 16.4 ppm
1127.53037 m/z ± 16.4 ppm
1127.5919 m/z ± 16.4 ppm
1128.58163 m/z ± 16.4 ppm
1128.59227 m/z ± 16.4 ppm
1128.60362 m/z ± 16.4 ppm
1129.58822 m/z ± 16.4 ppm
1130.5981 m/z ± 16.4 ppm
1132.64809 m/z ± 16.4 ppm
1134.02863 m/z ± 16.4 ppm
1143.65538 m/z ± 16.4 ppm
1143.67756 m/z ± 16.4 ppm
1149.70248 m/z ± 16.4 ppm
1161.65681 m/z ± 16.4 ppm
1161.66672 m/z ± 16.4 ppm
1165.5575 m/z ± 16.4 ppm
1165.56956 m/z ± 16.4 ppm
1165.58029 m/z ± 16.4 ppm
1166.62335 m/z ± 16.4 ppm
1168.62517 m/z ± 16.4 ppm
1171.69079 m/z ± 16.4 ppm
1182.64084 m/z ± 16.4 ppm
1195.647 m/z ± 16.4 ppm
1198.71191 m/z ± 16.4 ppm
1198.72456 m/z ± 16.4 ppm
1201.63961 m/z ± 16.4 ppm
1208.79698 m/z ± 16.4 ppm
1211.19226 m/z ± 16.4 ppm
1214.6127 m/z ± 16.4 ppm
1231.60286 m/z ± 16.4 ppm
1231.61066 m/z ± 16.4 ppm
1233.17599 m/z ± 16.4 ppm
1239.53391 m/z ± 16.4 ppm
1241.66598 m/z ± 16.4 ppm
1241.67779 m/z ± 16.4 ppm
1244.60752 m/z ± 16.4 ppm
1245.73659 m/z ± 16.4 ppm
1245.74533 m/z ± 16.4 ppm
1249.11679 m/z ± 16.4 ppm
1249.13847 m/z ± 16.4 ppm
1252.75144 m/z ± 16.4 ppm
1255.14658 m/z ± 16.4 ppm
1255.15336 m/z ± 16.4 ppm
1260.66774 m/z ± 16.4 ppm
1271.11282 m/z ± 16.4 ppm
1271.12183 m/z ± 16.4 ppm
1271.14817 m/z ± 16.4 ppm
1272.13113 m/z ± 16.4 ppm
1274.74656 m/z ± 16.4 ppm
1274.76 m/z ± 16.4 ppm
1275.57744 m/z ± 16.4 ppm
1277.14073 m/z ± 16.4 ppm
1281.71751 m/z ± 16.4 ppm
1287.09981 m/z ± 16.4 ppm
1293.1187 m/z ± 16.4 ppm
1297.71238 m/z ± 16.4 ppm
1305.76148 m/z ± 16.4 ppm
1306.73564 m/z ± 16.4 ppm
1306.74429 m/z ± 16.4 ppm
1306.75351 m/z ± 16.4 ppm
1308.73574 m/z ± 16.4 ppm
1309.08519 m/z ± 16.4 ppm
1314.68138 m/z ± 16.4 ppm
1314.6926 m/z ± 16.4 ppm
1314.70335 m/z ± 16.4 ppm
1324.61341 m/z ± 16.4 ppm
1333.79821 m/z ± 16.4 ppm
1370.71061 m/z ± 16.4 ppm
1370.72397 m/z ± 16.4 ppm
1370.73695 m/z ± 16.4 ppm
1373.66329 m/z ± 16.4 ppm
1373.67332 m/z ± 16.4 ppm
1387.70112 m/z ± 16.4 ppm
1387.71733 m/z ± 16.4 ppm
1387.72985 m/z ± 16.4 ppm
1421.80584 m/z ± 16.4 ppm
1421.82134 m/z ± 16.4 ppm
1421.83132 m/z ± 16.4 ppm
1422.82594 m/z ± 16.4 ppm
1422.84276 m/z ± 16.4 ppm
1423.83907 m/z ± 16.4 ppm
1427.7857 m/z ± 16.4 ppm
1430.68493 m/z ± 16.4 ppm
1432.65504 m/z ± 16.4 ppm
1432.6613 m/z ± 16.4 ppm
1432.67933 m/z ± 16.4 ppm
1437.82001 m/z ± 16.4 ppm
1437.82829 m/z ± 16.4 ppm
1438.19789 m/z ± 16.4 ppm
1441.80155 m/z ± 16.4 ppm
1441.80995 m/z ± 16.4 ppm
1441.82853 m/z ± 16.4 ppm
1442.81851 m/z ± 16.4 ppm
1447.87722 m/z ± 16.4 ppm
1449.81878 m/z ± 16.4 ppm
1449.83149 m/z ± 16.4 ppm
1453.81523 m/z ± 16.4 ppm
1457.81146 m/z ± 16.4 ppm
1460.18447 m/z ± 16.4 ppm
1460.61679 m/z ± 16.4 ppm
1460.6281 m/z ± 16.4 ppm
1461.89694 m/z ± 16.4 ppm
1462.89789 m/z ± 16.4 ppm
1468.90039 m/z ± 16.4 ppm
1475.90486 m/z ± 16.4 ppm
1475.9168 m/z ± 16.4 ppm
1475.92975 m/z ± 16.4 ppm
1476.1208 m/z ± 16.4 ppm
1476.14772 m/z ± 16.4 ppm
1476.18303 m/z ± 16.4 ppm
1476.19406 m/z ± 16.4 ppm
1476.90501 m/z ± 16.4 ppm
1476.91277 m/z ± 16.4 ppm
1481.67781 m/z ± 16.4 ppm
1481.69683 m/z ± 16.4 ppm
1481.71205 m/z ± 16.4 ppm
1481.88663 m/z ± 16.4 ppm
1482.1607 m/z ± 16.4 ppm
1482.6939 m/z ± 16.4 ppm
1482.88937 m/z ± 16.4 ppm
1483.16538 m/z ± 16.4 ppm
1489.92276 m/z ± 16.4 ppm
1489.93627 m/z ± 16.4 ppm
1489.9507 m/z ± 16.4 ppm
1490.92458 m/z ± 16.4 ppm
1490.93336 m/z ± 16.4 ppm
1491.91205 m/z ± 16.4 ppm
1499.14314 m/z ± 16.4 ppm
1501.73599 m/z ± 16.4 ppm
1501.75198 m/z ± 16.4 ppm
1501.7652 m/z ± 16.4 ppm
1501.78005 m/z ± 16.4 ppm
1502.76517 m/z ± 16.4 ppm
1503.77186 m/z ± 16.4 ppm
1503.94724 m/z ± 16.4 ppm
1505.72479 m/z ± 16.4 ppm
1505.93028 m/z ± 16.4 ppm
1505.93895 m/z ± 16.4 ppm
1515.1183 m/z ± 16.4 ppm
1517.76282 m/z ± 16.4 ppm
1517.77943 m/z ± 16.4 ppm
1517.7889 m/z ± 16.4 ppm
1518.76311 m/z ± 16.4 ppm
1521.80464 m/z ± 16.4 ppm
1521.81493 m/z ± 16.4 ppm
1521.83404 m/z ± 16.4 ppm
1529.74576 m/z ± 16.4 ppm
1529.75834 m/z ± 16.4 ppm
1529.77259 m/z ± 16.4 ppm
1529.78756 m/z ± 16.4 ppm
1530.78382 m/z ± 16.4 ppm
1567.73108 m/z ± 16.4 ppm
1567.74212 m/z ± 16.4 ppm
1572.68975 m/z ± 16.4 ppm
1572.69849 m/z ± 16.4 ppm
1572.71327 m/z ± 16.4 ppm
1572.72395 m/z ± 16.4 ppm
1606.77431 m/z ± 16.4 ppm
1607.78022 m/z ± 16.4 ppm
1625.89106 m/z ± 16.4 ppm
1625.89865 m/z ± 16.4 ppm
1629.85439 m/z ± 16.4 ppm
1637.7822 m/z ± 16.4 ppm
1637.79627 m/z ± 16.4 ppm
1637.81653 m/z ± 16.4 ppm
1637.82737 m/z ± 16.4 ppm
1637.83785 m/z ± 16.4 ppm
1639.99664 m/z ± 16.4 ppm
1653.78078 m/z ± 16.4 ppm
1653.7915 m/z ± 16.4 ppm
1653.8092 m/z ± 16.4 ppm
1665.19577 m/z ± 16.4 ppm
1665.20366 m/z ± 16.4 ppm
1665.76773 m/z ± 16.4 ppm
1669.97271 m/z ± 16.4 ppm
1685.90841 m/z ± 16.4 ppm
1685.92069 m/z ± 16.4 ppm
1687.20103 m/z ± 16.4 ppm
1687.24177 m/z ± 16.4 ppm
1694.82045 m/z ± 16.4 ppm
1697.77192 m/z ± 16.4 ppm
1703.17262 m/z ± 16.4 ppm
1709.17611 m/z ± 16.4 ppm
1714.89824 m/z ± 16.4 ppm
1714.906 m/z ± 16.4 ppm
1714.92104 m/z ± 16.4 ppm
1719.07124 m/z ± 16.4 ppm
1725.15951 m/z ± 16.4 ppm
1730.76443 m/z ± 16.4 ppm
1730.77977 m/z ± 16.4 ppm
1730.79527 m/z ± 16.4 ppm
1794.91203 m/z ± 16.4 ppm
1794.92548 m/z ± 16.4 ppm
1794.94221 m/z ± 16.4 ppm
1794.95942 m/z ± 16.4 ppm
1794.97221 m/z ± 16.4 ppm
1794.98106 m/z ± 16.4 ppm
1795.93681 m/z ± 16.4 ppm
1795.95438 m/z ± 16.4 ppm
1798.99334 m/z ± 16.4 ppm
1810.90589 m/z ± 16.4 ppm
1810.91845 m/z ± 16.4 ppm
1810.92997 m/z ± 16.4 ppm
1810.93785 m/z ± 16.4 ppm
1810.94906 m/z ± 16.4 ppm
1810.96529 m/z ± 16.4 ppm
1811.93173 m/z ± 16.4 ppm
1833.92635 m/z ± 16.4 ppm
1833.95855 m/z ± 16.4 ppm
1892.22713 m/z ± 16.4 ppm
1897.86298 m/z ± 16.4 ppm
1897.87503 m/z ± 16.4 ppm
1898.24777 m/z ± 16.4 ppm
1914.20939 m/z ± 16.4 ppm
1932.04036 m/z ± 16.4 ppm
1950.97728 m/z ± 16.4 ppm
1950.98846 m/z ± 16.4 ppm
1951.00961 m/z ± 16.4 ppm
1951.01857 m/z ± 16.4 ppm
1951.03598 m/z ± 16.4 ppm
1951.05472 m/z ± 16.4 ppm
1951.06079 m/z ± 16.4 ppm
1951.06984 m/z ± 16.4 ppm
1951.0852 m/z ± 16.4 ppm
1951.98346 m/z ± 16.4 ppm
1963.86466 m/z ± 16.4 ppm
1963.87826 m/z ± 16.4 ppm
1963.88953 m/z ± 16.4 ppm
1963.90172 m/z ± 16.4 ppm
1967.00495 m/z ± 16.4 ppm
1967.01364 m/z ± 16.4 ppm
1967.02714 m/z ± 16.4 ppm
1967.04785 m/z ± 16.4 ppm
1967.06319 m/z ± 16.4 ppm
1967.07668 m/z ± 16.4 ppm
1973.0084 m/z ± 16.4 ppm
1973.02162 m/z ± 16.4 ppm
1973.05284 m/z ± 16.4 ppm
1973.06837 m/z ± 16.4 ppm
1973.08351 m/z ± 16.4 ppm
1988.9999 m/z ± 16.4 ppm
1989.01789 m/z ± 16.4 ppm
1989.04461 m/z ± 16.4 ppm
2033.11983 m/z ± 16.4 ppm
2050.2543 m/z ± 16.4 ppm
2075.05378 m/z ± 16.4 ppm
2075.09632 m/z ± 16.4 ppm
2079.17256 m/z ± 16.4 ppm
2095.13221 m/z ± 16.4 ppm
2095.17461 m/z ± 16.4 ppm
2107.1142 m/z ± 16.4 ppm
2107.12105 m/z ± 16.4 ppm
2107.13388 m/z ± 16.4 ppm
2107.15687 m/z ± 16.4 ppm
2107.17251 m/z ± 16.4 ppm
2107.18506 m/z ± 16.4 ppm
2109.26462 m/z ± 16.4 ppm
2119.25489 m/z ± 16.4 ppm
2123.11302 m/z ± 16.4 ppm
2123.1249 m/z ± 16.4 ppm
2123.14019 m/z ± 16.4 ppm
2123.15263 m/z ± 16.4 ppm
2123.18355 m/z ± 16.4 ppm
2123.19825 m/z ± 16.4 ppm
2123.21099 m/z ± 16.4 ppm
2235.23056 m/z ± 16.4 ppm
2235.24652 m/z ± 16.4 ppm
2251.22057 m/z ± 16.4 ppm
2251.23851 m/z ± 16.4 ppm
2251.25047 m/z ± 16.4 ppm
2308.31271 m/z ± 16.4 ppm
2314.31657 m/z ± 16.4 ppm
2505.29325 m/z ± 16.4 ppm
2582.3223 m/z ± 16.4 ppm
2582.33422 m/z ± 16.4 ppm
2736.22031 m/z ± 16.4 ppm
2736.24481 m/z ± 16.4 ppm
2915.65461 m/z ± 16.4 ppm
2935.32031 m/z ± 16.4 ppm
