# Supplementary material for: Thermal Denaturation of Fresh Frozen Tissue Enhances Mass Spectrometry Detection of Peptides
Source: Anal Chem. 2024 Oct 11;96(42):16861–70. doi: 10.1021/acs.analchem.4c03625 (PMC11503521; doi:10.1021/acs.analchem.4c03625)
Supplement: Supplementary file 7 — ac4c03625_si_007.xlsx [file ac4c03625_si_007.xlsx]

## Sheet: panc_allFeatures_thresholded
m/z	detected in TD, NTD, or both	detected within or outside tissue
852.43327 m/z ± 12.7 ppm	both	within		# ions within tissue
852.44169 m/z ± 12.7 ppm	both	within	both	4
1138.58765 m/z ± 12.7 ppm	both	within	NTD	19
1585.80576 m/z ± 12.7 ppm	both	within	TD	93
487.32024 m/z ± 12.7 ppm	both	outside
568.14038 m/z ± 12.7 ppm	both	outside
590.12203 m/z ± 12.7 ppm	both	outside
606.08834 m/z ± 12.7 ppm	both	outside
628.06971 m/z ± 12.7 ppm	both	outside
630.05698 m/z ± 12.7 ppm	both	outside
644.03884 m/z ± 12.7 ppm	both	outside
644.04513 m/z ± 12.7 ppm	both	outside
650.05429 m/z ± 12.7 ppm	both	outside
666.02693 m/z ± 12.7 ppm	both	outside
779.15531 m/z ± 12.7 ppm	both	outside
795.12707 m/z ± 12.7 ppm	both	outside
795.13518 m/z ± 12.7 ppm	both	outside
817.11713 m/z ± 12.7 ppm	both	outside
825.11308 m/z ± 12.7 ppm	both	outside
833.08487 m/z ± 12.7 ppm	both	outside
833.09067 m/z ± 12.7 ppm	both	outside
835.11689 m/z ± 12.7 ppm	both	outside
839.09943 m/z ± 12.7 ppm	both	outside
841.08413 m/z ± 12.7 ppm	both	outside
855.06712 m/z ± 12.7 ppm	both	outside
861.08522 m/z ± 12.7 ppm	both	outside
869.07043 m/z ± 12.7 ppm	both	outside
871.04115 m/z ± 12.7 ppm	both	outside
877.05891 m/z ± 12.7 ppm	both	outside
913.03794 m/z ± 12.7 ppm	both	outside
929.0133 m/z ± 12.7 ppm	both	outside
984.1847 m/z ± 12.7 ppm	both	outside
1008.14202 m/z ± 12.7 ppm	both	outside
1022.13428 m/z ± 12.7 ppm	both	outside
1028.1507 m/z ± 12.7 ppm	both	outside
1044.11449 m/z ± 12.7 ppm	both	outside
1050.13448 m/z ± 12.7 ppm	both	outside
1060.0834 m/z ± 12.7 ppm	both	outside
1066.09928 m/z ± 12.7 ppm	both	outside
1072.11634 m/z ± 12.7 ppm	both	outside
1096.0683 m/z ± 12.7 ppm	both	outside
1102.086 m/z ± 12.7 ppm	both	outside
1118.05517 m/z ± 12.7 ppm	both	outside
1124.07195 m/z ± 12.7 ppm	both	outside
1277.1356 m/z ± 12.7 ppm	both	outside
1329.08903 m/z ± 12.7 ppm	both	outside
497.28457 m/z ± 12.7 ppm	NTD	within
680.41254 m/z ± 12.7 ppm	NTD	within
754.38819 m/z ± 12.7 ppm	NTD	within
784.40012 m/z ± 12.7 ppm	NTD	within
795.41449 m/z ± 12.7 ppm	NTD	within
803.21684 m/z ± 12.7 ppm	NTD	within
855.41838 m/z ± 12.7 ppm	NTD	within
884.49192 m/z ± 12.7 ppm	NTD	within
968.46592 m/z ± 12.7 ppm	NTD	within
1040.65716 m/z ± 12.7 ppm	NTD	within
1084.61317 m/z ± 12.7 ppm	NTD	within
1207.68777 m/z ± 12.7 ppm	NTD	within
1245.55075 m/z ± 12.7 ppm	NTD	within
1245.56548 m/z ± 12.7 ppm	NTD	within
1530.73731 m/z ± 12.7 ppm	NTD	within
1530.75306 m/z ± 12.7 ppm	NTD	within
1792.81036 m/z ± 12.7 ppm	NTD	within
1792.8277 m/z ± 12.7 ppm	NTD	within
1792.84783 m/z ± 12.7 ppm	NTD	within
591.15569 m/z ± 12.7 ppm	NTD	outside
765.27094 m/z ± 12.7 ppm	NTD	outside
780.20127 m/z ± 12.7 ppm	NTD	outside
802.18508 m/z ± 12.7 ppm	NTD	outside
818.15048 m/z ± 12.7 ppm	NTD	outside
818.15727 m/z ± 12.7 ppm	NTD	outside
850.52597 m/z ± 12.7 ppm	NTD	outside
1320.6337 m/z ± 12.7 ppm	NTD	outside
1383.77341 m/z ± 12.7 ppm	NTD	outside
836.44906 m/z ± 12.7 ppm	TD	within
868.43769 m/z ± 12.7 ppm	TD	within
868.4746 m/z ± 12.7 ppm	TD	within
886.44798 m/z ± 12.7 ppm	TD	within
898.52289 m/z ± 12.7 ppm	TD	within
908.5051 m/z ± 12.7 ppm	TD	within
944.54746 m/z ± 12.7 ppm	TD	within
945.4522 m/z ± 12.7 ppm	TD	within
950.48363 m/z ± 12.7 ppm	TD	within
952.52795 m/z ± 12.7 ppm	TD	within
958.57587 m/z ± 12.7 ppm	TD	within
958.58376 m/z ± 12.7 ppm	TD	within
976.46472 m/z ± 12.7 ppm	TD	within
1032.61344 m/z ± 12.7 ppm	TD	within
1094.61451 m/z ± 12.7 ppm	TD	within
1095.57917 m/z ± 12.7 ppm	TD	within
1095.58625 m/z ± 12.7 ppm	TD	within
1105.58543 m/z ± 12.7 ppm	TD	within
1105.59385 m/z ± 12.7 ppm	TD	within
1111.61986 m/z ± 12.7 ppm	TD	within
1116.50559 m/z ± 12.7 ppm	TD	within
1116.51423 m/z ± 12.7 ppm	TD	within
1125.55104 m/z ± 12.7 ppm	TD	within
1127.57004 m/z ± 12.7 ppm	TD	within
1154.58117 m/z ± 12.7 ppm	TD	within
1182.63051 m/z ± 12.7 ppm	TD	within
1198.72886 m/z ± 12.7 ppm	TD	within
1198.73651 m/z ± 12.7 ppm	TD	within
1235.66746 m/z ± 12.7 ppm	TD	within
1235.67531 m/z ± 12.7 ppm	TD	within
1267.69034 m/z ± 12.7 ppm	TD	within
1267.70115 m/z ± 12.7 ppm	TD	within
1274.75502 m/z ± 12.7 ppm	TD	within
1297.6432 m/z ± 12.7 ppm	TD	within
1306.74861 m/z ± 12.7 ppm	TD	within
1314.70076 m/z ± 12.7 ppm	TD	within
1320.70216 m/z ± 12.7 ppm	TD	within
1325.78563 m/z ± 12.7 ppm	TD	within
1337.71203 m/z ± 12.7 ppm	TD	within
1459.72252 m/z ± 12.7 ppm	TD	within
1459.73758 m/z ± 12.7 ppm	TD	within
1465.71963 m/z ± 12.7 ppm	TD	within
1465.73436 m/z ± 12.7 ppm	TD	within
1465.74498 m/z ± 12.7 ppm	TD	within
1477.78888 m/z ± 12.7 ppm	TD	within
1505.93175 m/z ± 12.7 ppm	TD	within
1508.74552 m/z ± 12.7 ppm	TD	within
1510.77435 m/z ± 12.7 ppm	TD	within
1519.94364 m/z ± 12.7 ppm	TD	within
1529.76927 m/z ± 12.7 ppm	TD	within
1529.78206 m/z ± 12.7 ppm	TD	within
1546.81641 m/z ± 12.7 ppm	TD	within
1546.82889 m/z ± 12.7 ppm	TD	within
1546.83849 m/z ± 12.7 ppm	TD	within
1561.82631 m/z ± 12.7 ppm	TD	within
1561.84161 m/z ± 12.7 ppm	TD	within
1562.83078 m/z ± 12.7 ppm	TD	within
1580.80621 m/z ± 12.7 ppm	TD	within
1626.80479 m/z ± 12.7 ppm	TD	within
1706.80068 m/z ± 12.7 ppm	TD	within
1706.81898 m/z ± 12.7 ppm	TD	within
1706.83041 m/z ± 12.7 ppm	TD	within
1706.84531 m/z ± 12.7 ppm	TD	within
1816.9144 m/z ± 12.7 ppm	TD	within
1962.023 m/z ± 12.7 ppm	TD	within
1962.03626 m/z ± 12.7 ppm	TD	within
2057.02015 m/z ± 12.7 ppm	TD	within
2057.04308 m/z ± 12.7 ppm	TD	within
2057.05159 m/z ± 12.7 ppm	TD	within
2057.06385 m/z ± 12.7 ppm	TD	within
2057.07614 m/z ± 12.7 ppm	TD	within
2057.08626 m/z ± 12.7 ppm	TD	within
2072.15436 m/z ± 12.7 ppm	TD	within
2072.17196 m/z ± 12.7 ppm	TD	within
2104.14428 m/z ± 12.7 ppm	TD	within
2104.15729 m/z ± 12.7 ppm	TD	within
2104.16984 m/z ± 12.7 ppm	TD	within
2105.06394 m/z ± 12.7 ppm	TD	within
2115.18397 m/z ± 12.7 ppm	TD	within
2115.195 m/z ± 12.7 ppm	TD	within
2115.20653 m/z ± 12.7 ppm	TD	within
2121.06572 m/z ± 12.7 ppm	TD	within
2121.08451 m/z ± 12.7 ppm	TD	within
2216.12947 m/z ± 12.7 ppm	TD	within
2216.14921 m/z ± 12.7 ppm	TD	within
2705.30154 m/z ± 12.7 ppm	TD	within
2705.32289 m/z ± 12.7 ppm	TD	within
2705.335 m/z ± 12.7 ppm	TD	within
2705.34874 m/z ± 12.7 ppm	TD	within
2705.36011 m/z ± 12.7 ppm	TD	within
2869.56149 m/z ± 12.7 ppm	TD	within
2869.60509 m/z ± 12.7 ppm	TD	within
2869.6289 m/z ± 12.7 ppm	TD	within
680.02207 m/z ± 12.7 ppm	TD	outside
842.52074 m/z ± 12.7 ppm	TD	outside
864.505 m/z ± 12.7 ppm	TD	outside
870.51599 m/z ± 12.7 ppm	TD	outside
1011.66007 m/z ± 12.7 ppm	TD	outside

## Sheet: TD_features
m/z	Name
406.55453 m/z ± 12.7 ppm
406.55653 m/z ± 12.7 ppm
487.32049 m/z ± 12.7 ppm
524.14926 m/z ± 12.7 ppm
543.40268 m/z ± 12.7 ppm
557.41842 m/z ± 12.7 ppm
568.14067 m/z ± 12.7 ppm
586.29945 m/z ± 12.7 ppm
590.12165 m/z ± 12.7 ppm
602.2928 m/z ± 12.7 ppm
606.08865 m/z ± 12.7 ppm
618.28948 m/z ± 12.7 ppm
619.38359 m/z ± 12.7 ppm
620.31973 m/z ± 12.7 ppm
624.06165 m/z ± 12.7 ppm
628.06969 m/z ± 12.7 ppm
628.30959 m/z ± 12.7 ppm
630.0547 m/z ± 12.7 ppm
630.37427 m/z ± 12.7 ppm
644.03684 m/z ± 12.7 ppm
644.04507 m/z ± 12.7 ppm
644.34313 m/z ± 12.7 ppm
650.05323 m/z ± 12.7 ppm
664.36938 m/z ± 12.7 ppm
666.02627 m/z ± 12.7 ppm
678.32772 m/z ± 12.7 ppm
680.0224 m/z ± 12.7 ppm
683.40001 m/z ± 12.7 ppm
700.37919 m/z ± 12.7 ppm
702.00487 m/z ± 12.7 ppm
703.38096 m/z ± 12.7 ppm
709.33461 m/z ± 12.7 ppm
715.41724 m/z ± 12.7 ppm
717.97962 m/z ± 12.7 ppm
730.35542 m/z ± 12.7 ppm
744.37012 m/z ± 12.7 ppm
751.1438 m/z ± 12.7 ppm
758.38617 m/z ± 12.7 ppm
771.41959 m/z ± 12.7 ppm
779.1556 m/z ± 12.7 ppm
781.14416 m/z ± 12.7 ppm
784.45047 m/z ± 12.7 ppm
785.3988 m/z ± 12.7 ppm
788.48746 m/z ± 12.7 ppm
795.12726 m/z ± 12.7 ppm
795.13568 m/z ± 12.7 ppm
795.14587 m/z ± 12.7 ppm
795.42088 m/z ± 12.7 ppm
795.48212 m/z ± 12.7 ppm
803.12741 m/z ± 12.7 ppm
806.39221 m/z ± 12.7 ppm
809.44665 m/z ± 12.7 ppm
813.10063 m/z ± 12.7 ppm
813.10764 m/z ± 12.7 ppm
815.40925 m/z ± 12.7 ppm
816.46793 m/z ± 12.7 ppm
817.10962 m/z ± 12.7 ppm
817.11739 m/z ± 12.7 ppm
818.45092 m/z ± 12.7 ppm
819.10302 m/z ± 12.7 ppm
825.11183 m/z ± 12.7 ppm
833.08509 m/z ± 12.7 ppm
835.1168 m/z ± 12.7 ppm
836.44929 m/z ± 12.7 ppm
836.56762 m/z ± 12.7 ppm
837.10435 m/z ± 12.7 ppm
837.43179 m/z ± 12.7 ppm
839.09882 m/z ± 12.7 ppm
840.47915 m/z ± 12.7 ppm
841.08351 m/z ± 12.7 ppm
842.51158 m/z ± 12.7 ppm
842.52072 m/z ± 12.7 ppm
842.53016 m/z ± 12.7 ppm
845.38586 m/z ± 12.7 ppm
850.53713 m/z ± 12.7 ppm
851.05632 m/z ± 12.7 ppm
852.43534 m/z ± 12.7 ppm
852.44318 m/z ± 12.7 ppm
855.06646 m/z ± 12.7 ppm
857.05815 m/z ± 12.7 ppm
858.42805 m/z ± 12.7 ppm
861.08356 m/z ± 12.7 ppm
864.50334 m/z ± 12.7 ppm
868.4388 m/z ± 12.7 ppm
868.47504 m/z ± 12.7 ppm
869.0315 m/z ± 12.7 ppm
869.07034 m/z ± 12.7 ppm
870.38905 m/z ± 12.7 ppm
870.51582 m/z ± 12.7 ppm
871.04181 m/z ± 12.7 ppm
872.43179 m/z ± 12.7 ppm
873.04024 m/z ± 12.7 ppm
874.4232 m/z ± 12.7 ppm
877.058 m/z ± 12.7 ppm
880.46845 m/z ± 12.7 ppm
882.45373 m/z ± 12.7 ppm
886.43999 m/z ± 12.7 ppm
886.44909 m/z ± 12.7 ppm
890.41654 m/z ± 12.7 ppm
890.45473 m/z ± 12.7 ppm
891.05308 m/z ± 12.7 ppm
892.51055 m/z ± 12.7 ppm
898.44346 m/z ± 12.7 ppm
898.48857 m/z ± 12.7 ppm
898.51375 m/z ± 12.7 ppm
898.52361 m/z ± 12.7 ppm
899.52598 m/z ± 12.7 ppm
901.5016 m/z ± 12.7 ppm
901.51174 m/z ± 12.7 ppm
908.42668 m/z ± 12.7 ppm
908.50657 m/z ± 12.7 ppm
913.03655 m/z ± 12.7 ppm
920.50156 m/z ± 12.7 ppm
925.0283 m/z ± 12.7 ppm
928.42208 m/z ± 12.7 ppm
929.01182 m/z ± 12.7 ppm
944.47496 m/z ± 12.7 ppm
944.53611 m/z ± 12.7 ppm
944.5468 m/z ± 12.7 ppm
944.98385 m/z ± 12.7 ppm
945.45279 m/z ± 12.7 ppm
945.56669 m/z ± 12.7 ppm
948.41537 m/z ± 12.7 ppm
950.47677 m/z ± 12.7 ppm
950.48401 m/z ± 12.7 ppm
952.52758 m/z ± 12.7 ppm
957.56135 m/z ± 12.7 ppm
958.57474 m/z ± 12.7 ppm
958.58381 m/z ± 12.7 ppm
960.47141 m/z ± 12.7 ppm
964.44703 m/z ± 12.7 ppm
964.52483 m/z ± 12.7 ppm
966.52738 m/z ± 12.7 ppm
971.57757 m/z ± 12.7 ppm
972.46203 m/z ± 12.7 ppm
973.58304 m/z ± 12.7 ppm
974.44843 m/z ± 12.7 ppm
976.45798 m/z ± 12.7 ppm
976.46439 m/z ± 12.7 ppm
984.18514 m/z ± 12.7 ppm
985.59401 m/z ± 12.7 ppm
990.44064 m/z ± 12.7 ppm
990.44739 m/z ± 12.7 ppm
1002.15958 m/z ± 12.7 ppm
1006.16486 m/z ± 12.7 ppm
1008.14374 m/z ± 12.7 ppm
1011.64621 m/z ± 12.7 ppm
1011.66008 m/z ± 12.7 ppm
1022.13453 m/z ± 12.7 ppm
1025.62815 m/z ± 12.7 ppm
1028.14803 m/z ± 12.7 ppm
1030.12406 m/z ± 12.7 ppm
1032.60617 m/z ± 12.7 ppm
1032.61349 m/z ± 12.7 ppm
1039.65285 m/z ± 12.7 ppm
1040.10759 m/z ± 12.7 ppm
1044.11458 m/z ± 12.7 ppm
1045.58287 m/z ± 12.7 ppm
1046.09865 m/z ± 12.7 ppm
1050.131 m/z ± 12.7 ppm
1058.08129 m/z ± 12.7 ppm
1060.08256 m/z ± 12.7 ppm
1066.09614 m/z ± 12.7 ppm
1067.58271 m/z ± 12.7 ppm
1078.06407 m/z ± 12.7 ppm
1079.58607 m/z ± 12.7 ppm
1082.07234 m/z ± 12.7 ppm
1087.56771 m/z ± 12.7 ppm
1088.55898 m/z ± 12.7 ppm
1094.60364 m/z ± 12.7 ppm
1094.61635 m/z ± 12.7 ppm
1095.57089 m/z ± 12.7 ppm
1095.58506 m/z ± 12.7 ppm
1095.60849 m/z ± 12.7 ppm
1096.06802 m/z ± 12.7 ppm
1096.52663 m/z ± 12.7 ppm
1102.08382 m/z ± 12.7 ppm
1105.57319 m/z ± 12.7 ppm
1105.58036 m/z ± 12.7 ppm
1105.59465 m/z ± 12.7 ppm
1105.6057 m/z ± 12.7 ppm
1106.60487 m/z ± 12.7 ppm
1111.60623 m/z ± 12.7 ppm
1111.61975 m/z ± 12.7 ppm
1112.62031 m/z ± 12.7 ppm
1116.50661 m/z ± 12.7 ppm
1116.51403 m/z ± 12.7 ppm
1116.59304 m/z ± 12.7 ppm
1117.56447 m/z ± 12.7 ppm
1118.05232 m/z ± 12.7 ppm
1125.54242 m/z ± 12.7 ppm
1125.55184 m/z ± 12.7 ppm
1126.58501 m/z ± 12.7 ppm
1127.57774 m/z ± 12.7 ppm
1131.55658 m/z ± 12.7 ppm
1133.59252 m/z ± 12.7 ppm
1134.02535 m/z ± 12.7 ppm
1138.58967 m/z ± 12.7 ppm
1139.58725 m/z ± 12.7 ppm
1154.57222 m/z ± 12.7 ppm
1154.5812 m/z ± 12.7 ppm
1157.53844 m/z ± 12.7 ppm
1160.56419 m/z ± 12.7 ppm
1165.57578 m/z ± 12.7 ppm
1171.5439 m/z ± 12.7 ppm
1173.52004 m/z ± 12.7 ppm
1173.53201 m/z ± 12.7 ppm
1173.53952 m/z ± 12.7 ppm
1176.55739 m/z ± 12.7 ppm
1182.63512 m/z ± 12.7 ppm
1182.64195 m/z ± 12.7 ppm
1184.49969 m/z ± 12.7 ppm
1184.51669 m/z ± 12.7 ppm
1192.65926 m/z ± 12.7 ppm
1197.19512 m/z ± 12.7 ppm
1198.71301 m/z ± 12.7 ppm
1198.72922 m/z ± 12.7 ppm
1199.72577 m/z ± 12.7 ppm
1199.73659 m/z ± 12.7 ppm
1220.71285 m/z ± 12.7 ppm
1233.16698 m/z ± 12.7 ppm
1235.62049 m/z ± 12.7 ppm
1235.63111 m/z ± 12.7 ppm
1235.64111 m/z ± 12.7 ppm
1235.65709 m/z ± 12.7 ppm
1235.66597 m/z ± 12.7 ppm
1235.67475 m/z ± 12.7 ppm
1236.67303 m/z ± 12.7 ppm
1240.69384 m/z ± 12.7 ppm
1241.15774 m/z ± 12.7 ppm
1248.56318 m/z ± 12.7 ppm
1249.12992 m/z ± 12.7 ppm
1264.55979 m/z ± 12.7 ppm
1264.56771 m/z ± 12.7 ppm
1267.69114 m/z ± 12.7 ppm
1267.70247 m/z ± 12.7 ppm
1269.71308 m/z ± 12.7 ppm
1271.11191 m/z ± 12.7 ppm
1274.61119 m/z ± 12.7 ppm
1274.62126 m/z ± 12.7 ppm
1274.75446 m/z ± 12.7 ppm
1285.11598 m/z ± 12.7 ppm
1287.09214 m/z ± 12.7 ppm
1289.68347 m/z ± 12.7 ppm
1297.62502 m/z ± 12.7 ppm
1297.64043 m/z ± 12.7 ppm
1297.64919 m/z ± 12.7 ppm
1298.63403 m/z ± 12.7 ppm
1298.65355 m/z ± 12.7 ppm
1302.67134 m/z ± 12.7 ppm
1303.61083 m/z ± 12.7 ppm
1303.62003 m/z ± 12.7 ppm
1303.63018 m/z ± 12.7 ppm
1304.63076 m/z ± 12.7 ppm
1306.74842 m/z ± 12.7 ppm
1314.67939 m/z ± 12.7 ppm
1314.69958 m/z ± 12.7 ppm
1320.68079 m/z ± 12.7 ppm
1320.69842 m/z ± 12.7 ppm
1320.7061 m/z ± 12.7 ppm
1321.68845 m/z ± 12.7 ppm
1323.07231 m/z ± 12.7 ppm
1324.64855 m/z ± 12.7 ppm
1324.65432 m/z ± 12.7 ppm
1325.76471 m/z ± 12.7 ppm
1325.77631 m/z ± 12.7 ppm
1325.78583 m/z ± 12.7 ppm
1327.74224 m/z ± 12.7 ppm
1336.68533 m/z ± 12.7 ppm
1337.69077 m/z ± 12.7 ppm
1337.70146 m/z ± 12.7 ppm
1337.7116 m/z ± 12.7 ppm
1338.85071 m/z ± 12.7 ppm
1370.68879 m/z ± 12.7 ppm
1370.69789 m/z ± 12.7 ppm
1401.67623 m/z ± 12.7 ppm
1401.68347 m/z ± 12.7 ppm
1431.70451 m/z ± 12.7 ppm
1431.71516 m/z ± 12.7 ppm
1431.72608 m/z ± 12.7 ppm
1438.18301 m/z ± 12.7 ppm
1459.70572 m/z ± 12.7 ppm
1459.71476 m/z ± 12.7 ppm
1459.72594 m/z ± 12.7 ppm
1459.73565 m/z ± 12.7 ppm
1460.73683 m/z ± 12.7 ppm
1461.716 m/z ± 12.7 ppm
1461.72734 m/z ± 12.7 ppm
1465.70388 m/z ± 12.7 ppm
1465.71407 m/z ± 12.7 ppm
1465.73128 m/z ± 12.7 ppm
1465.74052 m/z ± 12.7 ppm
1466.71343 m/z ± 12.7 ppm
1466.72238 m/z ± 12.7 ppm
1466.73229 m/z ± 12.7 ppm
1467.71864 m/z ± 12.7 ppm
1467.73126 m/z ± 12.7 ppm
1476.13613 m/z ± 12.7 ppm
1477.77365 m/z ± 12.7 ppm
1477.78987 m/z ± 12.7 ppm
1477.799 m/z ± 12.7 ppm
1478.78765 m/z ± 12.7 ppm
1478.79971 m/z ± 12.7 ppm
1481.70408 m/z ± 12.7 ppm
1487.69863 m/z ± 12.7 ppm
1487.70762 m/z ± 12.7 ppm
1488.70539 m/z ± 12.7 ppm
1489.93904 m/z ± 12.7 ppm
1490.75429 m/z ± 12.7 ppm
1491.90207 m/z ± 12.7 ppm
1491.91344 m/z ± 12.7 ppm
1492.91747 m/z ± 12.7 ppm
1493.76275 m/z ± 12.7 ppm
1493.7801 m/z ± 12.7 ppm
1493.79062 m/z ± 12.7 ppm
1494.77543 m/z ± 12.7 ppm
1494.79604 m/z ± 12.7 ppm
1499.77631 m/z ± 12.7 ppm
1503.95247 m/z ± 12.7 ppm
1505.91871 m/z ± 12.7 ppm
1505.92868 m/z ± 12.7 ppm
1505.93781 m/z ± 12.7 ppm
1506.92438 m/z ± 12.7 ppm
1506.93435 m/z ± 12.7 ppm
1508.72802 m/z ± 12.7 ppm
1508.73879 m/z ± 12.7 ppm
1508.74819 m/z ± 12.7 ppm
1509.74393 m/z ± 12.7 ppm
1509.75468 m/z ± 12.7 ppm
1510.74807 m/z ± 12.7 ppm
1510.75865 m/z ± 12.7 ppm
1510.76888 m/z ± 12.7 ppm
1511.755 m/z ± 12.7 ppm
1511.76891 m/z ± 12.7 ppm
1514.76383 m/z ± 12.7 ppm
1517.86163 m/z ± 12.7 ppm
1517.8693 m/z ± 12.7 ppm
1519.92635 m/z ± 12.7 ppm
1519.93736 m/z ± 12.7 ppm
1519.94649 m/z ± 12.7 ppm
1529.75459 m/z ± 12.7 ppm
1529.77002 m/z ± 12.7 ppm
1529.78152 m/z ± 12.7 ppm
1530.74639 m/z ± 12.7 ppm
1530.75832 m/z ± 12.7 ppm
1530.76963 m/z ± 12.7 ppm
1530.78253 m/z ± 12.7 ppm
1533.70654 m/z ± 12.7 ppm
1546.81062 m/z ± 12.7 ppm
1546.82352 m/z ± 12.7 ppm
1546.8399 m/z ± 12.7 ppm
1546.84951 m/z ± 12.7 ppm
1547.82735 m/z ± 12.7 ppm
1547.83601 m/z ± 12.7 ppm
1549.69554 m/z ± 12.7 ppm
1549.70421 m/z ± 12.7 ppm
1549.71903 m/z ± 12.7 ppm
1551.75052 m/z ± 12.7 ppm
1551.76314 m/z ± 12.7 ppm
1552.73653 m/z ± 12.7 ppm
1561.82068 m/z ± 12.7 ppm
1561.83981 m/z ± 12.7 ppm
1561.85065 m/z ± 12.7 ppm
1562.81967 m/z ± 12.7 ppm
1562.83761 m/z ± 12.7 ppm
1562.84813 m/z ± 12.7 ppm
1562.86256 m/z ± 12.7 ppm
1568.81631 m/z ± 12.7 ppm
1568.82909 m/z ± 12.7 ppm
1580.79763 m/z ± 12.7 ppm
1580.8119 m/z ± 12.7 ppm
1580.82389 m/z ± 12.7 ppm
1581.80525 m/z ± 12.7 ppm
1581.81821 m/z ± 12.7 ppm
1581.82952 m/z ± 12.7 ppm
1582.81834 m/z ± 12.7 ppm
1585.78786 m/z ± 12.7 ppm
1585.79894 m/z ± 12.7 ppm
1585.81295 m/z ± 12.7 ppm
1585.82339 m/z ± 12.7 ppm
1586.7759 m/z ± 12.7 ppm
1586.78756 m/z ± 12.7 ppm
1586.79782 m/z ± 12.7 ppm
1586.81092 m/z ± 12.7 ppm
1586.82344 m/z ± 12.7 ppm
1602.78436 m/z ± 12.7 ppm
1607.78513 m/z ± 12.7 ppm
1619.79183 m/z ± 12.7 ppm
1619.8032 m/z ± 12.7 ppm
1619.81852 m/z ± 12.7 ppm
1619.82954 m/z ± 12.7 ppm
1620.77801 m/z ± 12.7 ppm
1620.81905 m/z ± 12.7 ppm
1626.76776 m/z ± 12.7 ppm
1626.78324 m/z ± 12.7 ppm
1626.79372 m/z ± 12.7 ppm
1626.80772 m/z ± 12.7 ppm
1627.76931 m/z ± 12.7 ppm
1627.78652 m/z ± 12.7 ppm
1643.76857 m/z ± 12.7 ppm
1643.77603 m/z ± 12.7 ppm
1648.0472 m/z ± 12.7 ppm
1648.8138 m/z ± 12.7 ppm
1648.82464 m/z ± 12.7 ppm
1655.83051 m/z ± 12.7 ppm
1655.84371 m/z ± 12.7 ppm
1655.85438 m/z ± 12.7 ppm
1656.83432 m/z ± 12.7 ppm
1664.8027 m/z ± 12.7 ppm
1664.81458 m/z ± 12.7 ppm
1664.82607 m/z ± 12.7 ppm
1666.04814 m/z ± 12.7 ppm
1670.82911 m/z ± 12.7 ppm
1670.84543 m/z ± 12.7 ppm
1685.81844 m/z ± 12.7 ppm
1686.82527 m/z ± 12.7 ppm
1686.84506 m/z ± 12.7 ppm
1686.85596 m/z ± 12.7 ppm
1690.81554 m/z ± 12.7 ppm
1690.82414 m/z ± 12.7 ppm
1702.81826 m/z ± 12.7 ppm
1702.84 m/z ± 12.7 ppm
1702.853 m/z ± 12.7 ppm
1706.80869 m/z ± 12.7 ppm
1706.82677 m/z ± 12.7 ppm
1706.83698 m/z ± 12.7 ppm
1706.84531 m/z ± 12.7 ppm
1707.81356 m/z ± 12.7 ppm
1707.83836 m/z ± 12.7 ppm
1710.89206 m/z ± 12.7 ppm
1728.7892 m/z ± 12.7 ppm
1728.80779 m/z ± 12.7 ppm
1738.8144 m/z ± 12.7 ppm
1738.83138 m/z ± 12.7 ppm
1738.84122 m/z ± 12.7 ppm
1742.77432 m/z ± 12.7 ppm
1742.7911 m/z ± 12.7 ppm
1742.8019 m/z ± 12.7 ppm
1742.81067 m/z ± 12.7 ppm
1743.88033 m/z ± 12.7 ppm
1751.86514 m/z ± 12.7 ppm
1751.87935 m/z ± 12.7 ppm
1751.89475 m/z ± 12.7 ppm
1751.90806 m/z ± 12.7 ppm
1754.81908 m/z ± 12.7 ppm
1754.83178 m/z ± 12.7 ppm
1756.80271 m/z ± 12.7 ppm
1756.82053 m/z ± 12.7 ppm
1756.82875 m/z ± 12.7 ppm
1758.77039 m/z ± 12.7 ppm
1758.78481 m/z ± 12.7 ppm
1758.79378 m/z ± 12.7 ppm
1758.80248 m/z ± 12.7 ppm
1759.80485 m/z ± 12.7 ppm
1759.86733 m/z ± 12.7 ppm
1759.8757 m/z ± 12.7 ppm
1766.85642 m/z ± 12.7 ppm
1766.87372 m/z ± 12.7 ppm
1766.8813 m/z ± 12.7 ppm
1775.86388 m/z ± 12.7 ppm
1775.87302 m/z ± 12.7 ppm
1775.92636 m/z ± 12.7 ppm
1775.9359 m/z ± 12.7 ppm
1782.85541 m/z ± 12.7 ppm
1782.86419 m/z ± 12.7 ppm
1782.8815 m/z ± 12.7 ppm
1782.89009 m/z ± 12.7 ppm
1782.90147 m/z ± 12.7 ppm
1790.92509 m/z ± 12.7 ppm
1790.94132 m/z ± 12.7 ppm
1790.95035 m/z ± 12.7 ppm
1790.96345 m/z ± 12.7 ppm
1812.91628 m/z ± 12.7 ppm
1812.93073 m/z ± 12.7 ppm
1812.94216 m/z ± 12.7 ppm
1816.90325 m/z ± 12.7 ppm
1816.91807 m/z ± 12.7 ppm
1816.93379 m/z ± 12.7 ppm
1816.94308 m/z ± 12.7 ppm
1820.91196 m/z ± 12.7 ppm
1832.87966 m/z ± 12.7 ppm
1832.88844 m/z ± 12.7 ppm
1832.90803 m/z ± 12.7 ppm
1832.92268 m/z ± 12.7 ppm
1832.93472 m/z ± 12.7 ppm
1832.94525 m/z ± 12.7 ppm
1833.89383 m/z ± 12.7 ppm
1833.92483 m/z ± 12.7 ppm
1833.93675 m/z ± 12.7 ppm
1833.94638 m/z ± 12.7 ppm
1833.97673 m/z ± 12.7 ppm
1833.99149 m/z ± 12.7 ppm
1834.90097 m/z ± 12.7 ppm
1835.9265 m/z ± 12.7 ppm
1848.88365 m/z ± 12.7 ppm
1848.90292 m/z ± 12.7 ppm
1848.92409 m/z ± 12.7 ppm
1848.93736 m/z ± 12.7 ppm
1849.89498 m/z ± 12.7 ppm
1849.91442 m/z ± 12.7 ppm
1849.92671 m/z ± 12.7 ppm
1849.93717 m/z ± 12.7 ppm
1855.95957 m/z ± 12.7 ppm
1923.94297 m/z ± 12.7 ppm
1923.95745 m/z ± 12.7 ppm
1923.97124 m/z ± 12.7 ppm
1923.98057 m/z ± 12.7 ppm
1962.03291 m/z ± 12.7 ppm
1962.04376 m/z ± 12.7 ppm
1962.05615 m/z ± 12.7 ppm
1962.07193 m/z ± 12.7 ppm
2004.01018 m/z ± 12.7 ppm
2004.04211 m/z ± 12.7 ppm
2004.05578 m/z ± 12.7 ppm
2004.06815 m/z ± 12.7 ppm
2027.07727 m/z ± 12.7 ppm
2027.08868 m/z ± 12.7 ppm
2027.09859 m/z ± 12.7 ppm
2056.13106 m/z ± 12.7 ppm
2056.15445 m/z ± 12.7 ppm
2056.16151 m/z ± 12.7 ppm
2056.17483 m/z ± 12.7 ppm
2056.18748 m/z ± 12.7 ppm
2057.02015 m/z ± 12.7 ppm
2057.02713 m/z ± 12.7 ppm
2057.04303 m/z ± 12.7 ppm
2057.05098 m/z ± 12.7 ppm
2057.06306 m/z ± 12.7 ppm
2057.07583 m/z ± 12.7 ppm
2057.08872 m/z ± 12.7 ppm
2072.15014 m/z ± 12.7 ppm
2072.15866 m/z ± 12.7 ppm
2072.17384 m/z ± 12.7 ppm
2072.18685 m/z ± 12.7 ppm
2072.19664 m/z ± 12.7 ppm
2072.20876 m/z ± 12.7 ppm
2075.03314 m/z ± 12.7 ppm
2075.05454 m/z ± 12.7 ppm
2075.0718 m/z ± 12.7 ppm
2079.01148 m/z ± 12.7 ppm
2079.02959 m/z ± 12.7 ppm
2079.03911 m/z ± 12.7 ppm
2079.0492 m/z ± 12.7 ppm
2079.06417 m/z ± 12.7 ppm
2088.15192 m/z ± 12.7 ppm
2088.16786 m/z ± 12.7 ppm
2089.06755 m/z ± 12.7 ppm
2089.08057 m/z ± 12.7 ppm
2095.01754 m/z ± 12.7 ppm
2095.02597 m/z ± 12.7 ppm
2095.03886 m/z ± 12.7 ppm
2104.13039 m/z ± 12.7 ppm
2104.14109 m/z ± 12.7 ppm
2104.15774 m/z ± 12.7 ppm
2104.16824 m/z ± 12.7 ppm
2104.17731 m/z ± 12.7 ppm
2104.19064 m/z ± 12.7 ppm
2105.03811 m/z ± 12.7 ppm
2105.04975 m/z ± 12.7 ppm
2105.06248 m/z ± 12.7 ppm
2105.07934 m/z ± 12.7 ppm
2105.09009 m/z ± 12.7 ppm
2105.10326 m/z ± 12.7 ppm
2115.16641 m/z ± 12.7 ppm
2115.18748 m/z ± 12.7 ppm
2115.20293 m/z ± 12.7 ppm
2115.21721 m/z ± 12.7 ppm
2115.22993 m/z ± 12.7 ppm
2121.04804 m/z ± 12.7 ppm
2121.06448 m/z ± 12.7 ppm
2121.08462 m/z ± 12.7 ppm
2121.10068 m/z ± 12.7 ppm
2121.11316 m/z ± 12.7 ppm
2124.11128 m/z ± 12.7 ppm
2124.13415 m/z ± 12.7 ppm
2125.14691 m/z ± 12.7 ppm
2126.10938 m/z ± 12.7 ppm
2137.12903 m/z ± 12.7 ppm
2137.14209 m/z ± 12.7 ppm
2164.05413 m/z ± 12.7 ppm
2164.06843 m/z ± 12.7 ppm
2164.08411 m/z ± 12.7 ppm
2164.09692 m/z ± 12.7 ppm
2180.08877 m/z ± 12.7 ppm
2180.1067 m/z ± 12.7 ppm
2180.11791 m/z ± 12.7 ppm
2199.02652 m/z ± 12.7 ppm
2199.04664 m/z ± 12.7 ppm
2199.06621 m/z ± 12.7 ppm
2199.08012 m/z ± 12.7 ppm
2199.09092 m/z ± 12.7 ppm
2199.12715 m/z ± 12.7 ppm
2216.11173 m/z ± 12.7 ppm
2216.13183 m/z ± 12.7 ppm
2216.14907 m/z ± 12.7 ppm
2216.16299 m/z ± 12.7 ppm
2216.17424 m/z ± 12.7 ppm
2284.2222 m/z ± 12.7 ppm
2409.24379 m/z ± 12.7 ppm
2409.26527 m/z ± 12.7 ppm
2454.32709 m/z ± 12.7 ppm
2454.34732 m/z ± 12.7 ppm
2454.37007 m/z ± 12.7 ppm
2470.3226 m/z ± 12.7 ppm
2470.33095 m/z ± 12.7 ppm
2470.34808 m/z ± 12.7 ppm
2539.24025 m/z ± 12.7 ppm
2539.25833 m/z ± 12.7 ppm
2539.27752 m/z ± 12.7 ppm
2567.38597 m/z ± 12.7 ppm
2570.26183 m/z ± 12.7 ppm
2641.40272 m/z ± 12.7 ppm
2641.42335 m/z ± 12.7 ppm
2674.36623 m/z ± 12.7 ppm
2674.37825 m/z ± 12.7 ppm
2674.39873 m/z ± 12.7 ppm
2674.41042 m/z ± 12.7 ppm
2690.33849 m/z ± 12.7 ppm
2690.34879 m/z ± 12.7 ppm
2705.30342 m/z ± 12.7 ppm
2705.32298 m/z ± 12.7 ppm
2705.33812 m/z ± 12.7 ppm
2705.34943 m/z ± 12.7 ppm
2705.3751 m/z ± 12.7 ppm
2719.2956 m/z ± 12.7 ppm
2719.30472 m/z ± 12.7 ppm
2719.31442 m/z ± 12.7 ppm
2727.29309 m/z ± 12.7 ppm
2727.3877 m/z ± 12.7 ppm
2727.39988 m/z ± 12.7 ppm
2727.41409 m/z ± 12.7 ppm
2727.46292 m/z ± 12.7 ppm
2799.47311 m/z ± 12.7 ppm
2799.4939 m/z ± 12.7 ppm
2799.5048 m/z ± 12.7 ppm
2800.48447 m/z ± 12.7 ppm
2800.5005 m/z ± 12.7 ppm
2800.51105 m/z ± 12.7 ppm
2865.54972 m/z ± 12.7 ppm
2865.57622 m/z ± 12.7 ppm
2865.58743 m/z ± 12.7 ppm
2865.59924 m/z ± 12.7 ppm
2865.6119 m/z ± 12.7 ppm
2865.62587 m/z ± 12.7 ppm
2869.53627 m/z ± 12.7 ppm
2869.56412 m/z ± 12.7 ppm
2869.58723 m/z ± 12.7 ppm
2869.59983 m/z ± 12.7 ppm
2869.61478 m/z ± 12.7 ppm
2869.62735 m/z ± 12.7 ppm
2874.53918 m/z ± 12.7 ppm
2874.56209 m/z ± 12.7 ppm
2874.57535 m/z ± 12.7 ppm
2950.54666 m/z ± 12.7 ppm
2950.5551 m/z ± 12.7 ppm
2950.56712 m/z ± 12.7 ppm
2957.60243 m/z ± 12.7 ppm
2959.4416 m/z ± 12.7 ppm
2959.46041 m/z ± 12.7 ppm
2959.47187 m/z ± 12.7 ppm

## Sheet: NTD_features
m/z	Name
487.32024 m/z ± 12.7 ppm
497.28462 m/z ± 12.7 ppm
568.14034 m/z ± 12.7 ppm
590.12203 m/z ± 12.7 ppm
591.1557 m/z ± 12.7 ppm
606.08754 m/z ± 12.7 ppm
628.06927 m/z ± 12.7 ppm
644.03636 m/z ± 12.7 ppm
644.04477 m/z ± 12.7 ppm
650.0538 m/z ± 12.7 ppm
666.02691 m/z ± 12.7 ppm
680.41237 m/z ± 12.7 ppm
703.57984 m/z ± 12.7 ppm
754.38825 m/z ± 12.7 ppm
765.27108 m/z ± 12.7 ppm
779.15514 m/z ± 12.7 ppm
780.20131 m/z ± 12.7 ppm
784.40011 m/z ± 12.7 ppm
795.12707 m/z ± 12.7 ppm
795.13384 m/z ± 12.7 ppm
795.41398 m/z ± 12.7 ppm
802.18502 m/z ± 12.7 ppm
803.21672 m/z ± 12.7 ppm
817.1159 m/z ± 12.7 ppm
818.15029 m/z ± 12.7 ppm
818.15744 m/z ± 12.7 ppm
825.11195 m/z ± 12.7 ppm
833.08366 m/z ± 12.7 ppm
833.09062 m/z ± 12.7 ppm
835.11696 m/z ± 12.7 ppm
839.09832 m/z ± 12.7 ppm
841.08303 m/z ± 12.7 ppm
842.51892 m/z ± 12.7 ppm
850.52514 m/z ± 12.7 ppm
852.43513 m/z ± 12.7 ppm
855.06643 m/z ± 12.7 ppm
855.41863 m/z ± 12.7 ppm
871.04118 m/z ± 12.7 ppm
877.05758 m/z ± 12.7 ppm
884.49198 m/z ± 12.7 ppm
968.46624 m/z ± 12.7 ppm
984.18262 m/z ± 12.7 ppm
1022.13069 m/z ± 12.7 ppm
1040.65716 m/z ± 12.7 ppm
1044.11192 m/z ± 12.7 ppm
1066.09339 m/z ± 12.7 ppm
1082.07214 m/z ± 12.7 ppm
1084.61379 m/z ± 12.7 ppm
1121.64239 m/z ± 12.7 ppm
1137.65593 m/z ± 12.7 ppm
1168.66538 m/z ± 12.7 ppm
1207.68851 m/z ± 12.7 ppm
1245.55052 m/z ± 12.7 ppm
1245.56174 m/z ± 12.7 ppm
1383.77287 m/z ± 12.7 ppm
1530.7365 m/z ± 12.7 ppm
1530.74884 m/z ± 12.7 ppm
1792.80979 m/z ± 12.7 ppm
1792.82336 m/z ± 12.7 ppm
1792.84831 m/z ± 12.7 ppm
